# Supplementary material for: Peptidomics and proteomics data of oxidised peptides from in vitro gastrointestinal digestion of chicken breast exposed to chlorpyrifos
Source: Data Brief. 2020 Aug 8;32:106160. doi: 10.1016/j.dib.2020.106160 (PMC7452707; doi:10.1016/j.dib.2020.106160)
Supplement: Supplementary file 2 [file mmc2.zip]

Archive with 6 entries (6 files):
- Table S1 and  S2.xlsx
- Table S3 and S4.xlsx
- Tables S11 and S12.xlsx
- Tables S5 and S6.xlsx
- Tables S7 and S8.xlsx
- Tables S9 and S10.xlsx
