# Supplementary material for: Peptidomics and proteomics data of oxidised peptides from in vitro gastrointestinal digestion of chicken breast exposed to chlorpyrifos
Source: Data Brief. 2020 Aug 8;32:106160. doi: 10.1016/j.dib.2020.106160 (PMC7452707; doi:10.1016/j.dib.2020.106160)
Supplement: Supplementary file 2 [file mmc2.zip › Table S1 and S2.xlsx]

## Sheet: Table S1_Control
Table S1. Raw data of all peptides and proteins identified by mass spectrometry in tandem in Control.
N	Unused	Total	%Cov	%Cov(50)	%Cov(95)	Accessions	Names	Used	Annotation	Contrib	Conf	Sequence	Modifications	Cleavages	dMass	Prec MW	Prec m/z	Theor MW	Theor m/z	Theor z	Sc	Spectrum	Specific	Time	PrecursorSignal	PrecursorElution
83	2	2	80.65	80.65	80.65	tr|F1P0F7|F1P0F7_CHICK; tr|A0A2I0MCY2|A0A2I0MCY2_COLLI	Uncharacterized protein OS=Gallus gallus OX=9031 GN=SLN PE=4 SV=2; Sarcolipin OS=Columba livia OX=8932 GN=SLN PE=4 SV=1			2	99	STQELFLNFMIVLITVLLMWLLVKS			0.0103377	2950.68	984.567	2950.67	984.563	3	22	1.1.1.1265.26	1	66.7245	3145.3	66.7823
83	2	2	80.65	80.65	80.65	tr|F1P0F7|F1P0F7_CHICK; tr|A0A2I0MCY2|A0A2I0MCY2_COLLI	Uncharacterized protein OS=Gallus gallus OX=9031 GN=SLN PE=4 SV=2; Sarcolipin OS=Columba livia OX=8932 GN=SLN PE=4 SV=1			0	99	STQELFLNFMIVLITVLLMWLLVKS			0.0154646	2950.68	984.568	2950.67	984.563	3	19	3.1.1.1267.26	1	66.7711	1630.08	66.7763
83	2	2	80.65	80.65	80.65	tr|F1P0F7|F1P0F7_CHICK; tr|A0A2I0MCY2|A0A2I0MCY2_COLLI	Uncharacterized protein OS=Gallus gallus OX=9031 GN=SLN PE=4 SV=2; Sarcolipin OS=Columba livia OX=8932 GN=SLN PE=4 SV=1			0	99	STQELFLNFMIVLITVLLMWLLVKS			0.0103377	2950.68	984.567	2950.67	984.563	3	21	2.1.1.1276.26	1	66.7642	2435.99	66.7694
46	4.08	4.08	75	60	60	tr|U3I124|U3I124_ANAPL; tr|Q7LZE8|Q7LZE8_CHICK	Uncharacterized protein OS=Anas platyrhynchos OX=8839 PE=4 SV=1; Fructose-bisphosphate aldolase (Fragment) OS=Gallus gallus OX=9031 PE=1 SV=1			0.0883098	48.73	QYPALTPEQ	Gln->pyro-Glu@N-term		-0.000179549	1028.48	515.248	1028.48	515.248	2	10	1.1.1.667.11	1	34.9804	577.992	34.796
46	4.08	4.08	75	60	60	tr|U3I124|U3I124_ANAPL; tr|Q7LZE8|Q7LZE8_CHICK	Uncharacterized protein OS=Anas platyrhynchos OX=8839 PE=4 SV=1; Fructose-bisphosphate aldolase (Fragment) OS=Gallus gallus OX=9031 PE=1 SV=1			1.35655	98.17	PHQYPALTPEQK			0.00416812	1407.72	470.247	1407.71	470.245	3	12	1.1.1.352.13	1	18.1065	2873.35	17.972
46	4.08	4.08	75	60	60	tr|U3I124|U3I124_ANAPL; tr|Q7LZE8|Q7LZE8_CHICK	Uncharacterized protein OS=Anas platyrhynchos OX=8839 PE=4 SV=1; Fructose-bisphosphate aldolase (Fragment) OS=Gallus gallus OX=9031 PE=1 SV=1			1.14874	97	PHQYPALTPEQ			0.0027089	1279.62	640.818	1279.62	640.817	2	17	1.1.1.426.21	1	22.0997	13670	22.1672
46	4.08	4.08	75	60	60	tr|U3I124|U3I124_ANAPL; tr|Q7LZE8|Q7LZE8_CHICK	Uncharacterized protein OS=Anas platyrhynchos OX=8839 PE=4 SV=1; Fructose-bisphosphate aldolase (Fragment) OS=Gallus gallus OX=9031 PE=1 SV=1			0.735182	91.67	QYPALTPEQK			0.00391867	1173.61	587.811	1173.6	587.809	2	11	3.1.1.399.21	1	20.6346	919.125	20.8638
46	4.08	4.08	75	60	60	tr|U3I124|U3I124_ANAPL; tr|Q7LZE8|Q7LZE8_CHICK	Uncharacterized protein OS=Anas platyrhynchos OX=8839 PE=4 SV=1; Fructose-bisphosphate aldolase (Fragment) OS=Gallus gallus OX=9031 PE=1 SV=1			0.665546	89.98	PHQYPALTPE			0.000129187	1151.56	576.788	1151.56	576.788	2	11	1.1.1.438.17	1	22.7396	4334.88	22.5441
46	4.08	4.08	75	60	60	tr|U3I124|U3I124_ANAPL; tr|Q7LZE8|Q7LZE8_CHICK	Uncharacterized protein OS=Anas platyrhynchos OX=8839 PE=4 SV=1; Fructose-bisphosphate aldolase (Fragment) OS=Gallus gallus OX=9031 PE=1 SV=1			0.0883098	35.88	PHQYPALT			0.0016751	925.467	463.741	925.466	463.74	2	10	1.1.1.369.7	1	19.0117	343.691	18.9947
46	4.08	4.08	75	60	60	tr|U3I124|U3I124_ANAPL; tr|Q7LZE8|Q7LZE8_CHICK	Uncharacterized protein OS=Anas platyrhynchos OX=8839 PE=4 SV=1; Fructose-bisphosphate aldolase (Fragment) OS=Gallus gallus OX=9031 PE=1 SV=1			0	53.28	PHQYPALTPE			0.00257059	1151.56	576.789	1151.56	576.788	2	9	2.1.1.441.15	1	22.3238	4704.99	22.5632
46	4.08	4.08	75	60	60	tr|U3I124|U3I124_ANAPL; tr|Q7LZE8|Q7LZE8_CHICK	Uncharacterized protein OS=Anas platyrhynchos OX=8839 PE=4 SV=1; Fructose-bisphosphate aldolase (Fragment) OS=Gallus gallus OX=9031 PE=1 SV=1			0	29.25	PHQYPALTPE			0.00488993	1151.57	576.79	1151.56	576.788	2	9	3.1.1.439.17	1	22.7754	4762.97	22.58
46	4.08	4.08	75	60	60	tr|U3I124|U3I124_ANAPL; tr|Q7LZE8|Q7LZE8_CHICK	Uncharacterized protein OS=Anas platyrhynchos OX=8839 PE=4 SV=1; Fructose-bisphosphate aldolase (Fragment) OS=Gallus gallus OX=9031 PE=1 SV=1			0	28.92	PHQYPALTPE			0.00488993	1151.57	576.79	1151.56	576.788	2	9	3.1.1.431.19	1	22.3474	4762.97	22.58
46	4.08	4.08	75	60	60	tr|U3I124|U3I124_ANAPL; tr|Q7LZE8|Q7LZE8_CHICK	Uncharacterized protein OS=Anas platyrhynchos OX=8839 PE=4 SV=1; Fructose-bisphosphate aldolase (Fragment) OS=Gallus gallus OX=9031 PE=1 SV=1			0	28.02	PHQYPALTPE			0.00257059	1151.56	576.789	1151.56	576.788	2	9	2.1.1.449.18	1	22.7604	4704.99	22.5632
46	4.08	4.08	75	60	60	tr|U3I124|U3I124_ANAPL; tr|Q7LZE8|Q7LZE8_CHICK	Uncharacterized protein OS=Anas platyrhynchos OX=8839 PE=4 SV=1; Fructose-bisphosphate aldolase (Fragment) OS=Gallus gallus OX=9031 PE=1 SV=1			0	20.25	PHQYPALTPE			0.000129187	1151.56	576.788	1151.56	576.788	2	9	1.1.1.430.13	1	22.3017	4334.88	22.5441
46	4.08	4.08	75	60	60	tr|U3I124|U3I124_ANAPL; tr|Q7LZE8|Q7LZE8_CHICK	Uncharacterized protein OS=Anas platyrhynchos OX=8839 PE=4 SV=1; Fructose-bisphosphate aldolase (Fragment) OS=Gallus gallus OX=9031 PE=1 SV=1			0	94.61	PHQYPALTPEQ			0.00319718	1279.62	640.819	1279.62	640.817	2	16	3.1.1.426.20	1	22.0796	14760.7	22.2026
46	4.08	4.08	75	60	60	tr|U3I124|U3I124_ANAPL; tr|Q7LZE8|Q7LZE8_CHICK	Uncharacterized protein OS=Anas platyrhynchos OX=8839 PE=4 SV=1; Fructose-bisphosphate aldolase (Fragment) OS=Gallus gallus OX=9031 PE=1 SV=1			0	91.34	PHQYPALTPEQ			0.0027089	1279.62	640.818	1279.62	640.817	2	14	2.1.1.432.16	1	21.8399	14182.9	22.1859
46	4.08	4.08	75	60	60	tr|U3I124|U3I124_ANAPL; tr|Q7LZE8|Q7LZE8_CHICK	Uncharacterized protein OS=Anas platyrhynchos OX=8839 PE=4 SV=1; Fructose-bisphosphate aldolase (Fragment) OS=Gallus gallus OX=9031 PE=1 SV=1			0	83.64	PHQYPALTPEQ			0.0027089	1279.62	640.818	1279.62	640.817	2	16	2.1.1.440.21	1	22.2799	14182.9	22.1859
46	4.08	4.08	75	60	60	tr|U3I124|U3I124_ANAPL; tr|Q7LZE8|Q7LZE8_CHICK	Uncharacterized protein OS=Anas platyrhynchos OX=8839 PE=4 SV=1; Fructose-bisphosphate aldolase (Fragment) OS=Gallus gallus OX=9031 PE=1 SV=1			0	75	PHQYPALTPEQ			0.0027089	1279.62	640.818	1279.62	640.817	2	10	1.1.1.428.22	1	22.2092	13670	22.1672
46	4.08	4.08	75	60	60	tr|U3I124|U3I124_ANAPL; tr|Q7LZE8|Q7LZE8_CHICK	Uncharacterized protein OS=Anas platyrhynchos OX=8839 PE=4 SV=1; Fructose-bisphosphate aldolase (Fragment) OS=Gallus gallus OX=9031 PE=1 SV=1			0	74.34	PHQYPALTPEQ			0.00319718	1279.62	640.819	1279.62	640.817	2	11	3.1.1.434.17	1	22.5059	14760.7	22.2026
46	4.08	4.08	75	60	60	tr|U3I124|U3I124_ANAPL; tr|Q7LZE8|Q7LZE8_CHICK	Uncharacterized protein OS=Anas platyrhynchos OX=8839 PE=4 SV=1; Fructose-bisphosphate aldolase (Fragment) OS=Gallus gallus OX=9031 PE=1 SV=1			0	93.95	PHQYPALTPEQK			0.00508365	1407.72	470.247	1407.71	470.245	3	13	3.1.1.345.13	1	17.7181	3095.86	17.9594
46	4.08	4.08	75	60	60	tr|U3I124|U3I124_ANAPL; tr|Q7LZE8|Q7LZE8_CHICK	Uncharacterized protein OS=Anas platyrhynchos OX=8839 PE=4 SV=1; Fructose-bisphosphate aldolase (Fragment) OS=Gallus gallus OX=9031 PE=1 SV=1			0	93.28	PHQYPALTPEQK			0.00508365	1407.72	470.247	1407.71	470.245	3	12	3.1.1.353.11	1	18.1436	3095.86	17.9594
46	4.08	4.08	75	60	60	tr|U3I124|U3I124_ANAPL; tr|Q7LZE8|Q7LZE8_CHICK	Uncharacterized protein OS=Anas platyrhynchos OX=8839 PE=4 SV=1; Fructose-bisphosphate aldolase (Fragment) OS=Gallus gallus OX=9031 PE=1 SV=1			0	92.67	PHQYPALTPEQK			0.00480899	1407.72	470.247	1407.71	470.245	3	11	2.1.1.354.13	1	17.6406	2920.01	17.9361
46	4.08	4.08	75	60	60	tr|U3I124|U3I124_ANAPL; tr|Q7LZE8|Q7LZE8_CHICK	Uncharacterized protein OS=Anas platyrhynchos OX=8839 PE=4 SV=1; Fructose-bisphosphate aldolase (Fragment) OS=Gallus gallus OX=9031 PE=1 SV=1			0	92.47	PHQYPALTPEQK			0.00416812	1407.72	470.247	1407.71	470.245	3	10	1.1.1.344.11	1	17.6736	2873.35	17.972
46	4.08	4.08	75	60	60	tr|U3I124|U3I124_ANAPL; tr|Q7LZE8|Q7LZE8_CHICK	Uncharacterized protein OS=Anas platyrhynchos OX=8839 PE=4 SV=1; Fructose-bisphosphate aldolase (Fragment) OS=Gallus gallus OX=9031 PE=1 SV=1			0	87.84	PHQYPALTPEQK			0.00508365	1407.72	470.247	1407.71	470.245	3	13	3.1.1.351.11	1	18.0365	3095.86	17.9594
46	4.08	4.08	75	60	60	tr|U3I124|U3I124_ANAPL; tr|Q7LZE8|Q7LZE8_CHICK	Uncharacterized protein OS=Anas platyrhynchos OX=8839 PE=4 SV=1; Fructose-bisphosphate aldolase (Fragment) OS=Gallus gallus OX=9031 PE=1 SV=1			0	87.32	PHQYPALTPEQK			0.00480899	1407.72	470.247	1407.71	470.245	3	13	2.1.1.362.14	1	18.0723	2920.01	17.9361
46	4.08	4.08	75	60	60	tr|U3I124|U3I124_ANAPL; tr|Q7LZE8|Q7LZE8_CHICK	Uncharacterized protein OS=Anas platyrhynchos OX=8839 PE=4 SV=1; Fructose-bisphosphate aldolase (Fragment) OS=Gallus gallus OX=9031 PE=1 SV=1			0	82.46	PHQYPALTPEQK			0.00480899	1407.72	470.247	1407.71	470.245	3	14	2.1.1.361.10	1	18.0117	2920.01	17.9361
46	4.08	4.08	75	60	60	tr|U3I124|U3I124_ANAPL; tr|Q7LZE8|Q7LZE8_CHICK	Uncharacterized protein OS=Anas platyrhynchos OX=8839 PE=4 SV=1; Fructose-bisphosphate aldolase (Fragment) OS=Gallus gallus OX=9031 PE=1 SV=1			0	61.73	PHQYPALTPEQK			0.00416812	1407.72	470.247	1407.71	470.245	3	9	1.1.1.352.14	1	18.1082	2873.35	17.972
46	4.08	4.08	75	60	60	tr|U3I124|U3I124_ANAPL; tr|Q7LZE8|Q7LZE8_CHICK	Uncharacterized protein OS=Anas platyrhynchos OX=8839 PE=4 SV=1; Fructose-bisphosphate aldolase (Fragment) OS=Gallus gallus OX=9031 PE=1 SV=1			0	22.2	QYPALTPEQ			0.00281236	1045.51	523.763	1045.51	523.761	2	11	2.1.1.506.13	1	25.815	2739.95	25.7355
46	4.08	4.08	75	60	60	tr|U3I124|U3I124_ANAPL; tr|Q7LZE8|Q7LZE8_CHICK	Uncharacterized protein OS=Anas platyrhynchos OX=8839 PE=4 SV=1; Fructose-bisphosphate aldolase (Fragment) OS=Gallus gallus OX=9031 PE=1 SV=1			0	68.73	QYPALTPEQK			0.00306418	1173.61	587.81	1173.6	587.809	2	12	2.1.1.409.16	1	20.6093	1063.26	20.7393
46	4.08	4.08	75	60	60	tr|U3I124|U3I124_ANAPL; tr|Q7LZE8|Q7LZE8_CHICK	Uncharacterized protein OS=Anas platyrhynchos OX=8839 PE=4 SV=1; Fructose-bisphosphate aldolase (Fragment) OS=Gallus gallus OX=9031 PE=1 SV=1			0	36.63	QYPALTPEQK			0.00269797	1173.61	587.81	1173.6	587.809	2	8	1.1.1.405.20	1	20.9713	846.58	20.8277
86	1.8	1.8	54.29	45.71	45.71	tr|A0A0A0A0Q1|A0A0A0A0Q1_CHAVO	Chymotrypsinogen 2 (Fragment) OS=Charadrius vociferus OX=50402 GN=N301_13777 PE=4 SV=1			1.79588	99	IINGQTAVPGSWPWQV			-0.0324659	1751.87	876.941	1751.9	876.957	2	11	3.1.1.955.12	1	50.3685	995.996	50.1138
86	1.8	1.8	54.29	45.71	45.71	tr|A0A0A0A0Q1|A0A0A0A0Q1_CHAVO	Chymotrypsinogen 2 (Fragment) OS=Charadrius vociferus OX=50402 GN=N301_13777 PE=4 SV=1			0	94.91	IINGQTAVPGSWPWQV			-0.0324659	1751.87	876.941	1751.9	876.957	2	11	1.1.1.954.8	1	50.3275	994.56	50.0742
86	1.8	1.8	54.29	45.71	45.71	tr|A0A0A0A0Q1|A0A0A0A0Q1_CHAVO	Chymotrypsinogen 2 (Fragment) OS=Charadrius vociferus OX=50402 GN=N301_13777 PE=4 SV=1			0	23.83	IINGQTAVPGSWPWQV			-0.0324659	1751.87	876.941	1751.9	876.957	2	10	3.1.1.947.9	1	49.9498	995.996	50.1138
106	1.24	1.24	52.78	44.44	44.44	tr|A0A093IZX5|A0A093IZX5_EURHL	Chymotrypsin-like protease CTRL-1 (Fragment) OS=Eurypyga helias OX=54383 GN=N326_04932 PE=4 SV=1			1.23657	97.92	IVNGQDAVPGSWPWQV			0.00391962	1751.87	876.941	1751.86	876.939	2	14	1.1.1.946.7	1	49.9101	994.56	50.0742
106	1.24	1.24	52.78	44.44	44.44	tr|A0A093IZX5|A0A093IZX5_EURHL	Chymotrypsin-like protease CTRL-1 (Fragment) OS=Eurypyga helias OX=54383 GN=N326_04932 PE=4 SV=1			0	82.12	IVNGQDAVPGSWPWQV			0.00294306	1751.87	876.94	1751.86	876.939	2	13	2.1.1.964.5	1	50.3166	1009	50.1094
2	107.23	107.23	82.15	50.92	42.26	sp|P00565|KCRM_CHICK	Creatine kinase M-type OS=Gallus gallus OX=9031 GN=CKM PE=2 SV=1			0	23.03	FSAEEEFPDLS	Cation:Na(D)@9		0.000376396	1291.52	646.769	1291.52	646.768	2	12	1.1.1.759.14	1	39.9267	461.685	40.0056
2	107.23	107.23	82.15	50.92	42.26	sp|P00565|KCRM_CHICK	Creatine kinase M-type OS=Gallus gallus OX=9031 GN=CKM PE=2 SV=1			0	85.93	TLDDVIQTGVDNPGHPF	Deamidated(N)@12		0.02183	1824.87	609.299	1824.85	609.292	3	11	2.1.1.769.15	1	39.8924	561.667	39.8619
2	107.23	107.23	82.15	50.92	42.26	sp|P00565|KCRM_CHICK	Creatine kinase M-type OS=Gallus gallus OX=9031 GN=CKM PE=2 SV=1			1.79588	99	QLIDDHFLFDKPVSPL	Gln->pyro-Glu@N-term		0.00748971	1865.96	933.989	1865.96	933.985	2	13	1.1.1.1019.7	0	53.7748	63.7896	53.78
2	107.23	107.23	82.15	50.92	42.26	sp|P00565|KCRM_CHICK	Creatine kinase M-type OS=Gallus gallus OX=9031 GN=CKM PE=2 SV=1			0	97.78	QLIDDHFLFDKPVSPL	Gln->pyro-Glu@N-term		0.00370553	1865.96	933.987	1865.96	933.985	2	13	2.1.1.1028.6	0	53.7067	66.2252	53.712
2	107.23	107.23	82.15	50.92	42.26	sp|P00565|KCRM_CHICK	Creatine kinase M-type OS=Gallus gallus OX=9031 GN=CKM PE=2 SV=1			0	88.53	LEQNQPIDDMIPA	Oxidation(M)@10		0.000124166	1498.7	750.356	1498.7	750.356	2	11	1.1.1.570.24	1	29.816	191.807	29.8245
2	107.23	107.23	82.15	50.92	42.26	sp|P00565|KCRM_CHICK	Creatine kinase M-type OS=Gallus gallus OX=9031 GN=CKM PE=2 SV=1			0	82.05	KLEQNQPIDDMIPA	Oxidation(M)@11		0.00171876	1626.79	814.404	1626.79	814.403	2	12	2.1.1.513.24	1	26.2102	411.586	26.2722
2	107.23	107.23	82.15	50.92	42.26	sp|P00565|KCRM_CHICK	Creatine kinase M-type OS=Gallus gallus OX=9031 GN=CKM PE=2 SV=1			0	39.22	KLEQNQPIDDMIPA	Oxidation(M)@11		0.00110841	1626.79	814.404	1626.79	814.403	2	10	3.1.1.503.26	1	26.2377	339.279	26.2966
2	107.23	107.23	82.15	50.92	42.26	sp|P00565|KCRM_CHICK	Creatine kinase M-type OS=Gallus gallus OX=9031 GN=CKM PE=2 SV=1			0	35.19	KLEQNQPIDDMIPA	Oxidation(M)@11		0.00110841	1626.79	814.404	1626.79	814.403	2	11	3.1.1.505.25	1	26.3435	339.279	26.2966
2	107.23	107.23	82.15	50.92	42.26	sp|P00565|KCRM_CHICK	Creatine kinase M-type OS=Gallus gallus OX=9031 GN=CKM PE=2 SV=1			2	99	AMTEQEQQQLIDDHFLFDKPVSPL			0.00940454	2828.38	943.8	2828.37	943.797	3	22	1.1.1.883.11	1	46.5623	1019.03	46.6256
2	107.23	107.23	82.15	50.92	42.26	sp|P00565|KCRM_CHICK	Creatine kinase M-type OS=Gallus gallus OX=9031 GN=CKM PE=2 SV=1			2	99	AVGAVFDISNADR			0.00287227	1333.67	667.84	1333.66	667.839	2	16	3.1.1.614.21	1	32.1619	463.244	32.2293
2	107.23	107.23	82.15	50.92	42.26	sp|P00565|KCRM_CHICK	Creatine kinase M-type OS=Gallus gallus OX=9031 GN=CKM PE=2 SV=1			2	99	AVGAVFDISNADRL			0.000595393	1446.75	724.381	1446.75	724.381	2	20	3.1.1.777.9	1	40.8831	1652.87	40.8983
2	107.23	107.23	82.15	50.92	42.26	sp|P00565|KCRM_CHICK	Creatine kinase M-type OS=Gallus gallus OX=9031 GN=CKM PE=2 SV=1			2	99	AVGAVFDISNADRLG			0.0102596	1503.78	752.896	1503.77	752.891	2	11	3.1.1.745.22	1	39.1836	134.08	39.1955
2	107.23	107.23	82.15	50.92	42.26	sp|P00565|KCRM_CHICK	Creatine kinase M-type OS=Gallus gallus OX=9031 GN=CKM PE=2 SV=1			2	99	AVGAVFDISNADRLGF			0.00764158	1650.84	826.429	1650.84	826.426	2	17	3.1.1.907.11	1	47.8309	111.864	47.8361
2	107.23	107.23	82.15	50.92	42.26	sp|P00565|KCRM_CHICK	Creatine kinase M-type OS=Gallus gallus OX=9031 GN=CKM PE=2 SV=1			2	99	AVGAVFDISNADRLGFSEVEQV			0.0065928	2322.16	775.059	2322.15	775.057	3	19	3.1.1.938.10	1	49.4729	732.105	49.531
2	107.23	107.23	82.15	50.92	42.26	sp|P00565|KCRM_CHICK	Creatine kinase M-type OS=Gallus gallus OX=9031 GN=CKM PE=2 SV=1			2	99	DISNADRLGFSEVEQV			0.00315684	1777.85	889.933	1777.85	889.931	2	18	1.1.1.739.24	1	38.8705	816.168	38.9327
2	107.23	107.23	82.15	50.92	42.26	sp|P00565|KCRM_CHICK	Creatine kinase M-type OS=Gallus gallus OX=9031 GN=CKM PE=2 SV=1			2	99	DISNADRLGFSEVEQVQMVVDGVK			0.00651967	2634.3	879.108	2634.3	879.106	3	18	1.1.1.956.7	1	50.4402	113.889	50.3924
2	107.23	107.23	82.15	50.92	42.26	sp|P00565|KCRM_CHICK	Creatine kinase M-type OS=Gallus gallus OX=9031 GN=CKM PE=2 SV=1			2	99	DISNADRLGFSEVEQVQMVVDGVKL			0.0155343	2747.4	916.806	2747.38	916.801	3	16	1.1.1.1057.10	1	55.7794	80.5198	55.7846
2	107.23	107.23	82.15	50.92	42.26	sp|P00565|KCRM_CHICK	Creatine kinase M-type OS=Gallus gallus OX=9031 GN=CKM PE=2 SV=1			2	99	DISNADRLGFSEVEQVQMVVDGVKLM			0.0139291	2878.43	960.485	2878.42	960.481	3	18	1.1.1.1104.2	1	58.258	81.7135	58.2104
2	107.23	107.23	82.15	50.92	42.26	sp|P00565|KCRM_CHICK	Creatine kinase M-type OS=Gallus gallus OX=9031 GN=CKM PE=2 SV=1			2	99	DKETPSGFTLDDVIQTGVDNPGHPF			0.0121865	2685.27	896.097	2685.26	896.093	3	20	1.1.1.898.13	1	47.3644	398.347	47.3696
2	107.23	107.23	82.15	50.92	42.26	sp|P00565|KCRM_CHICK	Creatine kinase M-type OS=Gallus gallus OX=9031 GN=CKM PE=2 SV=1			2	99	DKETPSGFTLDDVIQTGVDNPGHPFIM			0.00476441	2929.39	977.469	2929.38	977.467	3	20	1.1.1.991.5	1	52.2936	185.266	52.2988
2	107.23	107.23	82.15	50.92	42.26	sp|P00565|KCRM_CHICK	Creatine kinase M-type OS=Gallus gallus OX=9031 GN=CKM PE=2 SV=1			2	99	DLFDPVIQDR			0.00286575	1216.61	609.313	1216.61	609.312	2	15	3.1.1.718.17	1	37.7255	1894.8	37.6921
2	107.23	107.23	82.15	50.92	42.26	sp|P00565|KCRM_CHICK	Creatine kinase M-type OS=Gallus gallus OX=9031 GN=CKM PE=2 SV=1			2	99	EVFKDLFDPVIQDR			0.00428637	1719.89	574.303	1719.88	574.302	3	15	1.1.1.806.7	1	42.4596	94.8357	42.4647
2	107.23	107.23	82.15	50.92	42.26	sp|P00565|KCRM_CHICK	Creatine kinase M-type OS=Gallus gallus OX=9031 GN=CKM PE=2 SV=1			2	99	FDISNADRLGFSEVEQV			0.00835132	1924.93	963.47	1924.92	963.466	2	15	1.1.1.843.15	1	44.4362	193.745	44.4413
2	107.23	107.23	82.15	50.92	42.26	sp|P00565|KCRM_CHICK	Creatine kinase M-type OS=Gallus gallus OX=9031 GN=CKM PE=2 SV=1			2	99	FLFDKPVSPL			0.00220671	1161.65	581.83	1161.64	581.829	2	15	3.1.1.812.13	0	42.7486	1829.5	42.6634
2	107.23	107.23	82.15	50.92	42.26	sp|P00565|KCRM_CHICK	Creatine kinase M-type OS=Gallus gallus OX=9031 GN=CKM PE=2 SV=1			2	99	FSAEEEFPDLS			0.0035613	1269.54	635.779	1269.54	635.777	2	17	3.1.1.763.18	1	40.1326	12648.3	40.0977
2	107.23	107.23	82.15	50.92	42.26	sp|P00565|KCRM_CHICK	Creatine kinase M-type OS=Gallus gallus OX=9031 GN=CKM PE=2 SV=1			2	99	FSAEEEFPDLSK			0.00234827	1397.64	699.826	1397.64	699.825	2	14	2.1.1.667.18	1	34.426	840.225	34.4973
2	107.23	107.23	82.15	50.92	42.26	sp|P00565|KCRM_CHICK	Creatine kinase M-type OS=Gallus gallus OX=9031 GN=CKM PE=2 SV=1			2	99	GFSEVEQVQMVVDGVKLM			0.0112576	1994	665.673	1993.99	665.669	3	14	3.1.1.1032.4	1	54.3978	54.1181	54.3501
2	107.23	107.23	82.15	50.92	42.26	sp|P00565|KCRM_CHICK	Creatine kinase M-type OS=Gallus gallus OX=9031 GN=CKM PE=2 SV=1			2	99	GFTLDDVIQTGVDNPGHPF			0.0133934	2027.97	1014.99	2027.96	1014.99	2	13	3.1.1.939.7	1	49.5259	55.7604	49.4781
2	107.23	107.23	82.15	50.92	42.26	sp|P00565|KCRM_CHICK	Creatine kinase M-type OS=Gallus gallus OX=9031 GN=CKM PE=2 SV=1			2	99	GVDNPGHPFIM			0.00548227	1182.55	592.285	1182.55	592.282	2	12	1.1.1.609.17	1	31.8927	288.512	31.9129
2	107.23	107.23	82.15	50.92	42.26	sp|P00565|KCRM_CHICK	Creatine kinase M-type OS=Gallus gallus OX=9031 GN=CKM PE=2 SV=1			2	99	IDDHFLFDKPVSPL			0.00491646	1641.85	548.289	1641.84	548.287	3	14	1.1.1.818.9	0	43.0722	5156.31	43.2124
2	107.23	107.23	82.15	50.92	42.26	sp|P00565|KCRM_CHICK	Creatine kinase M-type OS=Gallus gallus OX=9031 GN=CKM PE=2 SV=1			2	99	KAMTEQEQQQLIDDHFLFDKPVSPL			0.0117183	2956.48	740.126	2956.46	740.123	4	18	1.1.1.818.17	1	43.0939	565.234	43.159
2	107.23	107.23	82.15	50.92	42.26	sp|P00565|KCRM_CHICK	Creatine kinase M-type OS=Gallus gallus OX=9031 GN=CKM PE=2 SV=1			2	99	KFSAEEEFPDLSK			2.02029	1527.75	510.257	1525.73	509.584	3	11	2.1.1.586.12	1	30.079	77.3291	30.1075
2	107.23	107.23	82.15	50.92	42.26	sp|P00565|KCRM_CHICK	Creatine kinase M-type OS=Gallus gallus OX=9031 GN=CKM PE=2 SV=1			2	99	KLEQNQPIDDMIPAQK			0.00610444	1866.96	623.326	1866.95	623.324	3	21	1.1.1.524.20	1	27.3615	1747.21	27.4789
2	107.23	107.23	82.15	50.92	42.26	sp|P00565|KCRM_CHICK	Creatine kinase M-type OS=Gallus gallus OX=9031 GN=CKM PE=2 SV=1			2	99	LIDDHFLFDKPVSPL			0.00532513	1754.93	585.984	1754.92	585.982	3	17	1.1.1.864.6	0	45.5431	150.944	45.5083
2	107.23	107.23	82.15	50.92	42.26	sp|P00565|KCRM_CHICK	Creatine kinase M-type OS=Gallus gallus OX=9031 GN=CKM PE=2 SV=1			2	99	LRDKETPSGFTLDDVIQTGVDNPGHPF			0.0083947	2954.45	739.62	2954.44	739.618	4	22	3.1.1.832.9	1	43.8336	210.159	43.8389
2	107.23	107.23	82.15	50.92	42.26	sp|P00565|KCRM_CHICK	Creatine kinase M-type OS=Gallus gallus OX=9031 GN=CKM PE=2 SV=1			2	99	MTEQEQQQLIDDHFLFDKPVSPL			0.0107517	2757.34	920.121	2757.33	920.118	3	21	3.1.1.881.10	1	46.4475	1379.29	46.5059
2	107.23	107.23	82.15	50.92	42.26	sp|P00565|KCRM_CHICK	Creatine kinase M-type OS=Gallus gallus OX=9031 GN=CKM PE=2 SV=1			2	99	MVEMEKKLEQNQPIDDMIPAQK			0.0129235	2614.29	654.581	2614.28	654.577	4	15	3.1.1.630.22	1	33.0181	552.415	33.03
2	107.23	107.23	82.15	50.92	42.26	sp|P00565|KCRM_CHICK	Creatine kinase M-type OS=Gallus gallus OX=9031 GN=CKM PE=2 SV=1			2	99	NSLEGEFKG			-4.21354e-05	979.461	490.738	979.461	490.738	2	12	1.1.1.412.8	1	21.3231	989.019	21.4119
2	107.23	107.23	82.15	50.92	42.26	sp|P00565|KCRM_CHICK	Creatine kinase M-type OS=Gallus gallus OX=9031 GN=CKM PE=2 SV=1			2	99	SAEEEFPDLSK			0.00337938	1250.57	626.292	1250.57	626.291	2	15	3.1.1.518.22	1	27.0326	985.927	27.0977
2	107.23	107.23	82.15	50.92	42.26	sp|P00565|KCRM_CHICK	Creatine kinase M-type OS=Gallus gallus OX=9031 GN=CKM PE=2 SV=1			2	99	SVEALNSLEGEFK			0.0006166	1421.7	711.86	1421.7	711.859	2	11	1.1.1.724.20	1	38.0551	64.2265	38.0165
2	107.23	107.23	82.15	50.92	42.26	sp|P00565|KCRM_CHICK	Creatine kinase M-type OS=Gallus gallus OX=9031 GN=CKM PE=2 SV=1			2	99	TEQEQQQLIDDHFLFDKPVSPL			0.0105259	2626.3	876.441	2626.29	876.438	3	21	3.1.1.870.17	1	45.8588	2915.52	45.9206
2	107.23	107.23	82.15	50.92	42.26	sp|P00565|KCRM_CHICK	Creatine kinase M-type OS=Gallus gallus OX=9031 GN=CKM PE=2 SV=1			2	99	TLDDVIQTGVDNPGHP			-0.00287563	1676.8	839.406	1676.8	839.408	2	16	2.1.1.622.26	1	32.0323	188.556	32.0913
2	107.23	107.23	82.15	50.92	42.26	sp|P00565|KCRM_CHICK	Creatine kinase M-type OS=Gallus gallus OX=9031 GN=CKM PE=2 SV=1			2	99	TLDDVIQTGVDNPGHPF			0.00444179	1823.87	608.965	1823.87	608.964	3	16	1.1.1.756.15	1	39.7668	1306	39.8442
2	107.23	107.23	82.15	50.92	42.26	sp|P00565|KCRM_CHICK	Creatine kinase M-type OS=Gallus gallus OX=9031 GN=CKM PE=2 SV=1			2	99	TLDDVIQTGVDNPGHPFIM			0.00362475	2068	1035.01	2067.99	1035	2	16	1.1.1.883.12	1	46.5673	281.445	46.6256
2	107.23	107.23	82.15	50.92	42.26	sp|P00565|KCRM_CHICK	Creatine kinase M-type OS=Gallus gallus OX=9031 GN=CKM PE=2 SV=1			2	99	VAGDEESYEVFKDLFDPVIQDR			0.0138029	2570.23	857.751	2570.22	857.747	3	14	3.1.1.1015.9	1	53.5027	121.478	53.5079
2	107.23	107.23	82.15	50.92	42.26	sp|P00565|KCRM_CHICK	Creatine kinase M-type OS=Gallus gallus OX=9031 GN=CKM PE=2 SV=1			2	99	VEMEKKLEQNQPIDDMIPAQK			0.00775385	2483.25	621.819	2483.24	621.817	4	15	3.1.1.571.15	1	29.8439	1165.53	29.9204
2	107.23	107.23	82.15	50.92	42.26	sp|P00565|KCRM_CHICK	Creatine kinase M-type OS=Gallus gallus OX=9031 GN=CKM PE=2 SV=1			2	99	VFDISNADRLGFSEVEQV			0.010372	2024	1013	2023.99	1013	2	13	3.1.1.871.6	1	45.9154	69.4562	45.9206
2	107.23	107.23	82.15	50.92	42.26	sp|P00565|KCRM_CHICK	Creatine kinase M-type OS=Gallus gallus OX=9031 GN=CKM PE=2 SV=1			1.92082	99	LFDKPVSPL			-0.000472028	1014.57	1015.58	1014.58	1015.58	1	9	2.1.1.632.25	0	32.5688	0	-1
2	107.23	107.23	82.15	50.92	42.26	sp|P00565|KCRM_CHICK	Creatine kinase M-type OS=Gallus gallus OX=9031 GN=CKM PE=2 SV=1			1.88606	98.93	GFSEVEQVQMVVDGVKL			0.00561293	1862.95	932.482	1862.94	932.48	2	16	2.1.1.980.5	1	51.1653	49.6392	51.1175
2	107.23	107.23	82.15	50.92	42.26	sp|P00565|KCRM_CHICK	Creatine kinase M-type OS=Gallus gallus OX=9031 GN=CKM PE=2 SV=1			1.74473	98.5	SVEALNSLEGEFKGR			0.00473752	1634.83	545.951	1634.83	545.949	3	12	3.1.1.665.13	1	34.8742	495.861	34.955
2	107.23	107.23	82.15	50.92	42.26	sp|P00565|KCRM_CHICK	Creatine kinase M-type OS=Gallus gallus OX=9031 GN=CKM PE=2 SV=1			1.72125	98.43	DLFDPVIQD			0.00339086	1060.51	531.263	1060.51	531.261	2	11	3.1.1.836.6	1	44.0226	2846.5	43.7316
2	107.23	107.23	82.15	50.92	42.26	sp|P00565|KCRM_CHICK	Creatine kinase M-type OS=Gallus gallus OX=9031 GN=CKM PE=2 SV=1			1.5376	97.55	SVEALNSLEGEFKGRYYPL			0.00298465	2171.09	1086.55	2171.09	1086.55	2	11	2.1.1.868.12	1	45.2057	98.6853	45.2109
2	107.23	107.23	82.15	50.92	42.26	sp|P00565|KCRM_CHICK	Creatine kinase M-type OS=Gallus gallus OX=9031 GN=CKM PE=2 SV=1			1.50864	97.41	LEQNQPIDDMIPA			0.00260715	1482.71	742.36	1482.7	742.359	2	12	1.1.1.727.25	1	38.2252	3909.09	38.3939
2	107.23	107.23	82.15	50.92	42.26	sp|P00565|KCRM_CHICK	Creatine kinase M-type OS=Gallus gallus OX=9031 GN=CKM PE=2 SV=1			1.37675	96.48	KFSAEEEFPDLS			0.000151009	1397.64	699.825	1397.64	699.825	2	15	2.1.1.675.21	1	34.8571	5162.74	34.9243
2	107.23	107.23	82.15	50.92	42.26	sp|P00565|KCRM_CHICK	Creatine kinase M-type OS=Gallus gallus OX=9031 GN=CKM PE=2 SV=1			1.27572	95.46	AVGAVFDISNADRLGFSEVEQVQM			0.00726211	2581.26	861.426	2581.25	861.423	3	13	2.1.1.982.5	1	51.2712	96.292	51.2764
2	107.23	107.23	82.15	50.92	42.26	sp|P00565|KCRM_CHICK	Creatine kinase M-type OS=Gallus gallus OX=9031 GN=CKM PE=2 SV=1			1.13668	93.77	GFSEVEQVQMVVDGV			0.00605107	1621.77	811.893	1621.77	811.89	2	13	2.1.1.946.4	1	49.3489	69.5684	49.3127
2	107.23	107.23	82.15	50.92	42.26	sp|P00565|KCRM_CHICK	Creatine kinase M-type OS=Gallus gallus OX=9031 GN=CKM PE=2 SV=1			1.09152	93.05	DDHFLFDKPVSPL			0.00340915	1528.76	510.594	1528.76	510.593	3	8	3.1.1.786.7	0	41.3407	649.383	41.4313
2	107.23	107.23	82.15	50.92	42.26	sp|P00565|KCRM_CHICK	Creatine kinase M-type OS=Gallus gallus OX=9031 GN=CKM PE=2 SV=1			1.03152	92.03	LFDKPVSP			0.00234086	901.493	451.754	901.491	451.753	2	9	2.1.1.464.4	0	23.547	982.802	23.3726
2	107.23	107.23	82.15	50.92	42.26	sp|P00565|KCRM_CHICK	Creatine kinase M-type OS=Gallus gallus OX=9031 GN=CKM PE=2 SV=1			0.917215	89.61	KLEQNQPIDDMIPA			0.00359139	1610.8	806.408	1610.8	806.406	2	12	3.1.1.649.26	1	34.0428	14635	33.8349
2	107.23	107.23	82.15	50.92	42.26	sp|P00565|KCRM_CHICK	Creatine kinase M-type OS=Gallus gallus OX=9031 GN=CKM PE=2 SV=1			0.856985	88.02	TDLNHENLKGGDDLDPKYVLSSR			0.010747	2585.28	647.328	2585.27	647.325	4	9	3.1.1.557.21	1	29.0995	174.586	29.1131
2	107.23	107.23	82.15	50.92	42.26	sp|P00565|KCRM_CHICK	Creatine kinase M-type OS=Gallus gallus OX=9031 GN=CKM PE=2 SV=1			0.853872	87.95	SAEEEFPDLS			0.00251721	1122.47	562.244	1122.47	562.243	2	13	2.1.1.647.15	1	33.3511	13952.4	33.0533
2	107.23	107.23	82.15	50.92	42.26	sp|P00565|KCRM_CHICK	Creatine kinase M-type OS=Gallus gallus OX=9031 GN=CKM PE=2 SV=1			0.761954	85.07	KLEQNQPIDDMIPAQ			0.00446211	1738.86	870.438	1738.86	870.435	2	11	3.1.1.610.26	1	31.9555	838.999	32.1217
2	107.23	107.23	82.15	50.92	42.26	sp|P00565|KCRM_CHICK	Creatine kinase M-type OS=Gallus gallus OX=9031 GN=CKM PE=2 SV=1			0.709965	83.1	NSLEGEFKGRYYPL			0.00503855	1671.83	558.284	1671.83	558.282	3	9	3.1.1.675.11	1	35.4098	1145.42	35.1162
2	107.23	107.23	82.15	50.92	42.26	sp|P00565|KCRM_CHICK	Creatine kinase M-type OS=Gallus gallus OX=9031 GN=CKM PE=2 SV=1			0.625252	79.29	QEQQQLIDDHFLFDKPVSPL			0.00753575	2396.21	799.744	2396.2	799.741	3	11	1.1.1.868.12	1	45.7642	138.633	45.7744
2	107.23	107.23	82.15	50.92	42.26	sp|P00565|KCRM_CHICK	Creatine kinase M-type OS=Gallus gallus OX=9031 GN=CKM PE=2 SV=1			0.621602	79.06	KDLFDPVIQDR			0.00398928	1344.71	449.243	1344.7	449.242	3	13	1.1.1.579.8	1	30.268	6483.08	30.4105
2	107.23	107.23	82.15	50.92	42.26	sp|P00565|KCRM_CHICK	Creatine kinase M-type OS=Gallus gallus OX=9031 GN=CKM PE=2 SV=1			0.465974	69.54	LKFSAEEEFPDLSK			0.00433824	1638.82	547.28	1638.81	547.279	3	10	2.1.1.684.16	1	35.3334	138.842	35.3552
2	107.23	107.23	82.15	50.92	42.26	sp|P00565|KCRM_CHICK	Creatine kinase M-type OS=Gallus gallus OX=9031 GN=CKM PE=2 SV=1			0.442493	67.8	DLFDPVIQ			0.000914943	945.482	473.748	945.481	473.748	2	11	1.1.1.833.5	1	43.8664	1342.03	43.9601
2	107.23	107.23	82.15	50.92	42.26	sp|P00565|KCRM_CHICK	Creatine kinase M-type OS=Gallus gallus OX=9031 GN=CKM PE=2 SV=1			0.428291	66.61	VWVNEEDHL			0.00428813	1139.53	570.772	1139.52	570.77	2	14	3.1.1.544.15	1	28.3911	5558.06	28.308
2	107.23	107.23	82.15	50.92	42.26	sp|P00565|KCRM_CHICK	Creatine kinase M-type OS=Gallus gallus OX=9031 GN=CKM PE=2 SV=1			0.310691	55.35	KDLFDPVIQD			-1.94309e-05	1188.6	595.309	1188.6	595.309	2	13	1.1.1.684.15	1	35.8993	18711.5	35.6026
2	107.23	107.23	82.15	50.92	42.26	sp|P00565|KCRM_CHICK	Creatine kinase M-type OS=Gallus gallus OX=9031 GN=CKM PE=2 SV=1			0.28567	52.52	GVDNPGHP			0.000629845	791.357	396.686	791.356	396.685	2	9	3.1.1.170.5	1	8.5273	348.189	8.6456
2	107.23	107.23	82.15	50.92	42.26	sp|P00565|KCRM_CHICK	Creatine kinase M-type OS=Gallus gallus OX=9031 GN=CKM PE=2 SV=1			0.249492	48	EVFKDLFDPVIQD			0.00061335	1563.78	782.899	1563.78	782.898	2	10	3.1.1.888.4	1	46.8035	40.3951	46.8254
2	107.23	107.23	82.15	50.92	42.26	sp|P00565|KCRM_CHICK	Creatine kinase M-type OS=Gallus gallus OX=9031 GN=CKM PE=2 SV=1			0.247184	47.64	SVEALNSLEGEFKGRYYPLK			0.00919132	2299.19	575.806	2299.18	575.803	4	9	3.1.1.761.13	1	40.0171	255.229	40.044
2	107.23	107.23	82.15	50.92	42.26	sp|P00565|KCRM_CHICK	Creatine kinase M-type OS=Gallus gallus OX=9031 GN=CKM PE=2 SV=1			0.245652	47.51	LEQNQPIDDMIPAQ			0.0458363	1610.81	806.411	1610.76	806.388	2	10	1.1.1.593.25	1	31.0442	96.4322	30.9972
2	107.23	107.23	82.15	50.92	42.26	sp|P00565|KCRM_CHICK	Creatine kinase M-type OS=Gallus gallus OX=9031 GN=CKM PE=2 SV=1			0.241088	46.88	GVDNPGHPF			0.00179601	938.426	470.221	938.425	470.22	2	11	2.1.1.396.9	1	19.8964	4252.5	20.0376
2	107.23	107.23	82.15	50.92	42.26	sp|P00565|KCRM_CHICK	Creatine kinase M-type OS=Gallus gallus OX=9031 GN=CKM PE=2 SV=1			0.228413	45.13	GGDDLDPK			0.00172021	815.368	408.691	815.366	408.69	2	9	1.1.1.195.7	1	9.7783	115.191	9.7574
2	107.23	107.23	82.15	50.92	42.26	sp|P00565|KCRM_CHICK	Creatine kinase M-type OS=Gallus gallus OX=9031 GN=CKM PE=2 SV=1			0.216811	43.48	WVNEEDHL			0.000314355	1040.46	521.236	1040.46	521.235	2	8	1.1.1.466.12	1	24.2422	1745.42	24.109
2	107.23	107.23	82.15	50.92	42.26	sp|P00565|KCRM_CHICK	Creatine kinase M-type OS=Gallus gallus OX=9031 GN=CKM PE=2 SV=1			0.188425	39.21	FEEILH			6.5163e-05	786.391	394.203	786.391	394.203	2	9	1.1.1.463.3	1	24.0655	9080.41	24.055
2	107.23	107.23	82.15	50.92	42.26	sp|P00565|KCRM_CHICK	Creatine kinase M-type OS=Gallus gallus OX=9031 GN=CKM PE=2 SV=1			0.146302	32.23	LSVEALNSLEGEFKGRYYPL			0.00722524	2284.18	762.401	2284.17	762.399	3	10	1.1.1.935.6	1	49.3187	82.6984	49.3322
2	107.23	107.23	82.15	50.92	42.26	sp|P00565|KCRM_CHICK	Creatine kinase M-type OS=Gallus gallus OX=9031 GN=CKM PE=2 SV=1			0.141463	31.4	DDVIQTGVDNPGHPFIM			-0.0019619	1853.86	927.937	1853.86	927.938	2	9	2.1.1.797.10	1	41.4005	242.435	41.4642
2	107.23	107.23	82.15	50.92	42.26	sp|P00565|KCRM_CHICK	Creatine kinase M-type OS=Gallus gallus OX=9031 GN=CKM PE=2 SV=1			0.138466	30.81	MWTEHLGYIL			0.000142709	1261.62	631.816	1261.62	631.816	2	9	3.1.1.860.9	1	45.3141	68.8057	45.3343
2	107.23	107.23	82.15	50.92	42.26	sp|P00565|KCRM_CHICK	Creatine kinase M-type OS=Gallus gallus OX=9031 GN=CKM PE=2 SV=1			0.133713	29.99	VWVNEEDH			0.00339118	1026.44	514.229	1026.44	514.228	2	9	1.1.1.343.19	1	17.6333	481.879	17.5966
2	107.23	107.23	82.15	50.92	42.26	sp|P00565|KCRM_CHICK	Creatine kinase M-type OS=Gallus gallus OX=9031 GN=CKM PE=2 SV=1			0.127844	28.9	IEEIFK			0.00216099	777.429	389.722	777.427	389.721	2	6	3.1.1.460.4	1	23.888	103.993	23.9298
2	107.23	107.23	82.15	50.92	42.26	sp|P00565|KCRM_CHICK	Creatine kinase M-type OS=Gallus gallus OX=9031 GN=CKM PE=2 SV=1			0.127844	28.88	MVEMEK			-3.5755e-05	765.34	383.677	765.34	383.677	2	6	3.1.1.237.3	1	12.0298	106.324	12.0633
2	107.23	107.23	82.15	50.92	42.26	sp|P00565|KCRM_CHICK	Creatine kinase M-type OS=Gallus gallus OX=9031 GN=CKM PE=2 SV=1			0.127844	28.87	VNEEDHL			0.00101403	854.378	428.196	854.377	428.196	2	7	3.1.1.258.9	1	13.1387	1496	13.2251
2	107.23	107.23	82.15	50.92	42.26	sp|P00565|KCRM_CHICK	Creatine kinase M-type OS=Gallus gallus OX=9031 GN=CKM PE=2 SV=1			0.127844	28.87	VWVNEEDHLR			0.00194919	1295.63	432.883	1295.63	432.883	3	7	3.1.1.426.6	1	22.0562	168.061	22.0407
2	107.23	107.23	82.15	50.92	42.26	sp|P00565|KCRM_CHICK	Creatine kinase M-type OS=Gallus gallus OX=9031 GN=CKM PE=2 SV=1			0.124939	28.4	DDHFLFDKPVSPLLL			0.00202924	1754.93	585.983	1754.92	585.982	3	8	3.1.1.864.7	0	45.5193	172.46	45.5477
2	107.23	107.23	82.15	50.92	42.26	sp|P00565|KCRM_CHICK	Creatine kinase M-type OS=Gallus gallus OX=9031 GN=CKM PE=2 SV=1			0.122629	27.89	FDKPVSPL			0.00252397	901.493	451.754	901.491	451.753	2	9	1.1.1.487.8	0	25.3651	23095.2	25.5618
2	107.23	107.23	82.15	50.92	42.26	sp|P00565|KCRM_CHICK	Creatine kinase M-type OS=Gallus gallus OX=9031 GN=CKM PE=2 SV=1			0.10902	25.33	LGFSEVEQVQMVVDGVK			0.0135952	1862.96	621.993	1862.94	621.989	3	7	3.1.1.908.5	1	47.869	30.9214	47.8893
2	107.23	107.23	82.15	50.92	42.26	sp|P00565|KCRM_CHICK	Creatine kinase M-type OS=Gallus gallus OX=9031 GN=CKM PE=2 SV=1			0.107905	25.06	GFTLDDVIQT			0.00302023	1107.55	554.781	1107.54	554.78	2	8	1.1.1.842.4	0	44.3561	197.631	44.1739
2	107.23	107.23	82.15	50.92	42.26	sp|P00565|KCRM_CHICK	Creatine kinase M-type OS=Gallus gallus OX=9031 GN=CKM PE=2 SV=1			0.0979971	23.07	FDKPVSP			0.00119977	788.408	395.211	788.407	395.211	2	8	2.1.1.331.3	0	16.3982	507.148	16.2814
2	107.23	107.23	82.15	50.92	42.26	sp|P00565|KCRM_CHICK	Creatine kinase M-type OS=Gallus gallus OX=9031 GN=CKM PE=2 SV=1			0.0952845	22.58	VDNPGHPF			0.00250778	881.406	441.71	881.403	441.709	2	8	2.1.1.369.12	1	18.4458	204.913	18.4203
2	107.23	107.23	82.15	50.92	42.26	sp|P00565|KCRM_CHICK	Creatine kinase M-type OS=Gallus gallus OX=9031 GN=CKM PE=2 SV=1			0.0846002	20.39	FSAEEEFPDLSKHNNHMAK			0.00913823	2230.02	558.512	2230.01	558.51	4	9	1.1.1.497.15	1	25.9112	287.054	25.9347
2	107.23	107.23	82.15	50.92	42.26	sp|P00565|KCRM_CHICK	Creatine kinase M-type OS=Gallus gallus OX=9031 GN=CKM PE=2 SV=1			0.076238	18.57	LEQNQPIDDMIPAQK			0.00763594	1738.86	870.439	1738.86	870.435	2	9	1.1.1.592.26	1	30.992	91.6887	30.9972
2	107.23	107.23	82.15	50.92	42.26	sp|P00565|KCRM_CHICK	Creatine kinase M-type OS=Gallus gallus OX=9031 GN=CKM PE=2 SV=1			0.0716041	17.55	DKETPSGFTLDDVIQT			0.00011773	1764.84	883.428	1764.84	883.428	2	8	2.1.1.805.20	1	41.8328	60.5781	41.8379
2	107.23	107.23	82.15	50.92	42.26	sp|P00565|KCRM_CHICK	Creatine kinase M-type OS=Gallus gallus OX=9031 GN=CKM PE=2 SV=1			0.0716041	17.54	FSAEEEFPDL			0.00214244	1182.51	592.262	1182.51	592.261	2	11	1.1.1.824.9	1	43.4005	510.399	43.4792
2	107.23	107.23	82.15	50.92	42.26	sp|P00565|KCRM_CHICK	Creatine kinase M-type OS=Gallus gallus OX=9031 GN=CKM PE=2 SV=1			0.0695604	17.12	KLEQNQPIDDMIP			0.00396201	1539.76	770.889	1539.76	770.887	2	10	3.1.1.680.12	1	35.7021	130.791	35.6547
2	107.23	107.23	82.15	50.92	42.26	sp|P00565|KCRM_CHICK	Creatine kinase M-type OS=Gallus gallus OX=9031 GN=CKM PE=2 SV=1			0.0680339	16.78	KLEQNQPI			0.0031659	968.532	485.273	968.529	485.272	2	11	1.1.1.290.6	1	14.7956	3100.1	14.879
2	107.23	107.23	82.15	50.92	42.26	sp|P00565|KCRM_CHICK	Creatine kinase M-type OS=Gallus gallus OX=9031 GN=CKM PE=2 SV=1			0.0675262	16.71	QMVVDGVKLM			0.000438405	1118.58	560.299	1118.58	560.299	2	7	2.1.1.749.12	1	38.8137	89.3312	38.7884
2	107.23	107.23	82.15	50.92	42.26	sp|P00565|KCRM_CHICK	Creatine kinase M-type OS=Gallus gallus OX=9031 GN=CKM PE=2 SV=1			0.0655015	16.19	KDLFDPVIQ			0.000190201	1073.58	537.795	1073.58	537.795	2	11	1.1.1.681.11	1	35.7321	11386.9	35.4951
2	107.23	107.23	82.15	50.92	42.26	sp|P00565|KCRM_CHICK	Creatine kinase M-type OS=Gallus gallus OX=9031 GN=CKM PE=2 SV=1			0.00130484	29.09	NPGHPFIMTVGCVAGDEESYEVFKDLFDPVIQDR			-12.0642	3811.72	763.352	3823.79	765.765	5	12	2.1.1.1024.6	1	53.4821	206.275	53.5006
2	107.23	107.23	82.15	50.92	42.26	sp|P00565|KCRM_CHICK	Creatine kinase M-type OS=Gallus gallus OX=9031 GN=CKM PE=2 SV=1			0.000869459	21.73	LLASGM			0.00416835	590.314	591.321	590.31	591.317	1	6	3.1.1.447.22	0	23.2154	45.1535	23.3891
2	107.23	107.23	82.15	50.92	42.26	sp|P00565|KCRM_CHICK	Creatine kinase M-type OS=Gallus gallus OX=9031 GN=CKM PE=2 SV=1			0.000869459	18.89	NSLEGEF			0.0309487	794.376	795.383	794.345	795.352	1	11	1.1.1.538.7	1	28.0998	50.1539	28.0068
2	107.23	107.23	82.15	50.92	42.26	sp|P00565|KCRM_CHICK	Creatine kinase M-type OS=Gallus gallus OX=9031 GN=CKM PE=2 SV=1			0.000434512	18.86	SAEEEFPDL			-0.920092	1034.52	1035.53	1035.44	1036.45	1	8	1.1.1.706.26	1	37.1053	22.0094	36.894
2	107.23	107.23	82.15	50.92	42.26	sp|P00565|KCRM_CHICK	Creatine kinase M-type OS=Gallus gallus OX=9031 GN=CKM PE=2 SV=1			0	99	AMTEQEQQQLIDDHFLFDKPVSPL			0.0121989	2828.38	708.103	2828.37	708.1	4	15	2.1.1.894.9	1	46.5831	88.4706	46.5983
2	107.23	107.23	82.15	50.92	42.26	sp|P00565|KCRM_CHICK	Creatine kinase M-type OS=Gallus gallus OX=9031 GN=CKM PE=2 SV=1			0	98.02	AMTEQEQQQLIDDHFLFDKPVSPL			0.00372827	2828.37	943.798	2828.37	943.797	3	16	2.1.1.893.13	1	46.5364	1355.97	46.5983
2	107.23	107.23	82.15	50.92	42.26	sp|P00565|KCRM_CHICK	Creatine kinase M-type OS=Gallus gallus OX=9031 GN=CKM PE=2 SV=1			0	84.57	AMTEQEQQQLIDDHFLFDKPVSPL			0.0170817	2828.39	708.104	2828.37	708.1	4	11	3.1.1.885.10	1	46.6605	60.5614	46.6657
2	107.23	107.23	82.15	50.92	42.26	sp|P00565|KCRM_CHICK	Creatine kinase M-type OS=Gallus gallus OX=9031 GN=CKM PE=2 SV=1			0	81.49	AMTEQEQQQLIDDHFLFDKPVSPL			0.0105032	2828.38	943.801	2828.37	943.797	3	13	3.1.1.883.14	1	46.5506	1085.96	46.6657
2	107.23	107.23	82.15	50.92	42.26	sp|P00565|KCRM_CHICK	Creatine kinase M-type OS=Gallus gallus OX=9031 GN=CKM PE=2 SV=1			0	99	AVGAVFDISNADR			0.00262813	1333.67	667.84	1333.66	667.839	2	16	2.1.1.624.21	1	32.1316	474.382	32.1991
2	107.23	107.23	82.15	50.92	42.26	sp|P00565|KCRM_CHICK	Creatine kinase M-type OS=Gallus gallus OX=9031 GN=CKM PE=2 SV=1			0	36.81	AVGAVFDISNADR			0.00287227	1333.67	667.84	1333.66	667.839	2	9	3.1.1.613.20	1	32.1065	463.244	32.2293
2	107.23	107.23	82.15	50.92	42.26	sp|P00565|KCRM_CHICK	Creatine kinase M-type OS=Gallus gallus OX=9031 GN=CKM PE=2 SV=1			0	99	AVGAVFDISNADRL			0.00376922	1446.75	724.383	1446.75	724.381	2	19	1.1.1.776.16	1	40.8393	1608.84	40.8611
2	107.23	107.23	82.15	50.92	42.26	sp|P00565|KCRM_CHICK	Creatine kinase M-type OS=Gallus gallus OX=9031 GN=CKM PE=2 SV=1			0	99	AVGAVFDISNADRL			0.000717464	1446.75	724.381	1446.75	724.381	2	22	2.1.1.786.11	1	40.8075	1886.88	40.8787
2	107.23	107.23	82.15	50.92	42.26	sp|P00565|KCRM_CHICK	Creatine kinase M-type OS=Gallus gallus OX=9031 GN=CKM PE=2 SV=1			0	99	AVGAVFDISNADRL			0.000717464	1446.75	724.381	1446.75	724.381	2	12	2.1.1.794.16	1	41.2347	1886.88	40.8787
2	107.23	107.23	82.15	50.92	42.26	sp|P00565|KCRM_CHICK	Creatine kinase M-type OS=Gallus gallus OX=9031 GN=CKM PE=2 SV=1			0	99	AVGAVFDISNADRLG			-0.00133708	1503.77	752.891	1503.77	752.891	2	12	2.1.1.754.21	1	39.0968	145.879	39.1103
2	107.23	107.23	82.15	50.92	42.26	sp|P00565|KCRM_CHICK	Creatine kinase M-type OS=Gallus gallus OX=9031 GN=CKM PE=2 SV=1			0	98.67	AVGAVFDISNADRLG			-0.00109294	1503.77	752.891	1503.77	752.891	2	13	1.1.1.743.15	1	39.0701	115.644	39.0936
2	107.23	107.23	82.15	50.92	42.26	sp|P00565|KCRM_CHICK	Creatine kinase M-type OS=Gallus gallus OX=9031 GN=CKM PE=2 SV=1			0	99	AVGAVFDISNADRLGF			0.00422361	1650.84	826.428	1650.84	826.426	2	16	1.1.1.906.12	1	47.7888	113.882	47.847
2	107.23	107.23	82.15	50.92	42.26	sp|P00565|KCRM_CHICK	Creatine kinase M-type OS=Gallus gallus OX=9031 GN=CKM PE=2 SV=1			0	99	AVGAVFDISNADRLGF			7.32182e-05	1650.84	826.426	1650.84	826.426	2	16	2.1.1.916.9	1	47.7656	140.54	47.824
2	107.23	107.23	82.15	50.92	42.26	sp|P00565|KCRM_CHICK	Creatine kinase M-type OS=Gallus gallus OX=9031 GN=CKM PE=2 SV=1			0	99	AVGAVFDISNADRLGFSEVEQV			0.00531106	2322.15	775.059	2322.15	775.057	3	18	1.1.1.936.5	1	49.3801	598.975	49.4913
2	107.23	107.23	82.15	50.92	42.26	sp|P00565|KCRM_CHICK	Creatine kinase M-type OS=Gallus gallus OX=9031 GN=CKM PE=2 SV=1			0	99	AVGAVFDISNADRLGFSEVEQV			0.00476175	2322.15	775.059	2322.15	775.057	3	17	2.1.1.948.5	1	49.4667	832.698	49.5252
2	107.23	107.23	82.15	50.92	42.26	sp|P00565|KCRM_CHICK	Creatine kinase M-type OS=Gallus gallus OX=9031 GN=CKM PE=2 SV=1			0	80.14	DDHFLFDKPVSPL			0.00276828	1528.76	510.594	1528.76	510.593	3	8	2.1.1.796.5	0	41.3168	704.79	41.4106
2	107.23	107.23	82.15	50.92	42.26	sp|P00565|KCRM_CHICK	Creatine kinase M-type OS=Gallus gallus OX=9031 GN=CKM PE=2 SV=1			0	28.3	DDVIQTGVDNPGHPFIM			0.00365333	1853.87	927.94	1853.86	927.938	2	12	3.1.1.787.13	1	41.4228	222.755	41.485
2	107.23	107.23	82.15	50.92	42.26	sp|P00565|KCRM_CHICK	Creatine kinase M-type OS=Gallus gallus OX=9031 GN=CKM PE=2 SV=1			0	99	DISNADRLGFSEVEQV			-0.000261133	1777.85	889.931	1777.85	889.931	2	18	2.1.1.751.24	1	38.941	882.593	38.9495
2	107.23	107.23	82.15	50.92	42.26	sp|P00565|KCRM_CHICK	Creatine kinase M-type OS=Gallus gallus OX=9031 GN=CKM PE=2 SV=1			0	99	DISNADRLGFSEVEQV			0.0041334	1777.85	889.933	1777.85	889.931	2	17	3.1.1.741.18	1	38.9687	1052.49	39.0367
2	107.23	107.23	82.15	50.92	42.26	sp|P00565|KCRM_CHICK	Creatine kinase M-type OS=Gallus gallus OX=9031 GN=CKM PE=2 SV=1			0	99	DISNADRLGFSEVEQV			-0.000261133	1777.85	889.931	1777.85	889.931	2	15	2.1.1.749.20	1	38.8337	882.593	38.9495
2	107.23	107.23	82.15	50.92	42.26	sp|P00565|KCRM_CHICK	Creatine kinase M-type OS=Gallus gallus OX=9031 GN=CKM PE=2 SV=1			0	99	DISNADRLGFSEVEQVQMVVDGVK			0.0164074	2634.31	879.111	2634.3	879.106	3	17	3.1.1.957.8	1	50.4794	114.569	50.4316
2	107.23	107.23	82.15	50.92	42.26	sp|P00565|KCRM_CHICK	Creatine kinase M-type OS=Gallus gallus OX=9031 GN=CKM PE=2 SV=1			0	99	DISNADRLGFSEVEQVQMVVDGVK			0.00651967	2634.3	879.108	2634.3	879.106	3	21	2.1.1.965.11	1	50.3698	121.835	50.375
2	107.23	107.23	82.15	50.92	42.26	sp|P00565|KCRM_CHICK	Creatine kinase M-type OS=Gallus gallus OX=9031 GN=CKM PE=2 SV=1			0	99	DISNADRLGFSEVEQVQMVVDGVKL			0.0212106	2747.4	916.808	2747.38	916.801	3	15	3.1.1.1058.9	1	55.7719	63.9243	55.7771
2	107.23	107.23	82.15	50.92	42.26	sp|P00565|KCRM_CHICK	Creatine kinase M-type OS=Gallus gallus OX=9031 GN=CKM PE=2 SV=1			0	99	DISNADRLGFSEVEQVQMVVDGVKLM			0.00935145	2878.43	960.484	2878.42	960.481	3	15	2.1.1.1114.8	1	58.2424	85.9812	58.2476
2	107.23	107.23	82.15	50.92	42.26	sp|P00565|KCRM_CHICK	Creatine kinase M-type OS=Gallus gallus OX=9031 GN=CKM PE=2 SV=1			0	99	DKETPSGFTLDDVIQTGVDNPGHPF			0.0123696	2685.27	896.097	2685.26	896.093	3	19	3.1.1.899.13	1	47.4022	475.487	47.4641
2	107.23	107.23	82.15	50.92	42.26	sp|P00565|KCRM_CHICK	Creatine kinase M-type OS=Gallus gallus OX=9031 GN=CKM PE=2 SV=1			0	99	DKETPSGFTLDDVIQTGVDNPGHPF			0.0076089	2685.26	896.095	2685.26	896.093	3	21	2.1.1.908.9	1	47.3398	453.242	47.3983
2	107.23	107.23	82.15	50.92	42.26	sp|P00565|KCRM_CHICK	Creatine kinase M-type OS=Gallus gallus OX=9031 GN=CKM PE=2 SV=1			0	99	DKETPSGFTLDDVIQTGVDNPGHPFIM			0.0137366	2929.39	977.472	2929.38	977.467	3	16	3.1.1.992.8	1	52.2862	136.785	52.2914
2	107.23	107.23	82.15	50.92	42.26	sp|P00565|KCRM_CHICK	Creatine kinase M-type OS=Gallus gallus OX=9031 GN=CKM PE=2 SV=1			0	99	DKETPSGFTLDDVIQTGVDNPGHPFIM			0.0102576	2929.39	977.471	2929.38	977.467	3	15	2.1.1.1001.10	1	52.2779	194.6	52.2831
2	107.23	107.23	82.15	50.92	42.26	sp|P00565|KCRM_CHICK	Creatine kinase M-type OS=Gallus gallus OX=9031 GN=CKM PE=2 SV=1			0	25.08	DLFDPVIQ			-0.000597638	945.48	946.487	945.481	946.488	1	9	3.1.1.833.17	1	43.8872	0	-1
2	107.23	107.23	82.15	50.92	42.26	sp|P00565|KCRM_CHICK	Creatine kinase M-type OS=Gallus gallus OX=9031 GN=CKM PE=2 SV=1			0	21.4	DLFDPVIQ			0.00129445	945.482	946.489	945.481	946.488	1	10	2.1.1.844.15	1	43.9176	14.7277	44.4077
2	107.23	107.23	82.15	50.92	42.26	sp|P00565|KCRM_CHICK	Creatine kinase M-type OS=Gallus gallus OX=9031 GN=CKM PE=2 SV=1			0	17.45	DLFDPVIQ			0.000670803	945.481	473.748	945.481	473.748	2	8	2.1.1.843.5	1	43.8373	1619.46	43.9797
2	107.23	107.23	82.15	50.92	42.26	sp|P00565|KCRM_CHICK	Creatine kinase M-type OS=Gallus gallus OX=9031 GN=CKM PE=2 SV=1			0	74.59	DLFDPVIQD			0.00131566	1060.51	531.262	1060.51	531.261	2	10	2.1.1.846.4	1	43.9945	2807.94	43.7114
2	107.23	107.23	82.15	50.92	42.26	sp|P00565|KCRM_CHICK	Creatine kinase M-type OS=Gallus gallus OX=9031 GN=CKM PE=2 SV=1			0	41.23	DLFDPVIQD			0.00131566	1060.51	531.262	1060.51	531.261	2	8	1.1.1.836.7	1	44.03	2443.89	43.6928
2	107.23	107.23	82.15	50.92	42.26	sp|P00565|KCRM_CHICK	Creatine kinase M-type OS=Gallus gallus OX=9031 GN=CKM PE=2 SV=1			0	29.98	DLFDPVIQD			-0.000318988	1060.51	1061.52	1060.51	1061.52	1	11	2.1.1.838.18	1	43.599	0	-1
2	107.23	107.23	82.15	50.92	42.26	sp|P00565|KCRM_CHICK	Creatine kinase M-type OS=Gallus gallus OX=9031 GN=CKM PE=2 SV=1			0	25.34	DLFDPVIQD			-0.00459145	1060.5	1061.51	1060.51	1061.52	1	11	1.1.1.828.17	1	43.6342	0	-1
2	107.23	107.23	82.15	50.92	42.26	sp|P00565|KCRM_CHICK	Creatine kinase M-type OS=Gallus gallus OX=9031 GN=CKM PE=2 SV=1			0	17.75	DLFDPVIQD			0.00554039	1060.51	1061.52	1060.51	1061.52	1	10	3.1.1.828.16	1	43.6193	27.1682	43.7316
2	107.23	107.23	82.15	50.92	42.26	sp|P00565|KCRM_CHICK	Creatine kinase M-type OS=Gallus gallus OX=9031 GN=CKM PE=2 SV=1			0	98.27	DLFDPVIQDR			-0.000796357	1216.61	609.311	1216.61	609.312	2	14	2.1.1.726.15	1	37.582	2110.35	37.6586
2	107.23	107.23	82.15	50.92	42.26	sp|P00565|KCRM_CHICK	Creatine kinase M-type OS=Gallus gallus OX=9031 GN=CKM PE=2 SV=1			0	97.5	DLFDPVIQDR			0.00201126	1216.61	609.313	1216.61	609.312	2	14	1.1.1.716.18	1	37.6223	1876.38	37.6409
2	107.23	107.23	82.15	50.92	42.26	sp|P00565|KCRM_CHICK	Creatine kinase M-type OS=Gallus gallus OX=9031 GN=CKM PE=2 SV=1			0	37.75	EVFKDLFDPVIQD			0.00354304	1563.79	782.9	1563.78	782.898	2	10	2.1.1.898.10	1	46.7967	50.1268	46.7585
2	107.23	107.23	82.15	50.92	42.26	sp|P00565|KCRM_CHICK	Creatine kinase M-type OS=Gallus gallus OX=9031 GN=CKM PE=2 SV=1			0	82.59	EVFKDLFDPVIQDR			0.00373706	1719.89	574.303	1719.88	574.302	3	10	2.1.1.817.9	1	42.4597	81.1492	42.5352
2	107.23	107.23	82.15	50.92	42.26	sp|P00565|KCRM_CHICK	Creatine kinase M-type OS=Gallus gallus OX=9031 GN=CKM PE=2 SV=1			0	99	FDISNADRLGFSEVEQV			0.00175952	1924.92	963.466	1924.92	963.466	2	13	3.1.1.844.12	1	44.4755	158.099	44.4807
2	107.23	107.23	82.15	50.92	42.26	sp|P00565|KCRM_CHICK	Creatine kinase M-type OS=Gallus gallus OX=9031 GN=CKM PE=2 SV=1			0	99	FDISNADRLGFSEVEQV			0.00200366	1924.92	963.467	1924.92	963.466	2	15	2.1.1.853.16	1	44.4025	206.509	44.4613
2	107.23	107.23	82.15	50.92	42.26	sp|P00565|KCRM_CHICK	Creatine kinase M-type OS=Gallus gallus OX=9031 GN=CKM PE=2 SV=1			0	17.57	FDKPVSP			0.00138287	788.408	395.211	788.407	395.211	2	8	1.1.1.314.5	0	16.0648	504.228	16.2652
2	107.23	107.23	82.15	50.92	42.26	sp|P00565|KCRM_CHICK	Creatine kinase M-type OS=Gallus gallus OX=9031 GN=CKM PE=2 SV=1			0	33.66	FEEILH			0.00183518	786.393	394.204	786.391	394.203	2	9	3.1.1.464.2	1	24.1006	9221.03	23.9839
2	107.23	107.23	82.15	50.92	42.26	sp|P00565|KCRM_CHICK	Creatine kinase M-type OS=Gallus gallus OX=9031 GN=CKM PE=2 SV=1			0	25.46	FEEILH			0.00201829	786.393	394.204	786.391	394.203	2	9	2.1.1.474.4	1	24.0871	9200.8	24.021
2	107.23	107.23	82.15	50.92	42.26	sp|P00565|KCRM_CHICK	Creatine kinase M-type OS=Gallus gallus OX=9031 GN=CKM PE=2 SV=1			0	98.96	FLFDKPVSPL			0.0018405	1161.65	581.83	1161.64	581.829	2	14	2.1.1.822.11	0	42.7203	2110.97	42.6429
2	107.23	107.23	82.15	50.92	42.26	sp|P00565|KCRM_CHICK	Creatine kinase M-type OS=Gallus gallus OX=9031 GN=CKM PE=2 SV=1			0	93.95	FLFDKPVSPL			0.0018405	1161.65	581.83	1161.64	581.829	2	13	1.1.1.810.13	0	42.6569	1706.74	42.6252
2	107.23	107.23	82.15	50.92	42.26	sp|P00565|KCRM_CHICK	Creatine kinase M-type OS=Gallus gallus OX=9031 GN=CKM PE=2 SV=1			0	97.81	FSAEEEFPDLS			0.0023406	1269.54	635.779	1269.54	635.777	2	17	2.1.1.769.17	1	39.8957	12093.5	40.0237
2	107.23	107.23	82.15	50.92	42.26	sp|P00565|KCRM_CHICK	Creatine kinase M-type OS=Gallus gallus OX=9031 GN=CKM PE=2 SV=1			0	90.26	FSAEEEFPDLS			0.00258474	1269.54	635.779	1269.54	635.777	2	12	1.1.1.765.12	1	40.2446	11202.4	40.0056
2	107.23	107.23	82.15	50.92	42.26	sp|P00565|KCRM_CHICK	Creatine kinase M-type OS=Gallus gallus OX=9031 GN=CKM PE=2 SV=1			0	58.39	FSAEEEFPDLS			0.00258474	1269.54	635.779	1269.54	635.777	2	12	1.1.1.757.16	1	39.829	11202.4	40.0056
2	107.23	107.23	82.15	50.92	42.26	sp|P00565|KCRM_CHICK	Creatine kinase M-type OS=Gallus gallus OX=9031 GN=CKM PE=2 SV=1			0	34.81	FSAEEEFPDLS			0.0023406	1269.54	635.779	1269.54	635.777	2	10	2.1.1.777.17	1	40.3251	12093.5	40.0237
2	107.23	107.23	82.15	50.92	42.26	sp|P00565|KCRM_CHICK	Creatine kinase M-type OS=Gallus gallus OX=9031 GN=CKM PE=2 SV=1			0	99	FSAEEEFPDLSK			0.00601038	1397.64	699.828	1397.64	699.825	2	13	3.1.1.655.20	1	34.3522	865.918	34.4732
2	107.23	107.23	82.15	50.92	42.26	sp|P00565|KCRM_CHICK	Creatine kinase M-type OS=Gallus gallus OX=9031 GN=CKM PE=2 SV=1			0	99	FSAEEEFPDLSK			0.00613245	1397.64	699.828	1397.64	699.825	2	12	1.1.1.655.16	1	34.353	943.455	34.4795
2	107.23	107.23	82.15	50.92	42.26	sp|P00565|KCRM_CHICK	Creatine kinase M-type OS=Gallus gallus OX=9031 GN=CKM PE=2 SV=1			0	16.52	FSAEEEFPDLSKHNNHMAK			0.00791753	2230.02	558.512	2230.01	558.51	4	8	2.1.1.508.10	1	25.9172	275.326	26.003
2	107.23	107.23	82.15	50.92	42.26	sp|P00565|KCRM_CHICK	Creatine kinase M-type OS=Gallus gallus OX=9031 GN=CKM PE=2 SV=1			0	47.82	GFSEVEQVQMVVDGV			0.00409794	1621.77	811.892	1621.77	811.89	2	10	3.1.1.936.5	1	49.367	56.6588	49.3192
2	107.23	107.23	82.15	50.92	42.26	sp|P00565|KCRM_CHICK	Creatine kinase M-type OS=Gallus gallus OX=9031 GN=CKM PE=2 SV=1			0	20	GFSEVEQVQMVVDGV			0.0104456	1621.78	811.895	1621.77	811.89	2	9	1.1.1.934.8	1	49.274	59.5524	49.2793
2	107.23	107.23	82.15	50.92	42.26	sp|P00565|KCRM_CHICK	Creatine kinase M-type OS=Gallus gallus OX=9031 GN=CKM PE=2 SV=1			0	31.31	GFSEVEQVQMVVDGVKL			0.00622328	1862.95	932.483	1862.94	932.48	2	7	3.1.1.973.9	1	51.2801	37.891	51.1794
2	107.23	107.23	82.15	50.92	42.26	sp|P00565|KCRM_CHICK	Creatine kinase M-type OS=Gallus gallus OX=9031 GN=CKM PE=2 SV=1			0	96.26	GFSEVEQVQMVVDGVKLM			0.00638808	1993.99	998.003	1993.99	998	2	11	2.1.1.1041.6	1	54.3901	46.3384	54.3424
2	107.23	107.23	82.15	50.92	42.26	sp|P00565|KCRM_CHICK	Creatine kinase M-type OS=Gallus gallus OX=9031 GN=CKM PE=2 SV=1			0	98.88	GFTLDDVIQTGVDNPGHPF			0.00611688	2027.96	676.996	2027.96	676.994	3	12	1.1.1.937.8	1	49.4264	107.093	49.4383
2	107.23	107.23	82.15	50.92	42.26	sp|P00565|KCRM_CHICK	Creatine kinase M-type OS=Gallus gallus OX=9031 GN=CKM PE=2 SV=1			0	92.95	GFTLDDVIQTGVDNPGHPF			0.000989923	2027.96	676.994	2027.96	676.994	3	12	2.1.1.948.4	1	49.455	109.623	49.4719
2	107.23	107.23	82.15	50.92	42.26	sp|P00565|KCRM_CHICK	Creatine kinase M-type OS=Gallus gallus OX=9031 GN=CKM PE=2 SV=1			0	30.57	GGDDLDPK			0.00233056	815.368	408.692	815.366	408.69	2	10	3.1.1.191.3	1	9.6122	105.593	9.5899
2	107.23	107.23	82.15	50.92	42.26	sp|P00565|KCRM_CHICK	Creatine kinase M-type OS=Gallus gallus OX=9031 GN=CKM PE=2 SV=1			0	24.74	GVDNPGHP			0.000629845	791.357	396.686	791.356	396.685	2	8	1.1.1.175.4	1	8.7426	349.852	8.812
2	107.23	107.23	82.15	50.92	42.26	sp|P00565|KCRM_CHICK	Creatine kinase M-type OS=Gallus gallus OX=9031 GN=CKM PE=2 SV=1			0	22.25	GVDNPGHP			0.000446739	791.357	396.686	791.356	396.685	2	9	2.1.1.183.2	1	8.6852	349.972	8.7646
2	107.23	107.23	82.15	50.92	42.26	sp|P00565|KCRM_CHICK	Creatine kinase M-type OS=Gallus gallus OX=9031 GN=CKM PE=2 SV=1			0	41	GVDNPGHPF			0.00142979	938.426	470.22	938.425	470.22	2	11	1.1.1.386.9	1	19.9315	4629.89	20.0191
2	107.23	107.23	82.15	50.92	42.26	sp|P00565|KCRM_CHICK	Creatine kinase M-type OS=Gallus gallus OX=9031 GN=CKM PE=2 SV=1			0	28.86	GVDNPGHPF			0.00344395	938.428	470.221	938.425	470.22	2	10	3.1.1.387.13	1	19.9745	4593.74	20.0552
2	107.23	107.23	82.15	50.92	42.26	sp|P00565|KCRM_CHICK	Creatine kinase M-type OS=Gallus gallus OX=9031 GN=CKM PE=2 SV=1			0	98.48	GVDNPGHPFIM			0.00243051	1182.55	592.283	1182.55	592.282	2	14	2.1.1.618.17	1	31.8019	278.405	31.8758
2	107.23	107.23	82.15	50.92	42.26	sp|P00565|KCRM_CHICK	Creatine kinase M-type OS=Gallus gallus OX=9031 GN=CKM PE=2 SV=1			0	99	IDDHFLFDKPVSPL			0.00138972	1641.84	821.928	1641.84	821.927	2	16	2.1.1.830.19	0	43.16	837.064	43.2301
2	107.23	107.23	82.15	50.92	42.26	sp|P00565|KCRM_CHICK	Creatine kinase M-type OS=Gallus gallus OX=9031 GN=CKM PE=2 SV=1			0	99	IDDHFLFDKPVSPL			0.00528267	1641.85	548.289	1641.84	548.287	3	15	3.1.1.823.5	0	43.3228	5588	43.2515
2	107.23	107.23	82.15	50.92	42.26	sp|P00565|KCRM_CHICK	Creatine kinase M-type OS=Gallus gallus OX=9031 GN=CKM PE=2 SV=1			0	97.22	IDDHFLFDKPVSPL			0.00492976	1641.85	821.93	1641.84	821.927	2	11	3.1.1.819.13	0	43.1296	694.273	43.2515
2	107.23	107.23	82.15	50.92	42.26	sp|P00565|KCRM_CHICK	Creatine kinase M-type OS=Gallus gallus OX=9031 GN=CKM PE=2 SV=1			0	99	KAMTEQEQQQLIDDHFLFDKPVSPL			0.0119624	2956.48	740.126	2956.46	740.123	4	14	3.1.1.818.21	1	43.078	461.372	43.198
2	107.23	107.23	82.15	50.92	42.26	sp|P00565|KCRM_CHICK	Creatine kinase M-type OS=Gallus gallus OX=9031 GN=CKM PE=2 SV=1			0	98.89	KAMTEQEQQQLIDDHFLFDKPVSPL			0.00610302	2956.47	740.125	2956.46	740.123	4	14	2.1.1.830.17	1	43.1567	641.228	43.1769
2	107.23	107.23	82.15	50.92	42.26	sp|P00565|KCRM_CHICK	Creatine kinase M-type OS=Gallus gallus OX=9031 GN=CKM PE=2 SV=1			0	49.87	KAMTEQEQQQLIDDHFLFDKPVSPL			0.00367491	2956.47	986.496	2956.46	986.495	3	10	3.1.1.819.16	1	43.1396	109.263	43.1447
2	107.23	107.23	82.15	50.92	42.26	sp|P00565|KCRM_CHICK	Creatine kinase M-type OS=Gallus gallus OX=9031 GN=CKM PE=2 SV=1			0	48.09	KDLFDPVIQD			0.00461924	1188.61	595.311	1188.6	595.309	2	11	3.1.1.675.18	1	35.4214	20330.8	35.6547
2	107.23	107.23	82.15	50.92	42.26	sp|P00565|KCRM_CHICK	Creatine kinase M-type OS=Gallus gallus OX=9031 GN=CKM PE=2 SV=1			0	22.13	KDLFDPVIQD			-1.94309e-05	1188.6	595.309	1188.6	595.309	2	14	1.1.1.676.17	1	35.4749	18711.5	35.6026
2	107.23	107.23	82.15	50.92	42.26	sp|P00565|KCRM_CHICK	Creatine kinase M-type OS=Gallus gallus OX=9031 GN=CKM PE=2 SV=1			0	36.59	KFSAEEEFPDLS			0.000151009	1397.64	699.825	1397.64	699.825	2	7	2.1.1.683.23	1	35.2909	5162.74	34.9243
2	107.23	107.23	82.15	50.92	42.26	sp|P00565|KCRM_CHICK	Creatine kinase M-type OS=Gallus gallus OX=9031 GN=CKM PE=2 SV=1			0	26.25	KFSAEEEFPDLS			0.000151009	1397.64	699.825	1397.64	699.825	2	10	1.1.1.663.19	1	34.7791	5168.84	34.9032
2	107.23	107.23	82.15	50.92	42.26	sp|P00565|KCRM_CHICK	Creatine kinase M-type OS=Gallus gallus OX=9031 GN=CKM PE=2 SV=1			0	20.25	KFSAEEEFPDLS			0.00478968	1397.64	699.827	1397.64	699.825	2	11	3.1.1.664.17	1	34.8269	4871.77	34.955
2	107.23	107.23	82.15	50.92	42.26	sp|P00565|KCRM_CHICK	Creatine kinase M-type OS=Gallus gallus OX=9031 GN=CKM PE=2 SV=1			0	99	KFSAEEEFPDLSK			0.00374646	1525.73	509.585	1525.73	509.584	3	12	3.1.1.578.13	1	30.2132	209.093	30.1865
2	107.23	107.23	82.15	50.92	42.26	sp|P00565|KCRM_CHICK	Creatine kinase M-type OS=Gallus gallus OX=9031 GN=CKM PE=2 SV=1			0	36.47	KFSAEEEFPDLSK			0.00466199	1525.73	509.586	1525.73	509.584	3	9	1.1.1.577.13	1	30.1696	190.441	30.1964
2	107.23	107.23	82.15	50.92	42.26	sp|P00565|KCRM_CHICK	Creatine kinase M-type OS=Gallus gallus OX=9031 GN=CKM PE=2 SV=1			0	78.38	KLEQNQPIDDMIPA			0.00078377	1610.8	806.406	1610.8	806.406	2	13	2.1.1.658.22	1	33.9537	14013.4	33.8049
2	107.23	107.23	82.15	50.92	42.26	sp|P00565|KCRM_CHICK	Creatine kinase M-type OS=Gallus gallus OX=9031 GN=CKM PE=2 SV=1			0	78.04	KLEQNQPIDDMIPA			0.000661699	1610.8	806.406	1610.8	806.406	2	13	1.1.1.648.25	1	33.9943	13129.5	33.8405
2	107.23	107.23	82.15	50.92	42.26	sp|P00565|KCRM_CHICK	Creatine kinase M-type OS=Gallus gallus OX=9031 GN=CKM PE=2 SV=1			0	64.25	KLEQNQPIDDMIPA			0.00359139	1610.8	806.408	1610.8	806.406	2	11	3.1.1.641.24	1	33.6108	14635	33.8349
2	107.23	107.23	82.15	50.92	42.26	sp|P00565|KCRM_CHICK	Creatine kinase M-type OS=Gallus gallus OX=9031 GN=CKM PE=2 SV=1			0	84.14	KLEQNQPIDDMIPAQ			0.0028752	1738.86	870.437	1738.86	870.435	2	12	2.1.1.620.26	1	31.9245	818.279	32.0913
2	107.23	107.23	82.15	50.92	42.26	sp|P00565|KCRM_CHICK	Creatine kinase M-type OS=Gallus gallus OX=9031 GN=CKM PE=2 SV=1			0	83.62	KLEQNQPIDDMIPAQ			0.000433793	1738.86	870.436	1738.86	870.435	2	11	1.1.1.610.26	1	31.9614	865.695	32.1815
2	107.23	107.23	82.15	50.92	42.26	sp|P00565|KCRM_CHICK	Creatine kinase M-type OS=Gallus gallus OX=9031 GN=CKM PE=2 SV=1			0	36.53	KLEQNQPIDDMIPAQ			0.00505917	1738.86	580.628	1738.86	580.626	3	8	1.1.1.613.13	1	32.1011	229.172	32.128
2	107.23	107.23	82.15	50.92	42.26	sp|P00565|KCRM_CHICK	Creatine kinase M-type OS=Gallus gallus OX=9031 GN=CKM PE=2 SV=1			0	99	KLEQNQPIDDMIPAQK			0.00500581	1866.96	623.326	1866.95	623.324	3	16	2.1.1.534.11	1	27.3178	1768.44	27.4908
2	107.23	107.23	82.15	50.92	42.26	sp|P00565|KCRM_CHICK	Creatine kinase M-type OS=Gallus gallus OX=9031 GN=CKM PE=2 SV=1			0	61.24	KLEQNQPIDDMIPAQK			0.00647065	1866.96	623.326	1866.95	623.324	3	12	3.1.1.524.12	1	27.3402	1851.12	27.5163
2	107.23	107.23	82.15	50.92	42.26	sp|P00565|KCRM_CHICK	Creatine kinase M-type OS=Gallus gallus OX=9031 GN=CKM PE=2 SV=1			0	90.47	LEQNQPIDDMIPA			-0.000810823	1482.7	742.358	1482.7	742.359	2	12	2.1.1.745.10	1	38.6044	3896.55	38.4107
2	107.23	107.23	82.15	50.92	42.26	sp|P00565|KCRM_CHICK	Creatine kinase M-type OS=Gallus gallus OX=9031 GN=CKM PE=2 SV=1			0	80.01	LEQNQPIDDMIPA			0.00346164	1482.71	742.36	1482.7	742.359	2	11	3.1.1.735.21	1	38.648	3738.04	38.4997
2	107.23	107.23	82.15	50.92	42.26	sp|P00565|KCRM_CHICK	Creatine kinase M-type OS=Gallus gallus OX=9031 GN=CKM PE=2 SV=1			0	77.55	LFDKPVSP			-0.000100543	901.491	451.753	901.491	451.753	2	10	1.1.1.454.4	0	23.5808	1004.76	23.4067
2	107.23	107.23	82.15	50.92	42.26	sp|P00565|KCRM_CHICK	Creatine kinase M-type OS=Gallus gallus OX=9031 GN=CKM PE=2 SV=1			0	28.88	LFDKPVSP			0.00234086	901.493	451.754	901.491	451.753	2	9	3.1.1.447.11	0	23.1971	449.036	23.2272
2	107.23	107.23	82.15	50.92	42.26	sp|P00565|KCRM_CHICK	Creatine kinase M-type OS=Gallus gallus OX=9031 GN=CKM PE=2 SV=1			0	85.69	LFDKPVSPL			0.00305471	1014.58	508.296	1014.58	508.295	2	13	3.1.1.628.10	0	32.8918	31008.7	32.7128
2	107.23	107.23	82.15	50.92	42.26	sp|P00565|KCRM_CHICK	Creatine kinase M-type OS=Gallus gallus OX=9031 GN=CKM PE=2 SV=1			0	79.56	LFDKPVSPL			0.00183401	1014.58	508.296	1014.58	508.295	2	13	1.1.1.629.9	0	32.9488	4086.5	32.9294
2	107.23	107.23	82.15	50.92	42.26	sp|P00565|KCRM_CHICK	Creatine kinase M-type OS=Gallus gallus OX=9031 GN=CKM PE=2 SV=1			0	67.82	LFDKPVSPL			0.00226126	1014.58	508.296	1014.58	508.295	2	12	1.1.1.621.5	0	32.5174	33993.6	32.7185
2	107.23	107.23	82.15	50.92	42.26	sp|P00565|KCRM_CHICK	Creatine kinase M-type OS=Gallus gallus OX=9031 GN=CKM PE=2 SV=1			0	22.2	LFDKPVSPL			0.00305471	1014.58	508.296	1014.58	508.295	2	9	3.1.1.620.9	0	32.4646	31008.7	32.7128
2	107.23	107.23	82.15	50.92	42.26	sp|P00565|KCRM_CHICK	Creatine kinase M-type OS=Gallus gallus OX=9031 GN=CKM PE=2 SV=1			0	22.08	LFDKPVSPL			0.0026885	1014.58	508.296	1014.58	508.295	2	13	2.1.1.635.6	0	32.6961	31077.5	32.6292
2	107.23	107.23	82.15	50.92	42.26	sp|P00565|KCRM_CHICK	Creatine kinase M-type OS=Gallus gallus OX=9031 GN=CKM PE=2 SV=1			0	99	LIDDHFLFDKPVSPL			0.00495892	1754.93	585.984	1754.92	585.982	3	15	2.1.1.874.8	0	45.5113	191.012	45.5849
2	107.23	107.23	82.15	50.92	42.26	sp|P00565|KCRM_CHICK	Creatine kinase M-type OS=Gallus gallus OX=9031 GN=CKM PE=2 SV=1			0	76.92	LRDKETPSGFTLDDVIQTGVDNPGHPF			0.0083947	2954.45	739.62	2954.44	739.618	4	9	2.1.1.841.12	1	43.7366	247.798	43.8189
2	107.23	107.23	82.15	50.92	42.26	sp|P00565|KCRM_CHICK	Creatine kinase M-type OS=Gallus gallus OX=9031 GN=CKM PE=2 SV=1			0	22.04	LSVEALNSLEGEFKGRYYPL			0.00759145	2284.18	762.401	2284.17	762.399	3	9	3.1.1.937.5	1	49.4199	51.6096	49.3723
2	107.23	107.23	82.15	50.92	42.26	sp|P00565|KCRM_CHICK	Creatine kinase M-type OS=Gallus gallus OX=9031 GN=CKM PE=2 SV=1			0	17.75	LSVEALNSLEGEFKGRYYPL			0.00759145	2284.18	762.401	2284.17	762.399	3	9	2.1.1.947.6	1	49.4054	80.4578	49.3657
2	107.23	107.23	82.15	50.92	42.26	sp|P00565|KCRM_CHICK	Creatine kinase M-type OS=Gallus gallus OX=9031 GN=CKM PE=2 SV=1			0	99	MTEQEQQQLIDDHFLFDKPVSPL			0.0098362	2757.34	920.121	2757.33	920.118	3	18	1.1.1.880.7	1	46.4076	1213.97	46.466
2	107.23	107.23	82.15	50.92	42.26	sp|P00565|KCRM_CHICK	Creatine kinase M-type OS=Gallus gallus OX=9031 GN=CKM PE=2 SV=1			0	99	MTEQEQQQLIDDHFLFDKPVSPL			0.00415993	2757.34	920.119	2757.33	920.118	3	19	2.1.1.891.12	1	46.433	1563.26	46.4916
2	107.23	107.23	82.15	50.92	42.26	sp|P00565|KCRM_CHICK	Creatine kinase M-type OS=Gallus gallus OX=9031 GN=CKM PE=2 SV=1			0	41.75	MVEMEKKLEQNQPIDDMIPAQK			0.00689434	2614.29	872.436	2614.28	872.434	3	9	1.1.1.630.25	1	33.0287	188.854	32.9824
2	107.23	107.23	82.15	50.92	42.26	sp|P00565|KCRM_CHICK	Creatine kinase M-type OS=Gallus gallus OX=9031 GN=CKM PE=2 SV=1			0	31.71	NSLEGEFKG			0.00374204	979.465	490.74	979.461	490.738	2	7	3.1.1.416.9	1	21.5216	1022.98	21.3945
2	107.23	107.23	82.15	50.92	42.26	sp|P00565|KCRM_CHICK	Creatine kinase M-type OS=Gallus gallus OX=9031 GN=CKM PE=2 SV=1			0	75.67	NSLEGEFKGRYYPL			0.00560117	1671.83	836.923	1671.83	836.92	2	7	1.1.1.667.25	1	35.0037	140.265	35.1181
2	107.23	107.23	82.15	50.92	42.26	sp|P00565|KCRM_CHICK	Creatine kinase M-type OS=Gallus gallus OX=9031 GN=CKM PE=2 SV=1			0	41.66	QEQQQLIDDHFLFDKPVSPL			0.00240879	2396.2	799.742	2396.2	799.741	3	10	3.1.1.869.11	1	45.8089	127.762	45.8141
2	107.23	107.23	82.15	50.92	42.26	sp|P00565|KCRM_CHICK	Creatine kinase M-type OS=Gallus gallus OX=9031 GN=CKM PE=2 SV=1			0	17.46	QEQQQLIDDHFLFDKPVSPL			0.000577738	2396.2	799.741	2396.2	799.741	3	10	2.1.1.879.10	1	45.793	132.982	45.7981
2	107.23	107.23	82.15	50.92	42.26	sp|P00565|KCRM_CHICK	Creatine kinase M-type OS=Gallus gallus OX=9031 GN=CKM PE=2 SV=1			0	59.14	QLIDDHFLFDKPVSPL			0.0052193	1882.99	628.67	1882.98	628.668	3	11	1.1.1.885.11	0	46.6603	363.948	46.6788
2	107.23	107.23	82.15	50.92	42.26	sp|P00565|KCRM_CHICK	Creatine kinase M-type OS=Gallus gallus OX=9031 GN=CKM PE=2 SV=1			0	17.65	QLIDDHFLFDKPVSPL			0.00595172	1882.99	628.67	1882.98	628.668	3	11	2.1.1.895.8	0	46.6398	445.111	46.7051
2	107.23	107.23	82.15	50.92	42.26	sp|P00565|KCRM_CHICK	Creatine kinase M-type OS=Gallus gallus OX=9031 GN=CKM PE=2 SV=1			0	85.39	SAEEEFPDLS			0.000808224	1122.47	562.244	1122.47	562.243	2	13	1.1.1.637.15	1	33.3864	13941.7	33.0891
2	107.23	107.23	82.15	50.92	42.26	sp|P00565|KCRM_CHICK	Creatine kinase M-type OS=Gallus gallus OX=9031 GN=CKM PE=2 SV=1			0	83.33	SAEEEFPDLS			0.0033717	1122.48	562.245	1122.47	562.243	2	15	3.1.1.629.8	1	32.9414	13314.4	33.0833
2	107.23	107.23	82.15	50.92	42.26	sp|P00565|KCRM_CHICK	Creatine kinase M-type OS=Gallus gallus OX=9031 GN=CKM PE=2 SV=1			0	18.87	SAEEEFPDLS			0.00307982	1122.47	1123.48	1122.47	1123.48	1	10	1.1.1.629.26	1	32.9772	75.1446	33.0891
2	107.23	107.23	82.15	50.92	42.26	sp|P00565|KCRM_CHICK	Creatine kinase M-type OS=Gallus gallus OX=9031 GN=CKM PE=2 SV=1			0	24.02	SAEEEFPDLSK			0.00252489	1250.57	626.292	1250.57	626.291	2	9	1.1.1.516.15	1	26.9308	920.04	27.0598
2	107.23	107.23	82.15	50.92	42.26	sp|P00565|KCRM_CHICK	Creatine kinase M-type OS=Gallus gallus OX=9031 GN=CKM PE=2 SV=1			0	22.69	SAEEEFPDLSK			0.00203661	1250.57	626.292	1250.57	626.291	2	8	2.1.1.527.21	1	26.9526	1063.86	27.0718
2	107.23	107.23	82.15	50.92	42.26	sp|P00565|KCRM_CHICK	Creatine kinase M-type OS=Gallus gallus OX=9031 GN=CKM PE=2 SV=1			0	89.28	SVEALNSLEGEFKGR			0.00363888	1634.83	545.951	1634.83	545.949	3	10	2.1.1.675.10	1	34.8387	525.036	34.9243
2	107.23	107.23	82.15	50.92	42.26	sp|P00565|KCRM_CHICK	Creatine kinase M-type OS=Gallus gallus OX=9031 GN=CKM PE=2 SV=1			0	84.3	SVEALNSLEGEFKGR			0.00473752	1634.83	545.951	1634.83	545.949	3	10	1.1.1.664.14	1	34.8244	491.601	34.9032
2	107.23	107.23	82.15	50.92	42.26	sp|P00565|KCRM_CHICK	Creatine kinase M-type OS=Gallus gallus OX=9031 GN=CKM PE=2 SV=1			0	96.4	SVEALNSLEGEFKGRYYPL			0.00919694	2171.1	724.707	2171.09	724.704	3	14	1.1.1.856.9	1	45.12	1268.33	45.1884
2	107.23	107.23	82.15	50.92	42.26	sp|P00565|KCRM_CHICK	Creatine kinase M-type OS=Gallus gallus OX=9031 GN=CKM PE=2 SV=1			0	68.83	SVEALNSLEGEFKGRYYPL			0.00864762	2171.1	724.707	2171.09	724.704	3	13	3.1.1.857.15	1	45.166	980.205	45.2813
2	107.23	107.23	82.15	50.92	42.26	sp|P00565|KCRM_CHICK	Creatine kinase M-type OS=Gallus gallus OX=9031 GN=CKM PE=2 SV=1			0	99	TEQEQQQLIDDHFLFDKPVSPL			0.00484963	2626.3	876.439	2626.29	876.438	3	19	2.1.1.880.14	1	45.8464	3508.88	45.9583
2	107.23	107.23	82.15	50.92	42.26	sp|P00565|KCRM_CHICK	Creatine kinase M-type OS=Gallus gallus OX=9031 GN=CKM PE=2 SV=1			0	24.12	TEQEQQQLIDDHFLFDKPVSPL			0.00631447	2626.3	876.44	2626.29	876.438	3	10	1.1.1.876.13	1	46.1948	3207.84	45.9339
2	107.23	107.23	82.15	50.92	42.26	sp|P00565|KCRM_CHICK	Creatine kinase M-type OS=Gallus gallus OX=9031 GN=CKM PE=2 SV=1			0	23.56	TEQEQQQLIDDHFLFDKPVSPL			0.00631447	2626.3	876.44	2626.29	876.438	3	12	1.1.1.868.13	1	45.7692	3207.84	45.9339
2	107.23	107.23	82.15	50.92	42.26	sp|P00565|KCRM_CHICK	Creatine kinase M-type OS=Gallus gallus OX=9031 GN=CKM PE=2 SV=1			0	96.31	TLDDVIQTGVDNPGHP			0.00408238	1676.8	839.41	1676.8	839.408	2	12	3.1.1.613.26	1	32.1165	171.123	32.1217
2	107.23	107.23	82.15	50.92	42.26	sp|P00565|KCRM_CHICK	Creatine kinase M-type OS=Gallus gallus OX=9031 GN=CKM PE=2 SV=1			0	30.51	TLDDVIQTGVDNPGHP			0.000420271	1676.8	839.408	1676.8	839.408	2	12	1.1.1.613.26	1	32.1228	166.681	32.1815
2	107.23	107.23	82.15	50.92	42.26	sp|P00565|KCRM_CHICK	Creatine kinase M-type OS=Gallus gallus OX=9031 GN=CKM PE=2 SV=1			0	99	TLDDVIQTGVDNPGHPF			0.00268506	1823.87	912.943	1823.87	912.942	2	19	2.1.1.767.26	1	39.8029	1555.61	39.8619
2	107.23	107.23	82.15	50.92	42.26	sp|P00565|KCRM_CHICK	Creatine kinase M-type OS=Gallus gallus OX=9031 GN=CKM PE=2 SV=1			0	99	TLDDVIQTGVDNPGHPF			0.00427198	1823.87	912.944	1823.87	912.942	2	19	3.1.1.758.26	1	39.8779	1515.11	39.9367
2	107.23	107.23	82.15	50.92	42.26	sp|P00565|KCRM_CHICK	Creatine kinase M-type OS=Gallus gallus OX=9031 GN=CKM PE=2 SV=1			0	96.33	TLDDVIQTGVDNPGHPF			0.00341749	1823.87	912.943	1823.87	912.942	2	9	1.1.1.764.20	1	40.2111	1494.86	39.8442
2	107.23	107.23	82.15	50.92	42.26	sp|P00565|KCRM_CHICK	Creatine kinase M-type OS=Gallus gallus OX=9031 GN=CKM PE=2 SV=1			0	95.32	TLDDVIQTGVDNPGHPFIM			0.00434387	2068	690.34	2067.99	690.338	3	14	2.1.1.893.11	1	46.5298	839.245	46.5983
2	107.23	107.23	82.15	50.92	42.26	sp|P00565|KCRM_CHICK	Creatine kinase M-type OS=Gallus gallus OX=9031 GN=CKM PE=2 SV=1			0	91.54	TLDDVIQTGVDNPGHPFIM			0.00471008	2068	690.34	2067.99	690.338	3	14	3.1.1.883.11	1	46.5406	771.659	46.6125
2	107.23	107.23	82.15	50.92	42.26	sp|P00565|KCRM_CHICK	Creatine kinase M-type OS=Gallus gallus OX=9031 GN=CKM PE=2 SV=1			0	44.88	TLDDVIQTGVDNPGHPFIM			0.00142748	2068	1035.01	2067.99	1035	2	16	2.1.1.893.14	1	46.5398	400.358	46.5983
2	107.23	107.23	82.15	50.92	42.26	sp|P00565|KCRM_CHICK	Creatine kinase M-type OS=Gallus gallus OX=9031 GN=CKM PE=2 SV=1			0	17.51	TLDDVIQTGVDNPGHPFIM			0.00434387	2068	690.34	2067.99	690.338	3	12	2.1.1.892.12	1	46.4698	839.245	46.5983
2	107.23	107.23	82.15	50.92	42.26	sp|P00565|KCRM_CHICK	Creatine kinase M-type OS=Gallus gallus OX=9031 GN=CKM PE=2 SV=1			0	99	VAGDEESYEVFKDLFDPVIQDR			0.0099577	2570.23	857.75	2570.22	857.747	3	14	2.1.1.1024.7	1	53.4887	149.949	53.5006
2	107.23	107.23	82.15	50.92	42.26	sp|P00565|KCRM_CHICK	Creatine kinase M-type OS=Gallus gallus OX=9031 GN=CKM PE=2 SV=1			0	95.08	VAGDEESYEVFKDLFDPVIQDR			0.00812664	2570.23	857.749	2570.22	857.747	3	14	1.1.1.1015.3	1	53.5483	135.515	53.5684
2	107.23	107.23	82.15	50.92	42.26	sp|P00565|KCRM_CHICK	Creatine kinase M-type OS=Gallus gallus OX=9031 GN=CKM PE=2 SV=1			0	50.38	VFDISNADRLGFSEVEQV			0.00280361	2023.99	1013	2023.99	1013	2	11	2.1.1.882.7	1	45.9531	86.4896	45.9583
2	107.23	107.23	82.15	50.92	42.26	sp|P00565|KCRM_CHICK	Creatine kinase M-type OS=Gallus gallus OX=9031 GN=CKM PE=2 SV=1			0	53.73	VWVNEEDHL			0.00135845	1139.53	570.77	1139.52	570.77	2	13	2.1.1.554.14	1	28.3645	6038.11	28.2831
2	107.23	107.23	82.15	50.92	42.26	sp|P00565|KCRM_CHICK	Creatine kinase M-type OS=Gallus gallus OX=9031 GN=CKM PE=2 SV=1			0	42.73	VWVNEEDHL			-0.000472609	1139.52	570.769	1139.52	570.77	2	12	1.1.1.540.4	1	28.1844	4971.59	28.3212
3	71.27	71.27	85.71	38.94	38.25	sp|P07322|ENOB_CHICK	Beta-enolase OS=Gallus gallus OX=9031 GN=ENO3 PE=1 SV=3			0	99	QVVGDDLTVTNPK	Gln->pyro-Glu@N-term		0.00275843	1367.7	684.855	1367.69	684.854	2	9	3.1.1.604.22	0	31.6258	105.628	31.5838
3	71.27	71.27	85.71	38.94	38.25	sp|P07322|ENOB_CHICK	Beta-enolase OS=Gallus gallus OX=9031 GN=ENO3 PE=1 SV=3			0	99	QVVGDDLTVTNPK	Gln->pyro-Glu@N-term		0.00214808	1367.7	684.855	1367.69	684.854	2	8	1.1.1.604.23	0	31.6335	102.414	31.5898
3	71.27	71.27	85.71	38.94	38.25	sp|P07322|ENOB_CHICK	Beta-enolase OS=Gallus gallus OX=9031 GN=ENO3 PE=1 SV=3			0	96.34	QVVGDDLTVTNPK	Gln->pyro-Glu@N-term		-0.000659537	1367.69	684.854	1367.69	684.854	2	10	2.1.1.613.25	0	31.546	96.7856	31.5528
3	71.27	71.27	85.71	38.94	38.25	sp|P07322|ENOB_CHICK	Beta-enolase OS=Gallus gallus OX=9031 GN=ENO3 PE=1 SV=3			2	99	AGNTELILPVPAFNVINGGSHAGNK			0.00588282	2489.31	830.777	2489.3	830.775	3	15	2.1.1.892.14	0	46.4764	254.011	46.5449
3	71.27	71.27	85.71	38.94	38.25	sp|P07322|ENOB_CHICK	Beta-enolase OS=Gallus gallus OX=9031 GN=ENO3 PE=1 SV=3			2	99	AGNTELILPVPAFNVINGGSHAGNKL			0.0121509	2602.4	868.474	2602.39	868.47	3	16	3.1.1.918.10	0	48.4103	533.893	48.5265
3	71.27	71.27	85.71	38.94	38.25	sp|P07322|ENOB_CHICK	Beta-enolase OS=Gallus gallus OX=9031 GN=ENO3 PE=1 SV=3			2	99	DIQVVGDDLTVTNPK			-0.0331131	1612.8	807.406	1612.83	807.423	2	14	2.1.1.649.25	0	33.475	1858.93	33.8049
3	71.27	71.27	85.71	38.94	38.25	sp|P07322|ENOB_CHICK	Beta-enolase OS=Gallus gallus OX=9031 GN=ENO3 PE=1 SV=3			2	99	DNHEALELLKAAIAQAGYTDKVVIGM			0.00667886	2769.44	693.368	2769.44	693.367	4	17	1.1.1.1119.6	1	59.0375	205.335	59.056
3	71.27	71.27	85.71	38.94	38.25	sp|P07322|ENOB_CHICK	Beta-enolase OS=Gallus gallus OX=9031 GN=ENO3 PE=1 SV=3			2	99	EDPFDQDDWEAWK			0.0060461	1679.68	840.847	1679.67	840.844	2	14	3.1.1.816.12	1	42.9799	141.43	42.9851
3	71.27	71.27	85.71	38.94	38.25	sp|P07322|ENOB_CHICK	Beta-enolase OS=Gallus gallus OX=9031 GN=ENO3 PE=1 SV=3			2	99	GNTELILPVPAFNVINGGSHAGNKL			0.00910353	2531.36	844.793	2531.35	844.79	3	17	1.1.1.920.4	0	48.532	105.781	48.4841
3	71.27	71.27	85.71	38.94	38.25	sp|P07322|ENOB_CHICK	Beta-enolase OS=Gallus gallus OX=9031 GN=ENO3 PE=1 SV=3			2	99	GVPLYRHIADLAGNTELILPVPAFNVINGGSHAGNKL			0.0125608	3837.08	768.424	3837.07	768.421	5	21	1.1.1.1001.5	1	52.8231	123.504	52.7756
3	71.27	71.27	85.71	38.94	38.25	sp|P07322|ENOB_CHICK	Beta-enolase OS=Gallus gallus OX=9031 GN=ENO3 PE=1 SV=3			2	99	GYTDKVVIGM			0.00260681	1081.55	541.783	1081.55	541.781	2	15	3.1.1.583.12	0	30.4806	384.911	30.5092
3	71.27	71.27	85.71	38.94	38.25	sp|P07322|ENOB_CHICK	Beta-enolase OS=Gallus gallus OX=9031 GN=ENO3 PE=1 SV=3			2	99	HIADLAGNTELILPV			0.00401542	1574.87	788.443	1574.87	788.441	2	14	3.1.1.886.13	0	46.7137	1475.55	46.8785
3	71.27	71.27	85.71	38.94	38.25	sp|P07322|ENOB_CHICK	Beta-enolase OS=Gallus gallus OX=9031 GN=ENO3 PE=1 SV=3			2	99	HIADLAGNTELILPVP			-0.000164452	1671.92	836.967	1671.92	836.967	2	14	3.1.1.913.7	0	48.1499	59.3304	48.102
3	71.27	71.27	85.71	38.94	38.25	sp|P07322|ENOB_CHICK	Beta-enolase OS=Gallus gallus OX=9031 GN=ENO3 PE=1 SV=3			2	99	HIADLAGNTELILPVPA			0.0053243	1742.96	872.488	1742.96	872.486	2	16	1.1.1.889.13	0	46.8861	4636.4	46.6256
3	71.27	71.27	85.71	38.94	38.25	sp|P07322|ENOB_CHICK	Beta-enolase OS=Gallus gallus OX=9031 GN=ENO3 PE=1 SV=3			2	99	HIADLAGNTELILPVPAFNVINGGSHAGNK			0.0116479	3038.61	760.659	3038.59	760.656	4	23	1.1.1.910.15	0	47.9978	427.498	48.0063
3	71.27	71.27	85.71	38.94	38.25	sp|P07322|ENOB_CHICK	Beta-enolase OS=Gallus gallus OX=9031 GN=ENO3 PE=1 SV=3			2	99	HIADLAGNTELILPVPAFNVINGGSHAGNKL			0.01108	3151.69	788.929	3151.68	788.927	4	22	1.1.1.937.9	0	49.433	1067.11	49.5443
3	71.27	71.27	85.71	38.94	38.25	sp|P07322|ENOB_CHICK	Beta-enolase OS=Gallus gallus OX=9031 GN=ENO3 PE=1 SV=3			2	99	IEDPFDQDDWE			0.00544221	1407.55	704.783	1407.55	704.781	2	12	3.1.1.828.10	0	43.5993	190.829	43.6781
3	71.27	71.27	85.71	38.94	38.25	sp|P07322|ENOB_CHICK	Beta-enolase OS=Gallus gallus OX=9031 GN=ENO3 PE=1 SV=3			2	99	QVVGDDLTVTNPK			0.000379248	1384.72	693.367	1384.72	693.367	2	11	1.1.1.456.25	0	23.7239	270.96	23.7848
3	71.27	71.27	85.71	38.94	38.25	sp|P07322|ENOB_CHICK	Beta-enolase OS=Gallus gallus OX=9031 GN=ENO3 PE=1 SV=3			2	99	RHIADLAGNTELILPVPA			0.00551831	1899.06	634.028	1899.06	634.027	3	12	1.1.1.798.8	1	42.0211	92.6944	42.0898
3	71.27	71.27	85.71	38.94	38.25	sp|P07322|ENOB_CHICK	Beta-enolase OS=Gallus gallus OX=9031 GN=ENO3 PE=1 SV=3			2	99	VDIQVVGDDLTVTNPK			0.00296515	1711.9	856.958	1711.9	856.957	2	18	3.1.1.703.23	0	36.9334	200.377	36.8896
3	71.27	71.27	85.71	38.94	38.25	sp|P07322|ENOB_CHICK	Beta-enolase OS=Gallus gallus OX=9031 GN=ENO3 PE=1 SV=3			2	99	VMIEMDGTENK			0.00283973	1265.57	633.79	1265.56	633.789	2	15	1.1.1.439.20	1	22.7985	1312.58	22.8137
3	71.27	71.27	85.71	38.94	38.25	sp|P07322|ENOB_CHICK	Beta-enolase OS=Gallus gallus OX=9031 GN=ENO3 PE=1 SV=3			2	99	VVGDDLTVTNPK			0.00219407	1256.66	629.339	1256.66	629.338	2	16	2.1.1.434.21	0	21.9563	1266.47	22.0238
3	71.27	71.27	85.71	38.94	38.25	sp|P07322|ENOB_CHICK	Beta-enolase OS=Gallus gallus OX=9031 GN=ENO3 PE=1 SV=3			2	99	VVGDDLTVTNPKR			0.0022355	1412.76	471.929	1412.76	471.928	3	12	1.1.1.373.12	0	19.2352	140.482	19.2637
3	71.27	71.27	85.71	38.94	38.25	sp|P07322|ENOB_CHICK	Beta-enolase OS=Gallus gallus OX=9031 GN=ENO3 PE=1 SV=3			2	99	YRHIADLAGNTELILPVPA			0.00841292	2062.13	688.384	2062.12	688.381	3	15	3.1.1.829.18	1	43.6596	920.489	43.7316
3	71.27	71.27	85.71	38.94	38.25	sp|P07322|ENOB_CHICK	Beta-enolase OS=Gallus gallus OX=9031 GN=ENO3 PE=1 SV=3			2	99	YRHIADLAGNTELILPVPAFNVINGGSHAGNKL			0.0206994	3470.86	695.18	3470.84	695.176	5	21	1.1.1.896.5	1	47.2429	68.2877	47.2631
3	71.27	71.27	85.71	38.94	38.25	sp|P07322|ENOB_CHICK	Beta-enolase OS=Gallus gallus OX=9031 GN=ENO3 PE=1 SV=3			1.61979	98.05	GVPLYRHIADLAGNTELILPVPA			0.00765959	2428.36	810.459	2428.35	810.457	3	14	2.1.1.977.10	1	51.0062	414.066	51.0644
3	71.27	71.27	85.71	38.94	38.25	sp|P07322|ENOB_CHICK	Beta-enolase OS=Gallus gallus OX=9031 GN=ENO3 PE=1 SV=3			1.56864	97.81	SGETEDTFIADLV			0.00724495	1395.65	698.831	1395.64	698.828	2	11	3.1.1.955.10	0	50.3618	231.426	50.4316
3	71.27	71.27	85.71	38.94	38.25	sp|P07322|ENOB_CHICK	Beta-enolase OS=Gallus gallus OX=9031 GN=ENO3 PE=1 SV=3			1.49485	97.47	SIEDPFDQDDWEA			0.00270626	1565.62	783.817	1565.62	783.815	2	12	2.1.1.873.9	1	45.4728	98.7907	45.4781
3	71.27	71.27	85.71	38.94	38.25	sp|P07322|ENOB_CHICK	Beta-enolase OS=Gallus gallus OX=9031 GN=ENO3 PE=1 SV=3			1.4437	97.16	AAVPSGASTGIHEA			0.00185855	1266.62	634.318	1266.62	634.318	2	13	3.1.1.360.19	0	18.5323	368.24	18.5492
3	71.27	71.27	85.71	38.94	38.25	sp|P07322|ENOB_CHICK	Beta-enolase OS=Gallus gallus OX=9031 GN=ENO3 PE=1 SV=3			1.4318	97.08	VMIEMDGTEN			0.00625002	1137.47	569.745	1137.47	569.741	2	11	3.1.1.528.14	1	27.5441	340.268	27.5163
3	71.27	71.27	85.71	38.94	38.25	sp|P07322|ENOB_CHICK	Beta-enolase OS=Gallus gallus OX=9031 GN=ENO3 PE=1 SV=3			1.40894	96.85	RIEEALGDKAK			0.00249407	1228.68	410.567	1228.68	410.566	3	17	3.1.1.223.3	0	11.2947	628.697	11.325
3	71.27	71.27	85.71	38.94	38.25	sp|P07322|ENOB_CHICK	Beta-enolase OS=Gallus gallus OX=9031 GN=ENO3 PE=1 SV=3			1.39794	96.82	AAVPSGASTGIHEAL			0.0039762	1379.71	690.861	1379.7	690.859	2	14	1.1.1.511.23	0	26.678	2096.38	26.6882
3	71.27	71.27	85.71	38.94	38.25	sp|P07322|ENOB_CHICK	Beta-enolase OS=Gallus gallus OX=9031 GN=ENO3 PE=1 SV=3			1.29243	95.88	IEDPFDQDDWEA			0.00372881	1478.59	740.301	1478.58	740.299	2	14	2.1.1.849.11	1	44.178	1587.33	44.3003
3	71.27	71.27	85.71	38.94	38.25	sp|P07322|ENOB_CHICK	Beta-enolase OS=Gallus gallus OX=9031 GN=ENO3 PE=1 SV=3			1.284	95.86	IEDPFDQDDW			0.00433413	1278.51	640.261	1278.5	640.259	2	13	1.1.1.861.5	0	45.375	532.882	45.5083
3	71.27	71.27	85.71	38.94	38.25	sp|P07322|ENOB_CHICK	Beta-enolase OS=Gallus gallus OX=9031 GN=ENO3 PE=1 SV=3			1.25181	95.47	TIGPALIEK			0.00253046	940.562	471.288	940.559	471.287	2	12	1.1.1.508.9	1	26.4935	6571.3	26.5271
3	71.27	71.27	85.71	38.94	38.25	sp|P07322|ENOB_CHICK	Beta-enolase OS=Gallus gallus OX=9031 GN=ENO3 PE=1 SV=3			1.10791	93.7	GDDLTVTNPK			0.00144866	1058.53	530.27	1058.52	530.269	2	16	2.1.1.324.15	0	16.0492	6595.36	16.1745
3	71.27	71.27	85.71	38.94	38.25	sp|P07322|ENOB_CHICK	Beta-enolase OS=Gallus gallus OX=9031 GN=ENO3 PE=1 SV=3			1.01773	92.19	MIEMDGTENK			0.00167357	1166.5	584.255	1166.49	584.255	2	11	2.1.1.352.14	0	17.5352	1803.52	17.6675
3	71.27	71.27	85.71	38.94	38.25	sp|P07322|ENOB_CHICK	Beta-enolase OS=Gallus gallus OX=9031 GN=ENO3 PE=1 SV=3			0.958607	91.06	FNVINGGSHAGNK			0.00222861	1313.65	657.832	1313.65	657.831	2	9	1.1.1.303.25	0	15.5114	187.549	15.5182
3	71.27	71.27	85.71	38.94	38.25	sp|P07322|ENOB_CHICK	Beta-enolase OS=Gallus gallus OX=9031 GN=ENO3 PE=1 SV=3			0.954677	90.96	HIADLAGNTEL			-0.000868299	1152.58	577.296	1152.58	577.296	2	10	1.1.1.544.16	0	28.4049	786.165	28.3212
3	71.27	71.27	85.71	38.94	38.25	sp|P07322|ENOB_CHICK	Beta-enolase OS=Gallus gallus OX=9031 GN=ENO3 PE=1 SV=3			0.924453	90.28	IEEALGDKA			-0.00042369	944.481	473.248	944.482	473.248	2	13	3.1.1.308.11	0	15.7428	603.353	15.773
3	71.27	71.27	85.71	38.94	38.25	sp|P07322|ENOB_CHICK	Beta-enolase OS=Gallus gallus OX=9031 GN=ENO3 PE=1 SV=3			0.798603	86.97	AGNTELILPVPA			0.00162115	1193.67	597.841	1193.67	597.84	2	10	3.1.1.831.9	0	43.7517	1263.26	43.8389
3	71.27	71.27	85.71	38.94	38.25	sp|P07322|ENOB_CHICK	Beta-enolase OS=Gallus gallus OX=9031 GN=ENO3 PE=1 SV=3			0.790485	86.72	FNVINGGSH			0.00405549	943.455	472.735	943.451	472.733	2	9	2.1.1.398.9	0	20.0041	227.712	19.93
3	71.27	71.27	85.71	38.94	38.25	sp|P07322|ENOB_CHICK	Beta-enolase OS=Gallus gallus OX=9031 GN=ENO3 PE=1 SV=3			0.779892	86.38	FNVINGGSHAGN			0.0044182	1185.56	593.786	1185.55	593.784	2	11	3.1.1.376.17	0	19.3886	643.395	19.4625
3	71.27	71.27	85.71	38.94	38.25	sp|P07322|ENOB_CHICK	Beta-enolase OS=Gallus gallus OX=9031 GN=ENO3 PE=1 SV=3			0.692504	83.17	GNTELILPVPA			0.00260213	1122.63	562.323	1122.63	562.322	2	10	1.1.1.831.11	0	43.7746	877.826	43.9067
3	71.27	71.27	85.71	38.94	38.25	sp|P07322|ENOB_CHICK	Beta-enolase OS=Gallus gallus OX=9031 GN=ENO3 PE=1 SV=3			0.442493	69.06	RIEEALGDK			0.000764603	1029.55	515.78	1029.55	515.78	2	12	1.1.1.254.16	0	12.9047	84.4354	12.92
3	71.27	71.27	85.71	38.94	38.25	sp|P07322|ENOB_CHICK	Beta-enolase OS=Gallus gallus OX=9031 GN=ENO3 PE=1 SV=3			0.415669	66.94	DNHEALELLKAAIAQAGYTDKV			0.0142703	2369.24	790.753	2369.22	790.748	3	10	2.1.1.1001.9	1	52.2729	27.4196	52.2831
3	71.27	71.27	85.71	38.94	38.25	sp|P07322|ENOB_CHICK	Beta-enolase OS=Gallus gallus OX=9031 GN=ENO3 PE=1 SV=3			0.414539	66.77	EDPFDQDDWEAWKR			0.00422596	1835.78	612.934	1835.78	612.932	3	8	3.1.1.728.17	1	38.2639	215.395	38.3919
3	71.27	71.27	85.71	38.94	38.25	sp|P07322|ENOB_CHICK	Beta-enolase OS=Gallus gallus OX=9031 GN=ENO3 PE=1 SV=3			0.366532	62.55	SGETEDTFIADLVVG			0.00318273	1551.73	776.874	1551.73	776.872	2	11	1.1.1.1000.10	0	52.7654	175.197	52.8283
3	71.27	71.27	85.71	38.94	38.25	sp|P07322|ENOB_CHICK	Beta-enolase OS=Gallus gallus OX=9031 GN=ENO3 PE=1 SV=3			0.338187	59.71	EDPFDQDDW			0.00185026	1165.42	583.718	1165.42	583.717	2	12	2.1.1.768.10	0	39.8301	1685.19	39.9699
3	71.27	71.27	85.71	38.94	38.25	sp|P07322|ENOB_CHICK	Beta-enolase OS=Gallus gallus OX=9031 GN=ENO3 PE=1 SV=3			0.240332	48.19	NTELILPV			-0.000863631	897.516	449.765	897.517	449.766	2	6	3.1.1.839.2	0	44.1698	47.1334	44.1598
3	71.27	71.27	85.71	38.94	38.25	sp|P07322|ENOB_CHICK	Beta-enolase OS=Gallus gallus OX=9031 GN=ENO3 PE=1 SV=3			0.219683	45.3	IEEALGDKAK			0.00189003	1072.58	358.533	1072.58	358.533	3	8	1.1.1.228.2	0	11.5037	246.082	11.4945
3	71.27	71.27	85.71	38.94	38.25	sp|P07322|ENOB_CHICK	Beta-enolase OS=Gallus gallus OX=9031 GN=ENO3 PE=1 SV=3			0.215383	44.73	RIEEALGDKA			-0.00119294	1100.58	551.298	1100.58	551.299	2	10	3.1.1.293.11	0	14.9535	124.229	14.9222
3	71.27	71.27	85.71	38.94	38.25	sp|P07322|ENOB_CHICK	Beta-enolase OS=Gallus gallus OX=9031 GN=ENO3 PE=1 SV=3			0.21254	44.34	AGNTELILPVP			0.00321248	1122.63	562.323	1122.63	562.322	2	9	3.1.1.869.7	0	45.7889	158.769	45.9206
3	71.27	71.27	85.71	38.94	38.25	sp|P07322|ENOB_CHICK	Beta-enolase OS=Gallus gallus OX=9031 GN=ENO3 PE=1 SV=3			0.210419	98.74	VNQIGSVTESIQ			1.00288	1274.65	638.334	1273.65	637.833	2	12	2.1.1.562.20	0	28.8045	607.53	28.7121
3	71.27	71.27	85.71	38.94	38.25	sp|P07322|ENOB_CHICK	Beta-enolase OS=Gallus gallus OX=9031 GN=ENO3 PE=1 SV=3			0.208309	43.64	TDKVVIGM			0.000851218	861.464	431.739	861.463	431.739	2	10	1.1.1.466.8	0	24.2355	530.998	24.2707
3	71.27	71.27	85.71	38.94	38.25	sp|P07322|ENOB_CHICK	Beta-enolase OS=Gallus gallus OX=9031 GN=ENO3 PE=1 SV=3			0.175224	38.47	DNHEALELLKAAIAQA			0.00820355	1705.91	569.643	1705.9	569.641	3	10	1.1.1.980.6	1	51.7114	111.79	51.6636
3	71.27	71.27	85.71	38.94	38.25	sp|P07322|ENOB_CHICK	Beta-enolase OS=Gallus gallus OX=9031 GN=ENO3 PE=1 SV=3			0.161781	36.24	ELILPVPA			0.00206192	850.518	426.267	850.516	426.265	2	8	1.1.1.837.4	0	44.0836	81.6731	44.0135
3	71.27	71.27	85.71	38.94	38.25	sp|P07322|ENOB_CHICK	Beta-enolase OS=Gallus gallus OX=9031 GN=ENO3 PE=1 SV=3			0.141463	32.61	TELILPVPA			0.000342915	951.564	476.789	951.564	476.789	2	8	2.1.1.856.4	0	44.5267	375.931	44.6759
3	71.27	71.27	85.71	38.94	38.25	sp|P07322|ENOB_CHICK	Beta-enolase OS=Gallus gallus OX=9031 GN=ENO3 PE=1 SV=3			0.121478	28.86	IEEALGDK			-0.000114099	873.444	437.729	873.444	437.729	2	8	3.1.1.265.3	0	13.4602	219.095	13.4413
3	71.27	71.27	85.71	38.94	38.25	sp|P07322|ENOB_CHICK	Beta-enolase OS=Gallus gallus OX=9031 GN=ENO3 PE=1 SV=3			0.121478	28.88	IGPALIEK			0.0011977	839.513	420.764	839.512	420.763	2	6	3.1.1.456.3	1	23.6699	375.086	23.7675
3	71.27	71.27	85.71	38.94	38.25	sp|P07322|ENOB_CHICK	Beta-enolase OS=Gallus gallus OX=9031 GN=ENO3 PE=1 SV=3			0.121478	28.94	IKDYPVVS			0.00318975	919.505	460.76	919.501	460.758	2	10	3.1.1.393.4	0	20.2832	2515.42	20.325
3	71.27	71.27	85.71	38.94	38.25	sp|P07322|ENOB_CHICK	Beta-enolase OS=Gallus gallus OX=9031 GN=ENO3 PE=1 SV=3			0.121478	28.87	ISVVEQEKIDK			0.00567614	1286.71	429.912	1286.71	429.91	3	8	3.1.1.353.5	0	18.1336	223.888	18.1738
3	71.27	71.27	85.71	38.94	38.25	sp|P07322|ENOB_CHICK	Beta-enolase OS=Gallus gallus OX=9031 GN=ENO3 PE=1 SV=3			0.114074	27.46	IEMDGTENK			0.00102049	1035.46	518.735	1035.45	518.734	2	9	1.1.1.235.10	0	11.9014	293.336	11.9166
3	71.27	71.27	85.71	38.94	38.25	sp|P07322|ENOB_CHICK	Beta-enolase OS=Gallus gallus OX=9031 GN=ENO3 PE=1 SV=3			0.112383	27.09	GFIKDYPVVS			0.00309482	1123.59	562.804	1123.59	562.803	2	12	1.1.1.603.16	1	31.5679	4192.15	31.5359
3	71.27	71.27	85.71	38.94	38.25	sp|P07322|ENOB_CHICK	Beta-enolase OS=Gallus gallus OX=9031 GN=ENO3 PE=1 SV=3			0.0846002	21.29	FNVINGGSHAGNKL			0.0047297	1426.74	476.586	1426.73	476.585	3	9	2.1.1.448.10	0	22.6932	1445.58	22.7789
3	71.27	71.27	85.71	38.94	38.25	sp|P07322|ENOB_CHICK	Beta-enolase OS=Gallus gallus OX=9031 GN=ENO3 PE=1 SV=3			0.0824945	20.86	MIEMDGTENKS			0.00309242	1253.53	627.772	1253.53	627.771	2	8	2.1.1.353.21	0	17.602	58.0638	17.6139
3	71.27	71.27	85.71	38.94	38.25	sp|P07322|ENOB_CHICK	Beta-enolase OS=Gallus gallus OX=9031 GN=ENO3 PE=1 SV=3			0.0731433	18.71	AMQEFMVLPV			0.000961471	1163.57	582.794	1163.57	582.793	2	8	1.1.1.987.11	0	52.0735	435.184	52.1928
3	71.27	71.27	85.71	38.94	38.25	sp|P07322|ENOB_CHICK	Beta-enolase OS=Gallus gallus OX=9031 GN=ENO3 PE=1 SV=3			0.0660068	17.18	DNHEALELL			0.00224772	1052.52	527.265	1052.51	527.264	2	5	1.1.1.703.12	1	36.9195	112.914	36.9481
3	71.27	71.27	85.71	38.94	38.25	sp|P07322|ENOB_CHICK	Beta-enolase OS=Gallus gallus OX=9031 GN=ENO3 PE=1 SV=3			0.0614803	16.05	VNQIGSVTE			-0.000860656	945.476	473.745	945.477	473.746	2	11	1.1.1.377.9	0	19.4459	321.747	19.5335
3	71.27	71.27	85.71	38.94	38.25	sp|P07322|ENOB_CHICK	Beta-enolase OS=Gallus gallus OX=9031 GN=ENO3 PE=1 SV=3			0.0594835	15.64	AGAAEKGVPL			0.00161937	911.509	456.762	911.508	456.761	2	6	1.1.1.368.6	0	18.9561	79.099	18.9947
3	71.27	71.27	85.71	38.94	38.25	sp|P07322|ENOB_CHICK	Beta-enolase OS=Gallus gallus OX=9031 GN=ENO3 PE=1 SV=3			0.000869459	18.84	VVIGM			-0.00527117	517.288	518.295	517.293	518.301	1	6	1.1.1.510.12	0	26.6062	203.196	26.7416
3	71.27	71.27	85.71	38.94	38.25	sp|P07322|ENOB_CHICK	Beta-enolase OS=Gallus gallus OX=9031 GN=ENO3 PE=1 SV=3			0	96.3	AAVPSGASTGIHEA			0.000759913	1266.62	634.318	1266.62	634.318	2	13	1.1.1.359.19	0	18.4978	357.755	18.5636
3	71.27	71.27	85.71	38.94	38.25	sp|P07322|ENOB_CHICK	Beta-enolase OS=Gallus gallus OX=9031 GN=ENO3 PE=1 SV=3			0	95.68	AAVPSGASTGIHEA			0.00124819	1266.62	634.318	1266.62	634.318	2	14	2.1.1.370.23	0	18.5182	375.753	18.5284
3	71.27	71.27	85.71	38.94	38.25	sp|P07322|ENOB_CHICK	Beta-enolase OS=Gallus gallus OX=9031 GN=ENO3 PE=1 SV=3			0	94.65	AAVPSGASTGIHEAL			0.00409827	1379.71	690.862	1379.7	690.859	2	14	3.1.1.510.21	0	26.6061	2306.69	26.7261
3	71.27	71.27	85.71	38.94	38.25	sp|P07322|ENOB_CHICK	Beta-enolase OS=Gallus gallus OX=9031 GN=ENO3 PE=1 SV=3			0	74.6	AAVPSGASTGIHEAL			0.00190101	1379.71	690.861	1379.7	690.859	2	13	2.1.1.521.23	0	26.6386	2253.2	26.7014
3	71.27	71.27	85.71	38.94	38.25	sp|P07322|ENOB_CHICK	Beta-enolase OS=Gallus gallus OX=9031 GN=ENO3 PE=1 SV=3			0	44.57	AGNTELILPVPA			0.00186529	1193.67	597.841	1193.67	597.84	2	9	2.1.1.848.6	0	44.1095	1455.29	43.8725
3	71.27	71.27	85.71	38.94	38.25	sp|P07322|ENOB_CHICK	Beta-enolase OS=Gallus gallus OX=9031 GN=ENO3 PE=1 SV=3			0	39.61	AGNTELILPVPA			0.00186529	1193.67	597.841	1193.67	597.84	2	8	2.1.1.840.13	0	43.6845	1455.29	43.8725
3	71.27	71.27	85.71	38.94	38.25	sp|P07322|ENOB_CHICK	Beta-enolase OS=Gallus gallus OX=9031 GN=ENO3 PE=1 SV=3			0	20.62	AGNTELILPVPA			0.00149908	1193.67	597.841	1193.67	597.84	2	8	1.1.1.830.10	0	43.7145	1312.46	43.8532
3	71.27	71.27	85.71	38.94	38.25	sp|P07322|ENOB_CHICK	Beta-enolase OS=Gallus gallus OX=9031 GN=ENO3 PE=1 SV=3			0	18.62	AGNTELILPVPA			0.00149908	1193.67	597.841	1193.67	597.84	2	7	1.1.1.838.7	0	44.1471	1312.46	43.8532
3	71.27	71.27	85.71	38.94	38.25	sp|P07322|ENOB_CHICK	Beta-enolase OS=Gallus gallus OX=9031 GN=ENO3 PE=1 SV=3			0	95.66	AGNTELILPVPAFNVINGGSHAGNK			0.0139395	2489.32	830.779	2489.3	830.775	3	12	3.1.1.882.14	0	46.494	235.366	46.5592
3	71.27	71.27	85.71	38.94	38.25	sp|P07322|ENOB_CHICK	Beta-enolase OS=Gallus gallus OX=9031 GN=ENO3 PE=1 SV=3			0	81.03	AGNTELILPVPAFNVINGGSHAGNK			0.00643214	2489.31	830.777	2489.3	830.775	3	10	1.1.1.881.15	0	46.4575	195.444	46.5192
3	71.27	71.27	85.71	38.94	38.25	sp|P07322|ENOB_CHICK	Beta-enolase OS=Gallus gallus OX=9031 GN=ENO3 PE=1 SV=3			0	99	AGNTELILPVPAFNVINGGSHAGNKL			0.0064746	2602.39	868.472	2602.39	868.47	3	16	1.1.1.917.9	0	48.3628	651.972	48.4841
3	71.27	71.27	85.71	38.94	38.25	sp|P07322|ENOB_CHICK	Beta-enolase OS=Gallus gallus OX=9031 GN=ENO3 PE=1 SV=3			0	90.76	DIQVVGDDLTVTNPK			-0.0295731	1612.8	807.408	1612.83	807.423	2	11	3.1.1.638.26	0	33.4527	1855.35	33.8349
3	71.27	71.27	85.71	38.94	38.25	sp|P07322|ENOB_CHICK	Beta-enolase OS=Gallus gallus OX=9031 GN=ENO3 PE=1 SV=3			0	82.71	DIQVVGDDLTVTNPK			-0.00662386	1612.82	807.419	1612.83	807.423	2	12	1.1.1.639.26	0	33.5118	190.017	33.4633
3	71.27	71.27	85.71	38.94	38.25	sp|P07322|ENOB_CHICK	Beta-enolase OS=Gallus gallus OX=9031 GN=ENO3 PE=1 SV=3			0	33.46	DNHEALELLKAAIAQA			0.00765423	1705.91	569.643	1705.9	569.641	3	8	2.1.1.992.5	1	51.7926	110.671	51.7001
3	71.27	71.27	85.71	38.94	38.25	sp|P07322|ENOB_CHICK	Beta-enolase OS=Gallus gallus OX=9031 GN=ENO3 PE=1 SV=3			0	99	DNHEALELLKAAIAQAGYTDKVVIGM			0.00619058	2769.44	693.368	2769.44	693.367	4	17	2.1.1.1129.4	1	59.0235	161.636	59.0404
3	71.27	71.27	85.71	38.94	38.25	sp|P07322|ENOB_CHICK	Beta-enolase OS=Gallus gallus OX=9031 GN=ENO3 PE=1 SV=3			0	99	DNHEALELLKAAIAQAGYTDKVVIGM			0.0134671	2769.45	924.158	2769.44	924.153	3	11	3.1.1.1121.6	1	59.0964	55.2133	59.1016
3	71.27	71.27	85.71	38.94	38.25	sp|P07322|ENOB_CHICK	Beta-enolase OS=Gallus gallus OX=9031 GN=ENO3 PE=1 SV=3			0	42.6	EDPFDQDDW			1.92036e-05	1165.42	583.717	1165.42	583.717	2	12	1.1.1.757.12	0	39.8156	1658.57	39.9519
3	71.27	71.27	85.71	38.94	38.25	sp|P07322|ENOB_CHICK	Beta-enolase OS=Gallus gallus OX=9031 GN=ENO3 PE=1 SV=3			0	99	EDPFDQDDWEAWK			-0.000911907	1679.67	840.844	1679.67	840.844	2	10	2.1.1.827.21	1	43.0043	149.092	43.0178
3	71.27	71.27	85.71	38.94	38.25	sp|P07322|ENOB_CHICK	Beta-enolase OS=Gallus gallus OX=9031 GN=ENO3 PE=1 SV=3			0	74.2	EDPFDQDDWEAWK			0.00629024	1679.68	840.847	1679.67	840.844	2	11	1.1.1.814.11	1	42.8879	124.068	42.9996
3	71.27	71.27	85.71	38.94	38.25	sp|P07322|ENOB_CHICK	Beta-enolase OS=Gallus gallus OX=9031 GN=ENO3 PE=1 SV=3			0	27.46	FAPNILDNHEALELLK			-1.75296	1834.23	918.12	1835.98	918.996	2	13	2.1.1.933.12	1	48.67	252.253	48.6752
3	71.27	71.27	85.71	38.94	38.25	sp|P07322|ENOB_CHICK	Beta-enolase OS=Gallus gallus OX=9031 GN=ENO3 PE=1 SV=3			0	79.36	FNVINGGSHAGN			0.00136644	1185.55	593.784	1185.55	593.784	2	11	1.1.1.376.20	0	19.4105	658.386	19.4795
3	71.27	71.27	85.71	38.94	38.25	sp|P07322|ENOB_CHICK	Beta-enolase OS=Gallus gallus OX=9031 GN=ENO3 PE=1 SV=3			0	21.68	FNVINGGSHAGN			0.00173265	1185.55	593.784	1185.55	593.784	2	10	2.1.1.386.18	0	19.3723	681.175	19.4448
3	71.27	71.27	85.71	38.94	38.25	sp|P07322|ENOB_CHICK	Beta-enolase OS=Gallus gallus OX=9031 GN=ENO3 PE=1 SV=3			0	79.07	FNVINGGSHAGNK			0.00137412	1313.65	657.832	1313.65	657.831	2	11	2.1.1.314.16	0	15.5228	187.27	15.5346
3	71.27	71.27	85.71	38.94	38.25	sp|P07322|ENOB_CHICK	Beta-enolase OS=Gallus gallus OX=9031 GN=ENO3 PE=1 SV=3			0	20.48	FNVINGGSHAGNKL			0.00418039	1426.74	476.586	1426.73	476.585	3	9	1.1.1.438.9	0	22.7262	1264.58	22.7598
3	71.27	71.27	85.71	38.94	38.25	sp|P07322|ENOB_CHICK	Beta-enolase OS=Gallus gallus OX=9031 GN=ENO3 PE=1 SV=3			0	71.62	GDDLTVTNPK			0.00205901	1058.53	530.27	1058.52	530.269	2	13	1.1.1.312.6	0	15.9681	6538.82	16.1583
3	71.27	71.27	85.71	38.94	38.25	sp|P07322|ENOB_CHICK	Beta-enolase OS=Gallus gallus OX=9031 GN=ENO3 PE=1 SV=3			0	63.65	GDDLTVTNPK			0.0016928	1058.53	530.27	1058.52	530.269	2	8	3.1.1.311.11	0	15.9029	6595.88	16.0932
3	71.27	71.27	85.71	38.94	38.25	sp|P07322|ENOB_CHICK	Beta-enolase OS=Gallus gallus OX=9031 GN=ENO3 PE=1 SV=3			0	52.55	GDDLTVTNPK			0.00205901	1058.53	530.27	1058.52	530.269	2	13	1.1.1.320.11	0	16.4004	6538.82	16.1583
3	71.27	71.27	85.71	38.94	38.25	sp|P07322|ENOB_CHICK	Beta-enolase OS=Gallus gallus OX=9031 GN=ENO3 PE=1 SV=3			0	48.62	GDDLTVTNPK			0.00144866	1058.53	530.27	1058.52	530.269	2	11	2.1.1.332.15	0	16.4718	6595.36	16.1745
3	71.27	71.27	85.71	38.94	38.25	sp|P07322|ENOB_CHICK	Beta-enolase OS=Gallus gallus OX=9031 GN=ENO3 PE=1 SV=3			0	28.88	GDDLTVTNPK			0.0016928	1058.53	530.27	1058.52	530.269	2	11	3.1.1.319.14	0	16.335	6595.88	16.0932
3	71.27	71.27	85.71	38.94	38.25	sp|P07322|ENOB_CHICK	Beta-enolase OS=Gallus gallus OX=9031 GN=ENO3 PE=1 SV=3			0	28.55	GNTELILPVPAFNVINGGSHAGNKL			-0.000784164	2531.35	844.79	2531.35	844.79	3	10	2.1.1.931.8	0	48.5637	112.511	48.5689
3	71.27	71.27	85.71	38.94	38.25	sp|P07322|ENOB_CHICK	Beta-enolase OS=Gallus gallus OX=9031 GN=ENO3 PE=1 SV=3			0	27.17	GNTELILPVPAFNVINGGSHAGNKL			0.0120332	2531.36	844.794	2531.35	844.79	3	10	3.1.1.922.12	0	48.6274	92.89	48.5796
3	71.27	71.27	85.71	38.94	38.25	sp|P07322|ENOB_CHICK	Beta-enolase OS=Gallus gallus OX=9031 GN=ENO3 PE=1 SV=3			0	89.24	GVPLYRHIADLAGNTELILPVPA			0.00729338	2428.36	810.459	2428.35	810.457	3	12	1.1.1.967.6	1	51.0229	417.744	51.1339
3	71.27	71.27	85.71	38.94	38.25	sp|P07322|ENOB_CHICK	Beta-enolase OS=Gallus gallus OX=9031 GN=ENO3 PE=1 SV=3			0	34.69	GVPLYRHIADLAGNTELILPVPA			0.0080258	2428.36	810.459	2428.35	810.457	3	10	3.1.1.967.7	1	51.0092	301.635	51.1264
3	71.27	71.27	85.71	38.94	38.25	sp|P07322|ENOB_CHICK	Beta-enolase OS=Gallus gallus OX=9031 GN=ENO3 PE=1 SV=3			0	98.56	GYTDKVVIGM			0.00309509	1081.55	541.783	1081.55	541.781	2	12	2.1.1.593.9	0	30.4479	431.192	30.4813
3	71.27	71.27	85.71	38.94	38.25	sp|P07322|ENOB_CHICK	Beta-enolase OS=Gallus gallus OX=9031 GN=ENO3 PE=1 SV=3			0	80.35	HIADLAGNTEL			-0.000257948	1152.58	577.296	1152.58	577.296	2	10	2.1.1.551.16	0	28.2081	714.763	28.2299
3	71.27	71.27	85.71	38.94	38.25	sp|P07322|ENOB_CHICK	Beta-enolase OS=Gallus gallus OX=9031 GN=ENO3 PE=1 SV=3			0	99	HIADLAGNTELILPV			0.00340507	1574.87	788.442	1574.87	788.441	2	13	1.1.1.885.13	0	46.667	1410.99	46.7851
3	71.27	71.27	85.71	38.94	38.25	sp|P07322|ENOB_CHICK	Beta-enolase OS=Gallus gallus OX=9031 GN=ENO3 PE=1 SV=3			0	97.31	HIADLAGNTELILPV			0.00340507	1574.87	788.442	1574.87	788.441	2	12	1.1.1.894.8	0	47.1518	1410.99	46.7851
3	71.27	71.27	85.71	38.94	38.25	sp|P07322|ENOB_CHICK	Beta-enolase OS=Gallus gallus OX=9031 GN=ENO3 PE=1 SV=3			0	96.49	HIADLAGNTELILPV			0.00303886	1574.87	788.442	1574.87	788.441	2	13	2.1.1.896.7	0	46.6882	1889.97	46.812
3	71.27	71.27	85.71	38.94	38.25	sp|P07322|ENOB_CHICK	Beta-enolase OS=Gallus gallus OX=9031 GN=ENO3 PE=1 SV=3			0	18.7	HIADLAGNTELILPV			0.00303886	1574.87	788.442	1574.87	788.441	2	9	2.1.1.904.7	1	47.1267	1889.97	46.812
3	71.27	71.27	85.71	38.94	38.25	sp|P07322|ENOB_CHICK	Beta-enolase OS=Gallus gallus OX=9031 GN=ENO3 PE=1 SV=3			0	99	HIADLAGNTELILPVP			-0.000286522	1671.92	836.967	1671.92	836.967	2	11	2.1.1.921.16	0	48.0283	92.1615	48.0368
3	71.27	71.27	85.71	38.94	38.25	sp|P07322|ENOB_CHICK	Beta-enolase OS=Gallus gallus OX=9031 GN=ENO3 PE=1 SV=3			0	98.53	HIADLAGNTELILPVP			-0.0040707	1671.92	836.965	1671.92	836.967	2	11	1.1.1.911.11	0	48.0493	52.1762	48.0595
3	71.27	71.27	85.71	38.94	38.25	sp|P07322|ENOB_CHICK	Beta-enolase OS=Gallus gallus OX=9031 GN=ENO3 PE=1 SV=3			0	99	HIADLAGNTELILPVPA			0.00593465	1742.96	872.489	1742.96	872.486	2	16	3.1.1.890.16	0	46.9267	4833.62	46.6657
3	71.27	71.27	85.71	38.94	38.25	sp|P07322|ENOB_CHICK	Beta-enolase OS=Gallus gallus OX=9031 GN=ENO3 PE=1 SV=3			0	99	HIADLAGNTELILPVPA			0.00593465	1742.96	872.489	1742.96	872.486	2	14	3.1.1.882.15	0	46.4973	4833.62	46.6657
3	71.27	71.27	85.71	38.94	38.25	sp|P07322|ENOB_CHICK	Beta-enolase OS=Gallus gallus OX=9031 GN=ENO3 PE=1 SV=3			0	99	HIADLAGNTELILPVPA			0.00434773	1742.96	872.488	1742.96	872.486	2	16	2.1.1.892.15	0	46.4798	6406.5	46.6517
3	71.27	71.27	85.71	38.94	38.25	sp|P07322|ENOB_CHICK	Beta-enolase OS=Gallus gallus OX=9031 GN=ENO3 PE=1 SV=3			0	99	HIADLAGNTELILPVPA			0.0053243	1742.96	872.488	1742.96	872.486	2	15	1.1.1.881.16	0	46.4608	4636.4	46.6256
3	71.27	71.27	85.71	38.94	38.25	sp|P07322|ENOB_CHICK	Beta-enolase OS=Gallus gallus OX=9031 GN=ENO3 PE=1 SV=3			0	98.76	HIADLAGNTELILPVPA			0.00434773	1742.96	872.488	1742.96	872.486	2	13	2.1.1.900.10	0	46.9136	6406.5	46.6517
3	71.27	71.27	85.71	38.94	38.25	sp|P07322|ENOB_CHICK	Beta-enolase OS=Gallus gallus OX=9031 GN=ENO3 PE=1 SV=3			0	98.27	HIADLAGNTELILPVPA			0.00262545	1742.96	581.994	1742.96	581.993	3	11	2.1.1.893.8	0	46.5198	417.3	46.6517
3	71.27	71.27	85.71	38.94	38.25	sp|P07322|ENOB_CHICK	Beta-enolase OS=Gallus gallus OX=9031 GN=ENO3 PE=1 SV=3			0	34.48	HIADLAGNTELILPVPA			0.00317477	1742.96	581.994	1742.96	581.993	3	7	3.1.1.883.7	0	46.5273	320.433	46.6657
3	71.27	71.27	85.71	38.94	38.25	sp|P07322|ENOB_CHICK	Beta-enolase OS=Gallus gallus OX=9031 GN=ENO3 PE=1 SV=3			0	99	HIADLAGNTELILPVPAFNVINGGSHAGNK			0.011892	3038.61	760.659	3038.59	760.656	4	21	3.1.1.911.12	0	48.0435	422.791	48.0487
3	71.27	71.27	85.71	38.94	38.25	sp|P07322|ENOB_CHICK	Beta-enolase OS=Gallus gallus OX=9031 GN=ENO3 PE=1 SV=3			0	99	HIADLAGNTELILPVPAFNVINGGSHAGNK			0.00359123	3038.6	760.657	3038.59	760.656	4	17	2.1.1.920.11	0	47.9684	556.202	48.0368
3	71.27	71.27	85.71	38.94	38.25	sp|P07322|ENOB_CHICK	Beta-enolase OS=Gallus gallus OX=9031 GN=ENO3 PE=1 SV=3			0	99	HIADLAGNTELILPVPAFNVINGGSHAGNKL			0.0118124	3151.69	788.93	3151.68	788.927	4	21	3.1.1.939.6	0	49.5175	1044.54	49.6371
3	71.27	71.27	85.71	38.94	38.25	sp|P07322|ENOB_CHICK	Beta-enolase OS=Gallus gallus OX=9031 GN=ENO3 PE=1 SV=3			0	99	HIADLAGNTELILPVPAFNVINGGSHAGNKL			0.00871291	3151.69	1051.57	3151.68	1051.57	3	15	1.1.1.942.5	0	49.6981	109.308	49.5443
3	71.27	71.27	85.71	38.94	38.25	sp|P07322|ENOB_CHICK	Beta-enolase OS=Gallus gallus OX=9031 GN=ENO3 PE=1 SV=3			0	99	HIADLAGNTELILPVPAFNVINGGSHAGNKL			0.0105917	3151.69	788.929	3151.68	788.927	4	23	2.1.1.949.10	0	49.515	1275.92	49.5784
3	71.27	71.27	85.71	38.94	38.25	sp|P07322|ENOB_CHICK	Beta-enolase OS=Gallus gallus OX=9031 GN=ENO3 PE=1 SV=3			0	97.74	HIADLAGNTELILPVPAFNVINGGSHAGNKL			0.0105917	3151.69	788.929	3151.68	788.927	4	13	2.1.1.957.11	0	49.9447	1275.92	49.5784
3	71.27	71.27	85.71	38.94	38.25	sp|P07322|ENOB_CHICK	Beta-enolase OS=Gallus gallus OX=9031 GN=ENO3 PE=1 SV=3			0	93.91	IEDPFDQDDW			0.00201479	1278.51	640.26	1278.5	640.259	2	12	3.1.1.862.9	0	45.4258	561.077	45.6011
3	71.27	71.27	85.71	38.94	38.25	sp|P07322|ENOB_CHICK	Beta-enolase OS=Gallus gallus OX=9031 GN=ENO3 PE=1 SV=3			0	25.71	IEDPFDQDDW			-6.04034e-05	1278.5	640.259	1278.5	640.259	2	10	2.1.1.880.10	0	45.8331	614.525	45.5849
3	71.27	71.27	85.71	38.94	38.25	sp|P07322|ENOB_CHICK	Beta-enolase OS=Gallus gallus OX=9031 GN=ENO3 PE=1 SV=3			0	17.72	IEDPFDQDDW			-6.04034e-05	1278.5	640.259	1278.5	640.259	2	11	2.1.1.872.5	0	45.3979	614.525	45.5849
3	71.27	71.27	85.71	38.94	38.25	sp|P07322|ENOB_CHICK	Beta-enolase OS=Gallus gallus OX=9031 GN=ENO3 PE=1 SV=3			0	98.99	IEDPFDQDDWE			0.00202424	1407.55	704.782	1407.55	704.781	2	12	1.1.1.826.9	0	43.5125	176.744	43.586
3	71.27	71.27	85.71	38.94	38.25	sp|P07322|ENOB_CHICK	Beta-enolase OS=Gallus gallus OX=9031 GN=ENO3 PE=1 SV=3			0	96.38	IEDPFDQDDWE			0.00202424	1407.55	704.782	1407.55	704.781	2	11	2.1.1.837.21	0	43.5388	198.776	43.6577
3	71.27	71.27	85.71	38.94	38.25	sp|P07322|ENOB_CHICK	Beta-enolase OS=Gallus gallus OX=9031 GN=ENO3 PE=1 SV=3			0	59.52	IEDPFDQDDWEA			0.00348467	1478.59	740.301	1478.58	740.299	2	13	1.1.1.838.10	1	44.1587	1452.24	44.281
3	71.27	71.27	85.71	38.94	38.25	sp|P07322|ENOB_CHICK	Beta-enolase OS=Gallus gallus OX=9031 GN=ENO3 PE=1 SV=3			0	58.2	IEEALGDKA			-5.74792e-05	944.481	473.248	944.482	473.248	2	11	1.1.1.308.7	0	15.7498	505.798	15.785
3	71.27	71.27	85.71	38.94	38.25	sp|P07322|ENOB_CHICK	Beta-enolase OS=Gallus gallus OX=9031 GN=ENO3 PE=1 SV=3			0	21.08	IEEALGDKA			0.00397084	944.485	473.25	944.482	473.248	2	10	2.1.1.319.14	0	15.7755	545.003	15.8007
3	71.27	71.27	85.71	38.94	38.25	sp|P07322|ENOB_CHICK	Beta-enolase OS=Gallus gallus OX=9031 GN=ENO3 PE=1 SV=3			0	76.64	MIEMDGTENK			0.00142943	1166.5	584.255	1166.49	584.255	2	11	1.1.1.341.21	0	17.5294	1920.19	17.6502
3	71.27	71.27	85.71	38.94	38.25	sp|P07322|ENOB_CHICK	Beta-enolase OS=Gallus gallus OX=9031 GN=ENO3 PE=1 SV=3			0	28.86	MIEMDGTENK			0.00203978	1166.5	584.256	1166.49	584.255	2	7	3.1.1.340.23	0	17.4671	1848.43	17.6378
3	71.27	71.27	85.71	38.94	38.25	sp|P07322|ENOB_CHICK	Beta-enolase OS=Gallus gallus OX=9031 GN=ENO3 PE=1 SV=3			0	96.83	QVVGDDLTVTNPK			0.00306479	1384.72	693.369	1384.72	693.367	2	12	2.1.1.466.23	0	23.6868	256.577	23.697
3	71.27	71.27	85.71	38.94	38.25	sp|P07322|ENOB_CHICK	Beta-enolase OS=Gallus gallus OX=9031 GN=ENO3 PE=1 SV=3			0	74.55	QVVGDDLTVTNPK			0.00184409	1384.72	693.368	1384.72	693.367	2	11	3.1.1.456.19	0	23.6965	279.584	23.7134
3	71.27	71.27	85.71	38.94	38.25	sp|P07322|ENOB_CHICK	Beta-enolase OS=Gallus gallus OX=9031 GN=ENO3 PE=1 SV=3			0	36.2	RHIADLAGNTELILPVPA			0.00918042	1899.07	634.03	1899.06	634.027	3	7	3.1.1.799.9	1	42.0527	108.438	42.1265
3	71.27	71.27	85.71	38.94	38.25	sp|P07322|ENOB_CHICK	Beta-enolase OS=Gallus gallus OX=9031 GN=ENO3 PE=1 SV=3			0	93.56	RIEEALGDKAK			0.00368426	1228.68	410.568	1228.68	410.566	3	14	2.1.1.236.4	0	11.3702	670.419	11.3527
3	71.27	71.27	85.71	38.94	38.25	sp|P07322|ENOB_CHICK	Beta-enolase OS=Gallus gallus OX=9031 GN=ENO3 PE=1 SV=3			0	79.66	RIEEALGDKAK			0.00286028	1228.68	410.567	1228.68	410.566	3	11	1.1.1.225.5	0	11.3621	570.053	11.4418
3	71.27	71.27	85.71	38.94	38.25	sp|P07322|ENOB_CHICK	Beta-enolase OS=Gallus gallus OX=9031 GN=ENO3 PE=1 SV=3			0	79.63	SGETEDTFIADLV			0.00175178	1395.64	698.828	1395.64	698.828	2	15	2.1.1.964.3	0	50.295	215.355	50.375
3	71.27	71.27	85.71	38.94	38.25	sp|P07322|ENOB_CHICK	Beta-enolase OS=Gallus gallus OX=9031 GN=ENO3 PE=1 SV=3			0	67.06	SGETEDTFIADLV			0.00150764	1395.64	698.828	1395.64	698.828	2	10	1.1.1.953.8	0	50.2661	192.501	50.3924
3	71.27	71.27	85.71	38.94	38.25	sp|P07322|ENOB_CHICK	Beta-enolase OS=Gallus gallus OX=9031 GN=ENO3 PE=1 SV=3			0	51.34	SGETEDTFIADLVVG			0.00403722	1551.73	776.875	1551.73	776.872	2	12	3.1.1.1001.4	0	52.751	183.073	52.8207
3	71.27	71.27	85.71	38.94	38.25	sp|P07322|ENOB_CHICK	Beta-enolase OS=Gallus gallus OX=9031 GN=ENO3 PE=1 SV=3			0	17.58	SGETEDTFIADLVVG			0.00342687	1551.73	776.874	1551.73	776.872	2	11	2.1.1.1010.6	0	52.7468	205.262	52.866
3	71.27	71.27	85.71	38.94	38.25	sp|P07322|ENOB_CHICK	Beta-enolase OS=Gallus gallus OX=9031 GN=ENO3 PE=1 SV=3			0	46.79	SIEDPFDQDDWEA			0.00343868	1565.62	783.817	1565.62	783.815	2	9	1.1.1.863.9	1	45.5031	97.7991	45.455
3	71.27	71.27	85.71	38.94	38.25	sp|P07322|ENOB_CHICK	Beta-enolase OS=Gallus gallus OX=9031 GN=ENO3 PE=1 SV=3			0	23.86	SIEDPFDQDDWEA			0.00282833	1565.62	783.817	1565.62	783.815	2	9	3.1.1.863.9	1	45.4891	95.196	45.4943
3	71.27	71.27	85.71	38.94	38.25	sp|P07322|ENOB_CHICK	Beta-enolase OS=Gallus gallus OX=9031 GN=ENO3 PE=1 SV=3			0	92.84	TIGPALIEK			0.00192011	940.561	471.288	940.559	471.287	2	11	3.1.1.506.9	1	26.3706	6654.26	26.5119
3	71.27	71.27	85.71	38.94	38.25	sp|P07322|ENOB_CHICK	Beta-enolase OS=Gallus gallus OX=9031 GN=ENO3 PE=1 SV=3			0	90.14	TIGPALIEK			0.00192011	940.561	471.288	940.559	471.287	2	14	2.1.1.518.7	1	26.4503	7061.41	26.4871
3	71.27	71.27	85.71	38.94	38.25	sp|P07322|ENOB_CHICK	Beta-enolase OS=Gallus gallus OX=9031 GN=ENO3 PE=1 SV=3			0	94.48	VDIQVVGDDLTVTNPK			-0.00460321	1711.89	856.955	1711.9	856.957	2	10	2.1.1.711.26	0	36.799	232.066	36.8582
3	71.27	71.27	85.71	38.94	38.25	sp|P07322|ENOB_CHICK	Beta-enolase OS=Gallus gallus OX=9031 GN=ENO3 PE=1 SV=3			0	50.45	VDIQVVGDDLTVTNPK			0.00198859	1711.9	856.958	1711.9	856.957	2	9	1.1.1.701.25	0	36.8331	154.127	36.84
3	71.27	71.27	85.71	38.94	38.25	sp|P07322|ENOB_CHICK	Beta-enolase OS=Gallus gallus OX=9031 GN=ENO3 PE=1 SV=3			0	33.27	VDIQVVGDDLTVTNPK			0.00198859	1711.9	856.958	1711.9	856.957	2	9	1.1.1.702.16	0	36.8888	154.127	36.84
3	71.27	71.27	85.71	38.94	38.25	sp|P07322|ENOB_CHICK	Beta-enolase OS=Gallus gallus OX=9031 GN=ENO3 PE=1 SV=3			0	97.7	VMIEMDGTENK			0.00564735	1265.57	633.792	1265.56	633.789	2	15	2.1.1.449.20	1	22.7637	1406.09	22.7789
3	71.27	71.27	85.71	38.94	38.25	sp|P07322|ENOB_CHICK	Beta-enolase OS=Gallus gallus OX=9031 GN=ENO3 PE=1 SV=3			0	94.35	VMIEMDGTENK			0.00528114	1265.57	633.792	1265.56	633.789	2	14	3.1.1.438.20	1	22.7265	1420.13	22.7956
3	71.27	71.27	85.71	38.94	38.25	sp|P07322|ENOB_CHICK	Beta-enolase OS=Gallus gallus OX=9031 GN=ENO3 PE=1 SV=3			0	93.57	YRHIADLAGNTELILPVPA			0.00658187	2062.13	688.383	2062.12	688.381	3	11	2.1.1.838.11	1	43.5757	1060.2	43.7114
3	71.27	71.27	85.71	38.94	38.25	sp|P07322|ENOB_CHICK	Beta-enolase OS=Gallus gallus OX=9031 GN=ENO3 PE=1 SV=3			0	99	YRHIADLAGNTELILPVPAFNVINGGSHAGNKL			0.00630837	3470.85	868.719	3470.84	868.718	4	19	1.1.1.896.7	1	47.2579	56.2061	47.2631
6	58.26	58.26	77.71	43.07	35.84	tr|E1BTT8|E1BTT8_CHICK	L-lactate dehydrogenase OS=Gallus gallus OX=9031 GN=LDHA PE=3 SV=2			2	99	AIGLSVADLAETIMK			0.00171578	1530.83	766.424	1530.83	766.424	2	17	1.1.1.1043.9	1	55.0395	362.986	55.1504
6	58.26	58.26	77.71	43.07	35.84	tr|E1BTT8|E1BTT8_CHICK	L-lactate dehydrogenase OS=Gallus gallus OX=9031 GN=LDHA PE=3 SV=2			2	99	ALHPDMGTDADKEH			0.00437923	1535.67	512.898	1535.67	512.896	3	19	2.1.1.266.7	1	12.9781	989.717	13.0429
6	58.26	58.26	77.71	43.07	35.84	tr|E1BTT8|E1BTT8_CHICK	L-lactate dehydrogenase OS=Gallus gallus OX=9031 GN=LDHA PE=3 SV=2			2	99	ALHPDMGTDADKEHW			0.00544957	1721.75	574.925	1721.75	574.923	3	13	1.1.1.446.17	1	23.1708	2158.84	23.2987
6	58.26	58.26	77.71	43.07	35.84	tr|E1BTT8|E1BTT8_CHICK	L-lactate dehydrogenase OS=Gallus gallus OX=9031 GN=LDHA PE=3 SV=2			2	99	ALHPDMGTDADKEHWK			0.00721397	1849.85	463.469	1849.84	463.468	4	14	2.1.1.372.10	1	18.6042	638.644	18.6899
6	58.26	58.26	77.71	43.07	35.84	tr|E1BTT8|E1BTT8_CHICK	L-lactate dehydrogenase OS=Gallus gallus OX=9031 GN=LDHA PE=3 SV=2			2	99	GSSGITDVVKM			0.00273302	1092.55	547.283	1092.55	547.282	2	13	1.1.1.563.16	1	29.4259	574.422	29.3939
6	58.26	58.26	77.71	43.07	35.84	tr|E1BTT8|E1BTT8_CHICK	L-lactate dehydrogenase OS=Gallus gallus OX=9031 GN=LDHA PE=3 SV=2			2	99	HPDMGTDADKEH			0.00421911	1351.55	451.524	1351.55	451.523	3	15	2.1.1.166.3	1	7.8	145.323	7.7677
6	58.26	58.26	77.71	43.07	35.84	tr|E1BTT8|E1BTT8_CHICK	L-lactate dehydrogenase OS=Gallus gallus OX=9031 GN=LDHA PE=3 SV=2			2	99	IVGEHGDSSVPVWSGVNV			0.00156816	1836.9	919.458	1836.9	919.458	2	12	3.1.1.741.19	1	38.9721	96.1592	38.984
6	58.26	58.26	77.71	43.07	35.84	tr|E1BTT8|E1BTT8_CHICK	L-lactate dehydrogenase OS=Gallus gallus OX=9031 GN=LDHA PE=3 SV=2			2	99	LHPDMGTDADKEH			-0.00114003	1464.63	489.217	1464.63	489.217	3	13	1.1.1.232.4	1	11.7414	95.5908	11.7583
6	58.26	58.26	77.71	43.07	35.84	tr|E1BTT8|E1BTT8_CHICK	L-lactate dehydrogenase OS=Gallus gallus OX=9031 GN=LDHA PE=3 SV=2			2	99	NVNIFKFIIPN			0.00168161	1317.75	659.88	1317.74	659.88	2	14	3.1.1.1001.3	1	52.741	426.363	52.8207
6	58.26	58.26	77.71	43.07	35.84	tr|E1BTT8|E1BTT8_CHICK	L-lactate dehydrogenase OS=Gallus gallus OX=9031 GN=LDHA PE=3 SV=2			2	99	NVNIFKFIIPNV			0.00577745	1416.82	709.417	1416.81	709.414	2	11	1.1.1.1088.8	1	57.4125	64.2594	57.4177
6	58.26	58.26	77.71	43.07	35.84	tr|E1BTT8|E1BTT8_CHICK	L-lactate dehydrogenase OS=Gallus gallus OX=9031 GN=LDHA PE=3 SV=2			2	99	NVNIFKFIIPNVV			0.00328151	1515.88	758.95	1515.88	758.948	2	14	3.1.1.1121.5	1	59.088	68.7988	59.1016
6	58.26	58.26	77.71	43.07	35.84	tr|E1BTT8|E1BTT8_CHICK	L-lactate dehydrogenase OS=Gallus gallus OX=9031 GN=LDHA PE=3 SV=2			2	99	NVNIFKFIIPNVVK			-0.00147156	1643.97	822.995	1643.98	822.995	2	16	3.1.1.973.8	1	51.2735	51.5547	51.2853
6	58.26	58.26	77.71	43.07	35.84	tr|E1BTT8|E1BTT8_CHICK	L-lactate dehydrogenase OS=Gallus gallus OX=9031 GN=LDHA PE=3 SV=2			2	99	SADTLWGIQKEL			0.00259744	1359.71	680.86	1359.7	680.859	2	19	3.1.1.787.11	1	41.4161	1744.24	41.485
6	58.26	58.26	77.71	43.07	35.84	tr|E1BTT8|E1BTT8_CHICK	L-lactate dehydrogenase OS=Gallus gallus OX=9031 GN=LDHA PE=3 SV=2			2	99	SADTLWGIQKELQ			0.00200332	1487.76	744.889	1487.76	744.888	2	17	2.1.1.770.19	1	39.953	853.399	40.0237
6	58.26	58.26	77.71	43.07	35.84	tr|E1BTT8|E1BTT8_CHICK	L-lactate dehydrogenase OS=Gallus gallus OX=9031 GN=LDHA PE=3 SV=2			2	99	SADTLWGIQKELQF			0.00463432	1634.84	818.425	1634.83	818.422	2	19	1.1.1.932.9	1	49.1681	171.25	49.2263
6	58.26	58.26	77.71	43.07	35.84	tr|E1BTT8|E1BTT8_CHICK	L-lactate dehydrogenase OS=Gallus gallus OX=9031 GN=LDHA PE=3 SV=2			2	99	SVADLAETIMKNL			0.00243081	1403.74	702.875	1403.73	702.874	2	16	1.1.1.1163.9	1	61.3721	37.248	61.3246
6	58.26	58.26	77.71	43.07	35.84	tr|E1BTT8|E1BTT8_CHICK	L-lactate dehydrogenase OS=Gallus gallus OX=9031 GN=LDHA PE=3 SV=2			2	99	SVADLAETIMKNLR			-0.000291565	1559.83	780.924	1559.83	780.924	2	18	2.1.1.1038.6	1	54.2316	109.877	54.2895
6	58.26	58.26	77.71	43.07	35.84	tr|E1BTT8|E1BTT8_CHICK	L-lactate dehydrogenase OS=Gallus gallus OX=9031 GN=LDHA PE=3 SV=2			1.92082	99	HPDMGTDADKEHW			0.00620498	1537.63	513.551	1537.63	513.549	3	14	3.1.1.358.18	1	18.4231	572.359	18.3881
6	58.26	58.26	77.71	43.07	35.84	tr|E1BTT8|E1BTT8_CHICK	L-lactate dehydrogenase OS=Gallus gallus OX=9031 GN=LDHA PE=3 SV=2			1.92082	99	TLVDVVEDKLKGEM			0.00436592	1574.83	525.95	1574.82	525.948	3	9	1.1.1.893.10	1	47.087	421.154	46.9444
6	58.26	58.26	77.71	43.07	35.84	tr|E1BTT8|E1BTT8_CHICK	L-lactate dehydrogenase OS=Gallus gallus OX=9031 GN=LDHA PE=3 SV=2			1.85387	99	LLIVSNPVDIL			0.00367245	1194.73	598.37	1194.72	598.368	2	15	3.1.1.1025.4	1	54.012	422.016	54.139
6	58.26	58.26	77.71	43.07	35.84	tr|E1BTT8|E1BTT8_CHICK	L-lactate dehydrogenase OS=Gallus gallus OX=9031 GN=LDHA PE=3 SV=2			1.74473	98.71	SVADLAETIMK			0.00222498	1176.61	589.311	1176.61	589.31	2	15	1.1.1.775.3	1	40.7716	653.061	40.8611
6	58.26	58.26	77.71	43.07	35.84	tr|E1BTT8|E1BTT8_CHICK	L-lactate dehydrogenase OS=Gallus gallus OX=9031 GN=LDHA PE=3 SV=2			1.74473	98.75	VLGSSGITDVVKM			3.5389e-05	1304.7	653.358	1304.7	653.358	2	13	2.1.1.708.10	1	36.6166	147.083	36.6418
6	58.26	58.26	77.71	43.07	35.84	tr|E1BTT8|E1BTT8_CHICK	L-lactate dehydrogenase OS=Gallus gallus OX=9031 GN=LDHA PE=3 SV=2			1.65758	98.44	SADTLWGIQK			0.0014469	1117.58	559.796	1117.58	559.796	2	15	2.1.1.586.15	1	30.084	1107.45	30.0542
6	58.26	58.26	77.71	43.07	35.84	tr|E1BTT8|E1BTT8_CHICK	L-lactate dehydrogenase OS=Gallus gallus OX=9031 GN=LDHA PE=3 SV=2			1.58503	98.21	LIVSNPVDIL			0.00399619	1081.64	541.828	1081.64	541.826	2	13	3.1.1.915.6	1	48.2361	110.311	48.3144
6	58.26	58.26	77.71	43.07	35.84	tr|E1BTT8|E1BTT8_CHICK	L-lactate dehydrogenase OS=Gallus gallus OX=9031 GN=LDHA PE=3 SV=2			1.5376	98	IVGEHGDSSVPVWSGVNVA			0.00534792	1907.94	954.979	1907.94	954.976	2	13	3.1.1.718.26	1	37.7405	394.178	37.7457
6	58.26	58.26	77.71	43.07	35.84	tr|E1BTT8|E1BTT8_CHICK	L-lactate dehydrogenase OS=Gallus gallus OX=9031 GN=LDHA PE=3 SV=2			1.50864	97.85	AIGLSVADLAETIMKNLR			0.00614395	1914.07	639.03	1914.06	639.028	3	10	1.1.1.1212.14	1	63.9255	206.111	63.8949
6	58.26	58.26	77.71	43.07	35.84	tr|E1BTT8|E1BTT8_CHICK	L-lactate dehydrogenase OS=Gallus gallus OX=9031 GN=LDHA PE=3 SV=2			1.09691	94.31	ADTLWGIQKEL			-0.000164191	1272.67	637.343	1272.67	637.343	2	8	3.1.1.780.16	1	41.0352	123.033	41.1102
6	58.26	58.26	77.71	43.07	35.84	tr|E1BTT8|E1BTT8_CHICK	L-lactate dehydrogenase OS=Gallus gallus OX=9031 GN=LDHA PE=3 SV=2			1.00877	92.98	VLGSSGITDVVK			0.00194579	1173.66	587.838	1173.66	587.838	2	13	3.1.1.539.14	1	28.1241	393.954	28.0966
6	58.26	58.26	77.71	43.07	35.84	tr|E1BTT8|E1BTT8_CHICK	L-lactate dehydrogenase OS=Gallus gallus OX=9031 GN=LDHA PE=3 SV=2			0.987163	92.57	SNPVDILTYVAWKISGFPK			0.00816316	2134.15	712.392	2134.15	712.389	3	11	1.1.1.1220.5	1	64.3627	69.9993	64.3152
6	58.26	58.26	77.71	43.07	35.84	tr|E1BTT8|E1BTT8_CHICK	L-lactate dehydrogenase OS=Gallus gallus OX=9031 GN=LDHA PE=3 SV=2			0.882729	90.52	ALHPDMGTDADK			0.000537521	1269.57	424.196	1269.57	424.196	3	10	1.1.1.272.6	1	13.8322	205.831	13.8177
6	58.26	58.26	77.71	43.07	35.84	tr|E1BTT8|E1BTT8_CHICK	L-lactate dehydrogenase OS=Gallus gallus OX=9031 GN=LDHA PE=3 SV=2			0.74958	86.93	KALHPDMGTDADKEH			0.0060826	1663.77	416.949	1663.76	416.948	4	13	3.1.1.203.3	1	10.2426	124.791	10.2728
6	58.26	58.26	77.71	43.07	35.84	tr|E1BTT8|E1BTT8_CHICK	L-lactate dehydrogenase OS=Gallus gallus OX=9031 GN=LDHA PE=3 SV=2			0.696804	85.14	TLVDVVEDKLKGEML			0.00277373	1687.91	844.962	1687.91	844.961	2	11	1.1.1.963.10	1	50.8058	114.487	50.816
6	58.26	58.26	77.71	43.07	35.84	tr|E1BTT8|E1BTT8_CHICK	L-lactate dehydrogenase OS=Gallus gallus OX=9031 GN=LDHA PE=3 SV=2			0.570248	79.61	IVGEHGDSSVPV			0.00358166	1194.59	598.303	1194.59	598.301	2	13	3.1.1.408.14	1	21.1033	16859.5	21.0224
6	58.26	58.26	77.71	43.07	35.84	tr|E1BTT8|E1BTT8_CHICK	L-lactate dehydrogenase OS=Gallus gallus OX=9031 GN=LDHA PE=3 SV=2			0.419075	69.99	SVADLAETIMKNLRR			0.000865717	1715.94	429.991	1715.94	429.991	4	12	1.1.1.960.3	1	50.6236	331.315	50.71
6	58.26	58.26	77.71	43.07	35.84	tr|E1BTT8|E1BTT8_CHICK	L-lactate dehydrogenase OS=Gallus gallus OX=9031 GN=LDHA PE=3 SV=2			0.38405	67.13	LLIVSNPVDI			0.00338584	1081.64	541.828	1081.64	541.826	2	9	3.1.1.875.7	1	46.1066	50.8357	46.1335
6	58.26	58.26	77.71	43.07	35.84	tr|E1BTT8|E1BTT8_CHICK	L-lactate dehydrogenase OS=Gallus gallus OX=9031 GN=LDHA PE=3 SV=2			0.374688	66.33	ALHPDMGTDAD			0.00164177	1141.47	571.744	1141.47	571.743	2	11	3.1.1.328.19	1	16.8204	1122.25	16.8373
6	58.26	58.26	77.71	43.07	35.84	tr|E1BTT8|E1BTT8_CHICK	L-lactate dehydrogenase OS=Gallus gallus OX=9031 GN=LDHA PE=3 SV=2			0.295849	58.4	GMHGIKDDV			0.00181248	970.456	486.235	970.454	486.234	2	9	2.1.1.296.10	1	14.5518	752.953	14.6301
6	58.26	58.26	77.71	43.07	35.84	tr|E1BTT8|E1BTT8_CHICK	L-lactate dehydrogenase OS=Gallus gallus OX=9031 GN=LDHA PE=3 SV=2			0.273273	55.79	KALHPDMGTDAD			0.00164945	1269.57	635.791	1269.57	635.79	2	6	3.1.1.256.14	1	13.0444	33.2334	13.0135
6	58.26	58.26	77.71	43.07	35.84	tr|E1BTT8|E1BTT8_CHICK	L-lactate dehydrogenase OS=Gallus gallus OX=9031 GN=LDHA PE=3 SV=2			0.209012	47.05	MILKPDEEEK			0.00240248	1230.62	616.317	1230.62	616.316	2	8	1.1.1.323.23	1	16.5757	159.135	16.6392
6	58.26	58.26	77.71	43.07	35.84	tr|E1BTT8|E1BTT8_CHICK	L-lactate dehydrogenase OS=Gallus gallus OX=9031 GN=LDHA PE=3 SV=2			0.201349	45.87	TLVDVVEDK			4.48323e-05	1016.54	509.277	1016.54	509.277	2	11	3.1.1.514.10	1	26.7997	545.513	26.7788
6	58.26	58.26	77.71	43.07	35.84	tr|E1BTT8|E1BTT8_CHICK	L-lactate dehydrogenase OS=Gallus gallus OX=9031 GN=LDHA PE=3 SV=2			0.120331	31.48	TLVDVVEDKLK			0.000264782	1257.72	420.247	1257.72	420.247	3	7	3.1.1.717.3	1	37.6485	259.219	37.5851
6	58.26	58.26	77.71	43.07	35.84	tr|E1BTT8|E1BTT8_CHICK	L-lactate dehydrogenase OS=Gallus gallus OX=9031 GN=LDHA PE=3 SV=2			0.108463	28.92	HGIKDDV			0.000589437	782.393	392.204	782.392	392.203	2	8	3.1.1.198.5	1	9.9899	341.26	10.0102
6	58.26	58.26	77.71	43.07	35.84	tr|E1BTT8|E1BTT8_CHICK	L-lactate dehydrogenase OS=Gallus gallus OX=9031 GN=LDHA PE=3 SV=2			0.107905	28.86	LVIVTAGAR			0.00302141	898.563	450.289	898.56	450.287	2	9	3.1.1.435.13	1	22.5532	100.848	22.5261
6	58.26	58.26	77.71	43.07	35.84	tr|E1BTT8|E1BTT8_CHICK	L-lactate dehydrogenase OS=Gallus gallus OX=9031 GN=LDHA PE=3 SV=2			0.106793	28.56	VLGSSGITDV			0.000527808	946.498	474.256	946.497	474.256	2	11	3.1.1.568.7	1	29.6707	1727.47	29.7614
6	58.26	58.26	77.71	43.07	35.84	tr|E1BTT8|E1BTT8_CHICK	L-lactate dehydrogenase OS=Gallus gallus OX=9031 GN=LDHA PE=3 SV=2			0.0731433	20.84	IVSNPVDILTYVAWKISGFPK			0.00882246	2346.31	783.11	2346.3	783.107	3	9	1.1.1.1225.8	1	64.6274	218.47	64.5795
6	58.26	58.26	77.71	43.07	35.84	tr|E1BTT8|E1BTT8_CHICK	L-lactate dehydrogenase OS=Gallus gallus OX=9031 GN=LDHA PE=3 SV=2			0.0649968	18.89	SILMKDLADEL			-0.000699407	1246.65	624.331	1246.65	624.331	2	10	2.1.1.850.9	1	44.215	166.602	44.1932
6	58.26	58.26	77.71	43.07	35.84	tr|E1BTT8|E1BTT8_CHICK	L-lactate dehydrogenase OS=Gallus gallus OX=9031 GN=LDHA PE=3 SV=2			0	99	AIGLSVADLAETIMK			0.00232614	1530.84	766.425	1530.83	766.424	2	15	3.1.1.1044.11	1	55.0321	350.607	55.1428
6	58.26	58.26	77.71	43.07	35.84	tr|E1BTT8|E1BTT8_CHICK	L-lactate dehydrogenase OS=Gallus gallus OX=9031 GN=LDHA PE=3 SV=2			0	99	AIGLSVADLAETIMK			0.00391305	1530.84	766.426	1530.83	766.424	2	22	2.1.1.1054.4	1	55.0771	404.975	55.1351
6	58.26	58.26	77.71	43.07	35.84	tr|E1BTT8|E1BTT8_CHICK	L-lactate dehydrogenase OS=Gallus gallus OX=9031 GN=LDHA PE=3 SV=2			0	40.27	ALHPDMGTDAD			0.00200798	1141.47	571.744	1141.47	571.743	2	11	1.1.1.328.12	1	16.8212	1087.82	16.9025
6	58.26	58.26	77.71	43.07	35.84	tr|E1BTT8|E1BTT8_CHICK	L-lactate dehydrogenase OS=Gallus gallus OX=9031 GN=LDHA PE=3 SV=2			0	99	ALHPDMGTDADKEH			0.00163265	1535.67	512.897	1535.67	512.896	3	11	1.1.1.256.6	1	13.0004	811.053	13.0785
6	58.26	58.26	77.71	43.07	35.84	tr|E1BTT8|E1BTT8_CHICK	L-lactate dehydrogenase OS=Gallus gallus OX=9031 GN=LDHA PE=3 SV=2			0	99	ALHPDMGTDADKEH			0.00437923	1535.67	512.898	1535.67	512.896	3	19	3.1.1.254.6	1	12.9389	928.607	13.0135
6	58.26	58.26	77.71	43.07	35.84	tr|E1BTT8|E1BTT8_CHICK	L-lactate dehydrogenase OS=Gallus gallus OX=9031 GN=LDHA PE=3 SV=2			0	23.87	ALHPDMGTDADKEH			0.00338937	1535.67	384.925	1535.67	384.924	4	8	2.1.1.270.2	1	13.1582	970.195	13.0429
6	58.26	58.26	77.71	43.07	35.84	tr|E1BTT8|E1BTT8_CHICK	L-lactate dehydrogenase OS=Gallus gallus OX=9031 GN=LDHA PE=3 SV=2			0	99	ALHPDMGTDADKEHW			0.00647387	1721.75	431.446	1721.75	431.444	4	18	2.1.1.459.6	1	23.2803	2618.16	23.2648
6	58.26	58.26	77.71	43.07	35.84	tr|E1BTT8|E1BTT8_CHICK	L-lactate dehydrogenase OS=Gallus gallus OX=9031 GN=LDHA PE=3 SV=2			0	99	ALHPDMGTDADKEHW			0.00673131	1721.75	574.925	1721.75	574.923	3	16	3.1.1.446.12	1	23.1447	2100.54	23.2811
6	58.26	58.26	77.71	43.07	35.84	tr|E1BTT8|E1BTT8_CHICK	L-lactate dehydrogenase OS=Gallus gallus OX=9031 GN=LDHA PE=3 SV=2			0	99	ALHPDMGTDADKEHW			0.0063651	1721.75	574.925	1721.75	574.923	3	13	2.1.1.456.17	1	23.1367	2217.57	23.2648
6	58.26	58.26	77.71	43.07	35.84	tr|E1BTT8|E1BTT8_CHICK	L-lactate dehydrogenase OS=Gallus gallus OX=9031 GN=LDHA PE=3 SV=2			0	96.11	ALHPDMGTDADKEHW			0.00647387	1721.75	431.446	1721.75	431.444	4	11	3.1.1.452.7	1	23.4603	2370.4	23.2811
6	58.26	58.26	77.71	43.07	35.84	tr|E1BTT8|E1BTT8_CHICK	L-lactate dehydrogenase OS=Gallus gallus OX=9031 GN=LDHA PE=3 SV=2			0	72.03	ALHPDMGTDADKEHWK			0.00721397	1849.85	463.469	1849.84	463.468	4	10	3.1.1.363.13	1	18.6832	605.973	18.7101
6	58.26	58.26	77.71	43.07	35.84	tr|E1BTT8|E1BTT8_CHICK	L-lactate dehydrogenase OS=Gallus gallus OX=9031 GN=LDHA PE=3 SV=2			0	23.99	GMHGIKDDV			0.00144627	970.456	486.235	970.454	486.234	2	10	1.1.1.286.7	1	14.5931	686.494	14.6665
6	58.26	58.26	77.71	43.07	35.84	tr|E1BTT8|E1BTT8_CHICK	L-lactate dehydrogenase OS=Gallus gallus OX=9031 GN=LDHA PE=3 SV=2			0	99	GSSGITDVVKM			0.00297716	1092.55	547.283	1092.55	547.282	2	12	3.1.1.562.14	1	29.358	559.214	29.4374
6	58.26	58.26	77.71	43.07	35.84	tr|E1BTT8|E1BTT8_CHICK	L-lactate dehydrogenase OS=Gallus gallus OX=9031 GN=LDHA PE=3 SV=2			0	99	GSSGITDVVKM			0.00297716	1092.55	547.283	1092.55	547.282	2	12	2.1.1.572.14	1	29.3329	555.61	29.3581
6	58.26	58.26	77.71	43.07	35.84	tr|E1BTT8|E1BTT8_CHICK	L-lactate dehydrogenase OS=Gallus gallus OX=9031 GN=LDHA PE=3 SV=2			0	98.69	HPDMGTDADKEH			0.00147253	1351.55	451.523	1351.55	451.523	3	13	3.1.1.152.3	1	7.7008	140.094	7.6853
6	58.26	58.26	77.71	43.07	35.84	tr|E1BTT8|E1BTT8_CHICK	L-lactate dehydrogenase OS=Gallus gallus OX=9031 GN=LDHA PE=3 SV=2			0	98.75	HPDMGTDADKEHW			0.00583877	1537.63	513.551	1537.63	513.549	3	13	2.1.1.367.14	1	18.3413	620.575	18.3664
6	58.26	58.26	77.71	43.07	35.84	tr|E1BTT8|E1BTT8_CHICK	L-lactate dehydrogenase OS=Gallus gallus OX=9031 GN=LDHA PE=3 SV=2			0	31.75	IVGEHGDSSVPV			0.00272717	1194.59	598.303	1194.59	598.301	2	12	1.1.1.407.20	1	21.0774	15764.1	21.0395
6	58.26	58.26	77.71	43.07	35.84	tr|E1BTT8|E1BTT8_CHICK	L-lactate dehydrogenase OS=Gallus gallus OX=9031 GN=LDHA PE=3 SV=2			0	26.3	IVGEHGDSSVPV			0.00272717	1194.59	598.303	1194.59	598.301	2	12	2.1.1.417.19	1	21.0412	16123.8	20.9519
6	58.26	58.26	77.71	43.07	35.84	tr|E1BTT8|E1BTT8_CHICK	L-lactate dehydrogenase OS=Gallus gallus OX=9031 GN=LDHA PE=3 SV=2			0	98.83	LHPDMGTDADKEH			0.00691661	1464.64	489.22	1464.63	489.217	3	13	3.1.1.228.6	1	11.5749	95.6489	11.5885
6	58.26	58.26	77.71	43.07	35.84	tr|E1BTT8|E1BTT8_CHICK	L-lactate dehydrogenase OS=Gallus gallus OX=9031 GN=LDHA PE=3 SV=2			0	54.32	LIVSNPVDIL			0.000578226	1081.64	541.827	1081.64	541.826	2	10	1.1.1.914.5	1	48.1937	134.434	48.2718
6	58.26	58.26	77.71	43.07	35.84	tr|E1BTT8|E1BTT8_CHICK	L-lactate dehydrogenase OS=Gallus gallus OX=9031 GN=LDHA PE=3 SV=2			0	43.96	LIVSNPVDIL			0.000578226	1081.64	541.827	1081.64	541.826	2	10	2.1.1.925.7	1	48.2327	147.745	48.3029
6	58.26	58.26	77.71	43.07	35.84	tr|E1BTT8|E1BTT8_CHICK	L-lactate dehydrogenase OS=Gallus gallus OX=9031 GN=LDHA PE=3 SV=2			0	55.79	LLIVSNPVDIL			0.00147518	1194.72	598.369	1194.72	598.368	2	14	1.1.1.1025.9	1	54.089	529.234	54.1467
6	58.26	58.26	77.71	43.07	35.84	tr|E1BTT8|E1BTT8_CHICK	L-lactate dehydrogenase OS=Gallus gallus OX=9031 GN=LDHA PE=3 SV=2			0	22.35	LLIVSNPVDIL			0.000620689	1194.72	598.369	1194.72	598.368	2	15	2.1.1.1035.7	1	54.0735	533.754	54.1314
6	58.26	58.26	77.71	43.07	35.84	tr|E1BTT8|E1BTT8_CHICK	L-lactate dehydrogenase OS=Gallus gallus OX=9031 GN=LDHA PE=3 SV=2			0	99	NVNIFKFIIPN			0.00119333	1317.75	659.88	1317.74	659.88	2	13	2.1.1.1009.7	1	52.7023	465.798	52.8133
6	58.26	58.26	77.71	43.07	35.84	tr|E1BTT8|E1BTT8_CHICK	L-lactate dehydrogenase OS=Gallus gallus OX=9031 GN=LDHA PE=3 SV=2			0	96.64	NVNIFKFIIPN			0.0013154	1317.75	659.88	1317.74	659.88	2	13	1.1.1.999.6	1	52.7091	511.478	52.8283
6	58.26	58.26	77.71	43.07	35.84	tr|E1BTT8|E1BTT8_CHICK	L-lactate dehydrogenase OS=Gallus gallus OX=9031 GN=LDHA PE=3 SV=2			0	98.82	NVNIFKFIIPNV			0.00113878	1416.81	709.414	1416.81	709.414	2	12	2.1.1.1099.12	1	57.4494	56.167	57.4018
6	58.26	58.26	77.71	43.07	35.84	tr|E1BTT8|E1BTT8_CHICK	L-lactate dehydrogenase OS=Gallus gallus OX=9031 GN=LDHA PE=3 SV=2			0	34.11	NVNIFKFIIPNV			0.00589952	1416.82	709.417	1416.81	709.414	2	8	3.1.1.1090.8	1	57.4582	61.1593	57.4105
6	58.26	58.26	77.71	43.07	35.84	tr|E1BTT8|E1BTT8_CHICK	L-lactate dehydrogenase OS=Gallus gallus OX=9031 GN=LDHA PE=3 SV=2			0	99	NVNIFKFIIPNVV			0.000718028	1515.88	758.948	1515.88	758.948	2	13	2.1.1.1129.5	1	59.0351	73.298	59.0404
6	58.26	58.26	77.71	43.07	35.84	tr|E1BTT8|E1BTT8_CHICK	L-lactate dehydrogenase OS=Gallus gallus OX=9031 GN=LDHA PE=3 SV=2			0	98.42	NVNIFKFIIPNVV			0.00669947	1515.89	758.951	1515.88	758.948	2	10	1.1.1.1119.7	1	59.0441	73.7946	59.056
6	58.26	58.26	77.71	43.07	35.84	tr|E1BTT8|E1BTT8_CHICK	L-lactate dehydrogenase OS=Gallus gallus OX=9031 GN=LDHA PE=3 SV=2			0	99	NVNIFKFIIPNVVK			0.00425245	1643.98	549.001	1643.98	548.999	3	15	2.1.1.981.6	1	51.2099	209.738	51.2764
6	58.26	58.26	77.71	43.07	35.84	tr|E1BTT8|E1BTT8_CHICK	L-lactate dehydrogenase OS=Gallus gallus OX=9031 GN=LDHA PE=3 SV=2			0	99	NVNIFKFIIPNVVK			0.00425245	1643.98	549.001	1643.98	548.999	3	15	1.1.1.971.7	1	51.228	203.62	51.2399
6	58.26	58.26	77.71	43.07	35.84	tr|E1BTT8|E1BTT8_CHICK	L-lactate dehydrogenase OS=Gallus gallus OX=9031 GN=LDHA PE=3 SV=2			0	97.68	SADTLWGIQK			0.00181311	1117.58	559.797	1117.58	559.796	2	14	1.1.1.576.15	1	30.1196	1116.42	30.0898
6	58.26	58.26	77.71	43.07	35.84	tr|E1BTT8|E1BTT8_CHICK	L-lactate dehydrogenase OS=Gallus gallus OX=9031 GN=LDHA PE=3 SV=2			0	39.88	SADTLWGIQK			1.01841	1118.6	560.305	1117.58	559.796	2	9	3.1.1.574.11	1	29.9963	2001.57	30.0798
6	58.26	58.26	77.71	43.07	35.84	tr|E1BTT8|E1BTT8_CHICK	L-lactate dehydrogenase OS=Gallus gallus OX=9031 GN=LDHA PE=3 SV=2			0	99	SADTLWGIQKEL			0.00259744	1359.71	680.86	1359.7	680.859	2	18	1.1.1.785.13	1	41.3258	1629.08	41.4483
6	58.26	58.26	77.71	43.07	35.84	tr|E1BTT8|E1BTT8_CHICK	L-lactate dehydrogenase OS=Gallus gallus OX=9031 GN=LDHA PE=3 SV=2			0	98.24	SADTLWGIQKEL			0.00223123	1359.71	680.86	1359.7	680.859	2	15	2.1.1.796.21	1	41.3435	1971.69	41.4642
6	58.26	58.26	77.71	43.07	35.84	tr|E1BTT8|E1BTT8_CHICK	L-lactate dehydrogenase OS=Gallus gallus OX=9031 GN=LDHA PE=3 SV=2			0	17.49	SADTLWGIQKEL			0.00223123	1359.71	680.86	1359.7	680.859	2	7	2.1.1.804.17	1	41.7645	1971.69	41.4642
6	58.26	58.26	77.71	43.07	35.84	tr|E1BTT8|E1BTT8_CHICK	L-lactate dehydrogenase OS=Gallus gallus OX=9031 GN=LDHA PE=3 SV=2			0	99	SADTLWGIQKELQ			0.00529922	1487.77	744.891	1487.76	744.888	2	18	3.1.1.761.21	1	40.0305	840.635	40.0977
6	58.26	58.26	77.71	43.07	35.84	tr|E1BTT8|E1BTT8_CHICK	L-lactate dehydrogenase OS=Gallus gallus OX=9031 GN=LDHA PE=3 SV=2			0	99	SADTLWGIQKELQ			0.00224746	1487.76	744.889	1487.76	744.888	2	13	1.1.1.758.19	1	39.8812	754.053	40.0056
6	58.26	58.26	77.71	43.07	35.84	tr|E1BTT8|E1BTT8_CHICK	L-lactate dehydrogenase OS=Gallus gallus OX=9031 GN=LDHA PE=3 SV=2			0	99	SADTLWGIQKELQF			0.00402397	1634.83	818.424	1634.83	818.422	2	15	3.1.1.934.10	1	49.2611	185.967	49.2663
6	58.26	58.26	77.71	43.07	35.84	tr|E1BTT8|E1BTT8_CHICK	L-lactate dehydrogenase OS=Gallus gallus OX=9031 GN=LDHA PE=3 SV=2			0	99	SADTLWGIQKELQF			0.000606004	1634.83	818.423	1634.83	818.422	2	16	2.1.1.943.11	1	49.2012	205.094	49.2596
6	58.26	58.26	77.71	43.07	35.84	tr|E1BTT8|E1BTT8_CHICK	L-lactate dehydrogenase OS=Gallus gallus OX=9031 GN=LDHA PE=3 SV=2			0	72.15	SNPVDILTYVAWKISGFPK			0.00706452	2134.15	712.392	2134.15	712.389	3	8	2.1.1.1229.11	1	64.2909	61.1029	64.3011
6	58.26	58.26	77.71	43.07	35.84	tr|E1BTT8|E1BTT8_CHICK	L-lactate dehydrogenase OS=Gallus gallus OX=9031 GN=LDHA PE=3 SV=2			0	98.71	SVADLAETIMK			0.00246912	1176.61	589.312	1176.61	589.31	2	13	3.1.1.777.5	1	40.8648	602.476	40.8983
6	58.26	58.26	77.71	43.07	35.84	tr|E1BTT8|E1BTT8_CHICK	L-lactate dehydrogenase OS=Gallus gallus OX=9031 GN=LDHA PE=3 SV=2			0	93.16	SVADLAETIMK			0.0041781	1176.61	589.312	1176.61	589.31	2	13	2.1.1.786.6	1	40.7909	647.453	40.8787
6	58.26	58.26	77.71	43.07	35.84	tr|E1BTT8|E1BTT8_CHICK	L-lactate dehydrogenase OS=Gallus gallus OX=9031 GN=LDHA PE=3 SV=2			0	99	SVADLAETIMKNL			0.0020646	1403.74	702.875	1403.73	702.874	2	13	2.1.1.1173.6	1	61.3577	46.465	61.3629
6	58.26	58.26	77.71	43.07	35.84	tr|E1BTT8|E1BTT8_CHICK	L-lactate dehydrogenase OS=Gallus gallus OX=9031 GN=LDHA PE=3 SV=2			0	99	SVADLAETIMKNLR			0.0039676	1559.84	520.953	1559.83	520.952	3	12	1.1.1.1029.5	1	54.2845	483.548	54.3576
6	58.26	58.26	77.71	43.07	35.84	tr|E1BTT8|E1BTT8_CHICK	L-lactate dehydrogenase OS=Gallus gallus OX=9031 GN=LDHA PE=3 SV=2			0	89.11	SVADLAETIMKNLR			0.00451691	1559.84	520.953	1559.83	520.952	3	10	3.1.1.1029.7	1	54.2324	398.239	54.3501
6	58.26	58.26	77.71	43.07	35.84	tr|E1BTT8|E1BTT8_CHICK	L-lactate dehydrogenase OS=Gallus gallus OX=9031 GN=LDHA PE=3 SV=2			0	18.65	SVADLAETIMKNLRR			0.00403955	1715.94	429.992	1715.94	429.991	4	11	2.1.1.970.4	1	50.6132	364.063	50.6931
6	58.26	58.26	77.71	43.07	35.84	tr|E1BTT8|E1BTT8_CHICK	L-lactate dehydrogenase OS=Gallus gallus OX=9031 GN=LDHA PE=3 SV=2			0	19.78	TLVDVVEDK			0.000472078	1016.54	509.277	1016.54	509.277	2	9	2.1.1.524.5	1	26.7669	655.634	26.7542
6	58.26	58.26	77.71	43.07	35.84	tr|E1BTT8|E1BTT8_CHICK	L-lactate dehydrogenase OS=Gallus gallus OX=9031 GN=LDHA PE=3 SV=2			0	37.79	TLVDVVEDKLKGEM			0.00583077	1574.83	525.95	1574.82	525.948	3	7	3.1.1.894.5	1	47.1197	459.708	46.9853
6	58.26	58.26	77.71	43.07	35.84	tr|E1BTT8|E1BTT8_CHICK	L-lactate dehydrogenase OS=Gallus gallus OX=9031 GN=LDHA PE=3 SV=2			0	60.05	TLVDVVEDKLKGEML			0.00587323	1687.91	563.645	1687.91	563.643	3	11	2.1.1.972.7	1	50.7295	443.446	50.7994
6	58.26	58.26	77.71	43.07	35.84	tr|E1BTT8|E1BTT8_CHICK	L-lactate dehydrogenase OS=Gallus gallus OX=9031 GN=LDHA PE=3 SV=2			0	34.86	TLVDVVEDKLKGEML			0.00660565	1687.91	563.645	1687.91	563.643	3	10	3.1.1.963.9	1	50.7823	352.354	50.8555
6	58.26	58.26	77.71	43.07	35.84	tr|E1BTT8|E1BTT8_CHICK	L-lactate dehydrogenase OS=Gallus gallus OX=9031 GN=LDHA PE=3 SV=2			0	18.91	VLGSSGITDV			-0.00202237	946.495	947.502	946.497	947.504	1	11	1.1.1.568.26	1	29.7129	0	-1
6	58.26	58.26	77.71	43.07	35.84	tr|E1BTT8|E1BTT8_CHICK	L-lactate dehydrogenase OS=Gallus gallus OX=9031 GN=LDHA PE=3 SV=2			0	77	VLGSSGITDVVKM			0.00345336	1304.7	653.36	1304.7	653.358	2	11	1.1.1.697.16	1	36.6053	142.019	36.6239
10	29.05	29.05	72.18	38.71	35.48	tr|A0A1V4JAL7|A0A1V4JAL7_PATFA	Triosephosphate isomerase OS=Patagioenas fasciata monilis OX=372326 GN=TPI1 PE=3 SV=1			2	99	ELASQHDVDGFLVGGASLKPEFV			0.00649255	2414.22	805.747	2414.21	805.745	3	17	3.1.1.873.9	1	46.0219	109.694	46.0271
10	29.05	29.05	72.18	38.71	35.48	tr|A0A1V4JAL7|A0A1V4JAL7_PATFA	Triosephosphate isomerase OS=Patagioenas fasciata monilis OX=372326 GN=TPI1 PE=3 SV=1			2	99	ELASQHDVDGFLVGGASLKPEFVDII			0.00923649	2755.42	919.479	2755.41	919.476	3	14	3.1.1.1010.6	1	53.2382	161.678	53.2434
10	29.05	29.05	72.18	38.71	35.48	tr|A0A1V4JAL7|A0A1V4JAL7_PATFA	Triosephosphate isomerase OS=Patagioenas fasciata monilis OX=372326 GN=TPI1 PE=3 SV=1			2	99	HDVDGFLVGGASLKPEFVDIINAKH			0.0163782	2677.4	670.358	2677.39	670.354	4	16	1.1.1.852.8	1	44.9068	128.523	44.922
10	29.05	29.05	72.18	38.71	35.48	tr|A0A1V4JAL7|A0A1V4JAL7_PATFA	Triosephosphate isomerase OS=Patagioenas fasciata monilis OX=372326 GN=TPI1 PE=3 SV=1			2	99	HVFGESDELIGQK			0.00281093	1457.72	729.866	1457.72	729.865	2	10	1.1.1.480.22	1	25.0112	169.402	25.023
10	29.05	29.05	72.18	38.71	35.48	tr|A0A1V4JAL7|A0A1V4JAL7_PATFA	Triosephosphate isomerase OS=Patagioenas fasciata monilis OX=372326 GN=TPI1 PE=3 SV=1			2	99	SLGELIHTLNGAK			0.00242231	1351.75	676.881	1351.75	676.88	2	19	1.1.1.687.18	1	36.0657	383.422	36.0843
10	29.05	29.05	72.18	38.71	35.48	tr|A0A1V4JAL7|A0A1V4JAL7_PATFA	Triosephosphate isomerase OS=Patagioenas fasciata monilis OX=372326 GN=TPI1 PE=3 SV=1			2	99	SLKPEFVDIINAKH			0.0048501	1609.89	403.479	1609.88	403.478	4	16	3.1.1.632.4	1	33.0949	1344.85	33.0833
10	29.05	29.05	72.18	38.71	35.48	tr|A0A1V4JAL7|A0A1V4JAL7_PATFA	Triosephosphate isomerase OS=Patagioenas fasciata monilis OX=372326 GN=TPI1 PE=3 SV=1			2	99	VVLAYEPVWAIGTGK			0.00825868	1601.89	801.952	1601.88	801.948	2	15	3.1.1.859.9	1	45.2761	94.589	45.2813
10	29.05	29.05	72.18	38.71	35.48	tr|A0A1V4JAL7|A0A1V4JAL7_PATFA	Triosephosphate isomerase OS=Patagioenas fasciata monilis OX=372326 GN=TPI1 PE=3 SV=1			1.88606	99	ELASQHDVDGFLVGGA			0.00266352	1613.77	807.893	1613.77	807.892	2	11	3.1.1.707.22	1	37.1481	760.58	37.0519
10	29.05	29.05	72.18	38.71	35.48	tr|A0A1V4JAL7|A0A1V4JAL7_PATFA	Triosephosphate isomerase OS=Patagioenas fasciata monilis OX=372326 GN=TPI1 PE=3 SV=1			1.88606	99	LVGGASLKPEFVDII			0.000902603	1556.88	779.448	1556.88	779.448	2	12	3.1.1.900.15	1	47.4555	92.1203	47.4641
10	29.05	29.05	72.18	38.71	35.48	tr|A0A1V4JAL7|A0A1V4JAL7_PATFA	Triosephosphate isomerase OS=Patagioenas fasciata monilis OX=372326 GN=TPI1 PE=3 SV=1			1.58503	98.37	AYEPVWAIGTGK			0.00161143	1290.66	646.338	1290.66	646.338	2	11	3.1.1.672.19	1	35.2611	589.199	35.332
10	29.05	29.05	72.18	38.71	35.48	tr|A0A1V4JAL7|A0A1V4JAL7_PATFA	Triosephosphate isomerase OS=Patagioenas fasciata monilis OX=372326 GN=TPI1 PE=3 SV=1			1.56864	98.32	ELASQHDVDGFLVGGASLKPEFVDIINAKH			0.0188373	3205.66	802.422	3205.64	802.417	4	12	3.1.1.884.9	1	46.5973	178.518	46.6657
10	29.05	29.05	72.18	38.71	35.48	tr|A0A1V4JAL7|A0A1V4JAL7_PATFA	Triosephosphate isomerase OS=Patagioenas fasciata monilis OX=372326 GN=TPI1 PE=3 SV=1			1.24413	96.41	ASQHDVDGFLVGGA			0.00297783	1371.64	686.83	1371.64	686.828	2	8	2.1.1.625.22	1	32.1872	253.112	32.1991
10	29.05	29.05	72.18	38.71	35.48	tr|A0A1V4JAL7|A0A1V4JAL7_PATFA	Triosephosphate isomerase OS=Patagioenas fasciata monilis OX=372326 GN=TPI1 PE=3 SV=1			1.20761	96.14	DVDGFLVGGASLKPEFVDIINAKH			9.47454e-05	2540.33	636.089	2540.33	636.089	4	14	2.1.1.948.3	1	49.445	245.728	49.4719
10	29.05	29.05	72.18	38.71	35.48	tr|A0A1V4JAL7|A0A1V4JAL7_PATFA	Triosephosphate isomerase OS=Patagioenas fasciata monilis OX=372326 GN=TPI1 PE=3 SV=1			1.16749	95.74	VVLAYEPVWAI			-0.000142102	1258.7	630.355	1258.7	630.355	2	12	2.1.1.1047.11	1	54.7071	105.643	54.7651
10	29.05	29.05	72.18	38.71	35.48	tr|A0A1V4JAL7|A0A1V4JAL7_PATFA	Triosephosphate isomerase OS=Patagioenas fasciata monilis OX=372326 GN=TPI1 PE=3 SV=1			0.856985	99	DEREAGITEKVVFEQTK			1.00336	1979	495.758	1978	495.507	4	13	3.1.1.515.12	1	26.856	130.162	26.8316
10	29.05	29.05	72.18	38.71	35.48	tr|A0A1V4JAL7|A0A1V4JAL7_PATFA	Triosephosphate isomerase OS=Patagioenas fasciata monilis OX=372326 GN=TPI1 PE=3 SV=1			0.826814	90.31	HVFGESDELIGQ			0.00170462	1329.62	665.818	1329.62	665.817	2	11	2.1.1.581.18	1	29.8232	576.086	29.8418
10	29.05	29.05	72.18	38.71	35.48	tr|A0A1V4JAL7|A0A1V4JAL7_PATFA	Triosephosphate isomerase OS=Patagioenas fasciata monilis OX=372326 GN=TPI1 PE=3 SV=1			0.576754	81.94	ASQHDVDGFLVGGASLKPEFVDII			0.00802492	2513.29	838.77	2513.28	838.767	3	10	3.1.1.979.10	1	51.5979	72.0737	51.6032
10	29.05	29.05	72.18	38.71	35.48	tr|A0A1V4JAL7|A0A1V4JAL7_PATFA	Triosephosphate isomerase OS=Patagioenas fasciata monilis OX=372326 GN=TPI1 PE=3 SV=1			0.527244	79.46	HDVDGFLVGGA			0.00044852	1085.51	543.765	1085.51	543.764	2	7	2.1.1.627.11	1	32.2766	343.376	32.4143
10	29.05	29.05	72.18	38.71	35.48	tr|A0A1V4JAL7|A0A1V4JAL7_PATFA	Triosephosphate isomerase OS=Patagioenas fasciata monilis OX=372326 GN=TPI1 PE=3 SV=1			0.427128	73.24	KFFVGGNW			0.000537543	953.477	477.745	953.476	477.745	2	11	1.1.1.714.3	1	37.4912	1343.82	37.5876
10	29.05	29.05	72.18	38.71	35.48	tr|A0A1V4JAL7|A0A1V4JAL7_PATFA	Triosephosphate isomerase OS=Patagioenas fasciata monilis OX=372326 GN=TPI1 PE=3 SV=1			0.363512	68.24	VFGESDELIGQK			-0.000533051	1320.66	661.335	1320.66	661.335	2	9	1.1.1.549.15	1	28.6705	149.621	28.6403
10	29.05	29.05	72.18	38.71	35.48	tr|A0A1V4JAL7|A0A1V4JAL7_PATFA	Triosephosphate isomerase OS=Patagioenas fasciata monilis OX=372326 GN=TPI1 PE=3 SV=1			0.254145	56.53	ASQHDVDGFLVGGASLKPEFVDIINAKH			0.0163918	2963.53	593.713	2963.51	593.71	5	11	1.1.1.849.10	1	44.7367	123.169	44.7619
10	29.05	29.05	72.18	38.71	35.48	tr|A0A1V4JAL7|A0A1V4JAL7_PATFA	Triosephosphate isomerase OS=Patagioenas fasciata monilis OX=372326 GN=TPI1 PE=3 SV=1			0.182435	46.08	VVLAYEPVWA			0.00250098	1145.61	573.815	1145.61	573.813	2	10	3.1.1.892.7	1	47.0268	82.4645	47.0917
10	29.05	29.05	72.18	38.71	35.48	tr|A0A1V4JAL7|A0A1V4JAL7_PATFA	Triosephosphate isomerase OS=Patagioenas fasciata monilis OX=372326 GN=TPI1 PE=3 SV=1			0.127261	35.83	AYEPVWAI			0.00199972	947.477	474.746	947.475	474.745	2	11	1.1.1.862.5	1	45.4498	404.922	45.5616
10	29.05	29.05	72.18	38.71	35.48	tr|A0A1V4JAL7|A0A1V4JAL7_PATFA	Triosephosphate isomerase OS=Patagioenas fasciata monilis OX=372326 GN=TPI1 PE=3 SV=1			0.116907	33.56	SLGELIHTLNGAKL			0.00380754	1464.83	733.424	1464.83	733.422	2	8	1.1.1.824.13	1	43.4138	91.1441	43.3724
10	29.05	29.05	72.18	38.71	35.48	tr|A0A1V4JAL7|A0A1V4JAL7_PATFA	Triosephosphate isomerase OS=Patagioenas fasciata monilis OX=372326 GN=TPI1 PE=3 SV=1			0.100727	29.9	GESDELIGQK			0.00238365	1074.52	538.268	1074.52	538.267	2	11	1.1.1.325.10	1	16.6766	434.648	16.7444
10	29.05	29.05	72.18	38.71	35.48	tr|A0A1V4JAL7|A0A1V4JAL7_PATFA	Triosephosphate isomerase OS=Patagioenas fasciata monilis OX=372326 GN=TPI1 PE=3 SV=1			0.0883098	26.93	AIADNVKDWSKVVL			0.00457034	1556.86	779.438	1556.86	779.435	2	9	3.1.1.794.19	1	41.794	115.253	41.8058
10	29.05	29.05	72.18	38.71	35.48	tr|A0A1V4JAL7|A0A1V4JAL7_PATFA	Triosephosphate isomerase OS=Patagioenas fasciata monilis OX=372326 GN=TPI1 PE=3 SV=1			0.0530567	17.52	HDVDGFLVGGASLKPEFVDII			-0.000974117	2227.15	743.391	2227.15	743.391	3	9	2.1.1.1001.7	1	52.2629	45.8735	52.2831
10	29.05	29.05	72.18	38.71	35.48	tr|A0A1V4JAL7|A0A1V4JAL7_PATFA	Triosephosphate isomerase OS=Patagioenas fasciata monilis OX=372326 GN=TPI1 PE=3 SV=1			0	34.35	AYEPVWAI			0.00157247	947.477	474.746	947.475	474.745	2	10	2.1.1.873.4	1	45.4462	430.097	45.5849
10	29.05	29.05	72.18	38.71	35.48	tr|A0A1V4JAL7|A0A1V4JAL7_PATFA	Triosephosphate isomerase OS=Patagioenas fasciata monilis OX=372326 GN=TPI1 PE=3 SV=1			0	84.96	AYEPVWAIGTGK			0.00100108	1290.66	646.338	1290.66	646.338	2	9	1.1.1.671.22	1	35.2136	522.387	35.3332
10	29.05	29.05	72.18	38.71	35.48	tr|A0A1V4JAL7|A0A1V4JAL7_PATFA	Triosephosphate isomerase OS=Patagioenas fasciata monilis OX=372326 GN=TPI1 PE=3 SV=1			0	99	DEREAGITEKVVFEQTK			0.0117852	1978.01	495.51	1978	495.507	4	11	1.1.1.513.8	1	26.7595	147.047	26.7948
10	29.05	29.05	72.18	38.71	35.48	tr|A0A1V4JAL7|A0A1V4JAL7_PATFA	Triosephosphate isomerase OS=Patagioenas fasciata monilis OX=372326 GN=TPI1 PE=3 SV=1			0	99	DEREAGITEKVVFEQTK			0.00177539	1978	495.508	1978	495.507	4	12	2.1.1.525.6	1	26.8214	142.805	26.8071
10	29.05	29.05	72.18	38.71	35.48	tr|A0A1V4JAL7|A0A1V4JAL7_PATFA	Triosephosphate isomerase OS=Patagioenas fasciata monilis OX=372326 GN=TPI1 PE=3 SV=1			0	21.67	DEREAGITEKVVFEQTK			0.00850255	1978.01	660.344	1978	660.341	3	8	1.1.1.514.20	1	26.8326	122.575	26.7948
10	29.05	29.05	72.18	38.71	35.48	tr|A0A1V4JAL7|A0A1V4JAL7_PATFA	Triosephosphate isomerase OS=Patagioenas fasciata monilis OX=372326 GN=TPI1 PE=3 SV=1			0	85.6	DVDGFLVGGASLKPEFVDIINAKH			0.0110811	2540.34	636.092	2540.33	636.089	4	13	1.1.1.936.3	1	49.3584	210.768	49.3853
10	29.05	29.05	72.18	38.71	35.48	tr|A0A1V4JAL7|A0A1V4JAL7_PATFA	Triosephosphate isomerase OS=Patagioenas fasciata monilis OX=372326 GN=TPI1 PE=3 SV=1			0	98.36	ELASQHDVDGFLVGGA			-0.000876514	1613.77	807.891	1613.77	807.892	2	10	2.1.1.717.25	1	37.1218	710.687	36.9664
10	29.05	29.05	72.18	38.71	35.48	tr|A0A1V4JAL7|A0A1V4JAL7_PATFA	Triosephosphate isomerase OS=Patagioenas fasciata monilis OX=372326 GN=TPI1 PE=3 SV=1			0	99	ELASQHDVDGFLVGGASLKPEFV			0.00594323	2414.22	805.746	2414.21	805.745	3	20	2.1.1.883.11	1	46.0064	149.011	46.0116
10	29.05	29.05	72.18	38.71	35.48	tr|A0A1V4JAL7|A0A1V4JAL7_PATFA	Triosephosphate isomerase OS=Patagioenas fasciata monilis OX=372326 GN=TPI1 PE=3 SV=1			0	99	ELASQHDVDGFLVGGASLKPEFV			0.00923913	2414.22	805.748	2414.21	805.745	3	15	1.1.1.872.9	1	45.982	124.802	45.9872
10	29.05	29.05	72.18	38.71	35.48	tr|A0A1V4JAL7|A0A1V4JAL7_PATFA	Triosephosphate isomerase OS=Patagioenas fasciata monilis OX=372326 GN=TPI1 PE=3 SV=1			0	98.56	ELASQHDVDGFLVGGASLKPEFVDII			0.0094196	2755.42	919.479	2755.41	919.476	3	13	2.1.1.1019.9	1	53.2307	164.667	53.2359
10	29.05	29.05	72.18	38.71	35.48	tr|A0A1V4JAL7|A0A1V4JAL7_PATFA	Triosephosphate isomerase OS=Patagioenas fasciata monilis OX=372326 GN=TPI1 PE=3 SV=1			0	25.19	ELASQHDVDGFLVGGASLKPEFVDII			0.00374333	2755.41	919.477	2755.41	919.476	3	10	1.1.1.1010.11	1	53.2987	173.049	53.3039
10	29.05	29.05	72.18	38.71	35.48	tr|A0A1V4JAL7|A0A1V4JAL7_PATFA	Triosephosphate isomerase OS=Patagioenas fasciata monilis OX=372326 GN=TPI1 PE=3 SV=1			0	97.99	ELASQHDVDGFLVGGASLKPEFVDIINAKH			0.0110248	3205.65	802.42	3205.64	802.417	4	13	2.1.1.892.13	1	46.4731	219.458	46.5449
10	29.05	29.05	72.18	38.71	35.48	tr|A0A1V4JAL7|A0A1V4JAL7_PATFA	Triosephosphate isomerase OS=Patagioenas fasciata monilis OX=372326 GN=TPI1 PE=3 SV=1			0	48.08	ELASQHDVDGFLVGGASLKPEFVDIINAKH			0.0110248	3205.65	802.42	3205.64	802.417	4	11	1.1.1.886.10	1	46.7217	195.275	46.6256
10	29.05	29.05	72.18	38.71	35.48	tr|A0A1V4JAL7|A0A1V4JAL7_PATFA	Triosephosphate isomerase OS=Patagioenas fasciata monilis OX=372326 GN=TPI1 PE=3 SV=1			0	34.98	ELASQHDVDGFLVGGASLKPEFVDIINAKH			0.0128426	3205.65	642.138	3205.64	642.135	5	9	3.1.1.883.10	1	46.5373	318.196	46.6125
10	29.05	29.05	72.18	38.71	35.48	tr|A0A1V4JAL7|A0A1V4JAL7_PATFA	Triosephosphate isomerase OS=Patagioenas fasciata monilis OX=372326 GN=TPI1 PE=3 SV=1			0	23.47	ELASQHDVDGFLVGGASLKPEFVDIINAKH			0.0113167	3205.65	642.138	3205.64	642.135	5	11	1.1.1.883.8	1	46.5489	285.4	46.6256
10	29.05	29.05	72.18	38.71	35.48	tr|A0A1V4JAL7|A0A1V4JAL7_PATFA	Triosephosphate isomerase OS=Patagioenas fasciata monilis OX=372326 GN=TPI1 PE=3 SV=1			0	74.68	HDVDGFLVGGA			0.00044852	1085.51	543.765	1085.51	543.764	2	10	3.1.1.620.13	1	32.4713	338.53	32.4443
10	29.05	29.05	72.18	38.71	35.48	tr|A0A1V4JAL7|A0A1V4JAL7_PATFA	Triosephosphate isomerase OS=Patagioenas fasciata monilis OX=372326 GN=TPI1 PE=3 SV=1			0	53.49	HDVDGFLVGGASLKPEFVDIINAKH			0.0110071	2677.4	670.357	2677.39	670.354	4	9	3.1.1.854.14	1	45.0027	109.302	44.9611
10	29.05	29.05	72.18	38.71	35.48	tr|A0A1V4JAL7|A0A1V4JAL7_PATFA	Triosephosphate isomerase OS=Patagioenas fasciata monilis OX=372326 GN=TPI1 PE=3 SV=1			0	50.23	HVFGESDELIGQ			0.00194876	1329.62	665.818	1329.62	665.817	2	9	1.1.1.570.18	1	29.806	530.087	29.8773
10	29.05	29.05	72.18	38.71	35.48	tr|A0A1V4JAL7|A0A1V4JAL7_PATFA	Triosephosphate isomerase OS=Patagioenas fasciata monilis OX=372326 GN=TPI1 PE=3 SV=1			0	99	HVFGESDELIGQK			0.00365213	1457.72	486.913	1457.72	486.912	3	13	1.1.1.479.11	1	24.9391	639.133	25.023
10	29.05	29.05	72.18	38.71	35.48	tr|A0A1V4JAL7|A0A1V4JAL7_PATFA	Triosephosphate isomerase OS=Patagioenas fasciata monilis OX=372326 GN=TPI1 PE=3 SV=1			0	98.47	HVFGESDELIGQK			0.00328592	1457.72	486.913	1457.72	486.912	3	16	2.1.1.490.10	1	24.9527	700.782	24.9846
10	29.05	29.05	72.18	38.71	35.48	tr|A0A1V4JAL7|A0A1V4JAL7_PATFA	Triosephosphate isomerase OS=Patagioenas fasciata monilis OX=372326 GN=TPI1 PE=3 SV=1			0	98.3	HVFGESDELIGQK			-0.000851175	1457.71	729.864	1457.72	729.865	2	10	3.1.1.479.21	1	24.9404	163.407	24.954
10	29.05	29.05	72.18	38.71	35.48	tr|A0A1V4JAL7|A0A1V4JAL7_PATFA	Triosephosphate isomerase OS=Patagioenas fasciata monilis OX=372326 GN=TPI1 PE=3 SV=1			0	51.15	HVFGESDELIGQK			0.00328592	1457.72	486.913	1457.72	486.912	3	10	3.1.1.483.10	1	25.1375	708.341	24.954
10	29.05	29.05	72.18	38.71	35.48	tr|A0A1V4JAL7|A0A1V4JAL7_PATFA	Triosephosphate isomerase OS=Patagioenas fasciata monilis OX=372326 GN=TPI1 PE=3 SV=1			0	23.92	LVGGASLKPEFVDII			0.00309987	1556.88	779.449	1556.88	779.448	2	12	2.1.1.909.13	1	47.3931	91.1806	47.3983
10	29.05	29.05	72.18	38.71	35.48	tr|A0A1V4JAL7|A0A1V4JAL7_PATFA	Triosephosphate isomerase OS=Patagioenas fasciata monilis OX=372326 GN=TPI1 PE=3 SV=1			0	99	SLGELIHTLNGAK			0.00266645	1351.75	676.882	1351.75	676.88	2	15	3.1.1.687.19	1	36.0632	337.593	36.134
10	29.05	29.05	72.18	38.71	35.48	tr|A0A1V4JAL7|A0A1V4JAL7_PATFA	Triosephosphate isomerase OS=Patagioenas fasciata monilis OX=372326 GN=TPI1 PE=3 SV=1			0	24.46	SLGELIHTLNGAK			-0.000507379	1351.75	676.88	1351.75	676.88	2	7	2.1.1.700.20	1	36.1954	372.81	36.0488
10	29.05	29.05	72.18	38.71	35.48	tr|A0A1V4JAL7|A0A1V4JAL7_PATFA	Triosephosphate isomerase OS=Patagioenas fasciata monilis OX=372326 GN=TPI1 PE=3 SV=1			0	17.73	SLGELIHTLNGAKL			0.00124407	1464.83	733.423	1464.83	733.422	2	6	2.1.1.838.14	1	43.5857	80.0363	43.4438
10	29.05	29.05	72.18	38.71	35.48	tr|A0A1V4JAL7|A0A1V4JAL7_PATFA	Triosephosphate isomerase OS=Patagioenas fasciata monilis OX=372326 GN=TPI1 PE=3 SV=1			0	99	SLKPEFVDIINAKH			0.00411768	1609.89	403.479	1609.88	403.478	4	12	1.1.1.630.3	1	32.9921	1341.88	33.0356
10	29.05	29.05	72.18	38.71	35.48	tr|A0A1V4JAL7|A0A1V4JAL7_PATFA	Triosephosphate isomerase OS=Patagioenas fasciata monilis OX=372326 GN=TPI1 PE=3 SV=1			0	98.18	SLKPEFVDIINAKH			0.00326319	1609.89	403.479	1609.88	403.478	4	11	2.1.1.641.4	1	33.0115	1451.77	33.0533
10	29.05	29.05	72.18	38.71	35.48	tr|A0A1V4JAL7|A0A1V4JAL7_PATFA	Triosephosphate isomerase OS=Patagioenas fasciata monilis OX=372326 GN=TPI1 PE=3 SV=1			0	78.68	SLKPEFVDIINAKH			0.00333752	1609.89	537.636	1609.88	537.635	3	12	1.1.1.630.10	1	33.0037	994.339	33.0356
10	29.05	29.05	72.18	38.71	35.48	tr|A0A1V4JAL7|A0A1V4JAL7_PATFA	Triosephosphate isomerase OS=Patagioenas fasciata monilis OX=372326 GN=TPI1 PE=3 SV=1			0	16.09	VVLAYEPVWA			-0.00287011	1145.61	573.812	1145.61	573.813	2	9	1.1.1.892.6	1	47.0322	78.898	47.0507
10	29.05	29.05	72.18	38.71	35.48	tr|A0A1V4JAL7|A0A1V4JAL7_PATFA	Triosephosphate isomerase OS=Patagioenas fasciata monilis OX=372326 GN=TPI1 PE=3 SV=1			0	88.12	VVLAYEPVWAI			0.00632762	1258.7	630.359	1258.7	630.355	2	12	1.1.1.1038.8	1	54.7654	96.4231	54.7806
10	29.05	29.05	72.18	38.71	35.48	tr|A0A1V4JAL7|A0A1V4JAL7_PATFA	Triosephosphate isomerase OS=Patagioenas fasciata monilis OX=372326 GN=TPI1 PE=3 SV=1			0	73.4	VVLAYEPVWAI			-0.000142102	1258.7	630.355	1258.7	630.355	2	12	3.1.1.1038.7	1	54.7148	90.2161	54.7729
10	29.05	29.05	72.18	38.71	35.48	tr|A0A1V4JAL7|A0A1V4JAL7_PATFA	Triosephosphate isomerase OS=Patagioenas fasciata monilis OX=372326 GN=TPI1 PE=3 SV=1			0	98.74	VVLAYEPVWAIGTGK			0.00166688	1601.88	801.949	1601.88	801.948	2	14	2.1.1.868.10	1	45.1957	120.388	45.2109
10	29.05	29.05	72.18	38.71	35.48	tr|A0A1V4JAL7|A0A1V4JAL7_PATFA	Triosephosphate isomerase OS=Patagioenas fasciata monilis OX=372326 GN=TPI1 PE=3 SV=1			0	98.47	VVLAYEPVWAIGTGK			0.00496278	1601.89	801.951	1601.88	801.948	2	12	1.1.1.858.17	1	45.2366	92.0855	45.1884
10	29.05	29.05	72.18	38.71	35.48	tr|A0A1V4JAL7|A0A1V4JAL7_PATFA	Triosephosphate isomerase OS=Patagioenas fasciata monilis OX=372326 GN=TPI1 PE=3 SV=1			0	17.45	VVLAYEPVWAIGTGK			0.00635329	1601.89	534.97	1601.88	534.968	3	7	2.1.1.870.7	1	45.2909	36.5281	45.2109
52	3.21	24.55	77.89	35.7	33.27	tr|A0A1D5PTG3|A0A1D5PTG3_CHICK	Uncharacterized protein OS=Gallus gallus OX=9031 PE=4 SV=1			0.0486625	99	APGVGGLAPGVGGLVPGVGG	Formyl@N-term		0.044132	1614.92	808.466	1614.87	808.444	2	9	3.1.1.949.11	1	50.0472	43.3512	50.0079
52	3.21	24.55	77.89	35.7	33.27	tr|A0A1D5PTG3|A0A1D5PTG3_CHICK	Uncharacterized protein OS=Gallus gallus OX=9031 PE=4 SV=1			0.0101054	98.38	GGVPGVVPGVGIGGVPGVPGVPGVPGVPGVPGVA	Lys-add@N-term		-0.0278499	2937.65	980.225	2937.68	980.234	3	18	2.1.1.1118.6	1	58.4538	353.531	58.459
52	3.21	24.55	77.89	35.7	33.27	tr|A0A1D5PTG3|A0A1D5PTG3_CHICK	Uncharacterized protein OS=Gallus gallus OX=9031 PE=4 SV=1			0	27.19	GGVPGVVPGVGIGGVPGVPGVPGVPGVPGVPGVA	Lys-add@N-term		-0.0274836	2937.65	980.225	2937.68	980.234	3	18	1.1.1.1108.6	1	58.4694	362.679	58.4747
52	3.21	24.55	77.89	35.7	33.27	tr|A0A1D5PTG3|A0A1D5PTG3_CHICK	Uncharacterized protein OS=Gallus gallus OX=9031 PE=4 SV=1			0	90.28	GVPGVPGVPGVPGVPGVVPGVGVGGPA	Oxidation(P)@12		0.00619267	2246.25	749.757	2246.24	749.755	3	14	2.1.1.971.6	0	50.688	87.9074	50.6931
52	3.21	24.55	77.89	35.7	33.27	tr|A0A1D5PTG3|A0A1D5PTG3_CHICK	Uncharacterized protein OS=Gallus gallus OX=9031 PE=4 SV=1			0	25.79	GVPGVPGVPGVPGVPGVVPGVGVGGPA	Oxidation(P)@12		0.00655888	2246.25	749.757	2246.24	749.755	3	15	1.1.1.962.9	0	50.7578	81.7822	50.763
52	3.21	24.55	77.89	35.7	33.27	tr|A0A1D5PTG3|A0A1D5PTG3_CHICK	Uncharacterized protein OS=Gallus gallus OX=9031 PE=4 SV=1			0	25.19	VPGVGVPGVGVLPGAGIPQ	Oxidation(P)@2		0.0050663	1684.96	843.485	1684.95	843.483	2	11	1.1.1.857.11	0	45.1832	115.983	45.2419
52	3.21	24.55	77.89	35.7	33.27	tr|A0A1D5PTG3|A0A1D5PTG3_CHICK	Uncharacterized protein OS=Gallus gallus OX=9031 PE=4 SV=1			0	96.42	GVPGVPGVPGVPGVPGVVPGVGVGGPA	Oxidation(P)@3		0.010221	2246.25	749.758	2246.24	749.755	3	17	2.1.1.981.7	0	51.2183	151.534	51.2764
52	3.21	24.55	77.89	35.7	33.27	tr|A0A1D5PTG3|A0A1D5PTG3_CHICK	Uncharacterized protein OS=Gallus gallus OX=9031 PE=4 SV=1			0	58.92	GVPGVPGVPGVPGVPGVVPGVGVGGPA	Oxidation(P)@3		0.00600956	2246.25	749.757	2246.24	749.755	3	14	3.1.1.973.7	0	51.2685	114.567	51.2323
52	3.21	24.55	77.89	35.7	33.27	tr|A0A1D5PTG3|A0A1D5PTG3_CHICK	Uncharacterized protein OS=Gallus gallus OX=9031 PE=4 SV=1			0	99	GVPGVPGVPGVPGVPGVVPGVGV	Oxidation(P)@6		0.00558821	1964.12	983.065	1964.11	983.062	2	20	2.1.1.1010.7	0	52.7551	86.127	52.7604
52	3.21	24.55	77.89	35.7	33.27	tr|A0A1D5PTG3|A0A1D5PTG3_CHICK	Uncharacterized protein OS=Gallus gallus OX=9031 PE=4 SV=1			0	97.88	GVPGVPGVPGVPGVPGVVPGVGV	Oxidation(P)@6		-0.00222429	1964.11	983.061	1964.11	983.062	2	19	3.1.1.1001.5	0	52.7626	62.5441	52.715
52	3.21	24.55	77.89	35.7	33.27	tr|A0A1D5PTG3|A0A1D5PTG3_CHICK	Uncharacterized protein OS=Gallus gallus OX=9031 PE=4 SV=1			0	27.03	GVPGVPGVPGVPGVPGVVPGVGV	Oxidation(P)@6		0.00436751	1964.11	983.064	1964.11	983.062	2	15	1.1.1.1000.11	0	52.7704	88.7863	52.7756
52	3.21	24.55	77.89	35.7	33.27	tr|A0A1D5PTG3|A0A1D5PTG3_CHICK	Uncharacterized protein OS=Gallus gallus OX=9031 PE=4 SV=1			0	27.36	GVPGVPGVPGVPGVPGVVPGVGVGGPA	Oxidation(P)@9		0.00472783	2246.25	749.756	2246.24	749.755	3	19	1.1.1.972.8	0	51.2876	148.767	51.2928
52	3.21	24.55	77.89	35.7	33.27	tr|A0A1D5PTG3|A0A1D5PTG3_CHICK	Uncharacterized protein OS=Gallus gallus OX=9031 PE=4 SV=1			2	99	GGVPGVPGVPGVPGVPGVPGVA			0.00695516	1821.02	911.518	1821.01	911.515	2	14	3.1.1.946.12	1	49.8968	105.515	49.9549
52	3.21	24.55	77.89	35.7	33.27	tr|A0A1D5PTG3|A0A1D5PTG3_CHICK	Uncharacterized protein OS=Gallus gallus OX=9031 PE=4 SV=1			0.645892	89.76	GAGGLAPGVGGLAPGVGGLAPGVGGLVPGVGGLVPG			0.0212451	2859.62	954.213	2859.6	954.206	3	11	3.1.1.1127.9	1	59.413	80.6889	59.3656
52	3.21	24.55	77.89	35.7	33.27	tr|A0A1D5PTG3|A0A1D5PTG3_CHICK	Uncharacterized protein OS=Gallus gallus OX=9031 PE=4 SV=1			0.438899	81.71	GAGGLAPGVGGLAPGVGG			-0.071537	1362.65	682.334	1362.73	682.37	2	7	3.1.1.691.22	1	36.2836	40.5089	36.134
52	3.21	24.55	77.89	35.7	33.27	tr|A0A1D5PTG3|A0A1D5PTG3_CHICK	Uncharacterized protein OS=Gallus gallus OX=9031 PE=4 SV=1			0.0357404	17.94	GAGGLAPGVGGLAPGVGGLAPGVGGLVPG			0.00919432	2280.27	761.097	2280.26	761.094	3	10	2.1.1.1002.10	1	52.3309	84.0178	52.3362
52	3.21	24.55	77.89	35.7	33.27	tr|A0A1D5PTG3|A0A1D5PTG3_CHICK	Uncharacterized protein OS=Gallus gallus OX=9031 PE=4 SV=1			0	99	APGVGGLAPGVGAVPGVGGPA			0.00220208	1655.9	828.958	1655.9	828.957	2	21	3.1.1.774.12	0	40.7251	131.776	40.6876
52	3.21	24.55	77.89	35.7	33.27	tr|A0A1D5PTG3|A0A1D5PTG3_CHICK	Uncharacterized protein OS=Gallus gallus OX=9031 PE=4 SV=1			0	99	APGVGGLAPGVGAVPGVGGPA			0.00256829	1655.9	828.958	1655.9	828.957	2	12	2.1.1.783.24	0	40.6599	172.268	40.721
52	3.21	24.55	77.89	35.7	33.27	tr|A0A1D5PTG3|A0A1D5PTG3_CHICK	Uncharacterized protein OS=Gallus gallus OX=9031 PE=4 SV=1			0	18.56	APGVGGLAPGVGAVPGVGGPA			0.0029345	1655.9	828.958	1655.9	828.957	2	9	1.1.1.773.19	0	40.6916	130.815	40.7034
52	3.21	24.55	77.89	35.7	33.27	tr|A0A1D5PTG3|A0A1D5PTG3_CHICK	Uncharacterized protein OS=Gallus gallus OX=9031 PE=4 SV=1			0	99	APGVGGLVPGVGGLVPGVGGLAPGVGGLAPGVGAVPGVGGPA			0.00866721	3365.89	1122.97	3365.88	1122.97	3	16	1.1.1.1158.6	0	61.1082	74.4614	61.0606
52	3.21	24.55	77.89	35.7	33.27	tr|A0A1D5PTG3|A0A1D5PTG3_CHICK	Uncharacterized protein OS=Gallus gallus OX=9031 PE=4 SV=1			0	99	AVPGVPGVPGVTPGVGGVPS			0.00297459	1698.93	850.474	1698.93	850.473	2	14	3.1.1.804.18	0	42.3327	612.255	42.1801
52	3.21	24.55	77.89	35.7	33.27	tr|A0A1D5PTG3|A0A1D5PTG3_CHICK	Uncharacterized protein OS=Gallus gallus OX=9031 PE=4 SV=1			0	99	AVPGVPGVPGVTPGVGGVPS			0.00297459	1698.93	850.474	1698.93	850.473	2	15	1.1.1.803.12	0	42.2939	596.919	42.1969
52	3.21	24.55	77.89	35.7	33.27	tr|A0A1D5PTG3|A0A1D5PTG3_CHICK	Uncharacterized protein OS=Gallus gallus OX=9031 PE=4 SV=1			0	99	AVPGVPGVPGVTPGVGGVPS			0.00297459	1698.93	850.474	1698.93	850.473	2	16	2.1.1.814.13	0	42.3085	648.496	42.2128
52	3.21	24.55	77.89	35.7	33.27	tr|A0A1D5PTG3|A0A1D5PTG3_CHICK	Uncharacterized protein OS=Gallus gallus OX=9031 PE=4 SV=1			0	17.68	AVPGVPGVPGVTPGVGGVPSLVPGVGVPGVGVLPGAGIPQ			0.0243048	3462.98	866.753	3462.96	866.747	4	13	2.1.1.1185.5	0	61.9794	67.2067	61.9403
52	3.21	24.55	77.89	35.7	33.27	tr|A0A1D5PTG3|A0A1D5PTG3_CHICK	Uncharacterized protein OS=Gallus gallus OX=9031 PE=4 SV=1			0	99	GAGVGGVPGAVPGAVPGVPGVPGVTPGVGGVPS			0.0108494	2674.46	892.492	2674.44	892.489	3	13	3.1.1.912.8	0	48.0901	189.95	48.1551
52	3.21	24.55	77.89	35.7	33.27	tr|A0A1D5PTG3|A0A1D5PTG3_CHICK	Uncharacterized protein OS=Gallus gallus OX=9031 PE=4 SV=1			0	96.14	GAGVGGVPGAVPGAVPGVPGVPGVTPGVGGVPS			0.00901832	2674.45	892.492	2674.44	892.489	3	13	1.1.1.912.6	0	48.1074	198.652	48.1127
52	3.21	24.55	77.89	35.7	33.27	tr|A0A1D5PTG3|A0A1D5PTG3_CHICK	Uncharacterized protein OS=Gallus gallus OX=9031 PE=4 SV=1			0	76.35	GAGVGGVPGAVPGAVPGVPGVPGVTPGVGGVPS			0.00444069	2674.45	892.49	2674.44	892.489	3	11	2.1.1.922.12	0	48.0848	206.164	48.1431
52	3.21	24.55	77.89	35.7	33.27	tr|A0A1D5PTG3|A0A1D5PTG3_CHICK	Uncharacterized protein OS=Gallus gallus OX=9031 PE=4 SV=1			0	98.86	GGVPGVPGVPGVPGVPGVPGVA			0.00378133	1821.02	911.517	1821.01	911.515	2	16	2.1.1.955.7	1	49.8386	147.996	49.8969
52	3.21	24.55	77.89	35.7	33.27	tr|A0A1D5PTG3|A0A1D5PTG3_CHICK	Uncharacterized protein OS=Gallus gallus OX=9031 PE=4 SV=1			0	98.25	GLAPGVGGLAPGVGAVPGVGGPA			-0.000420354	1826	914.01	1826.01	914.01	2	11	1.1.1.852.10	0	44.9168	36.0483	44.8686
52	3.21	24.55	77.89	35.7	33.27	tr|A0A1D5PTG3|A0A1D5PTG3_CHICK	Uncharacterized protein OS=Gallus gallus OX=9031 PE=4 SV=1			0	42.04	GVGGLGVGGLGAGGL			0.000960989	1139.63	570.823	1139.63	570.822	2	11	1.1.1.804.8	0	42.3225	92.3511	42.3577
52	3.21	24.55	77.89	35.7	33.27	tr|A0A1D5PTG3|A0A1D5PTG3_CHICK	Uncharacterized protein OS=Gallus gallus OX=9031 PE=4 SV=1			0	77.48	GVPGVPGVPGVPGVPGVVPG			0.00339889	1692.96	847.487	1692.96	847.485	2	14	2.1.1.935.11	0	48.768	85.6816	48.8347
52	3.21	24.55	77.89	35.7	33.27	tr|A0A1D5PTG3|A0A1D5PTG3_CHICK	Uncharacterized protein OS=Gallus gallus OX=9031 PE=4 SV=1			0	99	GVPGVPGVPGVPGVPGVVPGVGV			0.00343252	1948.12	975.066	1948.11	975.065	2	20	1.1.1.1020.6	0	53.8272	374.825	53.9371
52	3.21	24.55	77.89	35.7	33.27	tr|A0A1D5PTG3|A0A1D5PTG3_CHICK	Uncharacterized protein OS=Gallus gallus OX=9031 PE=4 SV=1			0	99	GVPGVPGVPGVPGVPGVVPGVGV			0.0105126	1948.13	975.07	1948.11	975.065	2	20	3.1.1.1020.9	0	53.7671	334.978	53.877
52	3.21	24.55	77.89	35.7	33.27	tr|A0A1D5PTG3|A0A1D5PTG3_CHICK	Uncharacterized protein OS=Gallus gallus OX=9031 PE=4 SV=1			0	99	GVPGVPGVPGVPGVPGVVPGVGV			0.0072167	1948.12	975.068	1948.11	975.065	2	20	2.1.1.1030.6	0	53.8116	387.627	53.9215
52	3.21	24.55	77.89	35.7	33.27	tr|A0A1D5PTG3|A0A1D5PTG3_CHICK	Uncharacterized protein OS=Gallus gallus OX=9031 PE=4 SV=1			0	97.31	GVPGVPGVPGVPGVPGVVPGVGV			0.00177127	1948.12	650.379	1948.11	650.379	3	12	1.1.1.1022.7	0	53.9202	142.884	53.9371
52	3.21	24.55	77.89	35.7	33.27	tr|A0A1D5PTG3|A0A1D5PTG3_CHICK	Uncharacterized protein OS=Gallus gallus OX=9031 PE=4 SV=1			0	99	GVPGVPGVPGVPGVPGVVPGVGVGGPA			0.0070277	2230.25	744.425	2230.25	744.423	3	25	3.1.1.993.6	0	52.3393	496.566	52.3975
52	3.21	24.55	77.89	35.7	33.27	tr|A0A1D5PTG3|A0A1D5PTG3_CHICK	Uncharacterized protein OS=Gallus gallus OX=9031 PE=4 SV=1			0	99	GVPGVPGVPGVPGVPGVVPGVGVGGPA			0.0070277	2230.25	744.425	2230.25	744.423	3	21	1.1.1.992.10	0	52.3467	610.709	52.4049
52	3.21	24.55	77.89	35.7	33.27	tr|A0A1D5PTG3|A0A1D5PTG3_CHICK	Uncharacterized protein OS=Gallus gallus OX=9031 PE=4 SV=1			0	99	GVPGVPGVPGVPGVPGVVPGVGVGGPA			0.00629528	2230.25	744.425	2230.25	744.423	3	24	2.1.1.1002.9	0	52.3259	600.555	52.3893
52	3.21	24.55	77.89	35.7	33.27	tr|A0A1D5PTG3|A0A1D5PTG3_CHICK	Uncharacterized protein OS=Gallus gallus OX=9031 PE=4 SV=1			0	99	GVPGVPGVPGVPGVPGVVPGVGVGGPAA			0.00714535	2301.29	768.105	2301.28	768.102	3	17	1.1.1.993.8	0	52.3997	93.0503	52.3519
52	3.21	24.55	77.89	35.7	33.27	tr|A0A1D5PTG3|A0A1D5PTG3_CHICK	Uncharacterized protein OS=Gallus gallus OX=9031 PE=4 SV=1			0	17.48	GVPGVPGVPGVPGVPGVVPGVGVGGPAA			0.00238461	2301.29	768.103	2301.28	768.102	3	16	2.1.1.1001.8	0	52.2679	107.199	52.2831
52	3.21	24.55	77.89	35.7	33.27	tr|A0A1D5PTG3|A0A1D5PTG3_CHICK	Uncharacterized protein OS=Gallus gallus OX=9031 PE=4 SV=1			0	23.41	GVSPIFPGGVGGQ			0.00236361	1170.61	586.31	1170.6	586.309	2	9	3.1.1.699.11	0	36.6972	328.543	36.6732
52	3.21	24.55	77.89	35.7	33.27	tr|A0A1D5PTG3|A0A1D5PTG3_CHICK	Uncharacterized protein OS=Gallus gallus OX=9031 PE=4 SV=1			0	99	LVPGVGVPGVGVLPGAGIPQ			-0.00205182	1782.04	892.026	1782.04	892.027	2	14	2.1.1.958.7	0	49.9979	103.978	50.0031
52	3.21	24.55	77.89	35.7	33.27	tr|A0A1D5PTG3|A0A1D5PTG3_CHICK	Uncharacterized protein OS=Gallus gallus OX=9031 PE=4 SV=1			0	97.17	LVPGVGVPGVGVLPGAGIPQ			0.00148822	1782.04	892.028	1782.04	892.027	2	12	1.1.1.947.13	0	49.9631	108.856	50.0213
52	3.21	24.55	77.89	35.7	33.27	tr|A0A1D5PTG3|A0A1D5PTG3_CHICK	Uncharacterized protein OS=Gallus gallus OX=9031 PE=4 SV=1			0	54.11	LVPGVGVPGVGVLPGAGIPQ			0.0052724	1782.05	892.03	1782.04	892.027	2	12	3.1.1.949.13	0	50.0556	105.636	50.0608
52	3.21	24.55	77.89	35.7	33.27	tr|A0A1D5PTG3|A0A1D5PTG3_CHICK	Uncharacterized protein OS=Gallus gallus OX=9031 PE=4 SV=1			0	95.41	VPGVGGLAPGVGGLAPGVGAVPGVGGPA			0.0090516	2235.25	746.09	2235.24	746.086	3	10	1.1.1.928.7	0	48.945	56.2876	48.9619
52	3.21	24.55	77.89	35.7	33.27	tr|A0A1D5PTG3|A0A1D5PTG3_CHICK	Uncharacterized protein OS=Gallus gallus OX=9031 PE=4 SV=1			0	17.5	VPGVGGLAPGVGGLAPGVGAVPGVGGPA			0.00374154	2235.24	746.088	2235.24	746.086	3	10	2.1.1.940.9	0	49.0418	64.9869	48.9938
52	3.21	24.55	77.89	35.7	33.27	tr|A0A1D5PTG3|A0A1D5PTG3_CHICK	Uncharacterized protein OS=Gallus gallus OX=9031 PE=4 SV=1			0	25.46	VPGVGVPGVGVLPG			-0.0010411	1202.7	602.358	1202.7	602.358	2	8	1.1.1.829.15	0	43.6776	55.891	43.6394
52	3.21	24.55	77.89	35.7	33.27	tr|A0A1D5PTG3|A0A1D5PTG3_CHICK	Uncharacterized protein OS=Gallus gallus OX=9031 PE=4 SV=1			0	98.8	VPGVGVPGVGVLPGAGIPQ			0.0062065	1668.96	835.489	1668.96	835.485	2	16	1.1.1.893.13	0	47.0986	254.551	47.1569
52	3.21	24.55	77.89	35.7	33.27	tr|A0A1D5PTG3|A0A1D5PTG3_CHICK	Uncharacterized protein OS=Gallus gallus OX=9031 PE=4 SV=1			0	88.23	VPGVGVPGVGVLPGAGIPQ			0.00181197	1668.96	835.486	1668.96	835.485	2	12	2.1.1.903.11	0	47.0735	337.202	47.1853
52	3.21	24.55	77.89	35.7	33.27	tr|A0A1D5PTG3|A0A1D5PTG3_CHICK	Uncharacterized protein OS=Gallus gallus OX=9031 PE=4 SV=1			0	52.09	VPGVGVPGVGVLPGAGIPQ			0.00535201	1668.96	835.488	1668.96	835.485	2	14	3.1.1.894.8	0	47.1397	290.146	47.2512
41	4.55	54.27	77.48	37.38	31.44	tr|A0A093RU69|A0A093RU69_9PASS	Beta-enolase (Fragment) OS=Manacus vitellinus OX=328815 GN=N305_06455 PE=3 SV=1			0	98.3	DATNVGDEGGFAPN	Cation:Na(E)@8		0.00331822	1384.55	693.284	1384.55	693.283	2	16	2.1.1.484.22	0	24.6537	345.477	24.6656
41	4.55	54.27	77.48	37.38	31.44	tr|A0A093RU69|A0A093RU69_9PASS	Beta-enolase (Fragment) OS=Manacus vitellinus OX=328815 GN=N305_06455 PE=3 SV=1			0	88.61	DATNVGDEGGFAPN	Cation:Na(E)@8		-0.000465959	1384.55	693.282	1384.55	693.283	2	15	1.1.1.474.22	0	24.6901	386.661	24.702
41	4.55	54.27	77.48	37.38	31.44	tr|A0A093RU69|A0A093RU69_9PASS	Beta-enolase (Fragment) OS=Manacus vitellinus OX=328815 GN=N305_06455 PE=3 SV=1			0	37.91	DATNVGDEGGFAPN	Cation:Na(E)@8		0.000266463	1384.55	693.283	1384.55	693.283	2	13	3.1.1.473.24	0	24.622	374.991	24.6845
41	4.55	54.27	77.48	37.38	31.44	tr|A0A093RU69|A0A093RU69_9PASS	Beta-enolase (Fragment) OS=Manacus vitellinus OX=328815 GN=N305_06455 PE=3 SV=1			0	15.02	HIANLAGNTEL	Deamidated(N)@4		-0.000868299	1152.58	577.296	1152.58	577.296	2	10	1.1.1.544.16	0	28.4049	786.165	28.3212
41	4.55	54.27	77.48	37.38	31.44	tr|A0A093RU69|A0A093RU69_9PASS	Beta-enolase (Fragment) OS=Manacus vitellinus OX=328815 GN=N305_06455 PE=3 SV=1			0	28.91	HIANLAGNTELILPV	Deamidated(N)@4		0.00401542	1574.87	788.443	1574.87	788.441	2	14	3.1.1.886.13	0	46.7137	1475.55	46.8785
41	4.55	54.27	77.48	37.38	31.44	tr|A0A093RU69|A0A093RU69_9PASS	Beta-enolase (Fragment) OS=Manacus vitellinus OX=328815 GN=N305_06455 PE=3 SV=1			0	17.54	HIANLAGNTELILPV	Deamidated(N)@4		0.00303886	1574.87	788.442	1574.87	788.441	2	13	2.1.1.896.7	0	46.6882	1889.97	46.812
41	4.55	54.27	77.48	37.38	31.44	tr|A0A093RU69|A0A093RU69_9PASS	Beta-enolase (Fragment) OS=Manacus vitellinus OX=328815 GN=N305_06455 PE=3 SV=1			0	17.37	HIANLAGNTELILPV	Deamidated(N)@4		0.00340507	1574.87	788.442	1574.87	788.441	2	13	1.1.1.885.13	0	46.667	1410.99	46.7851
41	4.55	54.27	77.48	37.38	31.44	tr|A0A093RU69|A0A093RU69_9PASS	Beta-enolase (Fragment) OS=Manacus vitellinus OX=328815 GN=N305_06455 PE=3 SV=1			0	17.28	HIANLAGNTELILPV	Deamidated(N)@4		0.00340507	1574.87	788.442	1574.87	788.441	2	12	1.1.1.894.8	0	47.1518	1410.99	46.7851
41	4.55	54.27	77.48	37.38	31.44	tr|A0A093RU69|A0A093RU69_9PASS	Beta-enolase (Fragment) OS=Manacus vitellinus OX=328815 GN=N305_06455 PE=3 SV=1			0	28.91	HIANLAGNTELILPVP	Deamidated(N)@4		-0.000164452	1671.92	836.967	1671.92	836.967	2	14	3.1.1.913.7	0	48.1499	59.3304	48.102
41	4.55	54.27	77.48	37.38	31.44	tr|A0A093RU69|A0A093RU69_9PASS	Beta-enolase (Fragment) OS=Manacus vitellinus OX=328815 GN=N305_06455 PE=3 SV=1			0	17.54	HIANLAGNTELILPVP	Deamidated(N)@4		-0.000286522	1671.92	836.967	1671.92	836.967	2	11	2.1.1.921.16	0	48.0283	92.1615	48.0368
41	4.55	54.27	77.48	37.38	31.44	tr|A0A093RU69|A0A093RU69_9PASS	Beta-enolase (Fragment) OS=Manacus vitellinus OX=328815 GN=N305_06455 PE=3 SV=1			0	17.34	HIANLAGNTELILPVP	Deamidated(N)@4		-0.0040707	1671.92	836.965	1671.92	836.967	2	11	1.1.1.911.11	0	48.0493	52.1762	48.0595
41	4.55	54.27	77.48	37.38	31.44	tr|A0A093RU69|A0A093RU69_9PASS	Beta-enolase (Fragment) OS=Manacus vitellinus OX=328815 GN=N305_06455 PE=3 SV=1			0	28.91	HIANLAGNTELILPVPA	Deamidated(N)@4		0.00593465	1742.96	872.489	1742.96	872.486	2	14	3.1.1.882.15	0	46.4973	4833.62	46.6657
41	4.55	54.27	77.48	37.38	31.44	tr|A0A093RU69|A0A093RU69_9PASS	Beta-enolase (Fragment) OS=Manacus vitellinus OX=328815 GN=N305_06455 PE=3 SV=1			0	28.91	HIANLAGNTELILPVPA	Deamidated(N)@4		0.00593465	1742.96	872.489	1742.96	872.486	2	16	3.1.1.890.16	0	46.9267	4833.62	46.6657
41	4.55	54.27	77.48	37.38	31.44	tr|A0A093RU69|A0A093RU69_9PASS	Beta-enolase (Fragment) OS=Manacus vitellinus OX=328815 GN=N305_06455 PE=3 SV=1			0	21.16	HIANLAGNTELILPVPA	Deamidated(N)@4		0.00317477	1742.96	581.994	1742.96	581.993	3	7	3.1.1.883.7	0	46.5273	320.433	46.6657
41	4.55	54.27	77.48	37.38	31.44	tr|A0A093RU69|A0A093RU69_9PASS	Beta-enolase (Fragment) OS=Manacus vitellinus OX=328815 GN=N305_06455 PE=3 SV=1			0	17.54	HIANLAGNTELILPVPA	Deamidated(N)@4		0.00434773	1742.96	872.488	1742.96	872.486	2	16	2.1.1.892.15	0	46.4798	6406.5	46.6517
41	4.55	54.27	77.48	37.38	31.44	tr|A0A093RU69|A0A093RU69_9PASS	Beta-enolase (Fragment) OS=Manacus vitellinus OX=328815 GN=N305_06455 PE=3 SV=1			0	17.54	HIANLAGNTELILPVPA	Deamidated(N)@4		0.00262545	1742.96	581.994	1742.96	581.993	3	11	2.1.1.893.8	0	46.5198	417.3	46.6517
41	4.55	54.27	77.48	37.38	31.44	tr|A0A093RU69|A0A093RU69_9PASS	Beta-enolase (Fragment) OS=Manacus vitellinus OX=328815 GN=N305_06455 PE=3 SV=1			0	17.54	HIANLAGNTELILPVPA	Deamidated(N)@4		0.00434773	1742.96	872.488	1742.96	872.486	2	13	2.1.1.900.10	0	46.9136	6406.5	46.6517
41	4.55	54.27	77.48	37.38	31.44	tr|A0A093RU69|A0A093RU69_9PASS	Beta-enolase (Fragment) OS=Manacus vitellinus OX=328815 GN=N305_06455 PE=3 SV=1			0	17.37	HIANLAGNTELILPVPA	Deamidated(N)@4		0.0053243	1742.96	872.488	1742.96	872.486	2	15	1.1.1.881.16	0	46.4608	4636.4	46.6256
41	4.55	54.27	77.48	37.38	31.44	tr|A0A093RU69|A0A093RU69_9PASS	Beta-enolase (Fragment) OS=Manacus vitellinus OX=328815 GN=N305_06455 PE=3 SV=1			0	17.37	HIANLAGNTELILPVPA	Deamidated(N)@4		0.0053243	1742.96	872.488	1742.96	872.486	2	16	1.1.1.889.13	0	46.8861	4636.4	46.6256
41	4.55	54.27	77.48	37.38	31.44	tr|A0A093RU69|A0A093RU69_9PASS	Beta-enolase (Fragment) OS=Manacus vitellinus OX=328815 GN=N305_06455 PE=3 SV=1			0	28.91	HIANLAGNTELILPVPAFNVINGGSHAGNK	Deamidated(N)@4		0.011892	3038.61	760.659	3038.59	760.656	4	21	3.1.1.911.12	0	48.0435	422.791	48.0487
41	4.55	54.27	77.48	37.38	31.44	tr|A0A093RU69|A0A093RU69_9PASS	Beta-enolase (Fragment) OS=Manacus vitellinus OX=328815 GN=N305_06455 PE=3 SV=1			0	17.54	HIANLAGNTELILPVPAFNVINGGSHAGNK	Deamidated(N)@4		0.00359123	3038.6	760.657	3038.59	760.656	4	17	2.1.1.920.11	0	47.9684	556.202	48.0368
41	4.55	54.27	77.48	37.38	31.44	tr|A0A093RU69|A0A093RU69_9PASS	Beta-enolase (Fragment) OS=Manacus vitellinus OX=328815 GN=N305_06455 PE=3 SV=1			0	17.37	HIANLAGNTELILPVPAFNVINGGSHAGNK	Deamidated(N)@4		0.0116479	3038.61	760.659	3038.59	760.656	4	23	1.1.1.910.15	0	47.9978	427.498	48.0063
41	4.55	54.27	77.48	37.38	31.44	tr|A0A093RU69|A0A093RU69_9PASS	Beta-enolase (Fragment) OS=Manacus vitellinus OX=328815 GN=N305_06455 PE=3 SV=1			0	28.91	HIANLAGNTELILPVPAFNVINGGSHAGNKL	Deamidated(N)@4		0.0118124	3151.69	788.93	3151.68	788.927	4	21	3.1.1.939.6	0	49.5175	1044.54	49.6371
41	4.55	54.27	77.48	37.38	31.44	tr|A0A093RU69|A0A093RU69_9PASS	Beta-enolase (Fragment) OS=Manacus vitellinus OX=328815 GN=N305_06455 PE=3 SV=1			0	17.54	HIANLAGNTELILPVPAFNVINGGSHAGNKL	Deamidated(N)@4		0.0105917	3151.69	788.929	3151.68	788.927	4	23	2.1.1.949.10	0	49.515	1275.92	49.5784
41	4.55	54.27	77.48	37.38	31.44	tr|A0A093RU69|A0A093RU69_9PASS	Beta-enolase (Fragment) OS=Manacus vitellinus OX=328815 GN=N305_06455 PE=3 SV=1			0	17.54	HIANLAGNTELILPVPAFNVINGGSHAGNKL	Deamidated(N)@4		0.0105917	3151.69	788.929	3151.68	788.927	4	13	2.1.1.957.11	0	49.9447	1275.92	49.5784
41	4.55	54.27	77.48	37.38	31.44	tr|A0A093RU69|A0A093RU69_9PASS	Beta-enolase (Fragment) OS=Manacus vitellinus OX=328815 GN=N305_06455 PE=3 SV=1			0	17.37	HIANLAGNTELILPVPAFNVINGGSHAGNKL	Deamidated(N)@4		0.01108	3151.69	788.929	3151.68	788.927	4	22	1.1.1.937.9	0	49.433	1067.11	49.5443
41	4.55	54.27	77.48	37.38	31.44	tr|A0A093RU69|A0A093RU69_9PASS	Beta-enolase (Fragment) OS=Manacus vitellinus OX=328815 GN=N305_06455 PE=3 SV=1			0	17.37	HIANLAGNTELILPVPAFNVINGGSHAGNKL	Deamidated(N)@4		0.00871291	3151.69	1051.57	3151.68	1051.57	3	15	1.1.1.942.5	0	49.6981	109.308	49.5443
41	4.55	54.27	77.48	37.38	31.44	tr|A0A093RU69|A0A093RU69_9PASS	Beta-enolase (Fragment) OS=Manacus vitellinus OX=328815 GN=N305_06455 PE=3 SV=1			0.159894	88.44	RLITGEQLGQLY	Deamidated(Q)@10		-0.000173021	1390.75	696.38	1390.75	696.38	2	10	1.1.1.675.25	1	35.4343	534.243	35.5488
41	4.55	54.27	77.48	37.38	31.44	tr|A0A093RU69|A0A093RU69_9PASS	Beta-enolase (Fragment) OS=Manacus vitellinus OX=328815 GN=N305_06455 PE=3 SV=1			0.294992	94.35	LITGEQLGQLY	Deamidated(Q)@9		0.00254935	1234.65	618.331	1234.64	618.33	2	14	1.1.1.770.12	1	40.5138	838.966	40.4345
41	4.55	54.27	77.48	37.38	31.44	tr|A0A093RU69|A0A093RU69_9PASS	Beta-enolase (Fragment) OS=Manacus vitellinus OX=328815 GN=N305_06455 PE=3 SV=1			0.0163737	40.03	LITGEQLGQL	Deamidated(Q)@9		0.00240133	1071.58	536.799	1071.58	536.798	2	14	3.1.1.715.12	1	37.5565	1680.64	37.6385
41	4.55	54.27	77.48	37.38	31.44	tr|A0A093RU69|A0A093RU69_9PASS	Beta-enolase (Fragment) OS=Manacus vitellinus OX=328815 GN=N305_06455 PE=3 SV=1			0	99	QVVGDDLTVTNPK	Gln->pyro-Glu@N-term		0.00275843	1367.7	684.855	1367.69	684.854	2	9	3.1.1.604.22	0	31.6258	105.628	31.5838
41	4.55	54.27	77.48	37.38	31.44	tr|A0A093RU69|A0A093RU69_9PASS	Beta-enolase (Fragment) OS=Manacus vitellinus OX=328815 GN=N305_06455 PE=3 SV=1			0	99	QVVGDDLTVTNPK	Gln->pyro-Glu@N-term		0.00214808	1367.7	684.855	1367.69	684.854	2	8	1.1.1.604.23	0	31.6335	102.414	31.5898
41	4.55	54.27	77.48	37.38	31.44	tr|A0A093RU69|A0A093RU69_9PASS	Beta-enolase (Fragment) OS=Manacus vitellinus OX=328815 GN=N305_06455 PE=3 SV=1			0	96.34	QVVGDDLTVTNPK	Gln->pyro-Glu@N-term		-0.000659537	1367.69	684.854	1367.69	684.854	2	10	2.1.1.613.25	0	31.546	96.7856	31.5528
41	4.55	54.27	77.48	37.38	31.44	tr|A0A093RU69|A0A093RU69_9PASS	Beta-enolase (Fragment) OS=Manacus vitellinus OX=328815 GN=N305_06455 PE=3 SV=1			2	99	AAVPSGASTGIHEALEL			0.00634745	1621.84	811.926	1621.83	811.923	2	14	1.1.1.713.20	1	37.47	299.507	37.4819
41	4.55	54.27	77.48	37.38	31.44	tr|A0A093RU69|A0A093RU69_9PASS	Beta-enolase (Fragment) OS=Manacus vitellinus OX=328815 GN=N305_06455 PE=3 SV=1			2	99	AAVPSGASTGIHEALELR			0.00550387	1777.94	593.653	1777.93	593.651	3	15	1.1.1.629.17	1	32.9622	1088.69	32.9294
41	4.55	54.27	77.48	37.38	31.44	tr|A0A093RU69|A0A093RU69_9PASS	Beta-enolase (Fragment) OS=Manacus vitellinus OX=328815 GN=N305_06455 PE=3 SV=1			0.0414361	19.57	LITGEQL			0.0023898	772.435	387.225	772.433	387.224	2	8	1.1.1.528.4	1	27.5432	348.564	27.5851
41	4.55	54.27	77.48	37.38	31.44	tr|A0A093RU69|A0A093RU69_9PASS	Beta-enolase (Fragment) OS=Manacus vitellinus OX=328815 GN=N305_06455 PE=3 SV=1			0.032452	15.85	RLITGEQLGQL			-0.0792938	1226.62	614.317	1226.7	614.356	2	8	2.1.1.634.18	1	32.6634	862.135	32.8405
41	4.55	54.27	77.48	37.38	31.44	tr|A0A093RU69|A0A093RU69_9PASS	Beta-enolase (Fragment) OS=Manacus vitellinus OX=328815 GN=N305_06455 PE=3 SV=1			0	97.16	AAVPSGASTGIHEA			0.00185855	1266.62	634.318	1266.62	634.318	2	13	3.1.1.360.19	0	18.5323	368.24	18.5492
41	4.55	54.27	77.48	37.38	31.44	tr|A0A093RU69|A0A093RU69_9PASS	Beta-enolase (Fragment) OS=Manacus vitellinus OX=328815 GN=N305_06455 PE=3 SV=1			0	96.3	AAVPSGASTGIHEA			0.000759913	1266.62	634.318	1266.62	634.318	2	13	1.1.1.359.19	0	18.4978	357.755	18.5636
41	4.55	54.27	77.48	37.38	31.44	tr|A0A093RU69|A0A093RU69_9PASS	Beta-enolase (Fragment) OS=Manacus vitellinus OX=328815 GN=N305_06455 PE=3 SV=1			0	95.68	AAVPSGASTGIHEA			0.00124819	1266.62	634.318	1266.62	634.318	2	14	2.1.1.370.23	0	18.5182	375.753	18.5284
41	4.55	54.27	77.48	37.38	31.44	tr|A0A093RU69|A0A093RU69_9PASS	Beta-enolase (Fragment) OS=Manacus vitellinus OX=328815 GN=N305_06455 PE=3 SV=1			0	96.82	AAVPSGASTGIHEAL			0.0039762	1379.71	690.861	1379.7	690.859	2	14	1.1.1.511.23	0	26.678	2096.38	26.6882
41	4.55	54.27	77.48	37.38	31.44	tr|A0A093RU69|A0A093RU69_9PASS	Beta-enolase (Fragment) OS=Manacus vitellinus OX=328815 GN=N305_06455 PE=3 SV=1			0	94.65	AAVPSGASTGIHEAL			0.00409827	1379.71	690.862	1379.7	690.859	2	14	3.1.1.510.21	0	26.6061	2306.69	26.7261
41	4.55	54.27	77.48	37.38	31.44	tr|A0A093RU69|A0A093RU69_9PASS	Beta-enolase (Fragment) OS=Manacus vitellinus OX=328815 GN=N305_06455 PE=3 SV=1			0	74.6	AAVPSGASTGIHEAL			0.00190101	1379.71	690.861	1379.7	690.859	2	13	2.1.1.521.23	0	26.6386	2253.2	26.7014
41	4.55	54.27	77.48	37.38	31.44	tr|A0A093RU69|A0A093RU69_9PASS	Beta-enolase (Fragment) OS=Manacus vitellinus OX=328815 GN=N305_06455 PE=3 SV=1			0	99	AAVPSGASTGIHEALEL			-0.00134298	1621.83	811.922	1621.83	811.923	2	15	2.1.1.724.7	1	37.4832	359.238	37.5001
41	4.55	54.27	77.48	37.38	31.44	tr|A0A093RU69|A0A093RU69_9PASS	Beta-enolase (Fragment) OS=Manacus vitellinus OX=328815 GN=N305_06455 PE=3 SV=1			0	94.53	AAVPSGASTGIHEALEL			0.00549296	1621.84	811.926	1621.83	811.923	2	12	3.1.1.714.25	1	37.5252	324.196	37.5851
41	4.55	54.27	77.48	37.38	31.44	tr|A0A093RU69|A0A093RU69_9PASS	Beta-enolase (Fragment) OS=Manacus vitellinus OX=328815 GN=N305_06455 PE=3 SV=1			0	99	AAVPSGASTGIHEALELR			0.0064194	1777.94	593.654	1777.93	593.651	3	12	3.1.1.630.18	1	33.0114	1180.39	32.9236
41	4.55	54.27	77.48	37.38	31.44	tr|A0A093RU69|A0A093RU69_9PASS	Beta-enolase (Fragment) OS=Manacus vitellinus OX=328815 GN=N305_06455 PE=3 SV=1			0	97.96	AAVPSGASTGIHEALELR			0.00550387	1777.94	593.653	1777.93	593.651	3	12	2.1.1.640.18	1	32.9813	1150.23	32.8936
41	4.55	54.27	77.48	37.38	31.44	tr|A0A093RU69|A0A093RU69_9PASS	Beta-enolase (Fragment) OS=Manacus vitellinus OX=328815 GN=N305_06455 PE=3 SV=1			0	44.34	AGNTELILPVP			0.00321248	1122.63	562.323	1122.63	562.322	2	9	3.1.1.869.7	0	45.7889	158.769	45.9206
41	4.55	54.27	77.48	37.38	31.44	tr|A0A093RU69|A0A093RU69_9PASS	Beta-enolase (Fragment) OS=Manacus vitellinus OX=328815 GN=N305_06455 PE=3 SV=1			0	86.97	AGNTELILPVPA			0.00162115	1193.67	597.841	1193.67	597.84	2	10	3.1.1.831.9	0	43.7517	1263.26	43.8389
41	4.55	54.27	77.48	37.38	31.44	tr|A0A093RU69|A0A093RU69_9PASS	Beta-enolase (Fragment) OS=Manacus vitellinus OX=328815 GN=N305_06455 PE=3 SV=1			0	44.57	AGNTELILPVPA			0.00186529	1193.67	597.841	1193.67	597.84	2	9	2.1.1.848.6	0	44.1095	1455.29	43.8725
41	4.55	54.27	77.48	37.38	31.44	tr|A0A093RU69|A0A093RU69_9PASS	Beta-enolase (Fragment) OS=Manacus vitellinus OX=328815 GN=N305_06455 PE=3 SV=1			0	39.61	AGNTELILPVPA			0.00186529	1193.67	597.841	1193.67	597.84	2	8	2.1.1.840.13	0	43.6845	1455.29	43.8725
41	4.55	54.27	77.48	37.38	31.44	tr|A0A093RU69|A0A093RU69_9PASS	Beta-enolase (Fragment) OS=Manacus vitellinus OX=328815 GN=N305_06455 PE=3 SV=1			0	20.62	AGNTELILPVPA			0.00149908	1193.67	597.841	1193.67	597.84	2	8	1.1.1.830.10	0	43.7145	1312.46	43.8532
41	4.55	54.27	77.48	37.38	31.44	tr|A0A093RU69|A0A093RU69_9PASS	Beta-enolase (Fragment) OS=Manacus vitellinus OX=328815 GN=N305_06455 PE=3 SV=1			0	18.62	AGNTELILPVPA			0.00149908	1193.67	597.841	1193.67	597.84	2	7	1.1.1.838.7	0	44.1471	1312.46	43.8532
41	4.55	54.27	77.48	37.38	31.44	tr|A0A093RU69|A0A093RU69_9PASS	Beta-enolase (Fragment) OS=Manacus vitellinus OX=328815 GN=N305_06455 PE=3 SV=1			0	99	AGNTELILPVPAFNVINGGSHAGNK			0.00588282	2489.31	830.777	2489.3	830.775	3	15	2.1.1.892.14	0	46.4764	254.011	46.5449
41	4.55	54.27	77.48	37.38	31.44	tr|A0A093RU69|A0A093RU69_9PASS	Beta-enolase (Fragment) OS=Manacus vitellinus OX=328815 GN=N305_06455 PE=3 SV=1			0	95.66	AGNTELILPVPAFNVINGGSHAGNK			0.0139395	2489.32	830.779	2489.3	830.775	3	12	3.1.1.882.14	0	46.494	235.366	46.5592
41	4.55	54.27	77.48	37.38	31.44	tr|A0A093RU69|A0A093RU69_9PASS	Beta-enolase (Fragment) OS=Manacus vitellinus OX=328815 GN=N305_06455 PE=3 SV=1			0	81.03	AGNTELILPVPAFNVINGGSHAGNK			0.00643214	2489.31	830.777	2489.3	830.775	3	10	1.1.1.881.15	0	46.4575	195.444	46.5192
41	4.55	54.27	77.48	37.38	31.44	tr|A0A093RU69|A0A093RU69_9PASS	Beta-enolase (Fragment) OS=Manacus vitellinus OX=328815 GN=N305_06455 PE=3 SV=1			0	99	AGNTELILPVPAFNVINGGSHAGNKL			0.0121509	2602.4	868.474	2602.39	868.47	3	16	3.1.1.918.10	0	48.4103	533.893	48.5265
41	4.55	54.27	77.48	37.38	31.44	tr|A0A093RU69|A0A093RU69_9PASS	Beta-enolase (Fragment) OS=Manacus vitellinus OX=328815 GN=N305_06455 PE=3 SV=1			0	99	AGNTELILPVPAFNVINGGSHAGNKL			0.0064746	2602.39	868.472	2602.39	868.47	3	16	1.1.1.917.9	0	48.3628	651.972	48.4841
41	4.55	54.27	77.48	37.38	31.44	tr|A0A093RU69|A0A093RU69_9PASS	Beta-enolase (Fragment) OS=Manacus vitellinus OX=328815 GN=N305_06455 PE=3 SV=1			0	18.71	AMQEFMVLPV			0.000961471	1163.57	582.794	1163.57	582.793	2	8	1.1.1.987.11	0	52.0735	435.184	52.1928
41	4.55	54.27	77.48	37.38	31.44	tr|A0A093RU69|A0A093RU69_9PASS	Beta-enolase (Fragment) OS=Manacus vitellinus OX=328815 GN=N305_06455 PE=3 SV=1			0	95.34	DATNVGDEGGF			0.00161291	1080.44	541.226	1080.44	541.225	2	13	2.1.1.487.13	0	24.7978	696.317	24.8247
41	4.55	54.27	77.48	37.38	31.44	tr|A0A093RU69|A0A093RU69_9PASS	Beta-enolase (Fragment) OS=Manacus vitellinus OX=328815 GN=N305_06455 PE=3 SV=1			0	28.89	DATNVGDEGGF			0.0036881	1080.44	541.227	1080.44	541.225	2	10	3.1.1.475.15	0	24.7147	622	24.8461
41	4.55	54.27	77.48	37.38	31.44	tr|A0A093RU69|A0A093RU69_9PASS	Beta-enolase (Fragment) OS=Manacus vitellinus OX=328815 GN=N305_06455 PE=3 SV=1			0	99	DATNVGDEGGFAPN			0.00369551	1362.57	682.293	1362.57	682.292	2	17	1.1.1.472.22	0	24.5821	11391.9	24.702
41	4.55	54.27	77.48	37.38	31.44	tr|A0A093RU69|A0A093RU69_9PASS	Beta-enolase (Fragment) OS=Manacus vitellinus OX=328815 GN=N305_06455 PE=3 SV=1			0	99	DATNVGDEGGFAPN			0.00320722	1362.57	682.293	1362.57	682.292	2	20	2.1.1.482.21	0	24.5449	10956.1	24.6656
41	4.55	54.27	77.48	37.38	31.44	tr|A0A093RU69|A0A093RU69_9PASS	Beta-enolase (Fragment) OS=Manacus vitellinus OX=328815 GN=N305_06455 PE=3 SV=1			0	30.9	DATNVGDEGGFAPN			0.00284101	1362.57	682.293	1362.57	682.292	2	11	3.1.1.479.20	0	24.9387	10176.3	24.6845
41	4.55	54.27	77.48	37.38	31.44	tr|A0A093RU69|A0A093RU69_9PASS	Beta-enolase (Fragment) OS=Manacus vitellinus OX=328815 GN=N305_06455 PE=3 SV=1			0	99	DATNVGDEGGFAPNI			0.00300555	1475.66	738.835	1475.65	738.834	2	15	1.1.1.690.21	0	36.2324	647.046	36.2459
41	4.55	54.27	77.48	37.38	31.44	tr|A0A093RU69|A0A093RU69_9PASS	Beta-enolase (Fragment) OS=Manacus vitellinus OX=328815 GN=N305_06455 PE=3 SV=1			0	99	DATNVGDEGGFAPNI			0.00276141	1475.66	738.835	1475.65	738.834	2	14	2.1.1.702.12	0	36.3063	639.21	36.2106
41	4.55	54.27	77.48	37.38	31.44	tr|A0A093RU69|A0A093RU69_9PASS	Beta-enolase (Fragment) OS=Manacus vitellinus OX=328815 GN=N305_06455 PE=3 SV=1			0	99	DATNVGDEGGFAPNIL			0.00414664	1588.74	795.378	1588.74	795.376	2	13	1.1.1.830.16	0	43.7312	507.645	43.8532
41	4.55	54.27	77.48	37.38	31.44	tr|A0A093RU69|A0A093RU69_9PASS	Beta-enolase (Fragment) OS=Manacus vitellinus OX=328815 GN=N305_06455 PE=3 SV=1			0	92.72	DATNVGDEGGFAPNIL			0.00207145	1588.74	795.377	1588.74	795.376	2	11	2.1.1.840.17	0	43.6962	568.495	43.8189
41	4.55	54.27	77.48	37.38	31.44	tr|A0A093RU69|A0A093RU69_9PASS	Beta-enolase (Fragment) OS=Manacus vitellinus OX=328815 GN=N305_06455 PE=3 SV=1			0	55.5	DATNVGDEGGFAPNIL			0.00451285	1588.74	795.378	1588.74	795.376	2	9	3.1.1.830.9	0	43.7114	486.503	43.8389
41	4.55	54.27	77.48	37.38	31.44	tr|A0A093RU69|A0A093RU69_9PASS	Beta-enolase (Fragment) OS=Manacus vitellinus OX=328815 GN=N305_06455 PE=3 SV=1			0	99	DIQVVGDDLTVTNPK			-0.0331131	1612.8	807.406	1612.83	807.423	2	14	2.1.1.649.25	0	33.475	1858.93	33.8049
41	4.55	54.27	77.48	37.38	31.44	tr|A0A093RU69|A0A093RU69_9PASS	Beta-enolase (Fragment) OS=Manacus vitellinus OX=328815 GN=N305_06455 PE=3 SV=1			0	90.76	DIQVVGDDLTVTNPK			-0.0295731	1612.8	807.408	1612.83	807.423	2	11	3.1.1.638.26	0	33.4527	1855.35	33.8349
41	4.55	54.27	77.48	37.38	31.44	tr|A0A093RU69|A0A093RU69_9PASS	Beta-enolase (Fragment) OS=Manacus vitellinus OX=328815 GN=N305_06455 PE=3 SV=1			0	82.71	DIQVVGDDLTVTNPK			-0.00662386	1612.82	807.419	1612.83	807.423	2	12	1.1.1.639.26	0	33.5118	190.017	33.4633
41	4.55	54.27	77.48	37.38	31.44	tr|A0A093RU69|A0A093RU69_9PASS	Beta-enolase (Fragment) OS=Manacus vitellinus OX=328815 GN=N305_06455 PE=3 SV=1			0	59.71	EDPFDQDDW			0.00185026	1165.42	583.718	1165.42	583.717	2	12	2.1.1.768.10	0	39.8301	1685.19	39.9699
41	4.55	54.27	77.48	37.38	31.44	tr|A0A093RU69|A0A093RU69_9PASS	Beta-enolase (Fragment) OS=Manacus vitellinus OX=328815 GN=N305_06455 PE=3 SV=1			0	42.6	EDPFDQDDW			1.92036e-05	1165.42	583.717	1165.42	583.717	2	12	1.1.1.757.12	0	39.8156	1658.57	39.9519
41	4.55	54.27	77.48	37.38	31.44	tr|A0A093RU69|A0A093RU69_9PASS	Beta-enolase (Fragment) OS=Manacus vitellinus OX=328815 GN=N305_06455 PE=3 SV=1			0	36.24	ELILPVPA			0.00206192	850.518	426.267	850.516	426.265	2	8	1.1.1.837.4	0	44.0836	81.6731	44.0135
41	4.55	54.27	77.48	37.38	31.44	tr|A0A093RU69|A0A093RU69_9PASS	Beta-enolase (Fragment) OS=Manacus vitellinus OX=328815 GN=N305_06455 PE=3 SV=1			0	86.72	FNVINGGSH			0.00405549	943.455	472.735	943.451	472.733	2	9	2.1.1.398.9	0	20.0041	227.712	19.93
41	4.55	54.27	77.48	37.38	31.44	tr|A0A093RU69|A0A093RU69_9PASS	Beta-enolase (Fragment) OS=Manacus vitellinus OX=328815 GN=N305_06455 PE=3 SV=1			0	86.38	FNVINGGSHAGN			0.0044182	1185.56	593.786	1185.55	593.784	2	11	3.1.1.376.17	0	19.3886	643.395	19.4625
41	4.55	54.27	77.48	37.38	31.44	tr|A0A093RU69|A0A093RU69_9PASS	Beta-enolase (Fragment) OS=Manacus vitellinus OX=328815 GN=N305_06455 PE=3 SV=1			0	79.36	FNVINGGSHAGN			0.00136644	1185.55	593.784	1185.55	593.784	2	11	1.1.1.376.20	0	19.4105	658.386	19.4795
41	4.55	54.27	77.48	37.38	31.44	tr|A0A093RU69|A0A093RU69_9PASS	Beta-enolase (Fragment) OS=Manacus vitellinus OX=328815 GN=N305_06455 PE=3 SV=1			0	21.68	FNVINGGSHAGN			0.00173265	1185.55	593.784	1185.55	593.784	2	10	2.1.1.386.18	0	19.3723	681.175	19.4448
41	4.55	54.27	77.48	37.38	31.44	tr|A0A093RU69|A0A093RU69_9PASS	Beta-enolase (Fragment) OS=Manacus vitellinus OX=328815 GN=N305_06455 PE=3 SV=1			0	91.06	FNVINGGSHAGNK			0.00222861	1313.65	657.832	1313.65	657.831	2	9	1.1.1.303.25	0	15.5114	187.549	15.5182
41	4.55	54.27	77.48	37.38	31.44	tr|A0A093RU69|A0A093RU69_9PASS	Beta-enolase (Fragment) OS=Manacus vitellinus OX=328815 GN=N305_06455 PE=3 SV=1			0	79.07	FNVINGGSHAGNK			0.00137412	1313.65	657.832	1313.65	657.831	2	11	2.1.1.314.16	0	15.5228	187.27	15.5346
41	4.55	54.27	77.48	37.38	31.44	tr|A0A093RU69|A0A093RU69_9PASS	Beta-enolase (Fragment) OS=Manacus vitellinus OX=328815 GN=N305_06455 PE=3 SV=1			0	21.29	FNVINGGSHAGNKL			0.0047297	1426.74	476.586	1426.73	476.585	3	9	2.1.1.448.10	0	22.6932	1445.58	22.7789
41	4.55	54.27	77.48	37.38	31.44	tr|A0A093RU69|A0A093RU69_9PASS	Beta-enolase (Fragment) OS=Manacus vitellinus OX=328815 GN=N305_06455 PE=3 SV=1			0	20.48	FNVINGGSHAGNKL			0.00418039	1426.74	476.586	1426.73	476.585	3	9	1.1.1.438.9	0	22.7262	1264.58	22.7598
41	4.55	54.27	77.48	37.38	31.44	tr|A0A093RU69|A0A093RU69_9PASS	Beta-enolase (Fragment) OS=Manacus vitellinus OX=328815 GN=N305_06455 PE=3 SV=1			0	93.7	GDDLTVTNPK			0.00144866	1058.53	530.27	1058.52	530.269	2	16	2.1.1.324.15	0	16.0492	6595.36	16.1745
41	4.55	54.27	77.48	37.38	31.44	tr|A0A093RU69|A0A093RU69_9PASS	Beta-enolase (Fragment) OS=Manacus vitellinus OX=328815 GN=N305_06455 PE=3 SV=1			0	71.62	GDDLTVTNPK			0.00205901	1058.53	530.27	1058.52	530.269	2	13	1.1.1.312.6	0	15.9681	6538.82	16.1583
41	4.55	54.27	77.48	37.38	31.44	tr|A0A093RU69|A0A093RU69_9PASS	Beta-enolase (Fragment) OS=Manacus vitellinus OX=328815 GN=N305_06455 PE=3 SV=1			0	63.65	GDDLTVTNPK			0.0016928	1058.53	530.27	1058.52	530.269	2	8	3.1.1.311.11	0	15.9029	6595.88	16.0932
41	4.55	54.27	77.48	37.38	31.44	tr|A0A093RU69|A0A093RU69_9PASS	Beta-enolase (Fragment) OS=Manacus vitellinus OX=328815 GN=N305_06455 PE=3 SV=1			0	52.55	GDDLTVTNPK			0.00205901	1058.53	530.27	1058.52	530.269	2	13	1.1.1.320.11	0	16.4004	6538.82	16.1583
41	4.55	54.27	77.48	37.38	31.44	tr|A0A093RU69|A0A093RU69_9PASS	Beta-enolase (Fragment) OS=Manacus vitellinus OX=328815 GN=N305_06455 PE=3 SV=1			0	48.62	GDDLTVTNPK			0.00144866	1058.53	530.27	1058.52	530.269	2	11	2.1.1.332.15	0	16.4718	6595.36	16.1745
41	4.55	54.27	77.48	37.38	31.44	tr|A0A093RU69|A0A093RU69_9PASS	Beta-enolase (Fragment) OS=Manacus vitellinus OX=328815 GN=N305_06455 PE=3 SV=1			0	28.88	GDDLTVTNPK			0.0016928	1058.53	530.27	1058.52	530.269	2	11	3.1.1.319.14	0	16.335	6595.88	16.0932
41	4.55	54.27	77.48	37.38	31.44	tr|A0A093RU69|A0A093RU69_9PASS	Beta-enolase (Fragment) OS=Manacus vitellinus OX=328815 GN=N305_06455 PE=3 SV=1			0	28.86	GDEGGFAPN			0.00332246	862.349	432.182	862.346	432.18	2	6	3.1.1.328.9	0	16.8037	87.4002	16.8373
41	4.55	54.27	77.48	37.38	31.44	tr|A0A093RU69|A0A093RU69_9PASS	Beta-enolase (Fragment) OS=Manacus vitellinus OX=328815 GN=N305_06455 PE=3 SV=1			0	99	GKDATNVGDEGGF			0.00322815	1265.56	633.785	1265.55	633.784	2	14	2.1.1.389.22	0	19.5407	150.114	19.5525
41	4.55	54.27	77.48	37.38	31.44	tr|A0A093RU69|A0A093RU69_9PASS	Beta-enolase (Fragment) OS=Manacus vitellinus OX=328815 GN=N305_06455 PE=3 SV=1			0	33.56	GKDATNVGDEGGF			0.00322815	1265.56	633.785	1265.55	633.784	2	11	1.1.1.379.22	0	19.5756	156.313	19.5875
41	4.55	54.27	77.48	37.38	31.44	tr|A0A093RU69|A0A093RU69_9PASS	Beta-enolase (Fragment) OS=Manacus vitellinus OX=328815 GN=N305_06455 PE=3 SV=1			0	99	GKDATNVGDEGGFAPN			0.00299141	1547.69	774.851	1547.69	774.85	2	18	2.1.1.401.24	0	20.1911	2154.2	20.2537
41	4.55	54.27	77.48	37.38	31.44	tr|A0A093RU69|A0A093RU69_9PASS	Beta-enolase (Fragment) OS=Manacus vitellinus OX=328815 GN=N305_06455 PE=3 SV=1			0	98.36	GKDATNVGDEGGFAPN			0.00543282	1547.69	774.853	1547.69	774.85	2	15	3.1.1.391.26	0	20.2119	2155.16	20.2711
41	4.55	54.27	77.48	37.38	31.44	tr|A0A093RU69|A0A093RU69_9PASS	Beta-enolase (Fragment) OS=Manacus vitellinus OX=328815 GN=N305_06455 PE=3 SV=1			0	87.16	GKDATNVGDEGGFAPN			0.00164864	1547.69	774.851	1547.69	774.85	2	12	1.1.1.390.23	0	20.1708	1902.11	20.2349
41	4.55	54.27	77.48	37.38	31.44	tr|A0A093RU69|A0A093RU69_9PASS	Beta-enolase (Fragment) OS=Manacus vitellinus OX=328815 GN=N305_06455 PE=3 SV=1			0	83.17	GNTELILPVPA			0.00260213	1122.63	562.323	1122.63	562.322	2	10	1.1.1.831.11	0	43.7746	877.826	43.9067
41	4.55	54.27	77.48	37.38	31.44	tr|A0A093RU69|A0A093RU69_9PASS	Beta-enolase (Fragment) OS=Manacus vitellinus OX=328815 GN=N305_06455 PE=3 SV=1			0	99	GNTELILPVPAFNVINGGSHAGNKL			0.00910353	2531.36	844.793	2531.35	844.79	3	17	1.1.1.920.4	0	48.532	105.781	48.4841
41	4.55	54.27	77.48	37.38	31.44	tr|A0A093RU69|A0A093RU69_9PASS	Beta-enolase (Fragment) OS=Manacus vitellinus OX=328815 GN=N305_06455 PE=3 SV=1			0	28.55	GNTELILPVPAFNVINGGSHAGNKL			-0.000784164	2531.35	844.79	2531.35	844.79	3	10	2.1.1.931.8	0	48.5637	112.511	48.5689
41	4.55	54.27	77.48	37.38	31.44	tr|A0A093RU69|A0A093RU69_9PASS	Beta-enolase (Fragment) OS=Manacus vitellinus OX=328815 GN=N305_06455 PE=3 SV=1			0	27.17	GNTELILPVPAFNVINGGSHAGNKL			0.0120332	2531.36	844.794	2531.35	844.79	3	10	3.1.1.922.12	0	48.6274	92.89	48.5796
41	4.55	54.27	77.48	37.38	31.44	tr|A0A093RU69|A0A093RU69_9PASS	Beta-enolase (Fragment) OS=Manacus vitellinus OX=328815 GN=N305_06455 PE=3 SV=1			0	95.86	IEDPFDQDDW			0.00433413	1278.51	640.261	1278.5	640.259	2	13	1.1.1.861.5	0	45.375	532.882	45.5083
41	4.55	54.27	77.48	37.38	31.44	tr|A0A093RU69|A0A093RU69_9PASS	Beta-enolase (Fragment) OS=Manacus vitellinus OX=328815 GN=N305_06455 PE=3 SV=1			0	93.91	IEDPFDQDDW			0.00201479	1278.51	640.26	1278.5	640.259	2	12	3.1.1.862.9	0	45.4258	561.077	45.6011
41	4.55	54.27	77.48	37.38	31.44	tr|A0A093RU69|A0A093RU69_9PASS	Beta-enolase (Fragment) OS=Manacus vitellinus OX=328815 GN=N305_06455 PE=3 SV=1			0	25.71	IEDPFDQDDW			-6.04034e-05	1278.5	640.259	1278.5	640.259	2	10	2.1.1.880.10	0	45.8331	614.525	45.5849
41	4.55	54.27	77.48	37.38	31.44	tr|A0A093RU69|A0A093RU69_9PASS	Beta-enolase (Fragment) OS=Manacus vitellinus OX=328815 GN=N305_06455 PE=3 SV=1			0	17.72	IEDPFDQDDW			-6.04034e-05	1278.5	640.259	1278.5	640.259	2	11	2.1.1.872.5	0	45.3979	614.525	45.5849
41	4.55	54.27	77.48	37.38	31.44	tr|A0A093RU69|A0A093RU69_9PASS	Beta-enolase (Fragment) OS=Manacus vitellinus OX=328815 GN=N305_06455 PE=3 SV=1			0	99	IEDPFDQDDWE			0.00544221	1407.55	704.783	1407.55	704.781	2	12	3.1.1.828.10	0	43.5993	190.829	43.6781
41	4.55	54.27	77.48	37.38	31.44	tr|A0A093RU69|A0A093RU69_9PASS	Beta-enolase (Fragment) OS=Manacus vitellinus OX=328815 GN=N305_06455 PE=3 SV=1			0	98.99	IEDPFDQDDWE			0.00202424	1407.55	704.782	1407.55	704.781	2	12	1.1.1.826.9	0	43.5125	176.744	43.586
41	4.55	54.27	77.48	37.38	31.44	tr|A0A093RU69|A0A093RU69_9PASS	Beta-enolase (Fragment) OS=Manacus vitellinus OX=328815 GN=N305_06455 PE=3 SV=1			0	96.38	IEDPFDQDDWE			0.00202424	1407.55	704.782	1407.55	704.781	2	11	2.1.1.837.21	0	43.5388	198.776	43.6577
41	4.55	54.27	77.48	37.38	31.44	tr|A0A093RU69|A0A093RU69_9PASS	Beta-enolase (Fragment) OS=Manacus vitellinus OX=328815 GN=N305_06455 PE=3 SV=1			0	28.86	IEEALGDK			-0.000114099	873.444	437.729	873.444	437.729	2	8	3.1.1.265.3	0	13.4602	219.095	13.4413
41	4.55	54.27	77.48	37.38	31.44	tr|A0A093RU69|A0A093RU69_9PASS	Beta-enolase (Fragment) OS=Manacus vitellinus OX=328815 GN=N305_06455 PE=3 SV=1			0	90.28	IEEALGDKA			-0.00042369	944.481	473.248	944.482	473.248	2	13	3.1.1.308.11	0	15.7428	603.353	15.773
41	4.55	54.27	77.48	37.38	31.44	tr|A0A093RU69|A0A093RU69_9PASS	Beta-enolase (Fragment) OS=Manacus vitellinus OX=328815 GN=N305_06455 PE=3 SV=1			0	58.2	IEEALGDKA			-5.74792e-05	944.481	473.248	944.482	473.248	2	11	1.1.1.308.7	0	15.7498	505.798	15.785
41	4.55	54.27	77.48	37.38	31.44	tr|A0A093RU69|A0A093RU69_9PASS	Beta-enolase (Fragment) OS=Manacus vitellinus OX=328815 GN=N305_06455 PE=3 SV=1			0	21.08	IEEALGDKA			0.00397084	944.485	473.25	944.482	473.248	2	10	2.1.1.319.14	0	15.7755	545.003	15.8007
41	4.55	54.27	77.48	37.38	31.44	tr|A0A093RU69|A0A093RU69_9PASS	Beta-enolase (Fragment) OS=Manacus vitellinus OX=328815 GN=N305_06455 PE=3 SV=1			0	45.3	IEEALGDKAK			0.00189003	1072.58	358.533	1072.58	358.533	3	8	1.1.1.228.2	0	11.5037	246.082	11.4945
41	4.55	54.27	77.48	37.38	31.44	tr|A0A093RU69|A0A093RU69_9PASS	Beta-enolase (Fragment) OS=Manacus vitellinus OX=328815 GN=N305_06455 PE=3 SV=1			0	27.46	IEMDGTENK			0.00102049	1035.46	518.735	1035.45	518.734	2	9	1.1.1.235.10	0	11.9014	293.336	11.9166
41	4.55	54.27	77.48	37.38	31.44	tr|A0A093RU69|A0A093RU69_9PASS	Beta-enolase (Fragment) OS=Manacus vitellinus OX=328815 GN=N305_06455 PE=3 SV=1			0	28.94	IKDYPVVS			0.00318975	919.505	460.76	919.501	460.758	2	10	3.1.1.393.4	0	20.2832	2515.42	20.325
41	4.55	54.27	77.48	37.38	31.44	tr|A0A093RU69|A0A093RU69_9PASS	Beta-enolase (Fragment) OS=Manacus vitellinus OX=328815 GN=N305_06455 PE=3 SV=1			0	28.87	LSVVEQEKIDK			0.00567614	1286.71	429.912	1286.71	429.91	3	8	3.1.1.353.5	0	18.1336	223.888	18.1738
41	4.55	54.27	77.48	37.38	31.44	tr|A0A093RU69|A0A093RU69_9PASS	Beta-enolase (Fragment) OS=Manacus vitellinus OX=328815 GN=N305_06455 PE=3 SV=1			0	92.19	MIEMDGTENK			0.00167357	1166.5	584.255	1166.49	584.255	2	11	2.1.1.352.14	0	17.5352	1803.52	17.6675
41	4.55	54.27	77.48	37.38	31.44	tr|A0A093RU69|A0A093RU69_9PASS	Beta-enolase (Fragment) OS=Manacus vitellinus OX=328815 GN=N305_06455 PE=3 SV=1			0	76.64	MIEMDGTENK			0.00142943	1166.5	584.255	1166.49	584.255	2	11	1.1.1.341.21	0	17.5294	1920.19	17.6502
41	4.55	54.27	77.48	37.38	31.44	tr|A0A093RU69|A0A093RU69_9PASS	Beta-enolase (Fragment) OS=Manacus vitellinus OX=328815 GN=N305_06455 PE=3 SV=1			0	28.86	MIEMDGTENK			0.00203978	1166.5	584.256	1166.49	584.255	2	7	3.1.1.340.23	0	17.4671	1848.43	17.6378
41	4.55	54.27	77.48	37.38	31.44	tr|A0A093RU69|A0A093RU69_9PASS	Beta-enolase (Fragment) OS=Manacus vitellinus OX=328815 GN=N305_06455 PE=3 SV=1			0	20.86	MIEMDGTENKS			0.00309242	1253.53	627.772	1253.53	627.771	2	8	2.1.1.353.21	0	17.602	58.0638	17.6139
41	4.55	54.27	77.48	37.38	31.44	tr|A0A093RU69|A0A093RU69_9PASS	Beta-enolase (Fragment) OS=Manacus vitellinus OX=328815 GN=N305_06455 PE=3 SV=1			0	48.19	NTELILPV			-0.000863631	897.516	449.765	897.517	449.766	2	6	3.1.1.839.2	0	44.1698	47.1334	44.1598
41	4.55	54.27	77.48	37.38	31.44	tr|A0A093RU69|A0A093RU69_9PASS	Beta-enolase (Fragment) OS=Manacus vitellinus OX=328815 GN=N305_06455 PE=3 SV=1			0	75.77	NVGDEGGFAPN			0.00105092	1075.46	538.736	1075.46	538.736	2	11	3.1.1.422.11	0	21.8485	1504.27	21.8246
41	4.55	54.27	77.48	37.38	31.44	tr|A0A093RU69|A0A093RU69_9PASS	Beta-enolase (Fragment) OS=Manacus vitellinus OX=328815 GN=N305_06455 PE=3 SV=1			0	99	QVVGDDLTVTNPK			0.000379248	1384.72	693.367	1384.72	693.367	2	11	1.1.1.456.25	0	23.7239	270.96	23.7848
41	4.55	54.27	77.48	37.38	31.44	tr|A0A093RU69|A0A093RU69_9PASS	Beta-enolase (Fragment) OS=Manacus vitellinus OX=328815 GN=N305_06455 PE=3 SV=1			0	96.83	QVVGDDLTVTNPK			0.00306479	1384.72	693.369	1384.72	693.367	2	12	2.1.1.466.23	0	23.6868	256.577	23.697
41	4.55	54.27	77.48	37.38	31.44	tr|A0A093RU69|A0A093RU69_9PASS	Beta-enolase (Fragment) OS=Manacus vitellinus OX=328815 GN=N305_06455 PE=3 SV=1			0	74.55	QVVGDDLTVTNPK			0.00184409	1384.72	693.368	1384.72	693.367	2	11	3.1.1.456.19	0	23.6965	279.584	23.7134
41	4.55	54.27	77.48	37.38	31.44	tr|A0A093RU69|A0A093RU69_9PASS	Beta-enolase (Fragment) OS=Manacus vitellinus OX=328815 GN=N305_06455 PE=3 SV=1			0	69.06	RIEEALGDK			0.000764603	1029.55	515.78	1029.55	515.78	2	12	1.1.1.254.16	0	12.9047	84.4354	12.92
41	4.55	54.27	77.48	37.38	31.44	tr|A0A093RU69|A0A093RU69_9PASS	Beta-enolase (Fragment) OS=Manacus vitellinus OX=328815 GN=N305_06455 PE=3 SV=1			0	44.73	RIEEALGDKA			-0.00119294	1100.58	551.298	1100.58	551.299	2	10	3.1.1.293.11	0	14.9535	124.229	14.9222
41	4.55	54.27	77.48	37.38	31.44	tr|A0A093RU69|A0A093RU69_9PASS	Beta-enolase (Fragment) OS=Manacus vitellinus OX=328815 GN=N305_06455 PE=3 SV=1			0	96.85	RIEEALGDKAK			0.00249407	1228.68	410.567	1228.68	410.566	3	17	3.1.1.223.3	0	11.2947	628.697	11.325
41	4.55	54.27	77.48	37.38	31.44	tr|A0A093RU69|A0A093RU69_9PASS	Beta-enolase (Fragment) OS=Manacus vitellinus OX=328815 GN=N305_06455 PE=3 SV=1			0	93.56	RIEEALGDKAK			0.00368426	1228.68	410.568	1228.68	410.566	3	14	2.1.1.236.4	0	11.3702	670.419	11.3527
41	4.55	54.27	77.48	37.38	31.44	tr|A0A093RU69|A0A093RU69_9PASS	Beta-enolase (Fragment) OS=Manacus vitellinus OX=328815 GN=N305_06455 PE=3 SV=1			0	79.66	RIEEALGDKAK			0.00286028	1228.68	410.567	1228.68	410.566	3	11	1.1.1.225.5	0	11.3621	570.053	11.4418
41	4.55	54.27	77.48	37.38	31.44	tr|A0A093RU69|A0A093RU69_9PASS	Beta-enolase (Fragment) OS=Manacus vitellinus OX=328815 GN=N305_06455 PE=3 SV=1			0	97.81	SGETEDTFIADLV			0.00724495	1395.65	698.831	1395.64	698.828	2	11	3.1.1.955.10	0	50.3618	231.426	50.4316
41	4.55	54.27	77.48	37.38	31.44	tr|A0A093RU69|A0A093RU69_9PASS	Beta-enolase (Fragment) OS=Manacus vitellinus OX=328815 GN=N305_06455 PE=3 SV=1			0	79.63	SGETEDTFIADLV			0.00175178	1395.64	698.828	1395.64	698.828	2	15	2.1.1.964.3	0	50.295	215.355	50.375
41	4.55	54.27	77.48	37.38	31.44	tr|A0A093RU69|A0A093RU69_9PASS	Beta-enolase (Fragment) OS=Manacus vitellinus OX=328815 GN=N305_06455 PE=3 SV=1			0	67.06	SGETEDTFIADLV			0.00150764	1395.64	698.828	1395.64	698.828	2	10	1.1.1.953.8	0	50.2661	192.501	50.3924
41	4.55	54.27	77.48	37.38	31.44	tr|A0A093RU69|A0A093RU69_9PASS	Beta-enolase (Fragment) OS=Manacus vitellinus OX=328815 GN=N305_06455 PE=3 SV=1			0	62.55	SGETEDTFIADLVVG			0.00318273	1551.73	776.874	1551.73	776.872	2	11	1.1.1.1000.10	0	52.7654	175.197	52.8283
41	4.55	54.27	77.48	37.38	31.44	tr|A0A093RU69|A0A093RU69_9PASS	Beta-enolase (Fragment) OS=Manacus vitellinus OX=328815 GN=N305_06455 PE=3 SV=1			0	51.34	SGETEDTFIADLVVG			0.00403722	1551.73	776.875	1551.73	776.872	2	12	3.1.1.1001.4	0	52.751	183.073	52.8207
41	4.55	54.27	77.48	37.38	31.44	tr|A0A093RU69|A0A093RU69_9PASS	Beta-enolase (Fragment) OS=Manacus vitellinus OX=328815 GN=N305_06455 PE=3 SV=1			0	17.58	SGETEDTFIADLVVG			0.00342687	1551.73	776.874	1551.73	776.872	2	11	2.1.1.1010.6	0	52.7468	205.262	52.866
41	4.55	54.27	77.48	37.38	31.44	tr|A0A093RU69|A0A093RU69_9PASS	Beta-enolase (Fragment) OS=Manacus vitellinus OX=328815 GN=N305_06455 PE=3 SV=1			0	32.61	TELILPVPA			0.000342915	951.564	476.789	951.564	476.789	2	8	2.1.1.856.4	0	44.5267	375.931	44.6759
41	4.55	54.27	77.48	37.38	31.44	tr|A0A093RU69|A0A093RU69_9PASS	Beta-enolase (Fragment) OS=Manacus vitellinus OX=328815 GN=N305_06455 PE=3 SV=1			0	99	VDIQVVGDDLTVTNPK			0.00296515	1711.9	856.958	1711.9	856.957	2	18	3.1.1.703.23	0	36.9334	200.377	36.8896
41	4.55	54.27	77.48	37.38	31.44	tr|A0A093RU69|A0A093RU69_9PASS	Beta-enolase (Fragment) OS=Manacus vitellinus OX=328815 GN=N305_06455 PE=3 SV=1			0	94.48	VDIQVVGDDLTVTNPK			-0.00460321	1711.89	856.955	1711.9	856.957	2	10	2.1.1.711.26	0	36.799	232.066	36.8582
41	4.55	54.27	77.48	37.38	31.44	tr|A0A093RU69|A0A093RU69_9PASS	Beta-enolase (Fragment) OS=Manacus vitellinus OX=328815 GN=N305_06455 PE=3 SV=1			0	50.45	VDIQVVGDDLTVTNPK			0.00198859	1711.9	856.958	1711.9	856.957	2	9	1.1.1.701.25	0	36.8331	154.127	36.84
41	4.55	54.27	77.48	37.38	31.44	tr|A0A093RU69|A0A093RU69_9PASS	Beta-enolase (Fragment) OS=Manacus vitellinus OX=328815 GN=N305_06455 PE=3 SV=1			0	33.27	VDIQVVGDDLTVTNPK			0.00198859	1711.9	856.958	1711.9	856.957	2	9	1.1.1.702.16	0	36.8888	154.127	36.84
41	4.55	54.27	77.48	37.38	31.44	tr|A0A093RU69|A0A093RU69_9PASS	Beta-enolase (Fragment) OS=Manacus vitellinus OX=328815 GN=N305_06455 PE=3 SV=1			0	16.05	VNQIGSVTE			-0.000860656	945.476	473.745	945.477	473.746	2	11	1.1.1.377.9	0	19.4459	321.747	19.5335
41	4.55	54.27	77.48	37.38	31.44	tr|A0A093RU69|A0A093RU69_9PASS	Beta-enolase (Fragment) OS=Manacus vitellinus OX=328815 GN=N305_06455 PE=3 SV=1			0	98.74	VNQIGSVTESIQ			1.00288	1274.65	638.334	1273.65	637.833	2	12	2.1.1.562.20	0	28.8045	607.53	28.7121
41	4.55	54.27	77.48	37.38	31.44	tr|A0A093RU69|A0A093RU69_9PASS	Beta-enolase (Fragment) OS=Manacus vitellinus OX=328815 GN=N305_06455 PE=3 SV=1			0	99	VVGDDLTVTNPK			0.00219407	1256.66	629.339	1256.66	629.338	2	16	2.1.1.434.21	0	21.9563	1266.47	22.0238
41	4.55	54.27	77.48	37.38	31.44	tr|A0A093RU69|A0A093RU69_9PASS	Beta-enolase (Fragment) OS=Manacus vitellinus OX=328815 GN=N305_06455 PE=3 SV=1			0	99	VVGDDLTVTNPKR			0.0022355	1412.76	471.929	1412.76	471.928	3	12	1.1.1.373.12	0	19.2352	140.482	19.2637
41	4.55	54.27	77.48	37.38	31.44	tr|A0A093RU69|A0A093RU69_9PASS	Beta-enolase (Fragment) OS=Manacus vitellinus OX=328815 GN=N305_06455 PE=3 SV=1			0	18.84	VVIGM			-0.00527117	517.288	518.295	517.293	518.301	1	6	1.1.1.510.12	0	26.6062	203.196	26.7416
41	4.55	54.27	77.48	37.38	31.44	tr|A0A093RU69|A0A093RU69_9PASS	Beta-enolase (Fragment) OS=Manacus vitellinus OX=328815 GN=N305_06455 PE=3 SV=1			0	99	YGKDATNVGDEGGFAPN			0.00545877	1710.75	856.384	1710.75	856.382	2	15	3.1.1.440.25	0	22.8426	261.201	22.8494
41	4.55	54.27	77.48	37.38	31.44	tr|A0A093RU69|A0A093RU69_9PASS	Beta-enolase (Fragment) OS=Manacus vitellinus OX=328815 GN=N305_06455 PE=3 SV=1			0	96.29	YGKDATNVGDEGGFAPNIL			0.000538816	1936.92	969.466	1936.92	969.466	2	12	1.1.1.733.22	0	38.5504	123.145	38.5556
41	4.55	54.27	77.48	37.38	31.44	tr|A0A093RU69|A0A093RU69_9PASS	Beta-enolase (Fragment) OS=Manacus vitellinus OX=328815 GN=N305_06455 PE=3 SV=1			0	75.24	YGKDATNVGDEGGFAPNIL			0.00395679	1936.92	969.468	1936.92	969.466	2	9	3.1.1.735.26	0	38.6564	135.883	38.6615
17	15.07	15.07	73.96	31.77	27.6	sp|P02604|MLE1_CHICK	Myosin light chain 1, skeletal muscle isoform OS=Gallus gallus OX=9031 PE=1 SV=3			0.0245682	33.48	ITFEEFLPM	Oxidation(M)@9		0.00224353	1141.54	571.777	1141.54	571.776	2	11	3.1.1.948.4	1	49.9911	175.058	50.2197
17	15.07	15.07	73.96	31.77	27.6	sp|P02604|MLE1_CHICK	Myosin light chain 1, skeletal muscle isoform OS=Gallus gallus OX=9031 PE=1 SV=3			0	21.57	ITFEEFLPM	Oxidation(M)@9		0.00224353	1141.54	571.777	1141.54	571.776	2	9	3.1.1.956.6	1	50.4098	175.058	50.2197
17	15.07	15.07	73.96	31.77	27.6	sp|P02604|MLE1_CHICK	Myosin light chain 1, skeletal muscle isoform OS=Gallus gallus OX=9031 PE=1 SV=3			2	99	AAPAPAPAPA			0.000372713	832.445	417.23	832.444	417.229	2	11	2.1.1.308.4	0	15.1784	876.249	15.0024
17	15.07	15.07	73.96	31.77	27.6	sp|P02604|MLE1_CHICK	Myosin light chain 1, skeletal muscle isoform OS=Gallus gallus OX=9031 PE=1 SV=3			2	99	ILGNPSKEEM			0.0023668	1116.55	559.283	1116.55	559.282	2	11	1.1.1.393.17	1	20.3224	2255.62	20.4503
17	15.07	15.07	73.96	31.77	27.6	sp|P02604|MLE1_CHICK	Myosin light chain 1, skeletal muscle isoform OS=Gallus gallus OX=9031 PE=1 SV=3			1.95861	99	ANNKDQGTFEDFVEGL			0.00678179	1782.81	892.414	1782.81	892.41	2	17	1.1.1.882.5	1	46.5139	55.4732	46.466
17	15.07	15.07	73.96	31.77	27.6	sp|P02604|MLE1_CHICK	Myosin light chain 1, skeletal muscle isoform OS=Gallus gallus OX=9031 PE=1 SV=3			1.92082	99	GQNPTNAEINK			0.00270773	1184.58	593.298	1184.58	593.297	2	10	1.1.1.219.15	1	11.0609	208.156	11.0728
17	15.07	15.07	73.96	31.77	27.6	sp|P02604|MLE1_CHICK	Myosin light chain 1, skeletal muscle isoform OS=Gallus gallus OX=9031 PE=1 SV=3			1.48149	98.19	DQGTFEDFVEGL			0.00315589	1355.59	678.803	1355.59	678.801	2	15	1.1.1.1020.5	1	53.8188	484.234	53.8848
17	15.07	15.07	73.96	31.77	27.6	sp|P02604|MLE1_CHICK	Myosin light chain 1, skeletal muscle isoform OS=Gallus gallus OX=9031 PE=1 SV=3			1.4437	98.01	PAPAPAPAPA			0.00132421	858.461	430.238	858.46	430.237	2	10	3.1.1.317.9	0	16.2199	938.647	16.0399
17	15.07	15.07	73.96	31.77	27.6	sp|P02604|MLE1_CHICK	Myosin light chain 1, skeletal muscle isoform OS=Gallus gallus OX=9031 PE=1 SV=3			0.9914	94.24	AAPAPAPAPAPA			0.00143745	1000.54	501.275	1000.53	501.274	2	16	2.1.1.359.14	1	17.911	722.543	17.9361
17	15.07	15.07	73.96	31.77	27.6	sp|P02604|MLE1_CHICK	Myosin light chain 1, skeletal muscle isoform OS=Gallus gallus OX=9031 PE=1 SV=3			0.821023	91.29	GQNPTNAEIN			0.00123521	1056.48	529.25	1056.48	529.249	2	12	3.1.1.276.8	1	14.0508	198.901	13.9685
17	15.07	15.07	73.96	31.77	27.6	sp|P02604|MLE1_CHICK	Myosin light chain 1, skeletal muscle isoform OS=Gallus gallus OX=9031 PE=1 SV=3			0.79588	90.7	APAPAPAPA			0.000682304	761.408	381.711	761.407	381.711	2	7	3.1.1.272.3	0	13.8259	77.7369	13.8099
17	15.07	15.07	73.96	31.77	27.6	sp|P02604|MLE1_CHICK	Myosin light chain 1, skeletal muscle isoform OS=Gallus gallus OX=9031 PE=1 SV=3			0.625252	85.7	LGNPSKEEM			0.00177502	1003.47	502.74	1003.46	502.74	2	9	2.1.1.293.7	1	14.389	1368.34	14.577
17	15.07	15.07	73.96	31.77	27.6	sp|P02604|MLE1_CHICK	Myosin light chain 1, skeletal muscle isoform OS=Gallus gallus OX=9031 PE=1 SV=3			0.253366	59.58	TFEEFLPM			0.00285299	1012.46	507.238	1012.46	507.236	2	12	3.1.1.925.4	1	48.7566	4364.69	48.9492
17	15.07	15.07	73.96	31.77	27.6	sp|P02604|MLE1_CHICK	Myosin light chain 1, skeletal muscle isoform OS=Gallus gallus OX=9031 PE=1 SV=3			0.172631	47.65	VFDKEGNGTV			0.00102702	1064.51	533.265	1064.51	533.264	2	10	2.1.1.323.17	1	15.9941	800.709	16.0143
17	15.07	15.07	73.96	31.77	27.6	sp|P02604|MLE1_CHICK	Myosin light chain 1, skeletal muscle isoform OS=Gallus gallus OX=9031 PE=1 SV=3			0.146302	42.71	DQGTFEDFVEG			0.00152651	1242.51	622.26	1242.5	622.259	2	12	3.1.1.748.5	1	39.3324	4684.94	39.4576
17	15.07	15.07	73.96	31.77	27.6	sp|P02604|MLE1_CHICK	Myosin light chain 1, skeletal muscle isoform OS=Gallus gallus OX=9031 PE=1 SV=3			0.0856568	28.93	FDKEGNGTV			0.00199709	965.447	483.731	965.445	483.73	2	7	3.1.1.232.9	1	11.7792	90.9321	11.7994
17	15.07	15.07	73.96	31.77	27.6	sp|P02604|MLE1_CHICK	Myosin light chain 1, skeletal muscle isoform OS=Gallus gallus OX=9031 PE=1 SV=3			0.0695604	24.42	FEEFLPM			0.00274093	911.413	456.714	911.41	456.712	2	8	3.1.1.887.2	1	46.7319	3874.36	46.5059
17	15.07	15.07	73.96	31.77	27.6	sp|P02604|MLE1_CHICK	Myosin light chain 1, skeletal muscle isoform OS=Gallus gallus OX=9031 PE=1 SV=3			0.0675262	23.82	ANNKDQGTFEDFVEG			0.00319928	1669.73	835.87	1669.72	835.868	2	8	2.1.1.632.22	1	32.5638	340.554	32.6292
17	15.07	15.07	73.96	31.77	27.6	sp|P02604|MLE1_CHICK	Myosin light chain 1, skeletal muscle isoform OS=Gallus gallus OX=9031 PE=1 SV=3			0.0634863	22.66	AAPAPAPAPAPAPAPA			0.00173587	1336.72	669.365	1336.71	669.364	2	13	1.1.1.430.21	0	22.315	268.924	22.4363
17	15.07	15.07	73.96	31.77	27.6	sp|P02604|MLE1_CHICK	Myosin light chain 1, skeletal muscle isoform OS=Gallus gallus OX=9031 PE=1 SV=3			0.0574959	20.81	MTEEEVEE			0.00115286	994.381	498.198	994.38	498.197	2	10	2.1.1.328.14	1	16.2561	1775.18	16.2814
17	15.07	15.07	73.96	31.77	27.6	sp|P02604|MLE1_CHICK	Myosin light chain 1, skeletal muscle isoform OS=Gallus gallus OX=9031 PE=1 SV=3			0.048177	17.88	EQQDDFKEA			0.00376004	1108.47	555.243	1108.47	555.241	2	11	1.1.1.261.10	1	13.28	107.593	13.2903
17	15.07	15.07	73.96	31.77	27.6	sp|P02604|MLE1_CHICK	Myosin light chain 1, skeletal muscle isoform OS=Gallus gallus OX=9031 PE=1 SV=3			0.0419142	15.81	ALGQNPTNAEINK			0.00311199	1368.7	685.359	1368.7	685.357	2	6	1.1.1.338.24	1	17.3737	69.8261	17.3823
17	15.07	15.07	73.96	31.77	27.6	sp|P02604|MLE1_CHICK	Myosin light chain 1, skeletal muscle isoform OS=Gallus gallus OX=9031 PE=1 SV=3			0	75.44	AAPAPAPAPA			0.000128572	832.444	417.229	832.444	417.229	2	10	1.1.1.299.9	0	15.2713	774.847	15.0919
17	15.07	15.07	73.96	31.77	27.6	sp|P02604|MLE1_CHICK	Myosin light chain 1, skeletal muscle isoform OS=Gallus gallus OX=9031 PE=1 SV=3			0	62.76	AAPAPAPAPA			0.000738924	832.445	417.23	832.444	417.229	2	13	3.1.1.298.7	0	15.2041	806.794	15.0283
17	15.07	15.07	73.96	31.77	27.6	sp|P02604|MLE1_CHICK	Myosin light chain 1, skeletal muscle isoform OS=Gallus gallus OX=9031 PE=1 SV=3			0	63.38	AAPAPAPAPAPA			0.00168159	1000.54	501.275	1000.53	501.274	2	16	1.1.1.350.8	1	17.9973	737.35	18.0258
17	15.07	15.07	73.96	31.77	27.6	sp|P02604|MLE1_CHICK	Myosin light chain 1, skeletal muscle isoform OS=Gallus gallus OX=9031 PE=1 SV=3			0	58.79	AAPAPAPAPAPA			0.0020478	1000.54	501.275	1000.53	501.274	2	15	3.1.1.353.13	0	18.1469	593.191	18.1202
17	15.07	15.07	73.96	31.77	27.6	sp|P02604|MLE1_CHICK	Myosin light chain 1, skeletal muscle isoform OS=Gallus gallus OX=9031 PE=1 SV=3			0	95.01	ANNKDQGTFEDFVEGL			0.00238726	1782.81	892.412	1782.81	892.41	2	10	2.1.1.892.16	1	46.4831	94.7209	46.4383
17	15.07	15.07	73.96	31.77	27.6	sp|P02604|MLE1_CHICK	Myosin light chain 1, skeletal muscle isoform OS=Gallus gallus OX=9031 PE=1 SV=3			0	97.38	DQGTFEDFVEGL			0.0023014	1355.59	678.803	1355.59	678.801	2	15	2.1.1.1029.8	1	53.7592	475.212	53.8168
17	15.07	15.07	73.96	31.77	27.6	sp|P02604|MLE1_CHICK	Myosin light chain 1, skeletal muscle isoform OS=Gallus gallus OX=9031 PE=1 SV=3			0	54.44	DQGTFEDFVEGL			0.00596351	1355.59	678.804	1355.59	678.801	2	12	3.1.1.1020.8	1	53.7604	448.195	53.877
17	15.07	15.07	73.96	31.77	27.6	sp|P02604|MLE1_CHICK	Myosin light chain 1, skeletal muscle isoform OS=Gallus gallus OX=9031 PE=1 SV=3			0	21.71	FDKEGNGTV			0.00120363	965.447	483.731	965.445	483.73	2	8	2.1.1.245.7	1	11.8635	92.7271	11.8804
17	15.07	15.07	73.96	31.77	27.6	sp|P02604|MLE1_CHICK	Myosin light chain 1, skeletal muscle isoform OS=Gallus gallus OX=9031 PE=1 SV=3			0	17.54	FEEFLPM			0.00237472	911.412	456.713	911.41	456.712	2	10	2.1.1.890.4	1	46.3529	3904.47	46.4916
17	15.07	15.07	73.96	31.77	27.6	sp|P02604|MLE1_CHICK	Myosin light chain 1, skeletal muscle isoform OS=Gallus gallus OX=9031 PE=1 SV=3			0	20.98	GQNPTNAEINK			0.00246359	1184.58	593.298	1184.58	593.297	2	8	2.1.1.231.11	1	11.1282	207.556	11.0365
17	15.07	15.07	73.96	31.77	27.6	sp|P02604|MLE1_CHICK	Myosin light chain 1, skeletal muscle isoform OS=Gallus gallus OX=9031 PE=1 SV=3			0	21.08	ILGNPSKEEM			0.00248888	1116.55	559.283	1116.55	559.282	2	9	2.1.1.403.15	1	20.2841	2186.43	20.4694
17	15.07	15.07	73.96	31.77	27.6	sp|P02604|MLE1_CHICK	Myosin light chain 1, skeletal muscle isoform OS=Gallus gallus OX=9031 PE=1 SV=3			0	38.16	TFEEFLPM			0.00285299	1012.46	507.238	1012.46	507.236	2	10	3.1.1.933.8	1	49.1897	4364.69	48.9492
17	15.07	15.07	73.96	31.77	27.6	sp|P02604|MLE1_CHICK	Myosin light chain 1, skeletal muscle isoform OS=Gallus gallus OX=9031 PE=1 SV=3			0	17.47	TFEEFLPM			0.00205953	1012.46	507.237	1012.46	507.236	2	10	2.1.1.943.6	1	49.1762	4273.39	48.8878
36	5.43	9.5	64	26.4	26.4	tr|Q9PWB3|Q9PWB3_COTJA	Fast troponin T isoform (Fragment) OS=Coturnix japonica OX=93934 PE=2 SV=1			2	99	AEEVHEPAPPPEEAPEEEEKPR			0.00877266	2495.15	624.796	2495.15	624.794	4	17	1.1.1.370.19	1	19.087	466.389	19.156
36	5.43	9.5	64	26.4	26.4	tr|Q9PWB3|Q9PWB3_COTJA	Fast troponin T isoform (Fragment) OS=Coturnix japonica OX=93934 PE=2 SV=1			2	99	EPAPPPEEAPEEEEKPR			0.00468858	1929.9	644.307	1929.9	644.306	3	13	1.1.1.328.17	1	16.8379	357.402	16.9554
36	5.43	9.5	64	26.4	26.4	tr|Q9PWB3|Q9PWB3_COTJA	Fast troponin T isoform (Fragment) OS=Coturnix japonica OX=93934 PE=2 SV=1			0.886057	93.97	AEEVHEPAPPPEEAPE			0.0040688	1726.77	864.394	1726.77	864.392	2	11	2.1.1.419.26	1	21.159	137.294	21.1642
36	5.43	9.5	64	26.4	26.4	tr|Q9PWB3|Q9PWB3_COTJA	Fast troponin T isoform (Fragment) OS=Coturnix japonica OX=93934 PE=2 SV=1			0.548214	85.53	APPPEEAPEEEEKPR			-0.000235231	1703.8	568.941	1703.8	568.941	3	10	3.1.1.270.17	1	13.7419	132.403	13.7571
36	5.43	9.5	64	26.4	26.4	tr|Q9PWB3|Q9PWB3_COTJA	Fast troponin T isoform (Fragment) OS=Coturnix japonica OX=93934 PE=2 SV=1			0	99	AEEVHEPAPPPEE			-0.000911631	1429.64	715.825	1429.64	715.825	2	12	1.1.1.358.20	0	18.444	112.464	18.4559
36	5.43	9.5	64	26.4	26.4	tr|Q9PWB3|Q9PWB3_COTJA	Fast troponin T isoform (Fragment) OS=Coturnix japonica OX=93934 PE=2 SV=1			0	98.76	AEEVHEPAPPPEE			0.00372704	1429.64	715.827	1429.64	715.825	2	10	3.1.1.358.25	0	18.4348	102.879	18.4417
36	5.43	9.5	64	26.4	26.4	tr|Q9PWB3|Q9PWB3_COTJA	Fast troponin T isoform (Fragment) OS=Coturnix japonica OX=93934 PE=2 SV=1			0	96.22	AEEVHEPAPPPEE			0.00275048	1429.64	715.827	1429.64	715.825	2	11	2.1.1.368.25	0	18.4135	133.156	18.4203
36	5.43	9.5	64	26.4	26.4	tr|Q9PWB3|Q9PWB3_COTJA	Fast troponin T isoform (Fragment) OS=Coturnix japonica OX=93934 PE=2 SV=1			0	90.9	AEEVHEPAPPPEEAPE			0.0129799	1726.78	864.398	1726.77	864.392	2	8	3.1.1.411.26	1	21.2825	100.167	21.2346
36	5.43	9.5	64	26.4	26.4	tr|Q9PWB3|Q9PWB3_COTJA	Fast troponin T isoform (Fragment) OS=Coturnix japonica OX=93934 PE=2 SV=1			0	83.3	AEEVHEPAPPPEEAPE			0.00785298	1726.78	864.395	1726.77	864.392	2	9	1.1.1.410.25	1	21.2452	133.508	21.305
36	5.43	9.5	64	26.4	26.4	tr|Q9PWB3|Q9PWB3_COTJA	Fast troponin T isoform (Fragment) OS=Coturnix japonica OX=93934 PE=2 SV=1			0	99	AEEVHEPAPPPEEAPEEEEKPR			0.00974922	2495.16	624.796	2495.15	624.794	4	17	3.1.1.371.19	1	19.1228	461.757	19.1935
36	5.43	9.5	64	26.4	26.4	tr|Q9PWB3|Q9PWB3_COTJA	Fast troponin T isoform (Fragment) OS=Coturnix japonica OX=93934 PE=2 SV=1			0	99	AEEVHEPAPPPEEAPEEEEKPR			0.00877266	2495.15	624.796	2495.15	624.794	4	15	2.1.1.380.20	1	19.0521	425.866	19.1212
36	5.43	9.5	64	26.4	26.4	tr|Q9PWB3|Q9PWB3_COTJA	Fast troponin T isoform (Fragment) OS=Coturnix japonica OX=93934 PE=2 SV=1			0	73.51	AEEVHEPAPPPEEAPEEEEKPR			0.00974922	2495.16	624.796	2495.15	624.794	4	10	3.1.1.374.17	1	19.2925	461.757	19.1935
36	5.43	9.5	64	26.4	26.4	tr|Q9PWB3|Q9PWB3_COTJA	Fast troponin T isoform (Fragment) OS=Coturnix japonica OX=93934 PE=2 SV=1			0	70.19	APPPEEAPEEEEKPR			0.00635657	1703.81	568.943	1703.8	568.941	3	10	1.1.1.270.14	1	13.7463	147.438	13.8177
36	5.43	9.5	64	26.4	26.4	tr|Q9PWB3|Q9PWB3_COTJA	Fast troponin T isoform (Fragment) OS=Coturnix japonica OX=93934 PE=2 SV=1			0	94.74	EPAPPPEEAPEEEEKPR			0.00175889	1929.9	644.306	1929.9	644.306	3	12	3.1.1.328.22	1	16.8254	389.584	16.8904
36	5.43	9.5	64	26.4	26.4	tr|Q9PWB3|Q9PWB3_COTJA	Fast troponin T isoform (Fragment) OS=Coturnix japonica OX=93934 PE=2 SV=1			0	90.8	EPAPPPEEAPEEEEKPR			0.00175889	1929.9	644.306	1929.9	644.306	3	10	2.1.1.338.20	1	16.7981	385.732	16.8662
36	5.43	9.5	64	26.4	26.4	tr|Q9PWB3|Q9PWB3_COTJA	Fast troponin T isoform (Fragment) OS=Coturnix japonica OX=93934 PE=2 SV=1			0	99	GEKVDFDDIQK			0.00203674	1292.63	431.883	1292.62	431.882	3	12	1.1.1.419.10	0	21.703	326.434	21.7348
36	5.43	9.5	64	26.4	26.4	tr|Q9PWB3|Q9PWB3_COTJA	Fast troponin T isoform (Fragment) OS=Coturnix japonica OX=93934 PE=2 SV=1			0	93.21	GEKVDFDDIQK			0.00203674	1292.63	431.883	1292.62	431.882	3	9	1.1.1.420.9	0	21.7552	326.434	21.7348
36	5.43	9.5	64	26.4	26.4	tr|Q9PWB3|Q9PWB3_COTJA	Fast troponin T isoform (Fragment) OS=Coturnix japonica OX=93934 PE=2 SV=1			0	39.98	GEKVDFDDIQK			0.0023114	1292.63	431.883	1292.62	431.882	3	8	2.1.1.428.5	0	21.6055	323.132	21.6998
9	30.98	30.98	90.13	30.13	23.87	sp|P07916|ELN_CHICK	Elastin (Fragment) OS=Gallus gallus OX=9031 GN=ELN PE=1 SV=1			0	98.34	GVLPGAGGIPGVGGVVPGVGVVPGAGVGGPA	Oxidation(P)@10		0.0141957	2492.39	831.804	2492.38	831.799	3	13	3.1.1.983.6	1	51.8099	73.9471	51.8151
9	30.98	30.98	90.13	30.13	23.87	sp|P07916|ELN_CHICK	Elastin (Fragment) OS=Gallus gallus OX=9031 GN=ELN PE=1 SV=1			0	97.88	GAGVLPGAGGIPGVGGVVPGVGVVPGAGVGGPA	Oxidation(P)@12		0.00841357	2620.44	874.488	2620.43	874.485	3	17	3.1.1.976.9	1	51.4392	672.877	51.5501
9	30.98	30.98	90.13	30.13	23.87	sp|P07916|ELN_CHICK	Elastin (Fragment) OS=Gallus gallus OX=9031 GN=ELN PE=1 SV=1			0	50.53	GAGVLPGAGGIPGVGGVVPGVGVVPGAGVGGPA	Oxidation(P)@12		0.0027373	2620.44	874.486	2620.43	874.485	3	18	2.1.1.984.7	1	51.3773	623.501	51.5414
9	30.98	30.98	90.13	30.13	23.87	sp|P07916|ELN_CHICK	Elastin (Fragment) OS=Gallus gallus OX=9031 GN=ELN PE=1 SV=1			0	27.36	GAGVLPGAGGIPGVGGVVPGVGVVPGAGVGGPA	Oxidation(P)@12		0.00749804	2620.44	874.488	2620.43	874.485	3	17	1.1.1.975.7	1	51.4466	582.886	51.6106
9	30.98	30.98	90.13	30.13	23.87	sp|P07916|ELN_CHICK	Elastin (Fragment) OS=Gallus gallus OX=9031 GN=ELN PE=1 SV=1			0	97.88	GAGVLPGAGGVPGVVPGVGVVPG	Oxidation(P)@12		0.00434569	1884.05	943.033	1884.05	943.031	2	14	3.1.1.879.7	1	46.3411	68.9642	46.3464
9	30.98	30.98	90.13	30.13	23.87	sp|P07916|ELN_CHICK	Elastin (Fragment) OS=Gallus gallus OX=9031 GN=ELN PE=1 SV=1			0	52.9	GAGVLPGAGGVPGVVPGVGVVPG	Oxidation(P)@12		0.000195303	1884.05	943.031	1884.05	943.031	2	12	2.1.1.890.8	1	46.3796	98.9515	46.3316
9	30.98	30.98	90.13	30.13	23.87	sp|P07916|ELN_CHICK	Elastin (Fragment) OS=Gallus gallus OX=9031 GN=ELN PE=1 SV=1			0	25.19	GAGVLPGAGGVPGVVPGVGVVPG	Oxidation(P)@12		0.00812987	1884.06	943.035	1884.05	943.031	2	12	1.1.1.879.11	1	46.3544	80.4701	46.3063
9	30.98	30.98	90.13	30.13	23.87	sp|P07916|ELN_CHICK	Elastin (Fragment) OS=Gallus gallus OX=9031 GN=ELN PE=1 SV=1			0	90.28	GVPGVPGVPGVPGVPGVVPGVGVGGPA	Oxidation(P)@12		0.00619267	2246.25	749.757	2246.24	749.755	3	14	2.1.1.971.6	0	50.688	87.9074	50.6931
9	30.98	30.98	90.13	30.13	23.87	sp|P07916|ELN_CHICK	Elastin (Fragment) OS=Gallus gallus OX=9031 GN=ELN PE=1 SV=1			0	25.79	GVPGVPGVPGVPGVPGVVPGVGVGGPA	Oxidation(P)@12		0.00655888	2246.25	749.757	2246.24	749.755	3	15	1.1.1.962.9	0	50.7578	81.7822	50.763
9	30.98	30.98	90.13	30.13	23.87	sp|P07916|ELN_CHICK	Elastin (Fragment) OS=Gallus gallus OX=9031 GN=ELN PE=1 SV=1			0	25.19	VPGVGVPGVGVLPGAGIPQ	Oxidation(P)@2		0.0050663	1684.96	843.485	1684.95	843.483	2	11	1.1.1.857.11	0	45.1832	115.983	45.2419
9	30.98	30.98	90.13	30.13	23.87	sp|P07916|ELN_CHICK	Elastin (Fragment) OS=Gallus gallus OX=9031 GN=ELN PE=1 SV=1			0	96.42	GVPGVPGVPGVPGVPGVVPGVGVGGPA	Oxidation(P)@3		0.010221	2246.25	749.758	2246.24	749.755	3	17	2.1.1.981.7	0	51.2183	151.534	51.2764
9	30.98	30.98	90.13	30.13	23.87	sp|P07916|ELN_CHICK	Elastin (Fragment) OS=Gallus gallus OX=9031 GN=ELN PE=1 SV=1			0	58.92	GVPGVPGVPGVPGVPGVVPGVGVGGPA	Oxidation(P)@3		0.00600956	2246.25	749.757	2246.24	749.755	3	14	3.1.1.973.7	0	51.2685	114.567	51.2323
9	30.98	30.98	90.13	30.13	23.87	sp|P07916|ELN_CHICK	Elastin (Fragment) OS=Gallus gallus OX=9031 GN=ELN PE=1 SV=1			0.0172766	86.54	GAGVLPGAGGVPGVVPGVGVVPGLVPGVGGIPGVAGV	Oxidation(P)@32		0.0117463	3056.75	1019.92	3056.74	1019.92	3	15	2.1.1.1185.6	1	61.9878	174.062	61.993
9	30.98	30.98	90.13	30.13	23.87	sp|P07916|ELN_CHICK	Elastin (Fragment) OS=Gallus gallus OX=9031 GN=ELN PE=1 SV=1			0.000869459	25.64	GAGVLPGAGGVPGVVPGVGVVPGLVPGVGGIPGVA	Oxidation(P)@32		0.00952194	2900.66	967.893	2900.65	967.89	3	12	1.1.1.1145.16	1	60.4223	157.785	60.4275
9	30.98	30.98	90.13	30.13	23.87	sp|P07916|ELN_CHICK	Elastin (Fragment) OS=Gallus gallus OX=9031 GN=ELN PE=1 SV=1			0	53.21	GAGVLPGAGGVPGVVPGVGVVPGLVPGVGGIPGVAGV	Oxidation(P)@32		0.0115632	3056.75	1019.92	3056.74	1019.92	3	12	3.1.1.1174.13	1	61.8879	187.958	61.8964
9	30.98	30.98	90.13	30.13	23.87	sp|P07916|ELN_CHICK	Elastin (Fragment) OS=Gallus gallus OX=9031 GN=ELN PE=1 SV=1			0	99	GVPGVPGVPGVPGVPGVVPGVGV	Oxidation(P)@6		0.00558821	1964.12	983.065	1964.11	983.062	2	20	2.1.1.1010.7	0	52.7551	86.127	52.7604
9	30.98	30.98	90.13	30.13	23.87	sp|P07916|ELN_CHICK	Elastin (Fragment) OS=Gallus gallus OX=9031 GN=ELN PE=1 SV=1			0	97.88	GVPGVPGVPGVPGVPGVVPGVGV	Oxidation(P)@6		-0.00222429	1964.11	983.061	1964.11	983.062	2	19	3.1.1.1001.5	0	52.7626	62.5441	52.715
9	30.98	30.98	90.13	30.13	23.87	sp|P07916|ELN_CHICK	Elastin (Fragment) OS=Gallus gallus OX=9031 GN=ELN PE=1 SV=1			0	27.03	GVPGVPGVPGVPGVPGVVPGVGV	Oxidation(P)@6		0.00436751	1964.11	983.064	1964.11	983.062	2	15	1.1.1.1000.11	0	52.7704	88.7863	52.7756
9	30.98	30.98	90.13	30.13	23.87	sp|P07916|ELN_CHICK	Elastin (Fragment) OS=Gallus gallus OX=9031 GN=ELN PE=1 SV=1			0	27.36	GVPGVPGVPGVPGVPGVVPGVGVGGPA	Oxidation(P)@9		0.00472783	2246.25	749.756	2246.24	749.755	3	19	1.1.1.972.8	0	51.2876	148.767	51.2928
9	30.98	30.98	90.13	30.13	23.87	sp|P07916|ELN_CHICK	Elastin (Fragment) OS=Gallus gallus OX=9031 GN=ELN PE=1 SV=1			2	99	APGVGGLAPGVGAVPGVGGPA			0.00220208	1655.9	828.958	1655.9	828.957	2	21	3.1.1.774.12	0	40.7251	131.776	40.6876
9	30.98	30.98	90.13	30.13	23.87	sp|P07916|ELN_CHICK	Elastin (Fragment) OS=Gallus gallus OX=9031 GN=ELN PE=1 SV=1			2	99	APGVGGLVPGVGGLVPGVGGLAPGVGGLAPGVGAVPGVGGPA			0.00866721	3365.89	1122.97	3365.88	1122.97	3	16	1.1.1.1158.6	0	61.1082	74.4614	61.0606
9	30.98	30.98	90.13	30.13	23.87	sp|P07916|ELN_CHICK	Elastin (Fragment) OS=Gallus gallus OX=9031 GN=ELN PE=1 SV=1			2	99	AVPGVPGVPGVTPGVGGVPS			0.00297459	1698.93	850.474	1698.93	850.473	2	14	3.1.1.804.18	0	42.3327	612.255	42.1801
9	30.98	30.98	90.13	30.13	23.87	sp|P07916|ELN_CHICK	Elastin (Fragment) OS=Gallus gallus OX=9031 GN=ELN PE=1 SV=1			2	99	GAGVGGVPGAVPGAVPGVPGVPGVTPGVGGVPS			0.0108494	2674.46	892.492	2674.44	892.489	3	13	3.1.1.912.8	0	48.0901	189.95	48.1551
9	30.98	30.98	90.13	30.13	23.87	sp|P07916|ELN_CHICK	Elastin (Fragment) OS=Gallus gallus OX=9031 GN=ELN PE=1 SV=1			2	99	GAGVLPGAGGIPGVGGVVPGVGVVPGAGVGGPA			0.0121783	2604.45	869.158	2604.44	869.154	3	19	3.1.1.1005.8	1	52.974	393.156	53.032
9	30.98	30.98	90.13	30.13	23.87	sp|P07916|ELN_CHICK	Elastin (Fragment) OS=Gallus gallus OX=9031 GN=ELN PE=1 SV=1			2	99	GAGVLPGAGGVPGVVPGVGVVP			0.00448869	1811.04	906.525	1811.03	906.523	2	12	1.1.1.954.9	1	50.3342	46.0591	50.3394
9	30.98	30.98	90.13	30.13	23.87	sp|P07916|ELN_CHICK	Elastin (Fragment) OS=Gallus gallus OX=9031 GN=ELN PE=1 SV=1			2	99	GAGVLPGAGGVPGVVPGVGVVPG			0.00365484	1868.06	935.035	1868.05	935.033	2	18	3.1.1.912.9	1	48.0968	226.718	48.1551
9	30.98	30.98	90.13	30.13	23.87	sp|P07916|ELN_CHICK	Elastin (Fragment) OS=Gallus gallus OX=9031 GN=ELN PE=1 SV=1			2	99	GVPGVPGVPGVPGVPGVVPGVGV			0.00343252	1948.12	975.066	1948.11	975.065	2	20	1.1.1.1020.6	0	53.8272	374.825	53.9371
9	30.98	30.98	90.13	30.13	23.87	sp|P07916|ELN_CHICK	Elastin (Fragment) OS=Gallus gallus OX=9031 GN=ELN PE=1 SV=1			2	99	GVPGVPGVPGVPGVPGVVPGVGVGGPA			0.0070277	2230.25	744.425	2230.25	744.423	3	25	3.1.1.993.6	0	52.3393	496.566	52.3975
9	30.98	30.98	90.13	30.13	23.87	sp|P07916|ELN_CHICK	Elastin (Fragment) OS=Gallus gallus OX=9031 GN=ELN PE=1 SV=1			2	99	GVPGVPGVPGVPGVPGVVPGVGVGGPAA			0.00714535	2301.29	768.105	2301.28	768.102	3	17	1.1.1.993.8	0	52.3997	93.0503	52.3519
9	30.98	30.98	90.13	30.13	23.87	sp|P07916|ELN_CHICK	Elastin (Fragment) OS=Gallus gallus OX=9031 GN=ELN PE=1 SV=1			2	99	LVPGVGVPGVGVLPGAGIPQ			-0.00205182	1782.04	892.026	1782.04	892.027	2	14	2.1.1.958.7	0	49.9979	103.978	50.0031
9	30.98	30.98	90.13	30.13	23.87	sp|P07916|ELN_CHICK	Elastin (Fragment) OS=Gallus gallus OX=9031 GN=ELN PE=1 SV=1			1.88606	99	GVLPGAGGIPGVGGVVPGVGVVPGAGVGGPA			0.00880512	2476.39	826.47	2476.38	826.467	3	11	1.1.1.1012.10	1	53.3997	41.4	53.3569
9	30.98	30.98	90.13	30.13	23.87	sp|P07916|ELN_CHICK	Elastin (Fragment) OS=Gallus gallus OX=9031 GN=ELN PE=1 SV=1			1.72125	98.8	VPGVGVPGVGVLPGAGIPQ			0.0062065	1668.96	835.489	1668.96	835.485	2	16	1.1.1.893.13	0	47.0986	254.551	47.1569
9	30.98	30.98	90.13	30.13	23.87	sp|P07916|ELN_CHICK	Elastin (Fragment) OS=Gallus gallus OX=9031 GN=ELN PE=1 SV=1			1.55284	98.25	GLAPGVGGLAPGVGAVPGVGGPA			-0.000420354	1826	914.01	1826.01	914.01	2	11	1.1.1.852.10	0	44.9168	36.0483	44.8686
9	30.98	30.98	90.13	30.13	23.87	sp|P07916|ELN_CHICK	Elastin (Fragment) OS=Gallus gallus OX=9031 GN=ELN PE=1 SV=1			1.14874	95.41	VPGVGGLAPGVGGLAPGVGAVPGVGGPA			0.0090516	2235.25	746.09	2235.24	746.086	3	10	1.1.1.928.7	0	48.945	56.2876	48.9619
9	30.98	30.98	90.13	30.13	23.87	sp|P07916|ELN_CHICK	Elastin (Fragment) OS=Gallus gallus OX=9031 GN=ELN PE=1 SV=1			0.8041	89.59	FPGVGVLPGVPT			0.00183078	1138.64	570.327	1138.64	570.327	2	10	1.1.1.890.8	1	46.9209	820.994	47.1038
9	30.98	30.98	90.13	30.13	23.87	sp|P07916|ELN_CHICK	Elastin (Fragment) OS=Gallus gallus OX=9031 GN=ELN PE=1 SV=1			0.519993	78.69	GGVGGIGGLGGVGGVGVPGGL			0.001886	1591.87	796.942	1591.87	796.941	2	12	1.1.1.908.8	1	47.8949	72.3632	47.9001
9	30.98	30.98	90.13	30.13	23.87	sp|P07916|ELN_CHICK	Elastin (Fragment) OS=Gallus gallus OX=9031 GN=ELN PE=1 SV=1			0.498941	77.48	GVPGVPGVPGVPGVPGVVPG			0.00339889	1692.96	847.487	1692.96	847.485	2	14	2.1.1.935.11	0	48.768	85.6816	48.8347
9	30.98	30.98	90.13	30.13	23.87	sp|P07916|ELN_CHICK	Elastin (Fragment) OS=Gallus gallus OX=9031 GN=ELN PE=1 SV=1			0.162412	42.04	GVGGLGVGGLGAGGL			0.000960989	1139.63	570.823	1139.63	570.822	2	11	1.1.1.804.8	0	42.3225	92.3511	42.3577
9	30.98	30.98	90.13	30.13	23.87	sp|P07916|ELN_CHICK	Elastin (Fragment) OS=Gallus gallus OX=9031 GN=ELN PE=1 SV=1			0.153663	40.45	GIPGVGGVVPGVGVVPGAGVGGPA			0.000745806	1925.07	963.544	1925.07	963.544	2	8	2.1.1.920.14	1	47.9784	56.8656	47.9304
9	30.98	30.98	90.13	30.13	23.87	sp|P07916|ELN_CHICK	Elastin (Fragment) OS=Gallus gallus OX=9031 GN=ELN PE=1 SV=1			0.102923	29.94	AIPGGGVPGGGFFPGAGVGGL			0.00159173	1739.9	870.958	1739.9	870.957	2	12	3.1.1.977.5	1	51.4921	107.699	51.4973
9	30.98	30.98	90.13	30.13	23.87	sp|P07916|ELN_CHICK	Elastin (Fragment) OS=Gallus gallus OX=9031 GN=ELN PE=1 SV=1			0.0840728	25.46	VPGVGVPGVGVLPG			-0.0010411	1202.7	602.358	1202.7	602.358	2	8	1.1.1.829.15	0	43.6776	55.891	43.6394
9	30.98	30.98	90.13	30.13	23.87	sp|P07916|ELN_CHICK	Elastin (Fragment) OS=Gallus gallus OX=9031 GN=ELN PE=1 SV=1			0.0757207	23.41	GVSPIFPGGVGGQ			0.00236361	1170.61	586.31	1170.6	586.309	2	9	3.1.1.699.11	0	36.6972	328.543	36.6732
9	30.98	30.98	90.13	30.13	23.87	sp|P07916|ELN_CHICK	Elastin (Fragment) OS=Gallus gallus OX=9031 GN=ELN PE=1 SV=1			0.0589858	18.87	RFPGVGVLPGVPT			0.00228224	1294.74	648.378	1294.74	648.377	2	6	1.1.1.787.19	1	41.4314	96.8484	41.341
9	30.98	30.98	90.13	30.13	23.87	sp|P07916|ELN_CHICK	Elastin (Fragment) OS=Gallus gallus OX=9031 GN=ELN PE=1 SV=1			0.0545314	17.68	AVPGVPGVPGVTPGVGGVPSLVPGVGVPGVGVLPGAGIPQ			0.0243048	3462.98	866.753	3462.96	866.747	4	13	2.1.1.1185.5	0	61.9794	67.2067	61.9403
9	30.98	30.98	90.13	30.13	23.87	sp|P07916|ELN_CHICK	Elastin (Fragment) OS=Gallus gallus OX=9031 GN=ELN PE=1 SV=1			0.0540393	17.47	GIPGGLGVGGLGVGGLGAGGLGAGVGVPGFGVSPIFP			0.0686093	3072.74	1025.26	3072.68	1025.23	3	11	2.1.1.1164.4	1	60.8825	107.952	60.7822
9	30.98	30.98	90.13	30.13	23.87	sp|P07916|ELN_CHICK	Elastin (Fragment) OS=Gallus gallus OX=9031 GN=ELN PE=1 SV=1			0.000434512	15.35	PGVGVVPGLVPGVGGIPGVAGVGTPAGAAAAAAKAAK			-3.9955	3056.75	1019.92	3060.74	1021.26	3	12	1.1.1.1175.9	1	61.9972	199.483	62.0601
9	30.98	30.98	90.13	30.13	23.87	sp|P07916|ELN_CHICK	Elastin (Fragment) OS=Gallus gallus OX=9031 GN=ELN PE=1 SV=1			0	18.52	AIPGGGVPGGGFFPGAGVGGL			0.000981378	1739.9	870.957	1739.9	870.957	2	11	1.1.1.976.6	1	51.4995	93.9341	51.5047
9	30.98	30.98	90.13	30.13	23.87	sp|P07916|ELN_CHICK	Elastin (Fragment) OS=Gallus gallus OX=9031 GN=ELN PE=1 SV=1			0	99	APGVGGLAPGVGAVPGVGGPA			0.00256829	1655.9	828.958	1655.9	828.957	2	12	2.1.1.783.24	0	40.6599	172.268	40.721
9	30.98	30.98	90.13	30.13	23.87	sp|P07916|ELN_CHICK	Elastin (Fragment) OS=Gallus gallus OX=9031 GN=ELN PE=1 SV=1			0	18.56	APGVGGLAPGVGAVPGVGGPA			0.0029345	1655.9	828.958	1655.9	828.957	2	9	1.1.1.773.19	0	40.6916	130.815	40.7034
9	30.98	30.98	90.13	30.13	23.87	sp|P07916|ELN_CHICK	Elastin (Fragment) OS=Gallus gallus OX=9031 GN=ELN PE=1 SV=1			0	99	AVPGVPGVPGVTPGVGGVPS			0.00297459	1698.93	850.474	1698.93	850.473	2	15	1.1.1.803.12	0	42.2939	596.919	42.1969
9	30.98	30.98	90.13	30.13	23.87	sp|P07916|ELN_CHICK	Elastin (Fragment) OS=Gallus gallus OX=9031 GN=ELN PE=1 SV=1			0	99	AVPGVPGVPGVTPGVGGVPS			0.00297459	1698.93	850.474	1698.93	850.473	2	16	2.1.1.814.13	0	42.3085	648.496	42.2128
9	30.98	30.98	90.13	30.13	23.87	sp|P07916|ELN_CHICK	Elastin (Fragment) OS=Gallus gallus OX=9031 GN=ELN PE=1 SV=1			0	59.35	FPGVGVLPGVPT			0.00158664	1138.64	570.327	1138.64	570.327	2	9	2.1.1.900.6	1	46.8936	906.463	47.0787
9	30.98	30.98	90.13	30.13	23.87	sp|P07916|ELN_CHICK	Elastin (Fragment) OS=Gallus gallus OX=9031 GN=ELN PE=1 SV=1			0	17.58	FPGVGVLPGVPT			0.00183078	1138.64	570.327	1138.64	570.327	2	7	1.1.1.898.6	1	47.3394	820.994	47.1038
9	30.98	30.98	90.13	30.13	23.87	sp|P07916|ELN_CHICK	Elastin (Fragment) OS=Gallus gallus OX=9031 GN=ELN PE=1 SV=1			0	17.45	FPGVGVLPGVPT			0.00158664	1138.64	570.327	1138.64	570.327	2	9	2.1.1.908.6	1	47.3231	906.463	47.0787
9	30.98	30.98	90.13	30.13	23.87	sp|P07916|ELN_CHICK	Elastin (Fragment) OS=Gallus gallus OX=9031 GN=ELN PE=1 SV=1			0	96.14	GAGVGGVPGAVPGAVPGVPGVPGVTPGVGGVPS			0.00901832	2674.45	892.492	2674.44	892.489	3	13	1.1.1.912.6	0	48.1074	198.652	48.1127
9	30.98	30.98	90.13	30.13	23.87	sp|P07916|ELN_CHICK	Elastin (Fragment) OS=Gallus gallus OX=9031 GN=ELN PE=1 SV=1			0	76.35	GAGVGGVPGAVPGAVPGVPGVPGVTPGVGGVPS			0.00444069	2674.45	892.49	2674.44	892.489	3	11	2.1.1.922.12	0	48.0848	206.164	48.1431
9	30.98	30.98	90.13	30.13	23.87	sp|P07916|ELN_CHICK	Elastin (Fragment) OS=Gallus gallus OX=9031 GN=ELN PE=1 SV=1			0	99	GAGVLPGAGGIPGVGGVVPGVGVVPGAGVGGPA			0.0118121	2604.45	869.158	2604.44	869.154	3	22	2.1.1.1015.8	1	53.019	406.402	53.0772
9	30.98	30.98	90.13	30.13	23.87	sp|P07916|ELN_CHICK	Elastin (Fragment) OS=Gallus gallus OX=9031 GN=ELN PE=1 SV=1			0	99	GAGVLPGAGGIPGVGGVVPGVGVVPGAGVGGPA			0.00686823	2604.45	869.156	2604.44	869.154	3	21	1.1.1.1005.4	1	53.034	414.5	53.0921
9	30.98	30.98	90.13	30.13	23.87	sp|P07916|ELN_CHICK	Elastin (Fragment) OS=Gallus gallus OX=9031 GN=ELN PE=1 SV=1			0	99	GAGVLPGAGGVPGVVPGVGVVPG			0.0034107	1868.06	935.035	1868.05	935.033	2	17	1.1.1.911.12	1	48.0543	238.097	48.1127
9	30.98	30.98	90.13	30.13	23.87	sp|P07916|ELN_CHICK	Elastin (Fragment) OS=Gallus gallus OX=9031 GN=ELN PE=1 SV=1			0	43.05	GAGVLPGAGGVPGVVPGVGVVPG			-0.000373475	1868.05	935.033	1868.05	935.033	2	11	2.1.1.921.17	1	48.0317	263.577	48.1431
9	30.98	30.98	90.13	30.13	23.87	sp|P07916|ELN_CHICK	Elastin (Fragment) OS=Gallus gallus OX=9031 GN=ELN PE=1 SV=1			0	17.81	GAGVLPGAGGVPGVVPGVGVVPG			0.00699848	1868.06	623.694	1868.05	623.691	3	10	1.1.1.913.8	1	48.1605	71.8142	48.1127
9	30.98	30.98	90.13	30.13	23.87	sp|P07916|ELN_CHICK	Elastin (Fragment) OS=Gallus gallus OX=9031 GN=ELN PE=1 SV=1			0	99	GVPGVPGVPGVPGVPGVVPGVGV			0.0105126	1948.13	975.07	1948.11	975.065	2	20	3.1.1.1020.9	0	53.7671	334.978	53.877
9	30.98	30.98	90.13	30.13	23.87	sp|P07916|ELN_CHICK	Elastin (Fragment) OS=Gallus gallus OX=9031 GN=ELN PE=1 SV=1			0	99	GVPGVPGVPGVPGVPGVVPGVGV			0.0072167	1948.12	975.068	1948.11	975.065	2	20	2.1.1.1030.6	0	53.8116	387.627	53.9215
9	30.98	30.98	90.13	30.13	23.87	sp|P07916|ELN_CHICK	Elastin (Fragment) OS=Gallus gallus OX=9031 GN=ELN PE=1 SV=1			0	97.31	GVPGVPGVPGVPGVPGVVPGVGV			0.00177127	1948.12	650.379	1948.11	650.379	3	12	1.1.1.1022.7	0	53.9202	142.884	53.9371
9	30.98	30.98	90.13	30.13	23.87	sp|P07916|ELN_CHICK	Elastin (Fragment) OS=Gallus gallus OX=9031 GN=ELN PE=1 SV=1			0	99	GVPGVPGVPGVPGVPGVVPGVGVGGPA			0.0070277	2230.25	744.425	2230.25	744.423	3	21	1.1.1.992.10	0	52.3467	610.709	52.4049
9	30.98	30.98	90.13	30.13	23.87	sp|P07916|ELN_CHICK	Elastin (Fragment) OS=Gallus gallus OX=9031 GN=ELN PE=1 SV=1			0	99	GVPGVPGVPGVPGVPGVVPGVGVGGPA			0.00629528	2230.25	744.425	2230.25	744.423	3	24	2.1.1.1002.9	0	52.3259	600.555	52.3893
9	30.98	30.98	90.13	30.13	23.87	sp|P07916|ELN_CHICK	Elastin (Fragment) OS=Gallus gallus OX=9031 GN=ELN PE=1 SV=1			0	17.48	GVPGVPGVPGVPGVPGVVPGVGVGGPAA			0.00238461	2301.29	768.103	2301.28	768.102	3	16	2.1.1.1001.8	0	52.2679	107.199	52.2831
9	30.98	30.98	90.13	30.13	23.87	sp|P07916|ELN_CHICK	Elastin (Fragment) OS=Gallus gallus OX=9031 GN=ELN PE=1 SV=1			0	97.17	LVPGVGVPGVGVLPGAGIPQ			0.00148822	1782.04	892.028	1782.04	892.027	2	12	1.1.1.947.13	0	49.9631	108.856	50.0213
9	30.98	30.98	90.13	30.13	23.87	sp|P07916|ELN_CHICK	Elastin (Fragment) OS=Gallus gallus OX=9031 GN=ELN PE=1 SV=1			0	54.11	LVPGVGVPGVGVLPGAGIPQ			0.0052724	1782.05	892.03	1782.04	892.027	2	12	3.1.1.949.13	0	50.0556	105.636	50.0608
9	30.98	30.98	90.13	30.13	23.87	sp|P07916|ELN_CHICK	Elastin (Fragment) OS=Gallus gallus OX=9031 GN=ELN PE=1 SV=1			0	18.76	RFPGVGVLPGVPT			-0.00113573	1294.74	648.377	1294.74	648.377	2	9	2.1.1.797.9	1	41.3955	124.381	41.357
9	30.98	30.98	90.13	30.13	23.87	sp|P07916|ELN_CHICK	Elastin (Fragment) OS=Gallus gallus OX=9031 GN=ELN PE=1 SV=1			0	17.5	VPGVGGLAPGVGGLAPGVGAVPGVGGPA			0.00374154	2235.24	746.088	2235.24	746.086	3	10	2.1.1.940.9	0	49.0418	64.9869	48.9938
9	30.98	30.98	90.13	30.13	23.87	sp|P07916|ELN_CHICK	Elastin (Fragment) OS=Gallus gallus OX=9031 GN=ELN PE=1 SV=1			0	88.23	VPGVGVPGVGVLPGAGIPQ			0.00181197	1668.96	835.486	1668.96	835.485	2	12	2.1.1.903.11	0	47.0735	337.202	47.1853
9	30.98	30.98	90.13	30.13	23.87	sp|P07916|ELN_CHICK	Elastin (Fragment) OS=Gallus gallus OX=9031 GN=ELN PE=1 SV=1			0	52.09	VPGVGVPGVGVLPGAGIPQ			0.00535201	1668.96	835.488	1668.96	835.485	2	14	3.1.1.894.8	0	47.1397	290.146	47.2512
15	19.93	36.34	76.5	28.11	21.89	tr|A0A091F3S0|A0A091F3S0_CORBR	Alpha-enolase OS=Corvus brachyrhynchos OX=85066 GN=N302_14244 PE=3 SV=1			0	98.3	DATNVGDEGGFAPN	Cation:Na(E)@8		0.00331822	1384.55	693.284	1384.55	693.283	2	16	2.1.1.484.22	0	24.6537	345.477	24.6656
15	19.93	36.34	76.5	28.11	21.89	tr|A0A091F3S0|A0A091F3S0_CORBR	Alpha-enolase OS=Corvus brachyrhynchos OX=85066 GN=N302_14244 PE=3 SV=1			0	88.61	DATNVGDEGGFAPN	Cation:Na(E)@8		-0.000465959	1384.55	693.282	1384.55	693.283	2	15	1.1.1.474.22	0	24.6901	386.661	24.702
15	19.93	36.34	76.5	28.11	21.89	tr|A0A091F3S0|A0A091F3S0_CORBR	Alpha-enolase OS=Corvus brachyrhynchos OX=85066 GN=N302_14244 PE=3 SV=1			0	37.91	DATNVGDEGGFAPN	Cation:Na(E)@8		0.000266463	1384.55	693.283	1384.55	693.283	2	13	3.1.1.473.24	0	24.622	374.991	24.6845
15	19.93	36.34	76.5	28.11	21.89	tr|A0A091F3S0|A0A091F3S0_CORBR	Alpha-enolase OS=Corvus brachyrhynchos OX=85066 GN=N302_14244 PE=3 SV=1			0	99	QVVGDDLTVTNPK	Gln->pyro-Glu@N-term		0.00275843	1367.7	684.855	1367.69	684.854	2	9	3.1.1.604.22	0	31.6258	105.628	31.5838
15	19.93	36.34	76.5	28.11	21.89	tr|A0A091F3S0|A0A091F3S0_CORBR	Alpha-enolase OS=Corvus brachyrhynchos OX=85066 GN=N302_14244 PE=3 SV=1			0	99	QVVGDDLTVTNPK	Gln->pyro-Glu@N-term		0.00214808	1367.7	684.855	1367.69	684.854	2	8	1.1.1.604.23	0	31.6335	102.414	31.5898
15	19.93	36.34	76.5	28.11	21.89	tr|A0A091F3S0|A0A091F3S0_CORBR	Alpha-enolase OS=Corvus brachyrhynchos OX=85066 GN=N302_14244 PE=3 SV=1			0	96.34	QVVGDDLTVTNPK	Gln->pyro-Glu@N-term		-0.000659537	1367.69	684.854	1367.69	684.854	2	10	2.1.1.613.25	0	31.546	96.7856	31.5528
15	19.93	36.34	76.5	28.11	21.89	tr|A0A091F3S0|A0A091F3S0_CORBR	Alpha-enolase OS=Corvus brachyrhynchos OX=85066 GN=N302_14244 PE=3 SV=1			2	99	DATNVGDEGGFAPN			0.00369551	1362.57	682.293	1362.57	682.292	2	17	1.1.1.472.22	0	24.5821	11391.9	24.702
15	19.93	36.34	76.5	28.11	21.89	tr|A0A091F3S0|A0A091F3S0_CORBR	Alpha-enolase OS=Corvus brachyrhynchos OX=85066 GN=N302_14244 PE=3 SV=1			2	99	DATNVGDEGGFAPNI			0.00300555	1475.66	738.835	1475.65	738.834	2	15	1.1.1.690.21	0	36.2324	647.046	36.2459
15	19.93	36.34	76.5	28.11	21.89	tr|A0A091F3S0|A0A091F3S0_CORBR	Alpha-enolase OS=Corvus brachyrhynchos OX=85066 GN=N302_14244 PE=3 SV=1			2	99	DATNVGDEGGFAPNIL			0.00414664	1588.74	795.378	1588.74	795.376	2	13	1.1.1.830.16	0	43.7312	507.645	43.8532
15	19.93	36.34	76.5	28.11	21.89	tr|A0A091F3S0|A0A091F3S0_CORBR	Alpha-enolase OS=Corvus brachyrhynchos OX=85066 GN=N302_14244 PE=3 SV=1			2	99	GKDATNVGDEGGF			0.00322815	1265.56	633.785	1265.55	633.784	2	14	2.1.1.389.22	0	19.5407	150.114	19.5525
15	19.93	36.34	76.5	28.11	21.89	tr|A0A091F3S0|A0A091F3S0_CORBR	Alpha-enolase OS=Corvus brachyrhynchos OX=85066 GN=N302_14244 PE=3 SV=1			2	99	GKDATNVGDEGGFAPN			0.00299141	1547.69	774.851	1547.69	774.85	2	18	2.1.1.401.24	0	20.1911	2154.2	20.2537
15	19.93	36.34	76.5	28.11	21.89	tr|A0A091F3S0|A0A091F3S0_CORBR	Alpha-enolase OS=Corvus brachyrhynchos OX=85066 GN=N302_14244 PE=3 SV=1			2	99	HIADLAGNPEVILPV			0.00505862	1556.86	779.438	1556.86	779.435	2	13	1.1.1.840.11	1	44.2625	211.167	44.3346
15	19.93	36.34	76.5	28.11	21.89	tr|A0A091F3S0|A0A091F3S0_CORBR	Alpha-enolase OS=Corvus brachyrhynchos OX=85066 GN=N302_14244 PE=3 SV=1			2	99	YGKDATNVGDEGGFAPN			0.00545877	1710.75	856.384	1710.75	856.382	2	15	3.1.1.440.25	0	22.8426	261.201	22.8494
15	19.93	36.34	76.5	28.11	21.89	tr|A0A091F3S0|A0A091F3S0_CORBR	Alpha-enolase OS=Corvus brachyrhynchos OX=85066 GN=N302_14244 PE=3 SV=1			1.92082	99	HIADLAGNPEVILPVPA			0.00233918	1724.95	863.481	1724.95	863.48	2	13	3.1.1.842.11	1	44.3686	111.495	44.4273
15	19.93	36.34	76.5	28.11	21.89	tr|A0A091F3S0|A0A091F3S0_CORBR	Alpha-enolase OS=Corvus brachyrhynchos OX=85066 GN=N302_14244 PE=3 SV=1			1.18709	96.29	YGKDATNVGDEGGFAPNIL			0.000538816	1936.92	969.466	1936.92	969.466	2	12	1.1.1.733.22	0	38.5504	123.145	38.5556
15	19.93	36.34	76.5	28.11	21.89	tr|A0A091F3S0|A0A091F3S0_CORBR	Alpha-enolase OS=Corvus brachyrhynchos OX=85066 GN=N302_14244 PE=3 SV=1			1.09152	95.34	DATNVGDEGGF			0.00161291	1080.44	541.226	1080.44	541.225	2	13	2.1.1.487.13	0	24.7978	696.317	24.8247
15	19.93	36.34	76.5	28.11	21.89	tr|A0A091F3S0|A0A091F3S0_CORBR	Alpha-enolase OS=Corvus brachyrhynchos OX=85066 GN=N302_14244 PE=3 SV=1			0.657577	86.49	IEDPFDQDDWGA			0.0421922	1406.6	704.31	1406.56	704.289	2	10	3.1.1.712.20	1	37.4112	164.401	37.4792
15	19.93	36.34	76.5	28.11	21.89	tr|A0A091F3S0|A0A091F3S0_CORBR	Alpha-enolase OS=Corvus brachyrhynchos OX=85066 GN=N302_14244 PE=3 SV=1			0.435334	75.77	NVGDEGGFAPN			0.00105092	1075.46	538.736	1075.46	538.736	2	11	3.1.1.422.11	0	21.8485	1504.27	21.8246
15	19.93	36.34	76.5	28.11	21.89	tr|A0A091F3S0|A0A091F3S0_CORBR	Alpha-enolase OS=Corvus brachyrhynchos OX=85066 GN=N302_14244 PE=3 SV=1			0.16813	46.16	AGNPEVILPVPA			0.00144365	1175.66	588.836	1175.66	588.835	2	11	1.1.1.783.4	1	41.197	395.675	41.0734
15	19.93	36.34	76.5	28.11	21.89	tr|A0A091F3S0|A0A091F3S0_CORBR	Alpha-enolase OS=Corvus brachyrhynchos OX=85066 GN=N302_14244 PE=3 SV=1			0.140261	40.77	IADLAGNPEVILPV			-0.00109299	1419.8	710.905	1419.8	710.906	2	11	3.1.1.939.5	1	49.5109	85.5516	49.531
15	19.93	36.34	76.5	28.11	21.89	tr|A0A091F3S0|A0A091F3S0_CORBR	Alpha-enolase OS=Corvus brachyrhynchos OX=85066 GN=N302_14244 PE=3 SV=1			0.0942041	30.51	GNPEVILPVPA			0.00132599	1104.62	553.317	1104.62	553.316	2	7	3.1.1.781.9	1	41.0767	166.709	41.1102
15	19.93	36.34	76.5	28.11	21.89	tr|A0A091F3S0|A0A091F3S0_CORBR	Alpha-enolase OS=Corvus brachyrhynchos OX=85066 GN=N302_14244 PE=3 SV=1			0.0877779	28.86	GDEGGFAPN			0.00332246	862.349	432.182	862.346	432.18	2	6	3.1.1.328.9	0	16.8037	87.4002	16.8373
15	19.93	36.34	76.5	28.11	21.89	tr|A0A091F3S0|A0A091F3S0_CORBR	Alpha-enolase OS=Corvus brachyrhynchos OX=85066 GN=N302_14244 PE=3 SV=1			0.0560111	19.91	ADLAGNPEVILPVPA			0.000661712	1474.8	738.409	1474.8	738.409	2	9	1.1.1.875.10	1	46.1416	63.3579	46.1468
15	19.93	36.34	76.5	28.11	21.89	tr|A0A091F3S0|A0A091F3S0_CORBR	Alpha-enolase OS=Corvus brachyrhynchos OX=85066 GN=N302_14244 PE=3 SV=1			0.0540393	19.41	ADLAGNPEVILPV			0.00179424	1306.72	654.365	1306.71	654.364	2	9	1.1.1.875.7	1	46.1266	157.158	46.1468
15	19.93	36.34	76.5	28.11	21.89	tr|A0A091F3S0|A0A091F3S0_CORBR	Alpha-enolase OS=Corvus brachyrhynchos OX=85066 GN=N302_14244 PE=3 SV=1			0	15.64	AGAAEKGVPL			0.00161937	911.509	456.762	911.508	456.761	2	6	1.1.1.368.6	0	18.9561	79.099	18.9947
15	19.93	36.34	76.5	28.11	21.89	tr|A0A091F3S0|A0A091F3S0_CORBR	Alpha-enolase OS=Corvus brachyrhynchos OX=85066 GN=N302_14244 PE=3 SV=1			0	28.89	DATNVGDEGGF			0.0036881	1080.44	541.227	1080.44	541.225	2	10	3.1.1.475.15	0	24.7147	622	24.8461
15	19.93	36.34	76.5	28.11	21.89	tr|A0A091F3S0|A0A091F3S0_CORBR	Alpha-enolase OS=Corvus brachyrhynchos OX=85066 GN=N302_14244 PE=3 SV=1			0	99	DATNVGDEGGFAPN			0.00320722	1362.57	682.293	1362.57	682.292	2	20	2.1.1.482.21	0	24.5449	10956.1	24.6656
15	19.93	36.34	76.5	28.11	21.89	tr|A0A091F3S0|A0A091F3S0_CORBR	Alpha-enolase OS=Corvus brachyrhynchos OX=85066 GN=N302_14244 PE=3 SV=1			0	30.9	DATNVGDEGGFAPN			0.00284101	1362.57	682.293	1362.57	682.292	2	11	3.1.1.479.20	0	24.9387	10176.3	24.6845
15	19.93	36.34	76.5	28.11	21.89	tr|A0A091F3S0|A0A091F3S0_CORBR	Alpha-enolase OS=Corvus brachyrhynchos OX=85066 GN=N302_14244 PE=3 SV=1			0	99	DATNVGDEGGFAPNI			0.00276141	1475.66	738.835	1475.65	738.834	2	14	2.1.1.702.12	0	36.3063	639.21	36.2106
15	19.93	36.34	76.5	28.11	21.89	tr|A0A091F3S0|A0A091F3S0_CORBR	Alpha-enolase OS=Corvus brachyrhynchos OX=85066 GN=N302_14244 PE=3 SV=1			0	92.72	DATNVGDEGGFAPNIL			0.00207145	1588.74	795.377	1588.74	795.376	2	11	2.1.1.840.17	0	43.6962	568.495	43.8189
15	19.93	36.34	76.5	28.11	21.89	tr|A0A091F3S0|A0A091F3S0_CORBR	Alpha-enolase OS=Corvus brachyrhynchos OX=85066 GN=N302_14244 PE=3 SV=1			0	55.5	DATNVGDEGGFAPNIL			0.00451285	1588.74	795.378	1588.74	795.376	2	9	3.1.1.830.9	0	43.7114	486.503	43.8389
15	19.93	36.34	76.5	28.11	21.89	tr|A0A091F3S0|A0A091F3S0_CORBR	Alpha-enolase OS=Corvus brachyrhynchos OX=85066 GN=N302_14244 PE=3 SV=1			0	59.71	EDPFDQDDW			0.00185026	1165.42	583.718	1165.42	583.717	2	12	2.1.1.768.10	0	39.8301	1685.19	39.9699
15	19.93	36.34	76.5	28.11	21.89	tr|A0A091F3S0|A0A091F3S0_CORBR	Alpha-enolase OS=Corvus brachyrhynchos OX=85066 GN=N302_14244 PE=3 SV=1			0	42.6	EDPFDQDDW			1.92036e-05	1165.42	583.717	1165.42	583.717	2	12	1.1.1.757.12	0	39.8156	1658.57	39.9519
15	19.93	36.34	76.5	28.11	21.89	tr|A0A091F3S0|A0A091F3S0_CORBR	Alpha-enolase OS=Corvus brachyrhynchos OX=85066 GN=N302_14244 PE=3 SV=1			0	86.72	FNVINGGSH			0.00405549	943.455	472.735	943.451	472.733	2	9	2.1.1.398.9	0	20.0041	227.712	19.93
15	19.93	36.34	76.5	28.11	21.89	tr|A0A091F3S0|A0A091F3S0_CORBR	Alpha-enolase OS=Corvus brachyrhynchos OX=85066 GN=N302_14244 PE=3 SV=1			0	86.38	FNVINGGSHAGN			0.0044182	1185.56	593.786	1185.55	593.784	2	11	3.1.1.376.17	0	19.3886	643.395	19.4625
15	19.93	36.34	76.5	28.11	21.89	tr|A0A091F3S0|A0A091F3S0_CORBR	Alpha-enolase OS=Corvus brachyrhynchos OX=85066 GN=N302_14244 PE=3 SV=1			0	79.36	FNVINGGSHAGN			0.00136644	1185.55	593.784	1185.55	593.784	2	11	1.1.1.376.20	0	19.4105	658.386	19.4795
15	19.93	36.34	76.5	28.11	21.89	tr|A0A091F3S0|A0A091F3S0_CORBR	Alpha-enolase OS=Corvus brachyrhynchos OX=85066 GN=N302_14244 PE=3 SV=1			0	21.68	FNVINGGSHAGN			0.00173265	1185.55	593.784	1185.55	593.784	2	10	2.1.1.386.18	0	19.3723	681.175	19.4448
15	19.93	36.34	76.5	28.11	21.89	tr|A0A091F3S0|A0A091F3S0_CORBR	Alpha-enolase OS=Corvus brachyrhynchos OX=85066 GN=N302_14244 PE=3 SV=1			0	91.06	FNVINGGSHAGNK			0.00222861	1313.65	657.832	1313.65	657.831	2	9	1.1.1.303.25	0	15.5114	187.549	15.5182
15	19.93	36.34	76.5	28.11	21.89	tr|A0A091F3S0|A0A091F3S0_CORBR	Alpha-enolase OS=Corvus brachyrhynchos OX=85066 GN=N302_14244 PE=3 SV=1			0	79.07	FNVINGGSHAGNK			0.00137412	1313.65	657.832	1313.65	657.831	2	11	2.1.1.314.16	0	15.5228	187.27	15.5346
15	19.93	36.34	76.5	28.11	21.89	tr|A0A091F3S0|A0A091F3S0_CORBR	Alpha-enolase OS=Corvus brachyrhynchos OX=85066 GN=N302_14244 PE=3 SV=1			0	21.29	FNVINGGSHAGNKL			0.0047297	1426.74	476.586	1426.73	476.585	3	9	2.1.1.448.10	0	22.6932	1445.58	22.7789
15	19.93	36.34	76.5	28.11	21.89	tr|A0A091F3S0|A0A091F3S0_CORBR	Alpha-enolase OS=Corvus brachyrhynchos OX=85066 GN=N302_14244 PE=3 SV=1			0	20.48	FNVINGGSHAGNKL			0.00418039	1426.74	476.586	1426.73	476.585	3	9	1.1.1.438.9	0	22.7262	1264.58	22.7598
15	19.93	36.34	76.5	28.11	21.89	tr|A0A091F3S0|A0A091F3S0_CORBR	Alpha-enolase OS=Corvus brachyrhynchos OX=85066 GN=N302_14244 PE=3 SV=1			0	93.7	GDDLTVTNPK			0.00144866	1058.53	530.27	1058.52	530.269	2	16	2.1.1.324.15	0	16.0492	6595.36	16.1745
15	19.93	36.34	76.5	28.11	21.89	tr|A0A091F3S0|A0A091F3S0_CORBR	Alpha-enolase OS=Corvus brachyrhynchos OX=85066 GN=N302_14244 PE=3 SV=1			0	71.62	GDDLTVTNPK			0.00205901	1058.53	530.27	1058.52	530.269	2	13	1.1.1.312.6	0	15.9681	6538.82	16.1583
15	19.93	36.34	76.5	28.11	21.89	tr|A0A091F3S0|A0A091F3S0_CORBR	Alpha-enolase OS=Corvus brachyrhynchos OX=85066 GN=N302_14244 PE=3 SV=1			0	63.65	GDDLTVTNPK			0.0016928	1058.53	530.27	1058.52	530.269	2	8	3.1.1.311.11	0	15.9029	6595.88	16.0932
15	19.93	36.34	76.5	28.11	21.89	tr|A0A091F3S0|A0A091F3S0_CORBR	Alpha-enolase OS=Corvus brachyrhynchos OX=85066 GN=N302_14244 PE=3 SV=1			0	52.55	GDDLTVTNPK			0.00205901	1058.53	530.27	1058.52	530.269	2	13	1.1.1.320.11	0	16.4004	6538.82	16.1583
15	19.93	36.34	76.5	28.11	21.89	tr|A0A091F3S0|A0A091F3S0_CORBR	Alpha-enolase OS=Corvus brachyrhynchos OX=85066 GN=N302_14244 PE=3 SV=1			0	48.62	GDDLTVTNPK			0.00144866	1058.53	530.27	1058.52	530.269	2	11	2.1.1.332.15	0	16.4718	6595.36	16.1745
15	19.93	36.34	76.5	28.11	21.89	tr|A0A091F3S0|A0A091F3S0_CORBR	Alpha-enolase OS=Corvus brachyrhynchos OX=85066 GN=N302_14244 PE=3 SV=1			0	28.88	GDDLTVTNPK			0.0016928	1058.53	530.27	1058.52	530.269	2	11	3.1.1.319.14	0	16.335	6595.88	16.0932
15	19.93	36.34	76.5	28.11	21.89	tr|A0A091F3S0|A0A091F3S0_CORBR	Alpha-enolase OS=Corvus brachyrhynchos OX=85066 GN=N302_14244 PE=3 SV=1			0	33.56	GKDATNVGDEGGF			0.00322815	1265.56	633.785	1265.55	633.784	2	11	1.1.1.379.22	0	19.5756	156.313	19.5875
15	19.93	36.34	76.5	28.11	21.89	tr|A0A091F3S0|A0A091F3S0_CORBR	Alpha-enolase OS=Corvus brachyrhynchos OX=85066 GN=N302_14244 PE=3 SV=1			0	98.36	GKDATNVGDEGGFAPN			0.00543282	1547.69	774.853	1547.69	774.85	2	15	3.1.1.391.26	0	20.2119	2155.16	20.2711
15	19.93	36.34	76.5	28.11	21.89	tr|A0A091F3S0|A0A091F3S0_CORBR	Alpha-enolase OS=Corvus brachyrhynchos OX=85066 GN=N302_14244 PE=3 SV=1			0	87.16	GKDATNVGDEGGFAPN			0.00164864	1547.69	774.851	1547.69	774.85	2	12	1.1.1.390.23	0	20.1708	1902.11	20.2349
15	19.93	36.34	76.5	28.11	21.89	tr|A0A091F3S0|A0A091F3S0_CORBR	Alpha-enolase OS=Corvus brachyrhynchos OX=85066 GN=N302_14244 PE=3 SV=1			0	99	GYTDKVVIGM			0.00260681	1081.55	541.783	1081.55	541.781	2	15	3.1.1.583.12	0	30.4806	384.911	30.5092
15	19.93	36.34	76.5	28.11	21.89	tr|A0A091F3S0|A0A091F3S0_CORBR	Alpha-enolase OS=Corvus brachyrhynchos OX=85066 GN=N302_14244 PE=3 SV=1			0	98.56	GYTDKVVIGM			0.00309509	1081.55	541.783	1081.55	541.781	2	12	2.1.1.593.9	0	30.4479	431.192	30.4813
15	19.93	36.34	76.5	28.11	21.89	tr|A0A091F3S0|A0A091F3S0_CORBR	Alpha-enolase OS=Corvus brachyrhynchos OX=85066 GN=N302_14244 PE=3 SV=1			0	98.53	HIADLAGNPEVILPV			0.00200686	1556.86	779.436	1556.86	779.435	2	13	3.1.1.840.5	1	44.2466	205.078	44.3203
15	19.93	36.34	76.5	28.11	21.89	tr|A0A091F3S0|A0A091F3S0_CORBR	Alpha-enolase OS=Corvus brachyrhynchos OX=85066 GN=N302_14244 PE=3 SV=1			0	94.85	HIADLAGNPEVILPV			0.00261721	1556.86	779.437	1556.86	779.435	2	11	2.1.1.850.14	1	44.2317	242.053	44.354
15	19.93	36.34	76.5	28.11	21.89	tr|A0A091F3S0|A0A091F3S0_CORBR	Alpha-enolase OS=Corvus brachyrhynchos OX=85066 GN=N302_14244 PE=3 SV=1			0	96.82	HIADLAGNPEVILPVPA			0.00197297	1724.95	863.481	1724.95	863.48	2	11	2.1.1.852.15	1	44.3487	172.898	44.4077
15	19.93	36.34	76.5	28.11	21.89	tr|A0A091F3S0|A0A091F3S0_CORBR	Alpha-enolase OS=Corvus brachyrhynchos OX=85066 GN=N302_14244 PE=3 SV=1			0	70.71	HIADLAGNPEVILPVPA			0.00233918	1724.95	863.481	1724.95	863.48	2	11	1.1.1.842.8	1	44.3827	143.208	44.4413
15	19.93	36.34	76.5	28.11	21.89	tr|A0A091F3S0|A0A091F3S0_CORBR	Alpha-enolase OS=Corvus brachyrhynchos OX=85066 GN=N302_14244 PE=3 SV=1			0	95.86	IEDPFDQDDW			0.00433413	1278.51	640.261	1278.5	640.259	2	13	1.1.1.861.5	0	45.375	532.882	45.5083
15	19.93	36.34	76.5	28.11	21.89	tr|A0A091F3S0|A0A091F3S0_CORBR	Alpha-enolase OS=Corvus brachyrhynchos OX=85066 GN=N302_14244 PE=3 SV=1			0	93.91	IEDPFDQDDW			0.00201479	1278.51	640.26	1278.5	640.259	2	12	3.1.1.862.9	0	45.4258	561.077	45.6011
15	19.93	36.34	76.5	28.11	21.89	tr|A0A091F3S0|A0A091F3S0_CORBR	Alpha-enolase OS=Corvus brachyrhynchos OX=85066 GN=N302_14244 PE=3 SV=1			0	25.71	IEDPFDQDDW			-6.04034e-05	1278.5	640.259	1278.5	640.259	2	10	2.1.1.880.10	0	45.8331	614.525	45.5849
15	19.93	36.34	76.5	28.11	21.89	tr|A0A091F3S0|A0A091F3S0_CORBR	Alpha-enolase OS=Corvus brachyrhynchos OX=85066 GN=N302_14244 PE=3 SV=1			0	17.72	IEDPFDQDDW			-6.04034e-05	1278.5	640.259	1278.5	640.259	2	11	2.1.1.872.5	0	45.3979	614.525	45.5849
15	19.93	36.34	76.5	28.11	21.89	tr|A0A091F3S0|A0A091F3S0_CORBR	Alpha-enolase OS=Corvus brachyrhynchos OX=85066 GN=N302_14244 PE=3 SV=1			0	27.46	LEMDGTENK			0.00102049	1035.46	518.735	1035.45	518.734	2	9	1.1.1.235.10	0	11.9014	293.336	11.9166
15	19.93	36.34	76.5	28.11	21.89	tr|A0A091F3S0|A0A091F3S0_CORBR	Alpha-enolase OS=Corvus brachyrhynchos OX=85066 GN=N302_14244 PE=3 SV=1			0	92.19	MLEMDGTENK			0.00167357	1166.5	584.255	1166.49	584.255	2	11	2.1.1.352.14	0	17.5352	1803.52	17.6675
15	19.93	36.34	76.5	28.11	21.89	tr|A0A091F3S0|A0A091F3S0_CORBR	Alpha-enolase OS=Corvus brachyrhynchos OX=85066 GN=N302_14244 PE=3 SV=1			0	76.64	MLEMDGTENK			0.00142943	1166.5	584.255	1166.49	584.255	2	11	1.1.1.341.21	0	17.5294	1920.19	17.6502
15	19.93	36.34	76.5	28.11	21.89	tr|A0A091F3S0|A0A091F3S0_CORBR	Alpha-enolase OS=Corvus brachyrhynchos OX=85066 GN=N302_14244 PE=3 SV=1			0	28.86	MLEMDGTENK			0.00203978	1166.5	584.256	1166.49	584.255	2	7	3.1.1.340.23	0	17.4671	1848.43	17.6378
15	19.93	36.34	76.5	28.11	21.89	tr|A0A091F3S0|A0A091F3S0_CORBR	Alpha-enolase OS=Corvus brachyrhynchos OX=85066 GN=N302_14244 PE=3 SV=1			0	20.86	MLEMDGTENKS			0.00309242	1253.53	627.772	1253.53	627.771	2	8	2.1.1.353.21	0	17.602	58.0638	17.6139
15	19.93	36.34	76.5	28.11	21.89	tr|A0A091F3S0|A0A091F3S0_CORBR	Alpha-enolase OS=Corvus brachyrhynchos OX=85066 GN=N302_14244 PE=3 SV=1			0	99	QVVGDDLTVTNPK			0.000379248	1384.72	693.367	1384.72	693.367	2	11	1.1.1.456.25	0	23.7239	270.96	23.7848
15	19.93	36.34	76.5	28.11	21.89	tr|A0A091F3S0|A0A091F3S0_CORBR	Alpha-enolase OS=Corvus brachyrhynchos OX=85066 GN=N302_14244 PE=3 SV=1			0	96.83	QVVGDDLTVTNPK			0.00306479	1384.72	693.369	1384.72	693.367	2	12	2.1.1.466.23	0	23.6868	256.577	23.697
15	19.93	36.34	76.5	28.11	21.89	tr|A0A091F3S0|A0A091F3S0_CORBR	Alpha-enolase OS=Corvus brachyrhynchos OX=85066 GN=N302_14244 PE=3 SV=1			0	74.55	QVVGDDLTVTNPK			0.00184409	1384.72	693.368	1384.72	693.367	2	11	3.1.1.456.19	0	23.6965	279.584	23.7134
15	19.93	36.34	76.5	28.11	21.89	tr|A0A091F3S0|A0A091F3S0_CORBR	Alpha-enolase OS=Corvus brachyrhynchos OX=85066 GN=N302_14244 PE=3 SV=1			0	97.81	SGETEDTFIADLV			0.00724495	1395.65	698.831	1395.64	698.828	2	11	3.1.1.955.10	0	50.3618	231.426	50.4316
15	19.93	36.34	76.5	28.11	21.89	tr|A0A091F3S0|A0A091F3S0_CORBR	Alpha-enolase OS=Corvus brachyrhynchos OX=85066 GN=N302_14244 PE=3 SV=1			0	79.63	SGETEDTFIADLV			0.00175178	1395.64	698.828	1395.64	698.828	2	15	2.1.1.964.3	0	50.295	215.355	50.375
15	19.93	36.34	76.5	28.11	21.89	tr|A0A091F3S0|A0A091F3S0_CORBR	Alpha-enolase OS=Corvus brachyrhynchos OX=85066 GN=N302_14244 PE=3 SV=1			0	67.06	SGETEDTFIADLV			0.00150764	1395.64	698.828	1395.64	698.828	2	10	1.1.1.953.8	0	50.2661	192.501	50.3924
15	19.93	36.34	76.5	28.11	21.89	tr|A0A091F3S0|A0A091F3S0_CORBR	Alpha-enolase OS=Corvus brachyrhynchos OX=85066 GN=N302_14244 PE=3 SV=1			0	62.55	SGETEDTFIADLVVG			0.00318273	1551.73	776.874	1551.73	776.872	2	11	1.1.1.1000.10	0	52.7654	175.197	52.8283
15	19.93	36.34	76.5	28.11	21.89	tr|A0A091F3S0|A0A091F3S0_CORBR	Alpha-enolase OS=Corvus brachyrhynchos OX=85066 GN=N302_14244 PE=3 SV=1			0	51.34	SGETEDTFIADLVVG			0.00403722	1551.73	776.875	1551.73	776.872	2	12	3.1.1.1001.4	0	52.751	183.073	52.8207
15	19.93	36.34	76.5	28.11	21.89	tr|A0A091F3S0|A0A091F3S0_CORBR	Alpha-enolase OS=Corvus brachyrhynchos OX=85066 GN=N302_14244 PE=3 SV=1			0	17.58	SGETEDTFIADLVVG			0.00342687	1551.73	776.874	1551.73	776.872	2	11	2.1.1.1010.6	0	52.7468	205.262	52.866
15	19.93	36.34	76.5	28.11	21.89	tr|A0A091F3S0|A0A091F3S0_CORBR	Alpha-enolase OS=Corvus brachyrhynchos OX=85066 GN=N302_14244 PE=3 SV=1			0	43.64	TDKVVIGM			0.000851218	861.464	431.739	861.463	431.739	2	10	1.1.1.466.8	0	24.2355	530.998	24.2707
15	19.93	36.34	76.5	28.11	21.89	tr|A0A091F3S0|A0A091F3S0_CORBR	Alpha-enolase OS=Corvus brachyrhynchos OX=85066 GN=N302_14244 PE=3 SV=1			0	16.05	VNQIGSVTE			-0.000860656	945.476	473.745	945.477	473.746	2	11	1.1.1.377.9	0	19.4459	321.747	19.5335
15	19.93	36.34	76.5	28.11	21.89	tr|A0A091F3S0|A0A091F3S0_CORBR	Alpha-enolase OS=Corvus brachyrhynchos OX=85066 GN=N302_14244 PE=3 SV=1			0	98.74	VNQIGSVTESLQ			1.00288	1274.65	638.334	1273.65	637.833	2	12	2.1.1.562.20	0	28.8045	607.53	28.7121
15	19.93	36.34	76.5	28.11	21.89	tr|A0A091F3S0|A0A091F3S0_CORBR	Alpha-enolase OS=Corvus brachyrhynchos OX=85066 GN=N302_14244 PE=3 SV=1			0	99	VVGDDLTVTNPK			0.00219407	1256.66	629.339	1256.66	629.338	2	16	2.1.1.434.21	0	21.9563	1266.47	22.0238
15	19.93	36.34	76.5	28.11	21.89	tr|A0A091F3S0|A0A091F3S0_CORBR	Alpha-enolase OS=Corvus brachyrhynchos OX=85066 GN=N302_14244 PE=3 SV=1			0	99	VVGDDLTVTNPKR			0.0022355	1412.76	471.929	1412.76	471.928	3	12	1.1.1.373.12	0	19.2352	140.482	19.2637
15	19.93	36.34	76.5	28.11	21.89	tr|A0A091F3S0|A0A091F3S0_CORBR	Alpha-enolase OS=Corvus brachyrhynchos OX=85066 GN=N302_14244 PE=3 SV=1			0	18.84	VVIGM			-0.00527117	517.288	518.295	517.293	518.301	1	6	1.1.1.510.12	0	26.6062	203.196	26.7416
15	19.93	36.34	76.5	28.11	21.89	tr|A0A091F3S0|A0A091F3S0_CORBR	Alpha-enolase OS=Corvus brachyrhynchos OX=85066 GN=N302_14244 PE=3 SV=1			0	75.24	YGKDATNVGDEGGFAPNIL			0.00395679	1936.92	969.468	1936.92	969.466	2	9	3.1.1.735.26	0	38.6564	135.883	38.6615
43	4.26	4.26	33.7	17.39	16.3	tr|Q9PSQ9|Q9PSQ9_CHICK	Alpha-1,4 glucan phosphorylase (Fragments) OS=Gallus gallus OX=9031 PE=3 SV=1			0	99	QEIEEDAGLGNGGLG	Gln->pyro-Glu@N-term		0.00263255	1440.64	721.327	1440.64	721.326	2	18	1.1.1.729.20	0	38.3248	2474.19	38.4477
43	4.26	4.26	33.7	17.39	16.3	tr|Q9PSQ9|Q9PSQ9_CHICK	Alpha-1,4 glucan phosphorylase (Fragments) OS=Gallus gallus OX=9031 PE=3 SV=1			0	99	QEIEEDAGLGNGGLG	Gln->pyro-Glu@N-term		-0.000663351	1440.64	721.325	1440.64	721.326	2	18	2.1.1.740.18	0	38.3383	2388.91	38.4107
43	4.26	4.26	33.7	17.39	16.3	tr|Q9PSQ9|Q9PSQ9_CHICK	Alpha-1,4 glucan phosphorylase (Fragments) OS=Gallus gallus OX=9031 PE=3 SV=1			0	99	QEIEEDAGLGNGGLG	Gln->pyro-Glu@N-term		0.00360911	1440.64	721.327	1440.64	721.326	2	17	3.1.1.730.16	0	38.3701	2273.34	38.4997
43	4.26	4.26	33.7	17.39	16.3	tr|Q9PSQ9|Q9PSQ9_CHICK	Alpha-1,4 glucan phosphorylase (Fragments) OS=Gallus gallus OX=9031 PE=3 SV=1			2	99	QEIEEDAGLGNGGLG			0.00245063	1457.67	729.84	1457.66	729.839	2	22	1.1.1.574.24	1	30.0279	14403	30.0364
43	4.26	4.26	33.7	17.39	16.3	tr|Q9PSQ9|Q9PSQ9_CHICK	Alpha-1,4 glucan phosphorylase (Fragments) OS=Gallus gallus OX=9031 PE=3 SV=1			1.65758	99	EIEEDAGLGNGGLG			0.0024344	1329.61	665.811	1329.6	665.81	2	13	2.1.1.569.21	0	29.1827	1724.92	29.3041
43	4.26	4.26	33.7	17.39	16.3	tr|Q9PSQ9|Q9PSQ9_CHICK	Alpha-1,4 glucan phosphorylase (Fragments) OS=Gallus gallus OX=9031 PE=3 SV=1			0.496209	83.89	LQEIEEDAGLGNGGLG			0.00554485	1570.75	786.384	1570.75	786.381	2	8	2.1.1.669.23	1	34.5399	169.794	34.5501
43	4.26	4.26	33.7	17.39	16.3	tr|Q9PSQ9|Q9PSQ9_CHICK	Alpha-1,4 glucan phosphorylase (Fragments) OS=Gallus gallus OX=9031 PE=3 SV=1			0.0535477	24.33	QEIEEDAGLGN			0.00686282	1173.52	587.768	1173.52	587.765	2	12	1.1.1.425.17	1	22.0389	316.941	22.0591
43	4.26	4.26	33.7	17.39	16.3	tr|Q9PSQ9|Q9PSQ9_CHICK	Alpha-1,4 glucan phosphorylase (Fragments) OS=Gallus gallus OX=9031 PE=3 SV=1			0.048177	22.22	DAGLGNGGLG			0.00767366	829.401	415.708	829.393	415.704	2	9	2.1.1.427.7	0	21.5551	129.116	21.5381
43	4.26	4.26	33.7	17.39	16.3	tr|Q9PSQ9|Q9PSQ9_CHICK	Alpha-1,4 glucan phosphorylase (Fragments) OS=Gallus gallus OX=9031 PE=3 SV=1			0	72.38	EIEEDAGLGNGGLG			0.00304475	1329.61	665.811	1329.6	665.81	2	11	3.1.1.560.21	0	29.2614	1790.37	29.3832
43	4.26	4.26	33.7	17.39	16.3	tr|Q9PSQ9|Q9PSQ9_CHICK	Alpha-1,4 glucan phosphorylase (Fragments) OS=Gallus gallus OX=9031 PE=3 SV=1			0	39.31	EIEEDAGLGNGGLG			0.00280061	1329.61	665.811	1329.6	665.81	2	12	1.1.1.560.24	0	29.2772	1810.59	29.3398
43	4.26	4.26	33.7	17.39	16.3	tr|Q9PSQ9|Q9PSQ9_CHICK	Alpha-1,4 glucan phosphorylase (Fragments) OS=Gallus gallus OX=9031 PE=3 SV=1			0	99	QEIEEDAGLGNGGLG			0.00159614	1457.67	729.84	1457.66	729.839	2	22	2.1.1.584.22	1	29.989	15905.2	30.0008
43	4.26	4.26	33.7	17.39	16.3	tr|Q9PSQ9|Q9PSQ9_CHICK	Alpha-1,4 glucan phosphorylase (Fragments) OS=Gallus gallus OX=9031 PE=3 SV=1			0	99	QEIEEDAGLGNGGLG			0.00245063	1457.67	729.84	1457.66	729.839	2	23	3.1.1.575.24	1	30.0713	14213.3	30.0266
43	4.26	4.26	33.7	17.39	16.3	tr|Q9PSQ9|Q9PSQ9_CHICK	Alpha-1,4 glucan phosphorylase (Fragments) OS=Gallus gallus OX=9031 PE=3 SV=1			0	21.27	QEIEEDAGLGNGGLG			0.00245063	1457.67	729.84	1457.66	729.839	2	10	1.1.1.578.23	1	30.2395	14403	30.0364
98	1.48	1.48	16.09	16.09	16.09	tr|G1NI90|G1NI90_MELGA; tr|F1NF81|F1NF81_CHICK; tr|A0A2P4TI04|A0A2P4TI04_BAMTH; tr|A0A2I0MGA7|A0A2I0MGA7_COLLI; tr|A0A226P018|A0A226P018_COLVI; tr|A0A226MTB7|A0A226MTB7_CALSU; tr|A0A1V4K5Z5|A0A1V4K5Z5_PATFA; tr|A0A1D5PIR2|A0A1D5PIR2_CHICK; tr|A0A0Q3Q473|A0A0Q3Q473_AMAAE; tr|A0A093IUI0|A0A093IUI0_DRYPU; tr|A0A091Q478|A0A091Q478_LEPDC; tr|A0A091FPS2|A0A091FPS2_9AVES; sp|Q9PRL8|ACBP_CHICK	Uncharacterized protein OS=Meleagris gallopavo OX=9103 GN=DBI PE=4 SV=1; Acyl-CoA-binding protein OS=Gallus gallus OX=9031 GN=DBI PE=4 SV=1; Uncharacterized protein OS=Bambusicola thoracicus OX=9083 GN=CIB84_000259 PE=4 SV=1; Diazepam binding inhibitor (GABA receptor modulator, acyl-CoA binding protein) OS=Columba livia OX=8932 GN=DBI PE=4 SV=1; Uncharacterized protein OS=Colinus virginianus OX=9…			1.48149	98.84	QATVGDVNTDRPGM			0.00211477	1459.67	730.845	1459.67	730.844	2	10	2.1.1.414.22	1	20.8872	142.752	20.8462
98	1.48	1.48	16.09	16.09	16.09	tr|G1NI90|G1NI90_MELGA; tr|F1NF81|F1NF81_CHICK; tr|A0A2P4TI04|A0A2P4TI04_BAMTH; tr|A0A2I0MGA7|A0A2I0MGA7_COLLI; tr|A0A226P018|A0A226P018_COLVI; tr|A0A226MTB7|A0A226MTB7_CALSU; tr|A0A1V4K5Z5|A0A1V4K5Z5_PATFA; tr|A0A1D5PIR2|A0A1D5PIR2_CHICK; tr|A0A0Q3Q473|A0A0Q3Q473_AMAAE; tr|A0A093IUI0|A0A093IUI0_DRYPU; tr|A0A091Q478|A0A091Q478_LEPDC; tr|A0A091FPS2|A0A091FPS2_9AVES; sp|Q9PRL8|ACBP_CHICK	Uncharacterized protein OS=Meleagris gallopavo OX=9103 GN=DBI PE=4 SV=1; Acyl-CoA-binding protein OS=Gallus gallus OX=9031 GN=DBI PE=4 SV=1; Uncharacterized protein OS=Bambusicola thoracicus OX=9083 GN=CIB84_000259 PE=4 SV=1; Diazepam binding inhibitor (GABA receptor modulator, acyl-CoA binding protein) OS=Columba livia OX=8932 GN=DBI PE=4 SV=1; Uncharacterized protein OS=Colinus virginianus OX=9…			0	95.92	QATVGDVNTDRPGM			0.000894064	1459.67	730.844	1459.67	730.844	2	8	1.1.1.405.25	1	20.9796	101.724	20.8807
98	1.48	1.48	16.09	16.09	16.09	tr|G1NI90|G1NI90_MELGA; tr|F1NF81|F1NF81_CHICK; tr|A0A2P4TI04|A0A2P4TI04_BAMTH; tr|A0A2I0MGA7|A0A2I0MGA7_COLLI; tr|A0A226P018|A0A226P018_COLVI; tr|A0A226MTB7|A0A226MTB7_CALSU; tr|A0A1V4K5Z5|A0A1V4K5Z5_PATFA; tr|A0A1D5PIR2|A0A1D5PIR2_CHICK; tr|A0A0Q3Q473|A0A0Q3Q473_AMAAE; tr|A0A093IUI0|A0A093IUI0_DRYPU; tr|A0A091Q478|A0A091Q478_LEPDC; tr|A0A091FPS2|A0A091FPS2_9AVES; sp|Q9PRL8|ACBP_CHICK	Uncharacterized protein OS=Meleagris gallopavo OX=9103 GN=DBI PE=4 SV=1; Acyl-CoA-binding protein OS=Gallus gallus OX=9031 GN=DBI PE=4 SV=1; Uncharacterized protein OS=Bambusicola thoracicus OX=9083 GN=CIB84_000259 PE=4 SV=1; Diazepam binding inhibitor (GABA receptor modulator, acyl-CoA binding protein) OS=Columba livia OX=8932 GN=DBI PE=4 SV=1; Uncharacterized protein OS=Colinus virginianus OX=9…			0	55.37	QATVGDVNTDRPGM			0.00284719	1459.68	730.845	1459.67	730.844	2	7	3.1.1.405.22	1	20.9576	133.36	20.9167
302	0.17	28.02	72.12	22.12	15.67	tr|A0A091QCL7|A0A091QCL7_LEPDC	Alpha-enolase OS=Leptosomus discolor OX=188344 GN=N330_12601 PE=3 SV=1			0	98.3	DATNVGDEGGFAPN	Cation:Na(E)@8		0.00331822	1384.55	693.284	1384.55	693.283	2	16	2.1.1.484.22	0	24.6537	345.477	24.6656
302	0.17	28.02	72.12	22.12	15.67	tr|A0A091QCL7|A0A091QCL7_LEPDC	Alpha-enolase OS=Leptosomus discolor OX=188344 GN=N330_12601 PE=3 SV=1			0	88.61	DATNVGDEGGFAPN	Cation:Na(E)@8		-0.000465959	1384.55	693.282	1384.55	693.283	2	15	1.1.1.474.22	0	24.6901	386.661	24.702
302	0.17	28.02	72.12	22.12	15.67	tr|A0A091QCL7|A0A091QCL7_LEPDC	Alpha-enolase OS=Leptosomus discolor OX=188344 GN=N330_12601 PE=3 SV=1			0	37.91	DATNVGDEGGFAPN	Cation:Na(E)@8		0.000266463	1384.55	693.283	1384.55	693.283	2	13	3.1.1.473.24	0	24.622	374.991	24.6845
302	0.17	28.02	72.12	22.12	15.67	tr|A0A091QCL7|A0A091QCL7_LEPDC	Alpha-enolase OS=Leptosomus discolor OX=188344 GN=N330_12601 PE=3 SV=1			0	99	QVVGDDLTVTNPK	Gln->pyro-Glu@N-term		0.00275843	1367.7	684.855	1367.69	684.854	2	9	3.1.1.604.22	0	31.6258	105.628	31.5838
302	0.17	28.02	72.12	22.12	15.67	tr|A0A091QCL7|A0A091QCL7_LEPDC	Alpha-enolase OS=Leptosomus discolor OX=188344 GN=N330_12601 PE=3 SV=1			0	99	QVVGDDLTVTNPK	Gln->pyro-Glu@N-term		0.00214808	1367.7	684.855	1367.69	684.854	2	8	1.1.1.604.23	0	31.6335	102.414	31.5898
302	0.17	28.02	72.12	22.12	15.67	tr|A0A091QCL7|A0A091QCL7_LEPDC	Alpha-enolase OS=Leptosomus discolor OX=188344 GN=N330_12601 PE=3 SV=1			0	96.34	QVVGDDLTVTNPK	Gln->pyro-Glu@N-term		-0.000659537	1367.69	684.854	1367.69	684.854	2	10	2.1.1.613.25	0	31.546	96.7856	31.5528
302	0.17	28.02	72.12	22.12	15.67	tr|A0A091QCL7|A0A091QCL7_LEPDC	Alpha-enolase OS=Leptosomus discolor OX=188344 GN=N330_12601 PE=3 SV=1			0.17134	63.23	EILDSRGNPTVEV			0.00323258	1427.73	714.872	1427.73	714.87	2	12	1.1.1.561.24	1	29.3313	827.596	29.3939
302	0.17	28.02	72.12	22.12	15.67	tr|A0A091QCL7|A0A091QCL7_LEPDC	Alpha-enolase OS=Leptosomus discolor OX=188344 GN=N330_12601 PE=3 SV=1			0	15.64	AGAAEKGVPL			0.00161937	911.509	456.762	911.508	456.761	2	6	1.1.1.368.6	0	18.9561	79.099	18.9947
302	0.17	28.02	72.12	22.12	15.67	tr|A0A091QCL7|A0A091QCL7_LEPDC	Alpha-enolase OS=Leptosomus discolor OX=188344 GN=N330_12601 PE=3 SV=1			0	95.34	DATNVGDEGGF			0.00161291	1080.44	541.226	1080.44	541.225	2	13	2.1.1.487.13	0	24.7978	696.317	24.8247
302	0.17	28.02	72.12	22.12	15.67	tr|A0A091QCL7|A0A091QCL7_LEPDC	Alpha-enolase OS=Leptosomus discolor OX=188344 GN=N330_12601 PE=3 SV=1			0	28.89	DATNVGDEGGF			0.0036881	1080.44	541.227	1080.44	541.225	2	10	3.1.1.475.15	0	24.7147	622	24.8461
302	0.17	28.02	72.12	22.12	15.67	tr|A0A091QCL7|A0A091QCL7_LEPDC	Alpha-enolase OS=Leptosomus discolor OX=188344 GN=N330_12601 PE=3 SV=1			0	99	DATNVGDEGGFAPN			0.00369551	1362.57	682.293	1362.57	682.292	2	17	1.1.1.472.22	0	24.5821	11391.9	24.702
302	0.17	28.02	72.12	22.12	15.67	tr|A0A091QCL7|A0A091QCL7_LEPDC	Alpha-enolase OS=Leptosomus discolor OX=188344 GN=N330_12601 PE=3 SV=1			0	99	DATNVGDEGGFAPN			0.00320722	1362.57	682.293	1362.57	682.292	2	20	2.1.1.482.21	0	24.5449	10956.1	24.6656
302	0.17	28.02	72.12	22.12	15.67	tr|A0A091QCL7|A0A091QCL7_LEPDC	Alpha-enolase OS=Leptosomus discolor OX=188344 GN=N330_12601 PE=3 SV=1			0	30.9	DATNVGDEGGFAPN			0.00284101	1362.57	682.293	1362.57	682.292	2	11	3.1.1.479.20	0	24.9387	10176.3	24.6845
302	0.17	28.02	72.12	22.12	15.67	tr|A0A091QCL7|A0A091QCL7_LEPDC	Alpha-enolase OS=Leptosomus discolor OX=188344 GN=N330_12601 PE=3 SV=1			0	99	DATNVGDEGGFAPNI			0.00300555	1475.66	738.835	1475.65	738.834	2	15	1.1.1.690.21	0	36.2324	647.046	36.2459
302	0.17	28.02	72.12	22.12	15.67	tr|A0A091QCL7|A0A091QCL7_LEPDC	Alpha-enolase OS=Leptosomus discolor OX=188344 GN=N330_12601 PE=3 SV=1			0	99	DATNVGDEGGFAPNI			0.00276141	1475.66	738.835	1475.65	738.834	2	14	2.1.1.702.12	0	36.3063	639.21	36.2106
302	0.17	28.02	72.12	22.12	15.67	tr|A0A091QCL7|A0A091QCL7_LEPDC	Alpha-enolase OS=Leptosomus discolor OX=188344 GN=N330_12601 PE=3 SV=1			0	99	DATNVGDEGGFAPNIL			0.00414664	1588.74	795.378	1588.74	795.376	2	13	1.1.1.830.16	0	43.7312	507.645	43.8532
302	0.17	28.02	72.12	22.12	15.67	tr|A0A091QCL7|A0A091QCL7_LEPDC	Alpha-enolase OS=Leptosomus discolor OX=188344 GN=N330_12601 PE=3 SV=1			0	92.72	DATNVGDEGGFAPNIL			0.00207145	1588.74	795.377	1588.74	795.376	2	11	2.1.1.840.17	0	43.6962	568.495	43.8189
302	0.17	28.02	72.12	22.12	15.67	tr|A0A091QCL7|A0A091QCL7_LEPDC	Alpha-enolase OS=Leptosomus discolor OX=188344 GN=N330_12601 PE=3 SV=1			0	55.5	DATNVGDEGGFAPNIL			0.00451285	1588.74	795.378	1588.74	795.376	2	9	3.1.1.830.9	0	43.7114	486.503	43.8389
302	0.17	28.02	72.12	22.12	15.67	tr|A0A091QCL7|A0A091QCL7_LEPDC	Alpha-enolase OS=Leptosomus discolor OX=188344 GN=N330_12601 PE=3 SV=1			0	59.71	EDPFDQDDW			0.00185026	1165.42	583.718	1165.42	583.717	2	12	2.1.1.768.10	0	39.8301	1685.19	39.9699
302	0.17	28.02	72.12	22.12	15.67	tr|A0A091QCL7|A0A091QCL7_LEPDC	Alpha-enolase OS=Leptosomus discolor OX=188344 GN=N330_12601 PE=3 SV=1			0	42.6	EDPFDQDDW			1.92036e-05	1165.42	583.717	1165.42	583.717	2	12	1.1.1.757.12	0	39.8156	1658.57	39.9519
302	0.17	28.02	72.12	22.12	15.67	tr|A0A091QCL7|A0A091QCL7_LEPDC	Alpha-enolase OS=Leptosomus discolor OX=188344 GN=N330_12601 PE=3 SV=1			0	28.71	EILDSRGNPTVEV			0.00359879	1427.73	714.872	1427.73	714.87	2	11	3.1.1.562.22	1	29.3713	1002.86	29.4374
302	0.17	28.02	72.12	22.12	15.67	tr|A0A091QCL7|A0A091QCL7_LEPDC	Alpha-enolase OS=Leptosomus discolor OX=188344 GN=N330_12601 PE=3 SV=1			0	86.72	FNVINGGSH			0.00405549	943.455	472.735	943.451	472.733	2	9	2.1.1.398.9	0	20.0041	227.712	19.93
302	0.17	28.02	72.12	22.12	15.67	tr|A0A091QCL7|A0A091QCL7_LEPDC	Alpha-enolase OS=Leptosomus discolor OX=188344 GN=N330_12601 PE=3 SV=1			0	86.38	FNVINGGSHAGN			0.0044182	1185.56	593.786	1185.55	593.784	2	11	3.1.1.376.17	0	19.3886	643.395	19.4625
302	0.17	28.02	72.12	22.12	15.67	tr|A0A091QCL7|A0A091QCL7_LEPDC	Alpha-enolase OS=Leptosomus discolor OX=188344 GN=N330_12601 PE=3 SV=1			0	79.36	FNVINGGSHAGN			0.00136644	1185.55	593.784	1185.55	593.784	2	11	1.1.1.376.20	0	19.4105	658.386	19.4795
302	0.17	28.02	72.12	22.12	15.67	tr|A0A091QCL7|A0A091QCL7_LEPDC	Alpha-enolase OS=Leptosomus discolor OX=188344 GN=N330_12601 PE=3 SV=1			0	21.68	FNVINGGSHAGN			0.00173265	1185.55	593.784	1185.55	593.784	2	10	2.1.1.386.18	0	19.3723	681.175	19.4448
302	0.17	28.02	72.12	22.12	15.67	tr|A0A091QCL7|A0A091QCL7_LEPDC	Alpha-enolase OS=Leptosomus discolor OX=188344 GN=N330_12601 PE=3 SV=1			0	91.06	FNVINGGSHAGNK			0.00222861	1313.65	657.832	1313.65	657.831	2	9	1.1.1.303.25	0	15.5114	187.549	15.5182
302	0.17	28.02	72.12	22.12	15.67	tr|A0A091QCL7|A0A091QCL7_LEPDC	Alpha-enolase OS=Leptosomus discolor OX=188344 GN=N330_12601 PE=3 SV=1			0	79.07	FNVINGGSHAGNK			0.00137412	1313.65	657.832	1313.65	657.831	2	11	2.1.1.314.16	0	15.5228	187.27	15.5346
302	0.17	28.02	72.12	22.12	15.67	tr|A0A091QCL7|A0A091QCL7_LEPDC	Alpha-enolase OS=Leptosomus discolor OX=188344 GN=N330_12601 PE=3 SV=1			0	21.29	FNVINGGSHAGNKL			0.0047297	1426.74	476.586	1426.73	476.585	3	9	2.1.1.448.10	0	22.6932	1445.58	22.7789
302	0.17	28.02	72.12	22.12	15.67	tr|A0A091QCL7|A0A091QCL7_LEPDC	Alpha-enolase OS=Leptosomus discolor OX=188344 GN=N330_12601 PE=3 SV=1			0	20.48	FNVINGGSHAGNKL			0.00418039	1426.74	476.586	1426.73	476.585	3	9	1.1.1.438.9	0	22.7262	1264.58	22.7598
302	0.17	28.02	72.12	22.12	15.67	tr|A0A091QCL7|A0A091QCL7_LEPDC	Alpha-enolase OS=Leptosomus discolor OX=188344 GN=N330_12601 PE=3 SV=1			0	93.7	GDDLTVTNPK			0.00144866	1058.53	530.27	1058.52	530.269	2	16	2.1.1.324.15	0	16.0492	6595.36	16.1745
302	0.17	28.02	72.12	22.12	15.67	tr|A0A091QCL7|A0A091QCL7_LEPDC	Alpha-enolase OS=Leptosomus discolor OX=188344 GN=N330_12601 PE=3 SV=1			0	71.62	GDDLTVTNPK			0.00205901	1058.53	530.27	1058.52	530.269	2	13	1.1.1.312.6	0	15.9681	6538.82	16.1583
302	0.17	28.02	72.12	22.12	15.67	tr|A0A091QCL7|A0A091QCL7_LEPDC	Alpha-enolase OS=Leptosomus discolor OX=188344 GN=N330_12601 PE=3 SV=1			0	63.65	GDDLTVTNPK			0.0016928	1058.53	530.27	1058.52	530.269	2	8	3.1.1.311.11	0	15.9029	6595.88	16.0932
302	0.17	28.02	72.12	22.12	15.67	tr|A0A091QCL7|A0A091QCL7_LEPDC	Alpha-enolase OS=Leptosomus discolor OX=188344 GN=N330_12601 PE=3 SV=1			0	52.55	GDDLTVTNPK			0.00205901	1058.53	530.27	1058.52	530.269	2	13	1.1.1.320.11	0	16.4004	6538.82	16.1583
302	0.17	28.02	72.12	22.12	15.67	tr|A0A091QCL7|A0A091QCL7_LEPDC	Alpha-enolase OS=Leptosomus discolor OX=188344 GN=N330_12601 PE=3 SV=1			0	48.62	GDDLTVTNPK			0.00144866	1058.53	530.27	1058.52	530.269	2	11	2.1.1.332.15	0	16.4718	6595.36	16.1745
302	0.17	28.02	72.12	22.12	15.67	tr|A0A091QCL7|A0A091QCL7_LEPDC	Alpha-enolase OS=Leptosomus discolor OX=188344 GN=N330_12601 PE=3 SV=1			0	28.88	GDDLTVTNPK			0.0016928	1058.53	530.27	1058.52	530.269	2	11	3.1.1.319.14	0	16.335	6595.88	16.0932
302	0.17	28.02	72.12	22.12	15.67	tr|A0A091QCL7|A0A091QCL7_LEPDC	Alpha-enolase OS=Leptosomus discolor OX=188344 GN=N330_12601 PE=3 SV=1			0	28.86	GDEGGFAPN			0.00332246	862.349	432.182	862.346	432.18	2	6	3.1.1.328.9	0	16.8037	87.4002	16.8373
302	0.17	28.02	72.12	22.12	15.67	tr|A0A091QCL7|A0A091QCL7_LEPDC	Alpha-enolase OS=Leptosomus discolor OX=188344 GN=N330_12601 PE=3 SV=1			0	99	GKDATNVGDEGGF			0.00322815	1265.56	633.785	1265.55	633.784	2	14	2.1.1.389.22	0	19.5407	150.114	19.5525
302	0.17	28.02	72.12	22.12	15.67	tr|A0A091QCL7|A0A091QCL7_LEPDC	Alpha-enolase OS=Leptosomus discolor OX=188344 GN=N330_12601 PE=3 SV=1			0	33.56	GKDATNVGDEGGF			0.00322815	1265.56	633.785	1265.55	633.784	2	11	1.1.1.379.22	0	19.5756	156.313	19.5875
302	0.17	28.02	72.12	22.12	15.67	tr|A0A091QCL7|A0A091QCL7_LEPDC	Alpha-enolase OS=Leptosomus discolor OX=188344 GN=N330_12601 PE=3 SV=1			0	99	GKDATNVGDEGGFAPN			0.00299141	1547.69	774.851	1547.69	774.85	2	18	2.1.1.401.24	0	20.1911	2154.2	20.2537
302	0.17	28.02	72.12	22.12	15.67	tr|A0A091QCL7|A0A091QCL7_LEPDC	Alpha-enolase OS=Leptosomus discolor OX=188344 GN=N330_12601 PE=3 SV=1			0	98.36	GKDATNVGDEGGFAPN			0.00543282	1547.69	774.853	1547.69	774.85	2	15	3.1.1.391.26	0	20.2119	2155.16	20.2711
302	0.17	28.02	72.12	22.12	15.67	tr|A0A091QCL7|A0A091QCL7_LEPDC	Alpha-enolase OS=Leptosomus discolor OX=188344 GN=N330_12601 PE=3 SV=1			0	87.16	GKDATNVGDEGGFAPN			0.00164864	1547.69	774.851	1547.69	774.85	2	12	1.1.1.390.23	0	20.1708	1902.11	20.2349
302	0.17	28.02	72.12	22.12	15.67	tr|A0A091QCL7|A0A091QCL7_LEPDC	Alpha-enolase OS=Leptosomus discolor OX=188344 GN=N330_12601 PE=3 SV=1			0	95.86	IEDPFDQDDW			0.00433413	1278.51	640.261	1278.5	640.259	2	13	1.1.1.861.5	0	45.375	532.882	45.5083
302	0.17	28.02	72.12	22.12	15.67	tr|A0A091QCL7|A0A091QCL7_LEPDC	Alpha-enolase OS=Leptosomus discolor OX=188344 GN=N330_12601 PE=3 SV=1			0	93.91	IEDPFDQDDW			0.00201479	1278.51	640.26	1278.5	640.259	2	12	3.1.1.862.9	0	45.4258	561.077	45.6011
302	0.17	28.02	72.12	22.12	15.67	tr|A0A091QCL7|A0A091QCL7_LEPDC	Alpha-enolase OS=Leptosomus discolor OX=188344 GN=N330_12601 PE=3 SV=1			0	25.71	IEDPFDQDDW			-6.04034e-05	1278.5	640.259	1278.5	640.259	2	10	2.1.1.880.10	0	45.8331	614.525	45.5849
302	0.17	28.02	72.12	22.12	15.67	tr|A0A091QCL7|A0A091QCL7_LEPDC	Alpha-enolase OS=Leptosomus discolor OX=188344 GN=N330_12601 PE=3 SV=1			0	17.72	IEDPFDQDDW			-6.04034e-05	1278.5	640.259	1278.5	640.259	2	11	2.1.1.872.5	0	45.3979	614.525	45.5849
302	0.17	28.02	72.12	22.12	15.67	tr|A0A091QCL7|A0A091QCL7_LEPDC	Alpha-enolase OS=Leptosomus discolor OX=188344 GN=N330_12601 PE=3 SV=1			0	75.77	NVGDEGGFAPN			0.00105092	1075.46	538.736	1075.46	538.736	2	11	3.1.1.422.11	0	21.8485	1504.27	21.8246
302	0.17	28.02	72.12	22.12	15.67	tr|A0A091QCL7|A0A091QCL7_LEPDC	Alpha-enolase OS=Leptosomus discolor OX=188344 GN=N330_12601 PE=3 SV=1			0	99	QVVGDDLTVTNPK			0.000379248	1384.72	693.367	1384.72	693.367	2	11	1.1.1.456.25	0	23.7239	270.96	23.7848
302	0.17	28.02	72.12	22.12	15.67	tr|A0A091QCL7|A0A091QCL7_LEPDC	Alpha-enolase OS=Leptosomus discolor OX=188344 GN=N330_12601 PE=3 SV=1			0	96.83	QVVGDDLTVTNPK			0.00306479	1384.72	693.369	1384.72	693.367	2	12	2.1.1.466.23	0	23.6868	256.577	23.697
302	0.17	28.02	72.12	22.12	15.67	tr|A0A091QCL7|A0A091QCL7_LEPDC	Alpha-enolase OS=Leptosomus discolor OX=188344 GN=N330_12601 PE=3 SV=1			0	74.55	QVVGDDLTVTNPK			0.00184409	1384.72	693.368	1384.72	693.367	2	11	3.1.1.456.19	0	23.6965	279.584	23.7134
302	0.17	28.02	72.12	22.12	15.67	tr|A0A091QCL7|A0A091QCL7_LEPDC	Alpha-enolase OS=Leptosomus discolor OX=188344 GN=N330_12601 PE=3 SV=1			0	43.64	SEKVVIGM			0.000851218	861.464	431.739	861.463	431.739	2	10	1.1.1.466.8	0	24.2355	530.998	24.2707
302	0.17	28.02	72.12	22.12	15.67	tr|A0A091QCL7|A0A091QCL7_LEPDC	Alpha-enolase OS=Leptosomus discolor OX=188344 GN=N330_12601 PE=3 SV=1			0	97.81	SGETEDTFIADLV			0.00724495	1395.65	698.831	1395.64	698.828	2	11	3.1.1.955.10	0	50.3618	231.426	50.4316
302	0.17	28.02	72.12	22.12	15.67	tr|A0A091QCL7|A0A091QCL7_LEPDC	Alpha-enolase OS=Leptosomus discolor OX=188344 GN=N330_12601 PE=3 SV=1			0	79.63	SGETEDTFIADLV			0.00175178	1395.64	698.828	1395.64	698.828	2	15	2.1.1.964.3	0	50.295	215.355	50.375
302	0.17	28.02	72.12	22.12	15.67	tr|A0A091QCL7|A0A091QCL7_LEPDC	Alpha-enolase OS=Leptosomus discolor OX=188344 GN=N330_12601 PE=3 SV=1			0	67.06	SGETEDTFIADLV			0.00150764	1395.64	698.828	1395.64	698.828	2	10	1.1.1.953.8	0	50.2661	192.501	50.3924
302	0.17	28.02	72.12	22.12	15.67	tr|A0A091QCL7|A0A091QCL7_LEPDC	Alpha-enolase OS=Leptosomus discolor OX=188344 GN=N330_12601 PE=3 SV=1			0	62.55	SGETEDTFIADLVVG			0.00318273	1551.73	776.874	1551.73	776.872	2	11	1.1.1.1000.10	0	52.7654	175.197	52.8283
302	0.17	28.02	72.12	22.12	15.67	tr|A0A091QCL7|A0A091QCL7_LEPDC	Alpha-enolase OS=Leptosomus discolor OX=188344 GN=N330_12601 PE=3 SV=1			0	51.34	SGETEDTFIADLVVG			0.00403722	1551.73	776.875	1551.73	776.872	2	12	3.1.1.1001.4	0	52.751	183.073	52.8207
302	0.17	28.02	72.12	22.12	15.67	tr|A0A091QCL7|A0A091QCL7_LEPDC	Alpha-enolase OS=Leptosomus discolor OX=188344 GN=N330_12601 PE=3 SV=1			0	17.58	SGETEDTFIADLVVG			0.00342687	1551.73	776.874	1551.73	776.872	2	11	2.1.1.1010.6	0	52.7468	205.262	52.866
302	0.17	28.02	72.12	22.12	15.67	tr|A0A091QCL7|A0A091QCL7_LEPDC	Alpha-enolase OS=Leptosomus discolor OX=188344 GN=N330_12601 PE=3 SV=1			0	16.05	VNQIGSVTE			-0.000860656	945.476	473.745	945.477	473.746	2	11	1.1.1.377.9	0	19.4459	321.747	19.5335
302	0.17	28.02	72.12	22.12	15.67	tr|A0A091QCL7|A0A091QCL7_LEPDC	Alpha-enolase OS=Leptosomus discolor OX=188344 GN=N330_12601 PE=3 SV=1			0	98.74	VNQIGSVTESLQ			1.00288	1274.65	638.334	1273.65	637.833	2	12	2.1.1.562.20	0	28.8045	607.53	28.7121
302	0.17	28.02	72.12	22.12	15.67	tr|A0A091QCL7|A0A091QCL7_LEPDC	Alpha-enolase OS=Leptosomus discolor OX=188344 GN=N330_12601 PE=3 SV=1			0	99	VVGDDLTVTNPK			0.00219407	1256.66	629.339	1256.66	629.338	2	16	2.1.1.434.21	0	21.9563	1266.47	22.0238
302	0.17	28.02	72.12	22.12	15.67	tr|A0A091QCL7|A0A091QCL7_LEPDC	Alpha-enolase OS=Leptosomus discolor OX=188344 GN=N330_12601 PE=3 SV=1			0	99	VVGDDLTVTNPKR			0.0022355	1412.76	471.929	1412.76	471.928	3	12	1.1.1.373.12	0	19.2352	140.482	19.2637
302	0.17	28.02	72.12	22.12	15.67	tr|A0A091QCL7|A0A091QCL7_LEPDC	Alpha-enolase OS=Leptosomus discolor OX=188344 GN=N330_12601 PE=3 SV=1			0	18.84	VVIGM			-0.00527117	517.288	518.295	517.293	518.301	1	6	1.1.1.510.12	0	26.6062	203.196	26.7416
302	0.17	28.02	72.12	22.12	15.67	tr|A0A091QCL7|A0A091QCL7_LEPDC	Alpha-enolase OS=Leptosomus discolor OX=188344 GN=N330_12601 PE=3 SV=1			0	99	YGKDATNVGDEGGFAPN			0.00545877	1710.75	856.384	1710.75	856.382	2	15	3.1.1.440.25	0	22.8426	261.201	22.8494
302	0.17	28.02	72.12	22.12	15.67	tr|A0A091QCL7|A0A091QCL7_LEPDC	Alpha-enolase OS=Leptosomus discolor OX=188344 GN=N330_12601 PE=3 SV=1			0	96.29	YGKDATNVGDEGGFAPNIL			0.000538816	1936.92	969.466	1936.92	969.466	2	12	1.1.1.733.22	0	38.5504	123.145	38.5556
302	0.17	28.02	72.12	22.12	15.67	tr|A0A091QCL7|A0A091QCL7_LEPDC	Alpha-enolase OS=Leptosomus discolor OX=188344 GN=N330_12601 PE=3 SV=1			0	75.24	YGKDATNVGDEGGFAPNIL			0.00395679	1936.92	969.468	1936.92	969.466	2	9	3.1.1.735.26	0	38.6564	135.883	38.6615
8	50.19	50.19	55.66	16.79	14.91	sp|P00548|KPYM_CHICK	Pyruvate kinase PKM OS=Gallus gallus OX=9031 GN=PKM PE=2 SV=2			0	34.09	GVNLPGAAVDLPAVS	Cation:Na(D)@10		0.00530907	1400.73	701.374	1400.73	701.371	2	11	2.1.1.832.10	1	43.265	101.842	43.3372
8	50.19	50.19	55.66	16.79	14.91	sp|P00548|KPYM_CHICK	Pyruvate kinase PKM OS=Gallus gallus OX=9031 GN=PKM PE=2 SV=2			0.139662	49.98	QPAHDAWAEDVDL	Gln->pyro-Glu@N-term		0.0140379	1448.63	725.325	1448.62	725.318	2	9	3.1.1.797.17	1	41.9606	48.3881	41.9658
8	50.19	50.19	55.66	16.79	14.91	sp|P00548|KPYM_CHICK	Pyruvate kinase PKM OS=Gallus gallus OX=9031 GN=PKM PE=2 SV=2			0	15.49	QPAHDAWAEDVDL	Gln->pyro-Glu@N-term		0.00720193	1448.63	725.321	1448.62	725.318	2	7	1.1.1.796.16	1	41.9071	64.4245	41.8753
8	50.19	50.19	55.66	16.79	14.91	sp|P00548|KPYM_CHICK	Pyruvate kinase PKM OS=Gallus gallus OX=9031 GN=PKM PE=2 SV=2			0	66.43	VMTEVENGGMLGSK	Oxidation(M)@10		-0.000103203	1466.67	734.345	1466.67	734.345	2	8	1.1.1.384.23	1	19.8473	65.0756	19.8036
8	50.19	50.19	55.66	16.79	14.91	sp|P00548|KPYM_CHICK	Pyruvate kinase PKM OS=Gallus gallus OX=9031 GN=PKM PE=2 SV=2			0	30.76	VMTEVENGGMLGSK	Oxidation(M)@2		0.00709895	1466.68	734.348	1466.67	734.345	2	10	3.1.1.411.23	1	21.2775	106.176	21.2877
8	50.19	50.19	55.66	16.79	14.91	sp|P00548|KPYM_CHICK	Pyruvate kinase PKM OS=Gallus gallus OX=9031 GN=PKM PE=2 SV=2			2	99	DFVMTEVENGGMLGSK			0.0033363	1712.78	857.396	1712.77	857.395	2	16	1.1.1.775.7	1	40.7966	253.98	40.8611
8	50.19	50.19	55.66	16.79	14.91	sp|P00548|KPYM_CHICK	Pyruvate kinase PKM OS=Gallus gallus OX=9031 GN=PKM PE=2 SV=2			2	99	DLPAVSEKDIQDL			0.00186767	1441.73	721.873	1441.73	721.872	2	13	3.1.1.742.22	1	39.0248	268.509	39.0895
8	50.19	50.19	55.66	16.79	14.91	sp|P00548|KPYM_CHICK	Pyruvate kinase PKM OS=Gallus gallus OX=9031 GN=PKM PE=2 SV=2			2	99	GDLGIEIPAEK			0.00242198	1140.61	571.31	1140.6	571.309	2	18	1.1.1.601.16	1	31.4603	12669.8	31.3746
8	50.19	50.19	55.66	16.79	14.91	sp|P00548|KPYM_CHICK	Pyruvate kinase PKM OS=Gallus gallus OX=9031 GN=PKM PE=2 SV=2			2	99	GDLGIEIPAEKV			0.00395435	1239.68	620.845	1239.67	620.843	2	17	3.1.1.693.14	1	36.3783	5967.77	36.5655
8	50.19	50.19	55.66	16.79	14.91	sp|P00548|KPYM_CHICK	Pyruvate kinase PKM OS=Gallus gallus OX=9031 GN=PKM PE=2 SV=2			2	99	GVNLPGAAVDLPAVSE			0.00423096	1507.79	754.904	1507.79	754.901	2	15	3.1.1.823.11	1	43.3428	538.862	43.4644
8	50.19	50.19	55.66	16.79	14.91	sp|P00548|KPYM_CHICK	Pyruvate kinase PKM OS=Gallus gallus OX=9031 GN=PKM PE=2 SV=2			2	99	GVNLPGAAVDLPAVSEK			0.00167516	1635.88	818.95	1635.88	818.949	2	19	1.1.1.723.21	1	38.003	882.795	37.9628
8	50.19	50.19	55.66	16.79	14.91	sp|P00548|KPYM_CHICK	Pyruvate kinase PKM OS=Gallus gallus OX=9031 GN=PKM PE=2 SV=2			2	99	IYVDDGL			-0.00744125	793.378	794.386	793.386	794.393	1	9	1.1.1.590.24	1	30.8814	27.0846	30.7831
8	50.19	50.19	55.66	16.79	14.91	sp|P00548|KPYM_CHICK	Pyruvate kinase PKM OS=Gallus gallus OX=9031 GN=PKM PE=2 SV=2			2	99	KGVNLPGAAVDLPAVSE			0.00228551	1635.89	818.95	1635.88	818.949	2	13	3.1.1.739.22	1	38.869	675.337	38.6615
8	50.19	50.19	55.66	16.79	14.91	sp|P00548|KPYM_CHICK	Pyruvate kinase PKM OS=Gallus gallus OX=9031 GN=PKM PE=2 SV=2			2	99	KGVNLPGAAVDLPAVSEK			0.0036837	1763.98	589.001	1763.98	589	3	17	1.1.1.644.15	1	33.763	2883.05	33.8943
8	50.19	50.19	55.66	16.79	14.91	sp|P00548|KPYM_CHICK	Pyruvate kinase PKM OS=Gallus gallus OX=9031 GN=PKM PE=2 SV=2			2	99	KGVNLPGAAVDLPAVSEKDIQDL			0.00367077	2348.26	783.761	2348.26	783.76	3	15	2.1.1.858.8	1	44.664	125.105	44.6759
8	50.19	50.19	55.66	16.79	14.91	sp|P00548|KPYM_CHICK	Pyruvate kinase PKM OS=Gallus gallus OX=9031 GN=PKM PE=2 SV=2			2	99	KTGDLVIVLTGWRPGSG			0.00750533	1754.98	585.999	1754.97	585.997	3	15	1.1.1.836.11	1	44.0417	241.872	44.1205
8	50.19	50.19	55.66	16.79	14.91	sp|P00548|KPYM_CHICK	Pyruvate kinase PKM OS=Gallus gallus OX=9031 GN=PKM PE=2 SV=2			2	99	MTEVENGGMLGSK			0.00231225	1351.61	676.814	1351.61	676.813	2	12	1.1.1.418.24	1	21.6724	161.758	21.7348
8	50.19	50.19	55.66	16.79	14.91	sp|P00548|KPYM_CHICK	Pyruvate kinase PKM OS=Gallus gallus OX=9031 GN=PKM PE=2 SV=2			2	99	NLPGAAVDLPAVSEK			0.0031739	1479.8	740.905	1479.79	740.904	2	13	2.1.1.656.26	1	33.8533	331.536	33.9121
8	50.19	50.19	55.66	16.79	14.91	sp|P00548|KPYM_CHICK	Pyruvate kinase PKM OS=Gallus gallus OX=9031 GN=PKM PE=2 SV=2			2	99	TGDLVIVLTGWRPGSG			0.00726681	1626.88	814.447	1626.87	814.444	2	16	3.1.1.934.9	1	49.2561	64.8267	49.2132
8	50.19	50.19	55.66	16.79	14.91	sp|P00548|KPYM_CHICK	Pyruvate kinase PKM OS=Gallus gallus OX=9031 GN=PKM PE=2 SV=2			2	99	VMTEVENGGM			0.000768059	1065.45	533.731	1065.45	533.731	2	16	1.1.1.443.19	1	23.0122	2049.52	23.137
8	50.19	50.19	55.66	16.79	14.91	sp|P00548|KPYM_CHICK	Pyruvate kinase PKM OS=Gallus gallus OX=9031 GN=PKM PE=2 SV=2			2	99	VMTEVENGGMLGS			0.00505764	1322.59	662.302	1322.58	662.3	2	13	3.1.1.575.18	1	30.0613	1343.35	30.1331
8	50.19	50.19	55.66	16.79	14.91	sp|P00548|KPYM_CHICK	Pyruvate kinase PKM OS=Gallus gallus OX=9031 GN=PKM PE=2 SV=2			2	99	VMTEVENGGMLGSK			0.00347841	1450.68	726.349	1450.68	726.347	2	19	1.1.1.481.24	1	25.0682	3408.46	25.1846
8	50.19	50.19	55.66	16.79	14.91	sp|P00548|KPYM_CHICK	Pyruvate kinase PKM OS=Gallus gallus OX=9031 GN=PKM PE=2 SV=2			1.76955	98.87	VDLPAVSEKDIQDL			-0.000628277	1540.8	771.406	1540.8	771.406	2	11	3.1.1.782.19	1	41.1517	108.752	41.1636
8	50.19	50.19	55.66	16.79	14.91	sp|P00548|KPYM_CHICK	Pyruvate kinase PKM OS=Gallus gallus OX=9031 GN=PKM PE=2 SV=2			1.67778	98.6	GVNLPGAAVDLPAVS			0.00104768	1378.75	690.381	1378.75	690.38	2	10	2.1.1.830.14	1	43.1517	1911.28	43.3372
8	50.19	50.19	55.66	16.79	14.91	sp|P00548|KPYM_CHICK	Pyruvate kinase PKM OS=Gallus gallus OX=9031 GN=PKM PE=2 SV=2			1.55284	98.18	GFFKTGDLVIVLTGWRPGSG			0.00467031	2106.13	703.051	2106.13	703.049	3	15	2.1.1.1030.5	1	53.8033	173.75	53.8692
8	50.19	50.19	55.66	16.79	14.91	sp|P00548|KPYM_CHICK	Pyruvate kinase PKM OS=Gallus gallus OX=9031 GN=PKM PE=2 SV=2			1.40894	97.45	GDLGIEIPAE			-0.00143092	1012.51	507.26	1012.51	507.261	2	14	2.1.1.739.5	1	38.2628	1334.21	38.3029
8	50.19	50.19	55.66	16.79	14.91	sp|P00548|KPYM_CHICK	Pyruvate kinase PKM OS=Gallus gallus OX=9031 GN=PKM PE=2 SV=2			1.35655	97.09	TEVENGGMLGSK			0.00178124	1220.57	611.293	1220.57	611.293	2	13	3.1.1.340.24	1	17.4687	421.469	17.5308
8	50.19	50.19	55.66	16.79	14.91	sp|P00548|KPYM_CHICK	Pyruvate kinase PKM OS=Gallus gallus OX=9031 GN=PKM PE=2 SV=2			1.14267	95.24	RGDLGIEIPAEK			0.00372792	1296.71	649.361	1296.7	649.359	2	15	3.1.1.518.23	1	27.0343	4404.21	27.1499
8	50.19	50.19	55.66	16.79	14.91	sp|P00548|KPYM_CHICK	Pyruvate kinase PKM OS=Gallus gallus OX=9031 GN=PKM PE=2 SV=2			0.974694	92.84	VDLPAVSEK			0.000605353	956.518	479.267	956.518	479.266	2	13	1.1.1.447.13	1	23.218	1902.19	23.137
8	50.19	50.19	55.66	16.79	14.91	sp|P00548|KPYM_CHICK	Pyruvate kinase PKM OS=Gallus gallus OX=9031 GN=PKM PE=2 SV=2			0.906578	91.62	KFGVEQNVDM			0.00406607	1165.55	583.781	1165.54	583.779	2	10	1.1.1.489.18	1	25.4895	1010.41	25.5618
8	50.19	50.19	55.66	16.79	14.91	sp|P00548|KPYM_CHICK	Pyruvate kinase PKM OS=Gallus gallus OX=9031 GN=PKM PE=2 SV=2			0.812479	89.44	KGVNLPGAAVDLPAVS			0.00288642	1506.84	754.429	1506.84	754.428	2	12	3.1.1.727.23	1	38.2201	1644.3	38.3381
8	50.19	50.19	55.66	16.79	14.91	sp|P00548|KPYM_CHICK	Pyruvate kinase PKM OS=Gallus gallus OX=9031 GN=PKM PE=2 SV=2			0.779892	88.59	EVENGGMLGSK			0.00624683	1119.53	560.772	1119.52	560.769	2	11	1.1.1.309.19	1	15.8264	122.551	15.8383
8	50.19	50.19	55.66	16.79	14.91	sp|P00548|KPYM_CHICK	Pyruvate kinase PKM OS=Gallus gallus OX=9031 GN=PKM PE=2 SV=2			0.703335	86.24	RGDLGIEIPAEKV			0.00330717	1395.78	698.895	1395.77	698.893	2	10	1.1.1.609.23	1	31.9027	1404.77	32.0205
8	50.19	50.19	55.66	16.79	14.91	sp|P00548|KPYM_CHICK	Pyruvate kinase PKM OS=Gallus gallus OX=9031 GN=PKM PE=2 SV=2			0.528708	78.57	DFVMTEVENGGMLGS			0.0025962	1584.68	793.349	1584.68	793.347	2	9	2.1.1.880.13	1	45.8431	64.8376	45.8516
8	50.19	50.19	55.66	16.79	14.91	sp|P00548|KPYM_CHICK	Pyruvate kinase PKM OS=Gallus gallus OX=9031 GN=PKM PE=2 SV=2			0.476254	75.53	GVNLPGAAVDLPA			0.00102614	1192.65	597.33	1192.65	597.33	2	11	1.1.1.775.4	1	40.7766	349.253	40.8611
8	50.19	50.19	55.66	16.79	14.91	sp|P00548|KPYM_CHICK	Pyruvate kinase PKM OS=Gallus gallus OX=9031 GN=PKM PE=2 SV=2			0.459671	74.4	GVNLPGAAV			0.000922029	796.445	399.23	796.444	399.229	2	9	3.1.1.574.2	1	29.9813	1965.3	30.1331
8	50.19	50.19	55.66	16.79	14.91	sp|P00548|KPYM_CHICK	Pyruvate kinase PKM OS=Gallus gallus OX=9031 GN=PKM PE=2 SV=2			0.302771	60.92	LGIEIPAEKV			0.00182399	1067.62	534.819	1067.62	534.819	2	8	2.1.1.681.12	1	35.165	65.9052	35.1396
8	50.19	50.19	55.66	16.79	14.91	sp|P00548|KPYM_CHICK	Pyruvate kinase PKM OS=Gallus gallus OX=9031 GN=PKM PE=2 SV=2			0.229148	51.73	TGWRPGSG			0.00158813	816.389	409.202	816.388	409.201	2	10	3.1.1.282.5	1	14.3582	544.275	14.4448
8	50.19	50.19	55.66	16.79	14.91	sp|P00548|KPYM_CHICK	Pyruvate kinase PKM OS=Gallus gallus OX=9031 GN=PKM PE=2 SV=2			0.196543	46.97	FGVEQNVDM			0.00405839	1037.45	519.734	1037.45	519.732	2	8	3.1.1.583.11	1	30.4789	337.724	30.5629
8	50.19	50.19	55.66	16.79	14.91	sp|P00548|KPYM_CHICK	Pyruvate kinase PKM OS=Gallus gallus OX=9031 GN=PKM PE=2 SV=2			0.192465	46.33	HREPADAM			0.00143124	925.409	463.712	925.408	463.711	2	8	3.1.1.172.3	1	8.6188	50.7095	8.6456
8	50.19	50.19	55.66	16.79	14.91	sp|P00548|KPYM_CHICK	Pyruvate kinase PKM OS=Gallus gallus OX=9031 GN=PKM PE=2 SV=2			0.136083	36.24	GVNLPGAAVDLPAVSEKDIQDL			0.00518897	2220.17	741.064	2220.16	741.062	3	10	2.1.1.935.10	1	48.7646	101.446	48.7283
8	50.19	50.19	55.66	16.79	14.91	sp|P00548|KPYM_CHICK	Pyruvate kinase PKM OS=Gallus gallus OX=9031 GN=PKM PE=2 SV=2			0.10513	29.76	LTGWRPGSG			0.00413304	929.476	465.745	929.472	465.743	2	6	3.1.1.393.5	1	20.2849	104.21	20.325
8	50.19	50.19	55.66	16.79	14.91	sp|P00548|KPYM_CHICK	Pyruvate kinase PKM OS=Gallus gallus OX=9031 GN=PKM PE=2 SV=2			0.0872467	25.52	KGVNLPGAAVDLPAV			0.00232205	1419.81	710.913	1419.81	710.912	2	9	3.1.1.774.10	1	40.7185	142.096	40.6876
8	50.19	50.19	55.66	16.79	14.91	sp|P00548|KPYM_CHICK	Pyruvate kinase PKM OS=Gallus gallus OX=9031 GN=PKM PE=2 SV=2			0.075204	22.55	MTEVENGGM			0.00540024	966.384	484.199	966.379	484.197	2	7	2.1.1.373.15	1	18.6663	110.35	18.6899
8	50.19	50.19	55.66	16.79	14.91	sp|P00548|KPYM_CHICK	Pyruvate kinase PKM OS=Gallus gallus OX=9031 GN=PKM PE=2 SV=2			0.051587	16.3	VMTEVENGGML			0.00374021	1178.53	590.275	1178.53	590.273	2	10	1.1.1.629.16	1	32.9605	382.935	32.9294
8	50.19	50.19	55.66	16.79	14.91	sp|P00548|KPYM_CHICK	Pyruvate kinase PKM OS=Gallus gallus OX=9031 GN=PKM PE=2 SV=2			0.000869459	26	VDLPAVSE			0.964722	829.388	830.395	828.423	829.43	1	8	3.1.1.551.24	1	28.782	20.1185	28.7905
8	50.19	50.19	55.66	16.79	14.91	sp|P00548|KPYM_CHICK	Pyruvate kinase PKM OS=Gallus gallus OX=9031 GN=PKM PE=2 SV=2			0.000434512	15.18	KTGDLVIVLTGWRPGSGY			0.0488521	1918.08	640.367	1918.03	640.351	3	8	2.1.1.893.9	1	46.5231	32.492	46.4916
8	50.19	50.19	55.66	16.79	14.91	sp|P00548|KPYM_CHICK	Pyruvate kinase PKM OS=Gallus gallus OX=9031 GN=PKM PE=2 SV=2			0	35.65	DFVMTEVENGGMLGS			0.00564796	1584.69	793.35	1584.68	793.347	2	7	3.1.1.870.15	1	45.8522	65.6394	45.8674
8	50.19	50.19	55.66	16.79	14.91	sp|P00548|KPYM_CHICK	Pyruvate kinase PKM OS=Gallus gallus OX=9031 GN=PKM PE=2 SV=2			0	99	DFVMTEVENGGMLGSK			0.00394666	1712.78	857.397	1712.77	857.395	2	10	3.1.1.776.15	1	40.8405	252.102	40.951
8	50.19	50.19	55.66	16.79	14.91	sp|P00548|KPYM_CHICK	Pyruvate kinase PKM OS=Gallus gallus OX=9031 GN=PKM PE=2 SV=2			0	99	DFVMTEVENGGMLGSK			-0.000936156	1712.77	857.394	1712.77	857.395	2	14	2.1.1.786.14	1	40.8175	306.315	40.8787
8	50.19	50.19	55.66	16.79	14.91	sp|P00548|KPYM_CHICK	Pyruvate kinase PKM OS=Gallus gallus OX=9031 GN=PKM PE=2 SV=2			0	93.9	DLPAVSEKDIQDL			0.00125732	1441.73	721.873	1441.73	721.872	2	8	1.1.1.739.22	1	38.8672	183.859	38.9327
8	50.19	50.19	55.66	16.79	14.91	sp|P00548|KPYM_CHICK	Pyruvate kinase PKM OS=Gallus gallus OX=9031 GN=PKM PE=2 SV=2			0	29.01	EVENGGMLGSK			0.000631591	1119.52	560.769	1119.52	560.769	2	7	3.1.1.308.20	1	15.7578	143.196	15.773
8	50.19	50.19	55.66	16.79	14.91	sp|P00548|KPYM_CHICK	Pyruvate kinase PKM OS=Gallus gallus OX=9031 GN=PKM PE=2 SV=2			0	23.51	GDLGIEIPAE			0.00296361	1012.51	507.263	1012.51	507.261	2	11	3.1.1.727.3	1	38.1867	1397.15	38.2841
8	50.19	50.19	55.66	16.79	14.91	sp|P00548|KPYM_CHICK	Pyruvate kinase PKM OS=Gallus gallus OX=9031 GN=PKM PE=2 SV=2			0	96.8	GDLGIEIPAEK			0.00461924	1140.61	571.311	1140.6	571.309	2	14	3.1.1.596.14	1	31.1821	11471	31.3688
8	50.19	50.19	55.66	16.79	14.91	sp|P00548|KPYM_CHICK	Pyruvate kinase PKM OS=Gallus gallus OX=9031 GN=PKM PE=2 SV=2			0	94.83	GDLGIEIPAEK			0.00461924	1140.61	571.311	1140.6	571.309	2	14	3.1.1.604.12	1	31.6091	11471	31.3688
8	50.19	50.19	55.66	16.79	14.91	sp|P00548|KPYM_CHICK	Pyruvate kinase PKM OS=Gallus gallus OX=9031 GN=PKM PE=2 SV=2			0	90.79	GDLGIEIPAEK			0.00022471	1140.6	571.309	1140.6	571.309	2	13	2.1.1.606.20	1	31.1611	5993.97	31.2302
8	50.19	50.19	55.66	16.79	14.91	sp|P00548|KPYM_CHICK	Pyruvate kinase PKM OS=Gallus gallus OX=9031 GN=PKM PE=2 SV=2			0	50.06	GDLGIEIPAEK			0.00022471	1140.6	571.309	1140.6	571.309	2	13	2.1.1.614.16	1	31.5849	5993.97	31.2302
8	50.19	50.19	55.66	16.79	14.91	sp|P00548|KPYM_CHICK	Pyruvate kinase PKM OS=Gallus gallus OX=9031 GN=PKM PE=2 SV=2			0	99	GDLGIEIPAEKV			0.00139087	1239.67	620.843	1239.67	620.843	2	16	2.1.1.703.21	1	36.3586	6433.26	36.4801
8	50.19	50.19	55.66	16.79	14.91	sp|P00548|KPYM_CHICK	Pyruvate kinase PKM OS=Gallus gallus OX=9031 GN=PKM PE=2 SV=2			0	99	GDLGIEIPAEKV			0.00383228	1239.67	620.845	1239.67	620.843	2	18	1.1.1.694.14	1	36.4366	5497.21	36.5158
8	50.19	50.19	55.66	16.79	14.91	sp|P00548|KPYM_CHICK	Pyruvate kinase PKM OS=Gallus gallus OX=9031 GN=PKM PE=2 SV=2			0	95.65	GDLGIEIPAEKV			0.00383228	1239.67	620.845	1239.67	620.843	2	12	1.1.1.702.11	1	36.8721	5497.21	36.5158
8	50.19	50.19	55.66	16.79	14.91	sp|P00548|KPYM_CHICK	Pyruvate kinase PKM OS=Gallus gallus OX=9031 GN=PKM PE=2 SV=2			0	73.11	GDLGIEIPAEKV			0.00395435	1239.68	620.845	1239.67	620.843	2	12	3.1.1.701.12	1	36.807	5967.77	36.5655
8	50.19	50.19	55.66	16.79	14.91	sp|P00548|KPYM_CHICK	Pyruvate kinase PKM OS=Gallus gallus OX=9031 GN=PKM PE=2 SV=2			0	98.06	GFFKTGDLVIVLTGWRPGSG			0.00888174	2106.14	703.052	2106.13	703.049	3	13	1.1.1.1022.9	1	53.9319	183.52	53.9371
8	50.19	50.19	55.66	16.79	14.91	sp|P00548|KPYM_CHICK	Pyruvate kinase PKM OS=Gallus gallus OX=9031 GN=PKM PE=2 SV=2			0	67.96	GVNLPGAAV			0.00134928	796.446	399.23	796.444	399.229	2	10	1.1.1.574.5	1	29.9962	1941.11	30.1431
8	50.19	50.19	55.66	16.79	14.91	sp|P00548|KPYM_CHICK	Pyruvate kinase PKM OS=Gallus gallus OX=9031 GN=PKM PE=2 SV=2			0	54.47	GVNLPGAAVDLPA			0.00188063	1192.65	597.331	1192.65	597.33	2	10	2.1.1.788.12	1	40.9028	381.146	40.8787
8	50.19	50.19	55.66	16.79	14.91	sp|P00548|KPYM_CHICK	Pyruvate kinase PKM OS=Gallus gallus OX=9031 GN=PKM PE=2 SV=2			0	26.32	GVNLPGAAVDLPA			0.00151442	1192.65	597.331	1192.65	597.33	2	8	3.1.1.776.5	1	40.8072	342.242	40.8457
8	50.19	50.19	55.66	16.79	14.91	sp|P00548|KPYM_CHICK	Pyruvate kinase PKM OS=Gallus gallus OX=9031 GN=PKM PE=2 SV=2			0	97.27	GVNLPGAAVDLPAVS			0.00116975	1378.75	690.381	1378.75	690.38	2	14	1.1.1.820.7	1	43.1922	1882.53	43.3191
8	50.19	50.19	55.66	16.79	14.91	sp|P00548|KPYM_CHICK	Pyruvate kinase PKM OS=Gallus gallus OX=9031 GN=PKM PE=2 SV=2			0	90.38	GVNLPGAAVDLPAVS			0.00165803	1378.75	690.381	1378.75	690.38	2	11	3.1.1.820.8	1	43.1745	1566.1	43.3049
8	50.19	50.19	55.66	16.79	14.91	sp|P00548|KPYM_CHICK	Pyruvate kinase PKM OS=Gallus gallus OX=9031 GN=PKM PE=2 SV=2			0	99	GVNLPGAAVDLPAVSE			0.00337646	1507.79	754.903	1507.79	754.901	2	14	1.1.1.823.14	1	43.3539	608.794	43.4792
8	50.19	50.19	55.66	16.79	14.91	sp|P00548|KPYM_CHICK	Pyruvate kinase PKM OS=Gallus gallus OX=9031 GN=PKM PE=2 SV=2			0	99	GVNLPGAAVDLPAVSE			0.000568846	1507.79	754.902	1507.79	754.901	2	15	2.1.1.834.18	1	43.3719	631.447	43.4438
8	50.19	50.19	55.66	16.79	14.91	sp|P00548|KPYM_CHICK	Pyruvate kinase PKM OS=Gallus gallus OX=9031 GN=PKM PE=2 SV=2			0	99	GVNLPGAAVDLPAVSEK			8.82436e-05	1635.88	818.949	1635.88	818.949	2	18	2.1.1.734.17	1	38.0152	4361.6	38.1953
8	50.19	50.19	55.66	16.79	14.91	sp|P00548|KPYM_CHICK	Pyruvate kinase PKM OS=Gallus gallus OX=9031 GN=PKM PE=2 SV=2			0	99	GVNLPGAAVDLPAVSEK			0.00265172	1635.89	818.95	1635.88	818.949	2	12	3.1.1.731.22	1	38.4373	3785.44	38.2302
8	50.19	50.19	55.66	16.79	14.91	sp|P00548|KPYM_CHICK	Pyruvate kinase PKM OS=Gallus gallus OX=9031 GN=PKM PE=2 SV=2			0	95.36	GVNLPGAAVDLPAVSEK			8.82436e-05	1635.88	818.949	1635.88	818.949	2	13	2.1.1.742.22	1	38.4562	4361.6	38.1953
8	50.19	50.19	55.66	16.79	14.91	sp|P00548|KPYM_CHICK	Pyruvate kinase PKM OS=Gallus gallus OX=9031 GN=PKM PE=2 SV=2			0	94.91	GVNLPGAAVDLPAVSEK			0.00204137	1635.89	818.95	1635.88	818.949	2	12	1.1.1.731.24	1	38.4392	3849.71	38.1782
8	50.19	50.19	55.66	16.79	14.91	sp|P00548|KPYM_CHICK	Pyruvate kinase PKM OS=Gallus gallus OX=9031 GN=PKM PE=2 SV=2			0	56.66	GVNLPGAAVDLPAVSEK			0.00228551	1635.89	818.95	1635.88	818.949	2	10	3.1.1.723.19	1	37.9979	354.069	37.9608
8	50.19	50.19	55.66	16.79	14.91	sp|P00548|KPYM_CHICK	Pyruvate kinase PKM OS=Gallus gallus OX=9031 GN=PKM PE=2 SV=2			0	21.5	HREPADAM			0.000271576	925.408	463.711	925.408	463.711	2	6	2.1.1.185.5	1	8.7902	61.0564	8.7646
8	50.19	50.19	55.66	16.79	14.91	sp|P00548|KPYM_CHICK	Pyruvate kinase PKM OS=Gallus gallus OX=9031 GN=PKM PE=2 SV=2			0	49.53	KFGVEQNVDM			0.00345572	1165.55	583.781	1165.54	583.779	2	11	3.1.1.489.17	1	25.4732	1046.23	25.5472
8	50.19	50.19	55.66	16.79	14.91	sp|P00548|KPYM_CHICK	Pyruvate kinase PKM OS=Gallus gallus OX=9031 GN=PKM PE=2 SV=2			0	16.43	KGVNLPGAAVDLPAV			0.00329861	1419.81	710.913	1419.81	710.912	2	6	1.1.1.772.16	1	40.6279	214.923	40.756
8	50.19	50.19	55.66	16.79	14.91	sp|P00548|KPYM_CHICK	Pyruvate kinase PKM OS=Gallus gallus OX=9031 GN=PKM PE=2 SV=2			0	81.28	KGVNLPGAAVDLPAVS			0.00166571	1506.84	754.428	1506.84	754.428	2	10	1.1.1.726.24	1	38.1696	1725.2	38.2859
8	50.19	50.19	55.66	16.79	14.91	sp|P00548|KPYM_CHICK	Pyruvate kinase PKM OS=Gallus gallus OX=9031 GN=PKM PE=2 SV=2			0	70.29	KGVNLPGAAVDLPAVS			0.000445009	1506.84	754.428	1506.84	754.428	2	11	2.1.1.737.24	1	38.1901	1779.58	38.3569
8	50.19	50.19	55.66	16.79	14.91	sp|P00548|KPYM_CHICK	Pyruvate kinase PKM OS=Gallus gallus OX=9031 GN=PKM PE=2 SV=2			0	99	KGVNLPGAAVDLPAVSEK			0.00459923	1763.98	589.001	1763.98	589	3	16	2.1.1.654.18	1	33.7327	2897.98	33.8586
8	50.19	50.19	55.66	16.79	14.91	sp|P00548|KPYM_CHICK	Pyruvate kinase PKM OS=Gallus gallus OX=9031 GN=PKM PE=2 SV=2			0	57.76	KGVNLPGAAVDLPAVSEK			0.0038801	1763.98	882.998	1763.98	882.996	2	8	3.1.1.645.25	1	33.828	281.019	33.9425
8	50.19	50.19	55.66	16.79	14.91	sp|P00548|KPYM_CHICK	Pyruvate kinase PKM OS=Gallus gallus OX=9031 GN=PKM PE=2 SV=2			0	16.42	KGVNLPGAAVDLPAVSEK			0.00459923	1763.98	589.001	1763.98	589	3	11	3.1.1.644.19	1	33.7643	3143.4	33.8887
8	50.19	50.19	55.66	16.79	14.91	sp|P00548|KPYM_CHICK	Pyruvate kinase PKM OS=Gallus gallus OX=9031 GN=PKM PE=2 SV=2			0	97.12	KGVNLPGAAVDLPAVSEKDIQDL			0.00879773	2348.27	783.763	2348.26	783.76	3	13	3.1.1.849.11	1	44.7291	103.83	44.7477
8	50.19	50.19	55.66	16.79	14.91	sp|P00548|KPYM_CHICK	Pyruvate kinase PKM OS=Gallus gallus OX=9031 GN=PKM PE=2 SV=2			0	32.88	KTGDLVIVLTGWRPGSG			0.00787154	1754.98	585.999	1754.97	585.997	3	9	3.1.1.837.14	1	44.0811	265.057	44.1598
8	50.19	50.19	55.66	16.79	14.91	sp|P00548|KPYM_CHICK	Pyruvate kinase PKM OS=Gallus gallus OX=9031 GN=PKM PE=2 SV=2			0	96.15	MTEVENGGMLGSK			0.00609643	1351.62	676.816	1351.61	676.813	2	11	3.1.1.419.23	1	21.7065	168.359	21.7166
8	50.19	50.19	55.66	16.79	14.91	sp|P00548|KPYM_CHICK	Pyruvate kinase PKM OS=Gallus gallus OX=9031 GN=PKM PE=2 SV=2			0	92.58	NLPGAAVDLPAVSEK			-0.000610284	1479.79	740.904	1479.79	740.904	2	10	1.1.1.645.24	1	33.8319	137.425	33.7865
8	50.19	50.19	55.66	16.79	14.91	sp|P00548|KPYM_CHICK	Pyruvate kinase PKM OS=Gallus gallus OX=9031 GN=PKM PE=2 SV=2			0	71.49	NLPGAAVDLPAVSEK			0.00256354	1479.8	740.905	1479.79	740.904	2	9	3.1.1.645.22	1	33.823	366.713	33.9425
8	50.19	50.19	55.66	16.79	14.91	sp|P00548|KPYM_CHICK	Pyruvate kinase PKM OS=Gallus gallus OX=9031 GN=PKM PE=2 SV=2			0	89.74	RGDLGIEIPAEK			0.00554568	1296.71	433.244	1296.7	433.242	3	16	1.1.1.519.2	1	27.0735	9852.21	27.0598
8	50.19	50.19	55.66	16.79	14.91	sp|P00548|KPYM_CHICK	Pyruvate kinase PKM OS=Gallus gallus OX=9031 GN=PKM PE=2 SV=2			0	79.76	RGDLGIEIPAEK			0.0027991	1296.71	433.243	1296.7	433.242	3	11	2.1.1.527.9	1	26.9326	9565.75	27.0718
8	50.19	50.19	55.66	16.79	14.91	sp|P00548|KPYM_CHICK	Pyruvate kinase PKM OS=Gallus gallus OX=9031 GN=PKM PE=2 SV=2			0	75.52	RGDLGIEIPAEKV			0.00488079	1395.78	466.266	1395.77	466.265	3	9	3.1.1.615.8	1	32.1941	6310.66	31.9607
8	50.19	50.19	55.66	16.79	14.91	sp|P00548|KPYM_CHICK	Pyruvate kinase PKM OS=Gallus gallus OX=9031 GN=PKM PE=2 SV=2			0	71.76	RGDLGIEIPAEKV			0.00220854	1395.77	698.894	1395.77	698.893	2	10	2.1.1.618.24	1	31.8136	1476.26	31.9298
8	50.19	50.19	55.66	16.79	14.91	sp|P00548|KPYM_CHICK	Pyruvate kinase PKM OS=Gallus gallus OX=9031 GN=PKM PE=2 SV=2			0	62.1	TEVENGGMLGSK			0.000316398	1220.57	611.293	1220.57	611.293	2	10	1.1.1.340.24	1	17.4808	439.134	17.543
8	50.19	50.19	55.66	16.79	14.91	sp|P00548|KPYM_CHICK	Pyruvate kinase PKM OS=Gallus gallus OX=9031 GN=PKM PE=2 SV=2			0	37.07	TEVENGGMLGSK			0.00117089	1220.57	611.293	1220.57	611.293	2	10	2.1.1.351.25	1	17.4999	359.502	17.5604
8	50.19	50.19	55.66	16.79	14.91	sp|P00548|KPYM_CHICK	Pyruvate kinase PKM OS=Gallus gallus OX=9031 GN=PKM PE=2 SV=2			0	99	TGDLVIVLTGWRPGSG			0.00433712	1626.88	814.446	1626.87	814.444	2	18	2.1.1.943.10	1	49.1962	61.8299	49.2063
8	50.19	50.19	55.66	16.79	14.91	sp|P00548|KPYM_CHICK	Pyruvate kinase PKM OS=Gallus gallus OX=9031 GN=PKM PE=2 SV=2			0	99	TGDLVIVLTGWRPGSG			0.00506955	1626.88	814.446	1626.87	814.444	2	15	1.1.1.933.6	1	49.2211	64.3095	49.1734
8	50.19	50.19	55.66	16.79	14.91	sp|P00548|KPYM_CHICK	Pyruvate kinase PKM OS=Gallus gallus OX=9031 GN=PKM PE=2 SV=2			0	27.95	TGWRPGSG			0.00201538	816.39	409.202	816.388	409.201	2	7	1.1.1.284.8	1	14.472	539.415	14.5604
8	50.19	50.19	55.66	16.79	14.91	sp|P00548|KPYM_CHICK	Pyruvate kinase PKM OS=Gallus gallus OX=9031 GN=PKM PE=2 SV=2			0	86.1	VDLPAVSEK			0.0012157	956.519	479.267	956.518	479.266	2	11	3.1.1.447.13	1	23.2004	1879.02	23.1192
8	50.19	50.19	55.66	16.79	14.91	sp|P00548|KPYM_CHICK	Pyruvate kinase PKM OS=Gallus gallus OX=9031 GN=PKM PE=2 SV=2			0	54.54	VDLPAVSEK			0.00139881	956.519	479.267	956.518	479.266	2	11	2.1.1.456.8	1	23.1217	2180.17	23.1029
8	50.19	50.19	55.66	16.79	14.91	sp|P00548|KPYM_CHICK	Pyruvate kinase PKM OS=Gallus gallus OX=9031 GN=PKM PE=2 SV=2			0	84.81	VDLPAVSEKDIQDL			0.00278969	1540.8	771.408	1540.8	771.406	2	9	2.1.1.792.20	1	41.1281	130.807	41.1433
8	50.19	50.19	55.66	16.79	14.91	sp|P00548|KPYM_CHICK	Pyruvate kinase PKM OS=Gallus gallus OX=9031 GN=PKM PE=2 SV=2			0	25.75	VMTEVENGGM			0.00162255	1065.45	533.732	1065.45	533.731	2	7	2.1.1.453.15	1	22.9711	2384.05	23.1029
8	50.19	50.19	55.66	16.79	14.91	sp|P00548|KPYM_CHICK	Pyruvate kinase PKM OS=Gallus gallus OX=9031 GN=PKM PE=2 SV=2			0	58.14	VMTEVENGGMLGS			0.00603421	1322.59	662.303	1322.58	662.3	2	10	1.1.1.574.22	1	30.0245	1260.56	30.1431
8	50.19	50.19	55.66	16.79	14.91	sp|P00548|KPYM_CHICK	Pyruvate kinase PKM OS=Gallus gallus OX=9031 GN=PKM PE=2 SV=2			0	99	VMTEVENGGMLGSK			0.00299013	1450.68	726.349	1450.68	726.347	2	22	3.1.1.481.24	1	25.0533	3153.59	25.1156
8	50.19	50.19	55.66	16.79	14.91	sp|P00548|KPYM_CHICK	Pyruvate kinase PKM OS=Gallus gallus OX=9031 GN=PKM PE=2 SV=2			0	99	VMTEVENGGMLGSK			0.00286806	1450.68	726.348	1450.68	726.347	2	18	2.1.1.492.22	1	25.08	3195.88	25.1456
8	50.19	50.19	55.66	16.79	14.91	sp|P00548|KPYM_CHICK	Pyruvate kinase PKM OS=Gallus gallus OX=9031 GN=PKM PE=2 SV=2			0	17.52	VVPVP			-0.0832188	509.238	510.245	509.321	510.329	1	7	2.1.1.445.14	1	22.5379	46.658	22.5632
16	17.87	17.87	45.77	16.09	14.59	tr|Q2UZR2|Q2UZR2_CHICK; tr|F1NN63|F1NN63_CHICK; tr|A0A2P4TDJ5|A0A2P4TDJ5_BAMTH; tr|A0A1L1RR19|A0A1L1RR19_CHICK	Phosphoglucomutase 1 OS=Gallus gallus OX=9031 PE=2 SV=1; Uncharacterized protein OS=Gallus gallus OX=9031 GN=PGM1 PE=3 SV=2; Uncharacterized protein OS=Bambusicola thoracicus OX=9083 GN=CIB84_001812 PE=3 SV=1; Uncharacterized protein OS=Gallus gallus OX=9031 GN=PGM1 PE=4 SV=1			2	99	DNFEYNDPVDGSVS			0.0037701	1556.63	779.322	1556.63	779.321	2	14	3.1.1.597.26	1	31.256	781.11	31.315
16	17.87	17.87	45.77	16.09	14.59	tr|Q2UZR2|Q2UZR2_CHICK; tr|F1NN63|F1NN63_CHICK; tr|A0A2P4TDJ5|A0A2P4TDJ5_BAMTH; tr|A0A1L1RR19|A0A1L1RR19_CHICK	Phosphoglucomutase 1 OS=Gallus gallus OX=9031 PE=2 SV=1; Uncharacterized protein OS=Gallus gallus OX=9031 GN=PGM1 PE=3 SV=2; Uncharacterized protein OS=Bambusicola thoracicus OX=9083 GN=CIB84_001812 PE=3 SV=1; Uncharacterized protein OS=Gallus gallus OX=9031 GN=PGM1 PE=4 SV=1			2	99	DYEEVDADAAGK			0.00233501	1281.54	641.777	1281.54	641.775	2	14	2.1.1.356.21	1	17.7613	325.554	17.7748
16	17.87	17.87	45.77	16.09	14.59	tr|Q2UZR2|Q2UZR2_CHICK; tr|F1NN63|F1NN63_CHICK; tr|A0A2P4TDJ5|A0A2P4TDJ5_BAMTH; tr|A0A1L1RR19|A0A1L1RR19_CHICK	Phosphoglucomutase 1 OS=Gallus gallus OX=9031 PE=2 SV=1; Uncharacterized protein OS=Gallus gallus OX=9031 GN=PGM1 PE=3 SV=2; Uncharacterized protein OS=Bambusicola thoracicus OX=9083 GN=CIB84_001812 PE=3 SV=1; Uncharacterized protein OS=Gallus gallus OX=9031 GN=PGM1 PE=4 SV=1			2	99	IDAMHGVVGPY			0.00292851	1157.56	579.786	1157.55	579.784	2	14	1.1.1.592.16	1	30.9753	1612.23	31.0511
16	17.87	17.87	45.77	16.09	14.59	tr|Q2UZR2|Q2UZR2_CHICK; tr|F1NN63|F1NN63_CHICK; tr|A0A2P4TDJ5|A0A2P4TDJ5_BAMTH; tr|A0A1L1RR19|A0A1L1RR19_CHICK	Phosphoglucomutase 1 OS=Gallus gallus OX=9031 PE=2 SV=1; Uncharacterized protein OS=Gallus gallus OX=9031 GN=PGM1 PE=3 SV=2; Uncharacterized protein OS=Bambusicola thoracicus OX=9083 GN=CIB84_001812 PE=3 SV=1; Uncharacterized protein OS=Gallus gallus OX=9031 GN=PGM1 PE=4 SV=1			2	99	SHNPGGPNGDF			0.00302617	1097.46	549.735	1097.45	549.734	2	12	1.1.1.298.21	1	15.238	334.091	15.3048
16	17.87	17.87	45.77	16.09	14.59	tr|Q2UZR2|Q2UZR2_CHICK; tr|F1NN63|F1NN63_CHICK; tr|A0A2P4TDJ5|A0A2P4TDJ5_BAMTH; tr|A0A1L1RR19|A0A1L1RR19_CHICK	Phosphoglucomutase 1 OS=Gallus gallus OX=9031 PE=2 SV=1; Uncharacterized protein OS=Gallus gallus OX=9031 GN=PGM1 PE=3 SV=2; Uncharacterized protein OS=Bambusicola thoracicus OX=9083 GN=CIB84_001812 PE=3 SV=1; Uncharacterized protein OS=Gallus gallus OX=9031 GN=PGM1 PE=4 SV=1			2	99	TASHNPGGPNGDF			0.00282864	1269.54	635.777	1269.54	635.776	2	14	1.1.1.310.15	1	15.8732	112.636	15.8917
16	17.87	17.87	45.77	16.09	14.59	tr|Q2UZR2|Q2UZR2_CHICK; tr|F1NN63|F1NN63_CHICK; tr|A0A2P4TDJ5|A0A2P4TDJ5_BAMTH; tr|A0A1L1RR19|A0A1L1RR19_CHICK	Phosphoglucomutase 1 OS=Gallus gallus OX=9031 PE=2 SV=1; Uncharacterized protein OS=Gallus gallus OX=9031 GN=PGM1 PE=3 SV=2; Uncharacterized protein OS=Bambusicola thoracicus OX=9083 GN=CIB84_001812 PE=3 SV=1; Uncharacterized protein OS=Gallus gallus OX=9031 GN=PGM1 PE=4 SV=1			1.72125	98.93	GEESFGTGSDHI			0.00282478	1234.51	618.264	1234.51	618.262	2	12	1.1.1.437.18	1	22.6872	814.363	22.7598
16	17.87	17.87	45.77	16.09	14.59	tr|Q2UZR2|Q2UZR2_CHICK; tr|F1NN63|F1NN63_CHICK; tr|A0A2P4TDJ5|A0A2P4TDJ5_BAMTH; tr|A0A1L1RR19|A0A1L1RR19_CHICK	Phosphoglucomutase 1 OS=Gallus gallus OX=9031 PE=2 SV=1; Uncharacterized protein OS=Gallus gallus OX=9031 GN=PGM1 PE=3 SV=2; Uncharacterized protein OS=Bambusicola thoracicus OX=9083 GN=CIB84_001812 PE=3 SV=1; Uncharacterized protein OS=Gallus gallus OX=9031 GN=PGM1 PE=4 SV=1			1.60206	98.62	EDFGGHHPDPN			0.00273605	1220.49	611.251	1220.48	611.25	2	14	3.1.1.233.12	1	11.842	179.56	11.8522
16	17.87	17.87	45.77	16.09	14.59	tr|Q2UZR2|Q2UZR2_CHICK; tr|F1NN63|F1NN63_CHICK; tr|A0A2P4TDJ5|A0A2P4TDJ5_BAMTH; tr|A0A1L1RR19|A0A1L1RR19_CHICK	Phosphoglucomutase 1 OS=Gallus gallus OX=9031 PE=2 SV=1; Uncharacterized protein OS=Gallus gallus OX=9031 GN=PGM1 PE=3 SV=2; Uncharacterized protein OS=Bambusicola thoracicus OX=9083 GN=CIB84_001812 PE=3 SV=1; Uncharacterized protein OS=Gallus gallus OX=9031 GN=PGM1 PE=4 SV=1			1.56864	98.49	NTANGGPAPEGITDK			0.00140036	1440.69	721.35	1440.68	721.35	2	14	3.1.1.312.18	1	15.9813	94.9984	15.9865
16	17.87	17.87	45.77	16.09	14.59	tr|Q2UZR2|Q2UZR2_CHICK; tr|F1NN63|F1NN63_CHICK; tr|A0A2P4TDJ5|A0A2P4TDJ5_BAMTH; tr|A0A1L1RR19|A0A1L1RR19_CHICK	Phosphoglucomutase 1 OS=Gallus gallus OX=9031 PE=2 SV=1; Uncharacterized protein OS=Gallus gallus OX=9031 GN=PGM1 PE=3 SV=2; Uncharacterized protein OS=Bambusicola thoracicus OX=9083 GN=CIB84_001812 PE=3 SV=1; Uncharacterized protein OS=Gallus gallus OX=9031 GN=PGM1 PE=4 SV=1			0.832683	91.41	DAMHGVVGPY			0.000322572	1044.47	523.242	1044.47	523.242	2	10	2.1.1.535.13	1	27.3585	1035.53	27.438
16	17.87	17.87	45.77	16.09	14.59	tr|Q2UZR2|Q2UZR2_CHICK; tr|F1NN63|F1NN63_CHICK; tr|A0A2P4TDJ5|A0A2P4TDJ5_BAMTH; tr|A0A1L1RR19|A0A1L1RR19_CHICK	Phosphoglucomutase 1 OS=Gallus gallus OX=9031 PE=2 SV=1; Uncharacterized protein OS=Gallus gallus OX=9031 GN=PGM1 PE=3 SV=2; Uncharacterized protein OS=Bambusicola thoracicus OX=9083 GN=CIB84_001812 PE=3 SV=1; Uncharacterized protein OS=Gallus gallus OX=9031 GN=PGM1 PE=4 SV=1			0.688246	87.66	ADNFEYNDPVDGSVS			0.00437604	1627.67	814.841	1627.66	814.839	2	10	1.1.1.594.25	1	31.0982	238.209	31.105
16	17.87	17.87	45.77	16.09	14.59	tr|Q2UZR2|Q2UZR2_CHICK; tr|F1NN63|F1NN63_CHICK; tr|A0A2P4TDJ5|A0A2P4TDJ5_BAMTH; tr|A0A1L1RR19|A0A1L1RR19_CHICK	Phosphoglucomutase 1 OS=Gallus gallus OX=9031 PE=2 SV=1; Uncharacterized protein OS=Gallus gallus OX=9031 GN=PGM1 PE=3 SV=2; Uncharacterized protein OS=Bambusicola thoracicus OX=9083 GN=CIB84_001812 PE=3 SV=1; Uncharacterized protein OS=Gallus gallus OX=9031 GN=PGM1 PE=4 SV=1			0.627088	85.61	NFEYNDPVDGSVS			0.00715356	1441.61	721.811	1441.6	721.807	2	8	1.1.1.591.21	1	30.9299	108.888	30.8899
16	17.87	17.87	45.77	16.09	14.59	tr|Q2UZR2|Q2UZR2_CHICK; tr|F1NN63|F1NN63_CHICK; tr|A0A2P4TDJ5|A0A2P4TDJ5_BAMTH; tr|A0A1L1RR19|A0A1L1RR19_CHICK	Phosphoglucomutase 1 OS=Gallus gallus OX=9031 PE=2 SV=1; Uncharacterized protein OS=Gallus gallus OX=9031 GN=PGM1 PE=3 SV=2; Uncharacterized protein OS=Bambusicola thoracicus OX=9083 GN=CIB84_001812 PE=3 SV=1; Uncharacterized protein OS=Gallus gallus OX=9031 GN=PGM1 PE=4 SV=1			0.431798	75.74	DFGGHHPDPN			0.00297074	1091.45	546.73	1091.44	546.728	2	7	1.1.1.221.7	1	11.1579	44.7464	11.1255
16	17.87	17.87	45.77	16.09	14.59	tr|Q2UZR2|Q2UZR2_CHICK; tr|F1NN63|F1NN63_CHICK; tr|A0A2P4TDJ5|A0A2P4TDJ5_BAMTH; tr|A0A1L1RR19|A0A1L1RR19_CHICK	Phosphoglucomutase 1 OS=Gallus gallus OX=9031 PE=2 SV=1; Uncharacterized protein OS=Gallus gallus OX=9031 GN=PGM1 PE=3 SV=2; Uncharacterized protein OS=Bambusicola thoracicus OX=9083 GN=CIB84_001812 PE=3 SV=1; Uncharacterized protein OS=Gallus gallus OX=9031 GN=PGM1 PE=4 SV=1			0.293282	63.9	VDLGTIGK			1.062e-05	801.46	401.737	801.46	401.737	2	9	1.1.1.427.5	1	22.127	723.845	22.2211
16	17.87	17.87	45.77	16.09	14.59	tr|Q2UZR2|Q2UZR2_CHICK; tr|F1NN63|F1NN63_CHICK; tr|A0A2P4TDJ5|A0A2P4TDJ5_BAMTH; tr|A0A1L1RR19|A0A1L1RR19_CHICK	Phosphoglucomutase 1 OS=Gallus gallus OX=9031 PE=2 SV=1; Uncharacterized protein OS=Gallus gallus OX=9031 GN=PGM1 PE=3 SV=2; Uncharacterized protein OS=Bambusicola thoracicus OX=9083 GN=CIB84_001812 PE=3 SV=1; Uncharacterized protein OS=Gallus gallus OX=9031 GN=PGM1 PE=4 SV=1			0.106793	33.78	EYNDPVDGSVS			0.00265021	1180.49	591.253	1180.49	591.251	2	10	1.1.1.415.19	1	21.5025	945.776	21.5731
16	17.87	17.87	45.77	16.09	14.59	tr|Q2UZR2|Q2UZR2_CHICK; tr|F1NN63|F1NN63_CHICK; tr|A0A2P4TDJ5|A0A2P4TDJ5_BAMTH; tr|A0A1L1RR19|A0A1L1RR19_CHICK	Phosphoglucomutase 1 OS=Gallus gallus OX=9031 PE=2 SV=1; Uncharacterized protein OS=Gallus gallus OX=9031 GN=PGM1 PE=3 SV=2; Uncharacterized protein OS=Bambusicola thoracicus OX=9083 GN=CIB84_001812 PE=3 SV=1; Uncharacterized protein OS=Gallus gallus OX=9031 GN=PGM1 PE=4 SV=1			0.000434512	18.74	VNPSDSV			-1.02068	715.313	716.321	716.334	717.341	1	9	3.1.1.265.7	1	13.4885	16.593	13.5988
16	17.87	17.87	45.77	16.09	14.59	tr|Q2UZR2|Q2UZR2_CHICK; tr|F1NN63|F1NN63_CHICK; tr|A0A2P4TDJ5|A0A2P4TDJ5_BAMTH; tr|A0A1L1RR19|A0A1L1RR19_CHICK	Phosphoglucomutase 1 OS=Gallus gallus OX=9031 PE=2 SV=1; Uncharacterized protein OS=Gallus gallus OX=9031 GN=PGM1 PE=3 SV=2; Uncharacterized protein OS=Bambusicola thoracicus OX=9083 GN=CIB84_001812 PE=3 SV=1; Uncharacterized protein OS=Gallus gallus OX=9031 GN=PGM1 PE=4 SV=1			0	16.55	ADNFEYNDPVDGSVS			0.00388776	1627.67	814.841	1627.66	814.839	2	8	2.1.1.603.24	1	31.0063	218.604	31.0687
16	17.87	17.87	45.77	16.09	14.59	tr|Q2UZR2|Q2UZR2_CHICK; tr|F1NN63|F1NN63_CHICK; tr|A0A2P4TDJ5|A0A2P4TDJ5_BAMTH; tr|A0A1L1RR19|A0A1L1RR19_CHICK	Phosphoglucomutase 1 OS=Gallus gallus OX=9031 PE=2 SV=1; Uncharacterized protein OS=Gallus gallus OX=9031 GN=PGM1 PE=3 SV=2; Uncharacterized protein OS=Bambusicola thoracicus OX=9083 GN=CIB84_001812 PE=3 SV=1; Uncharacterized protein OS=Gallus gallus OX=9031 GN=PGM1 PE=4 SV=1			0	58.4	DAMHGVVGPY			0.00154328	1044.47	523.243	1044.47	523.242	2	10	1.1.1.524.12	1	27.3449	1030.86	27.4261
16	17.87	17.87	45.77	16.09	14.59	tr|Q2UZR2|Q2UZR2_CHICK; tr|F1NN63|F1NN63_CHICK; tr|A0A2P4TDJ5|A0A2P4TDJ5_BAMTH; tr|A0A1L1RR19|A0A1L1RR19_CHICK	Phosphoglucomutase 1 OS=Gallus gallus OX=9031 PE=2 SV=1; Uncharacterized protein OS=Gallus gallus OX=9031 GN=PGM1 PE=3 SV=2; Uncharacterized protein OS=Bambusicola thoracicus OX=9083 GN=CIB84_001812 PE=3 SV=1; Uncharacterized protein OS=Gallus gallus OX=9031 GN=PGM1 PE=4 SV=1			0	38.44	DAMHGVVGPY			0.00178742	1044.47	523.243	1044.47	523.242	2	9	3.1.1.525.9	1	27.3776	1026.06	27.4637
16	17.87	17.87	45.77	16.09	14.59	tr|Q2UZR2|Q2UZR2_CHICK; tr|F1NN63|F1NN63_CHICK; tr|A0A2P4TDJ5|A0A2P4TDJ5_BAMTH; tr|A0A1L1RR19|A0A1L1RR19_CHICK	Phosphoglucomutase 1 OS=Gallus gallus OX=9031 PE=2 SV=1; Uncharacterized protein OS=Gallus gallus OX=9031 GN=PGM1 PE=3 SV=2; Uncharacterized protein OS=Bambusicola thoracicus OX=9083 GN=CIB84_001812 PE=3 SV=1; Uncharacterized protein OS=Gallus gallus OX=9031 GN=PGM1 PE=4 SV=1			0	98.64	DNFEYNDPVDGSVS			0.000107995	1556.63	779.321	1556.63	779.321	2	13	2.1.1.607.23	1	31.22	721.08	31.284
16	17.87	17.87	45.77	16.09	14.59	tr|Q2UZR2|Q2UZR2_CHICK; tr|F1NN63|F1NN63_CHICK; tr|A0A2P4TDJ5|A0A2P4TDJ5_BAMTH; tr|A0A1L1RR19|A0A1L1RR19_CHICK	Phosphoglucomutase 1 OS=Gallus gallus OX=9031 PE=2 SV=1; Uncharacterized protein OS=Gallus gallus OX=9031 GN=PGM1 PE=3 SV=2; Uncharacterized protein OS=Bambusicola thoracicus OX=9083 GN=CIB84_001812 PE=3 SV=1; Uncharacterized protein OS=Gallus gallus OX=9031 GN=PGM1 PE=4 SV=1			0	97.59	DNFEYNDPVDGSVS			0.00315975	1556.63	779.322	1556.63	779.321	2	12	1.1.1.597.25	1	31.2601	798.658	31.3746
16	17.87	17.87	45.77	16.09	14.59	tr|Q2UZR2|Q2UZR2_CHICK; tr|F1NN63|F1NN63_CHICK; tr|A0A2P4TDJ5|A0A2P4TDJ5_BAMTH; tr|A0A1L1RR19|A0A1L1RR19_CHICK	Phosphoglucomutase 1 OS=Gallus gallus OX=9031 PE=2 SV=1; Uncharacterized protein OS=Gallus gallus OX=9031 GN=PGM1 PE=3 SV=2; Uncharacterized protein OS=Bambusicola thoracicus OX=9083 GN=CIB84_001812 PE=3 SV=1; Uncharacterized protein OS=Gallus gallus OX=9031 GN=PGM1 PE=4 SV=1			0	97.38	DYEEVDADAAGK			0.00221294	1281.54	641.776	1281.54	641.775	2	12	3.1.1.344.21	1	17.6779	364.568	17.745
16	17.87	17.87	45.77	16.09	14.59	tr|Q2UZR2|Q2UZR2_CHICK; tr|F1NN63|F1NN63_CHICK; tr|A0A2P4TDJ5|A0A2P4TDJ5_BAMTH; tr|A0A1L1RR19|A0A1L1RR19_CHICK	Phosphoglucomutase 1 OS=Gallus gallus OX=9031 PE=2 SV=1; Uncharacterized protein OS=Gallus gallus OX=9031 GN=PGM1 PE=3 SV=2; Uncharacterized protein OS=Bambusicola thoracicus OX=9083 GN=CIB84_001812 PE=3 SV=1; Uncharacterized protein OS=Gallus gallus OX=9031 GN=PGM1 PE=4 SV=1			0	66.3	DYEEVDADAAGK			0.00318951	1281.54	641.777	1281.54	641.775	2	10	1.1.1.344.19	1	17.6886	321.025	17.7574
16	17.87	17.87	45.77	16.09	14.59	tr|Q2UZR2|Q2UZR2_CHICK; tr|F1NN63|F1NN63_CHICK; tr|A0A2P4TDJ5|A0A2P4TDJ5_BAMTH; tr|A0A1L1RR19|A0A1L1RR19_CHICK	Phosphoglucomutase 1 OS=Gallus gallus OX=9031 PE=2 SV=1; Uncharacterized protein OS=Gallus gallus OX=9031 GN=PGM1 PE=3 SV=2; Uncharacterized protein OS=Bambusicola thoracicus OX=9083 GN=CIB84_001812 PE=3 SV=1; Uncharacterized protein OS=Gallus gallus OX=9031 GN=PGM1 PE=4 SV=1			0	28.89	EYNDPVDGSVS			0.00362677	1180.49	591.253	1180.49	591.251	2	11	3.1.1.415.18	1	21.4831	928.911	21.5551
16	17.87	17.87	45.77	16.09	14.59	tr|Q2UZR2|Q2UZR2_CHICK; tr|F1NN63|F1NN63_CHICK; tr|A0A2P4TDJ5|A0A2P4TDJ5_BAMTH; tr|A0A1L1RR19|A0A1L1RR19_CHICK	Phosphoglucomutase 1 OS=Gallus gallus OX=9031 PE=2 SV=1; Uncharacterized protein OS=Gallus gallus OX=9031 GN=PGM1 PE=3 SV=2; Uncharacterized protein OS=Bambusicola thoracicus OX=9083 GN=CIB84_001812 PE=3 SV=1; Uncharacterized protein OS=Gallus gallus OX=9031 GN=PGM1 PE=4 SV=1			0	96.25	GEESFGTGSDHI			0.00404548	1234.51	618.264	1234.51	618.262	2	13	3.1.1.438.18	1	22.7232	848.546	22.7417
16	17.87	17.87	45.77	16.09	14.59	tr|Q2UZR2|Q2UZR2_CHICK; tr|F1NN63|F1NN63_CHICK; tr|A0A2P4TDJ5|A0A2P4TDJ5_BAMTH; tr|A0A1L1RR19|A0A1L1RR19_CHICK	Phosphoglucomutase 1 OS=Gallus gallus OX=9031 PE=2 SV=1; Uncharacterized protein OS=Gallus gallus OX=9031 GN=PGM1 PE=3 SV=2; Uncharacterized protein OS=Bambusicola thoracicus OX=9083 GN=CIB84_001812 PE=3 SV=1; Uncharacterized protein OS=Gallus gallus OX=9031 GN=PGM1 PE=4 SV=1			0	99	IDAMHGVVGPY			0.00292851	1157.56	579.786	1157.55	579.784	2	12	2.1.1.602.14	1	30.9359	1518.14	31.0149
16	17.87	17.87	45.77	16.09	14.59	tr|Q2UZR2|Q2UZR2_CHICK; tr|F1NN63|F1NN63_CHICK; tr|A0A2P4TDJ5|A0A2P4TDJ5_BAMTH; tr|A0A1L1RR19|A0A1L1RR19_CHICK	Phosphoglucomutase 1 OS=Gallus gallus OX=9031 PE=2 SV=1; Uncharacterized protein OS=Gallus gallus OX=9031 GN=PGM1 PE=3 SV=2; Uncharacterized protein OS=Bambusicola thoracicus OX=9083 GN=CIB84_001812 PE=3 SV=1; Uncharacterized protein OS=Gallus gallus OX=9031 GN=PGM1 PE=4 SV=1			0	96.41	IDAMHGVVGPY			0.00366093	1157.56	579.786	1157.55	579.784	2	13	3.1.1.593.16	1	31.0237	1432.23	31.0455
16	17.87	17.87	45.77	16.09	14.59	tr|Q2UZR2|Q2UZR2_CHICK; tr|F1NN63|F1NN63_CHICK; tr|A0A2P4TDJ5|A0A2P4TDJ5_BAMTH; tr|A0A1L1RR19|A0A1L1RR19_CHICK	Phosphoglucomutase 1 OS=Gallus gallus OX=9031 PE=2 SV=1; Uncharacterized protein OS=Gallus gallus OX=9031 GN=PGM1 PE=3 SV=2; Uncharacterized protein OS=Bambusicola thoracicus OX=9083 GN=CIB84_001812 PE=3 SV=1; Uncharacterized protein OS=Gallus gallus OX=9031 GN=PGM1 PE=4 SV=1			0	97.32	NTANGGPAPEGITDK			0.0049404	1440.69	721.352	1440.68	721.35	2	8	1.1.1.313.24	1	16.0431	69.3329	16.0516
16	17.87	17.87	45.77	16.09	14.59	tr|Q2UZR2|Q2UZR2_CHICK; tr|F1NN63|F1NN63_CHICK; tr|A0A2P4TDJ5|A0A2P4TDJ5_BAMTH; tr|A0A1L1RR19|A0A1L1RR19_CHICK	Phosphoglucomutase 1 OS=Gallus gallus OX=9031 PE=2 SV=1; Uncharacterized protein OS=Gallus gallus OX=9031 GN=PGM1 PE=3 SV=2; Uncharacterized protein OS=Bambusicola thoracicus OX=9083 GN=CIB84_001812 PE=3 SV=1; Uncharacterized protein OS=Gallus gallus OX=9031 GN=PGM1 PE=4 SV=1			0	87.68	NTANGGPAPEGITDK			0.000179655	1440.68	721.35	1440.68	721.35	2	8	2.1.1.323.23	1	16.0041	73.4004	16.0143
16	17.87	17.87	45.77	16.09	14.59	tr|Q2UZR2|Q2UZR2_CHICK; tr|F1NN63|F1NN63_CHICK; tr|A0A2P4TDJ5|A0A2P4TDJ5_BAMTH; tr|A0A1L1RR19|A0A1L1RR19_CHICK	Phosphoglucomutase 1 OS=Gallus gallus OX=9031 PE=2 SV=1; Uncharacterized protein OS=Gallus gallus OX=9031 GN=PGM1 PE=3 SV=2; Uncharacterized protein OS=Bambusicola thoracicus OX=9083 GN=CIB84_001812 PE=3 SV=1; Uncharacterized protein OS=Gallus gallus OX=9031 GN=PGM1 PE=4 SV=1			0	99	SHNPGGPNGDF			0.00217168	1097.45	549.735	1097.45	549.734	2	15	2.1.1.308.9	1	15.195	336.132	15.2684
16	17.87	17.87	45.77	16.09	14.59	tr|Q2UZR2|Q2UZR2_CHICK; tr|F1NN63|F1NN63_CHICK; tr|A0A2P4TDJ5|A0A2P4TDJ5_BAMTH; tr|A0A1L1RR19|A0A1L1RR19_CHICK	Phosphoglucomutase 1 OS=Gallus gallus OX=9031 PE=2 SV=1; Uncharacterized protein OS=Gallus gallus OX=9031 GN=PGM1 PE=3 SV=2; Uncharacterized protein OS=Bambusicola thoracicus OX=9083 GN=CIB84_001812 PE=3 SV=1; Uncharacterized protein OS=Gallus gallus OX=9031 GN=PGM1 PE=4 SV=1			0	95.55	SHNPGGPNGDF			0.00217168	1097.45	549.735	1097.45	549.734	2	11	3.1.1.297.17	1	15.1675	342.187	15.1877
16	17.87	17.87	45.77	16.09	14.59	tr|Q2UZR2|Q2UZR2_CHICK; tr|F1NN63|F1NN63_CHICK; tr|A0A2P4TDJ5|A0A2P4TDJ5_BAMTH; tr|A0A1L1RR19|A0A1L1RR19_CHICK	Phosphoglucomutase 1 OS=Gallus gallus OX=9031 PE=2 SV=1; Uncharacterized protein OS=Gallus gallus OX=9031 GN=PGM1 PE=3 SV=2; Uncharacterized protein OS=Bambusicola thoracicus OX=9083 GN=CIB84_001812 PE=3 SV=1; Uncharacterized protein OS=Gallus gallus OX=9031 GN=PGM1 PE=4 SV=1			0	97.98	TASHNPGGPNGDF			0.000387231	1269.54	635.776	1269.54	635.776	2	12	3.1.1.309.14	1	15.8079	126.618	15.8264
16	17.87	17.87	45.77	16.09	14.59	tr|Q2UZR2|Q2UZR2_CHICK; tr|F1NN63|F1NN63_CHICK; tr|A0A2P4TDJ5|A0A2P4TDJ5_BAMTH; tr|A0A1L1RR19|A0A1L1RR19_CHICK	Phosphoglucomutase 1 OS=Gallus gallus OX=9031 PE=2 SV=1; Uncharacterized protein OS=Gallus gallus OX=9031 GN=PGM1 PE=3 SV=2; Uncharacterized protein OS=Bambusicola thoracicus OX=9083 GN=CIB84_001812 PE=3 SV=1; Uncharacterized protein OS=Gallus gallus OX=9031 GN=PGM1 PE=4 SV=1			0	94.37	TASHNPGGPNGDF			0.0025845	1269.54	635.777	1269.54	635.776	2	10	2.1.1.321.21	1	15.8939	115.433	15.9608
16	17.87	17.87	45.77	16.09	14.59	tr|Q2UZR2|Q2UZR2_CHICK; tr|F1NN63|F1NN63_CHICK; tr|A0A2P4TDJ5|A0A2P4TDJ5_BAMTH; tr|A0A1L1RR19|A0A1L1RR19_CHICK	Phosphoglucomutase 1 OS=Gallus gallus OX=9031 PE=2 SV=1; Uncharacterized protein OS=Gallus gallus OX=9031 GN=PGM1 PE=3 SV=2; Uncharacterized protein OS=Bambusicola thoracicus OX=9083 GN=CIB84_001812 PE=3 SV=1; Uncharacterized protein OS=Gallus gallus OX=9031 GN=PGM1 PE=4 SV=1			0	28.89	VDLGTIGK			0.000254761	801.46	401.737	801.46	401.737	2	7	3.1.1.428.5	1	22.1624	807.049	22.2566
16	17.87	17.87	45.77	16.09	14.59	tr|Q2UZR2|Q2UZR2_CHICK; tr|F1NN63|F1NN63_CHICK; tr|A0A2P4TDJ5|A0A2P4TDJ5_BAMTH; tr|A0A1L1RR19|A0A1L1RR19_CHICK	Phosphoglucomutase 1 OS=Gallus gallus OX=9031 PE=2 SV=1; Uncharacterized protein OS=Gallus gallus OX=9031 GN=PGM1 PE=3 SV=2; Uncharacterized protein OS=Bambusicola thoracicus OX=9083 GN=CIB84_001812 PE=3 SV=1; Uncharacterized protein OS=Gallus gallus OX=9031 GN=PGM1 PE=4 SV=1			0	21.4	VDLGTIGK			1.062e-05	801.46	401.737	801.46	401.737	2	7	2.1.1.437.4	1	22.0902	779.708	22.2397
25	10.55	10.55	49.55	16.82	13.81	tr|G1NMR6|G1NMR6_MELGA; tr|F1NH87|F1NH87_CHICK; tr|A0A2P4T5T0|A0A2P4T5T0_BAMTH; tr|A0A226MZ71|A0A226MZ71_CALSU; sp|P00356|G3P_CHICK	Glyceraldehyde-3-phosphate dehydrogenase OS=Meleagris gallopavo OX=9103 GN=GAPDH PE=3 SV=1; Glyceraldehyde-3-phosphate dehydrogenase OS=Gallus gallus OX=9031 GN=GAPDH PE=3 SV=2; Glyceraldehyde-3-phosphate dehydrogenase OS=Bambusicola thoracicus OX=9083 GN=CIB84_004528 PE=3 SV=1; Glyceraldehyde-3-phosphate dehydrogenase OS=Callipepla squamata OX=9009 GN=ASZ78_000789 PE=3 SV=1; Glyceraldehyde-3-pho…			0	32.4	VIHDNFGIVEGLM	Deamidated(N)@5		0.0233965	1443.73	722.872	1443.71	722.861	2	10	2.1.1.876.8	1	45.6262	88.4099	45.638
25	10.55	10.55	49.55	16.82	13.81	tr|G1NMR6|G1NMR6_MELGA; tr|F1NH87|F1NH87_CHICK; tr|A0A2P4T5T0|A0A2P4T5T0_BAMTH; tr|A0A226MZ71|A0A226MZ71_CALSU; sp|P00356|G3P_CHICK	Glyceraldehyde-3-phosphate dehydrogenase OS=Meleagris gallopavo OX=9103 GN=GAPDH PE=3 SV=1; Glyceraldehyde-3-phosphate dehydrogenase OS=Gallus gallus OX=9031 GN=GAPDH PE=3 SV=2; Glyceraldehyde-3-phosphate dehydrogenase OS=Bambusicola thoracicus OX=9083 GN=CIB84_004528 PE=3 SV=1; Glyceraldehyde-3-phosphate dehydrogenase OS=Callipepla squamata OX=9009 GN=ASZ78_000789 PE=3 SV=1; Glyceraldehyde-3-pho…			0.136677	56.58	QERDPSNIK	Gln->pyro-Glu@N-term		0.00305771	1068.52	535.269	1068.52	535.267	2	10	1.1.1.226.6	1	11.4283	129.215	11.4945
25	10.55	10.55	49.55	16.82	13.81	tr|G1NMR6|G1NMR6_MELGA; tr|F1NH87|F1NH87_CHICK; tr|A0A2P4T5T0|A0A2P4T5T0_BAMTH; tr|A0A226MZ71|A0A226MZ71_CALSU; sp|P00356|G3P_CHICK	Glyceraldehyde-3-phosphate dehydrogenase OS=Meleagris gallopavo OX=9103 GN=GAPDH PE=3 SV=1; Glyceraldehyde-3-phosphate dehydrogenase OS=Gallus gallus OX=9031 GN=GAPDH PE=3 SV=2; Glyceraldehyde-3-phosphate dehydrogenase OS=Bambusicola thoracicus OX=9083 GN=CIB84_004528 PE=3 SV=1; Glyceraldehyde-3-phosphate dehydrogenase OS=Callipepla squamata OX=9009 GN=ASZ78_000789 PE=3 SV=1; Glyceraldehyde-3-pho…			1.95861	99	VIISAPSADAPM	Oxidation(M)@12		0.00261625	1186.59	594.304	1186.59	594.302	2	16	3.1.1.524.11	1	27.3369	1349.19	27.3588
25	10.55	10.55	49.55	16.82	13.81	tr|G1NMR6|G1NMR6_MELGA; tr|F1NH87|F1NH87_CHICK; tr|A0A2P4T5T0|A0A2P4T5T0_BAMTH; tr|A0A226MZ71|A0A226MZ71_CALSU; sp|P00356|G3P_CHICK	Glyceraldehyde-3-phosphate dehydrogenase OS=Meleagris gallopavo OX=9103 GN=GAPDH PE=3 SV=1; Glyceraldehyde-3-phosphate dehydrogenase OS=Gallus gallus OX=9031 GN=GAPDH PE=3 SV=2; Glyceraldehyde-3-phosphate dehydrogenase OS=Bambusicola thoracicus OX=9083 GN=CIB84_004528 PE=3 SV=1; Glyceraldehyde-3-phosphate dehydrogenase OS=Callipepla squamata OX=9009 GN=ASZ78_000789 PE=3 SV=1; Glyceraldehyde-3-pho…			0	96.27	VIISAPSADAPM	Oxidation(M)@12		0.00127348	1186.59	594.303	1186.59	594.302	2	14	2.1.1.533.11	1	27.2622	1066.38	27.3854
25	10.55	10.55	49.55	16.82	13.81	tr|G1NMR6|G1NMR6_MELGA; tr|F1NH87|F1NH87_CHICK; tr|A0A2P4T5T0|A0A2P4T5T0_BAMTH; tr|A0A226MZ71|A0A226MZ71_CALSU; sp|P00356|G3P_CHICK	Glyceraldehyde-3-phosphate dehydrogenase OS=Meleagris gallopavo OX=9103 GN=GAPDH PE=3 SV=1; Glyceraldehyde-3-phosphate dehydrogenase OS=Gallus gallus OX=9031 GN=GAPDH PE=3 SV=2; Glyceraldehyde-3-phosphate dehydrogenase OS=Bambusicola thoracicus OX=9083 GN=CIB84_004528 PE=3 SV=1; Glyceraldehyde-3-phosphate dehydrogenase OS=Callipepla squamata OX=9009 GN=ASZ78_000789 PE=3 SV=1; Glyceraldehyde-3-pho…			0	70.89	VIISAPSADAPM	Oxidation(M)@12		0.00188383	1186.59	594.303	1186.59	594.302	2	13	1.1.1.522.11	1	27.2551	1168.66	27.3734
25	10.55	10.55	49.55	16.82	13.81	tr|G1NMR6|G1NMR6_MELGA; tr|F1NH87|F1NH87_CHICK; tr|A0A2P4T5T0|A0A2P4T5T0_BAMTH; tr|A0A226MZ71|A0A226MZ71_CALSU; sp|P00356|G3P_CHICK	Glyceraldehyde-3-phosphate dehydrogenase OS=Meleagris gallopavo OX=9103 GN=GAPDH PE=3 SV=1; Glyceraldehyde-3-phosphate dehydrogenase OS=Gallus gallus OX=9031 GN=GAPDH PE=3 SV=2; Glyceraldehyde-3-phosphate dehydrogenase OS=Bambusicola thoracicus OX=9083 GN=CIB84_004528 PE=3 SV=1; Glyceraldehyde-3-phosphate dehydrogenase OS=Callipepla squamata OX=9009 GN=ASZ78_000789 PE=3 SV=1; Glyceraldehyde-3-pho…			2	99	RVIISAPSADAPM			0.00164444	1326.7	664.356	1326.7	664.356	2	13	1.1.1.564.24	1	29.4935	2134.83	29.6101
25	10.55	10.55	49.55	16.82	13.81	tr|G1NMR6|G1NMR6_MELGA; tr|F1NH87|F1NH87_CHICK; tr|A0A2P4T5T0|A0A2P4T5T0_BAMTH; tr|A0A226MZ71|A0A226MZ71_CALSU; sp|P00356|G3P_CHICK	Glyceraldehyde-3-phosphate dehydrogenase OS=Meleagris gallopavo OX=9103 GN=GAPDH PE=3 SV=1; Glyceraldehyde-3-phosphate dehydrogenase OS=Gallus gallus OX=9031 GN=GAPDH PE=3 SV=2; Glyceraldehyde-3-phosphate dehydrogenase OS=Bambusicola thoracicus OX=9083 GN=CIB84_004528 PE=3 SV=1; Glyceraldehyde-3-phosphate dehydrogenase OS=Callipepla squamata OX=9009 GN=ASZ78_000789 PE=3 SV=1; Glyceraldehyde-3-pho…			1.65758	98.92	AINDPFIDLN			0.00144011	1130.56	566.288	1130.56	566.288	2	14	1.1.1.838.6	1	44.1437	6657.32	43.9067
25	10.55	10.55	49.55	16.82	13.81	tr|G1NMR6|G1NMR6_MELGA; tr|F1NH87|F1NH87_CHICK; tr|A0A2P4T5T0|A0A2P4T5T0_BAMTH; tr|A0A226MZ71|A0A226MZ71_CALSU; sp|P00356|G3P_CHICK	Glyceraldehyde-3-phosphate dehydrogenase OS=Meleagris gallopavo OX=9103 GN=GAPDH PE=3 SV=1; Glyceraldehyde-3-phosphate dehydrogenase OS=Gallus gallus OX=9031 GN=GAPDH PE=3 SV=2; Glyceraldehyde-3-phosphate dehydrogenase OS=Bambusicola thoracicus OX=9083 GN=CIB84_004528 PE=3 SV=1; Glyceraldehyde-3-phosphate dehydrogenase OS=Callipepla squamata OX=9009 GN=ASZ78_000789 PE=3 SV=1; Glyceraldehyde-3-pho…			1.38722	97.95	LVINGHAITIF			0.00232144	1196.69	599.354	1196.69	599.353	2	13	3.1.1.875.8	1	46.1099	297.404	46.1865
25	10.55	10.55	49.55	16.82	13.81	tr|G1NMR6|G1NMR6_MELGA; tr|F1NH87|F1NH87_CHICK; tr|A0A2P4T5T0|A0A2P4T5T0_BAMTH; tr|A0A226MZ71|A0A226MZ71_CALSU; sp|P00356|G3P_CHICK	Glyceraldehyde-3-phosphate dehydrogenase OS=Meleagris gallopavo OX=9103 GN=GAPDH PE=3 SV=1; Glyceraldehyde-3-phosphate dehydrogenase OS=Gallus gallus OX=9031 GN=GAPDH PE=3 SV=2; Glyceraldehyde-3-phosphate dehydrogenase OS=Bambusicola thoracicus OX=9083 GN=CIB84_004528 PE=3 SV=1; Glyceraldehyde-3-phosphate dehydrogenase OS=Callipepla squamata OX=9009 GN=ASZ78_000789 PE=3 SV=1; Glyceraldehyde-3-pho…			1.12494	96.22	VIHDNFGIVEGL			0.00273071	1311.69	656.85	1311.68	656.848	2	13	3.1.1.775.7	1	40.7678	349.906	40.7931
25	10.55	10.55	49.55	16.82	13.81	tr|G1NMR6|G1NMR6_MELGA; tr|F1NH87|F1NH87_CHICK; tr|A0A2P4T5T0|A0A2P4T5T0_BAMTH; tr|A0A226MZ71|A0A226MZ71_CALSU; sp|P00356|G3P_CHICK	Glyceraldehyde-3-phosphate dehydrogenase OS=Meleagris gallopavo OX=9103 GN=GAPDH PE=3 SV=1; Glyceraldehyde-3-phosphate dehydrogenase OS=Gallus gallus OX=9031 GN=GAPDH PE=3 SV=2; Glyceraldehyde-3-phosphate dehydrogenase OS=Bambusicola thoracicus OX=9083 GN=CIB84_004528 PE=3 SV=1; Glyceraldehyde-3-phosphate dehydrogenase OS=Callipepla squamata OX=9009 GN=ASZ78_000789 PE=3 SV=1; Glyceraldehyde-3-pho…			0.58336	85.39	VIHDNFGIVEGLM			0.00484863	1442.73	722.371	1442.72	722.369	2	11	3.1.1.866.11	1	45.6493	117.223	45.6545
25	10.55	10.55	49.55	16.82	13.81	tr|G1NMR6|G1NMR6_MELGA; tr|F1NH87|F1NH87_CHICK; tr|A0A2P4T5T0|A0A2P4T5T0_BAMTH; tr|A0A226MZ71|A0A226MZ71_CALSU; sp|P00356|G3P_CHICK	Glyceraldehyde-3-phosphate dehydrogenase OS=Meleagris gallopavo OX=9103 GN=GAPDH PE=3 SV=1; Glyceraldehyde-3-phosphate dehydrogenase OS=Gallus gallus OX=9031 GN=GAPDH PE=3 SV=2; Glyceraldehyde-3-phosphate dehydrogenase OS=Bambusicola thoracicus OX=9083 GN=CIB84_004528 PE=3 SV=1; Glyceraldehyde-3-phosphate dehydrogenase OS=Callipepla squamata OX=9009 GN=ASZ78_000789 PE=3 SV=1; Glyceraldehyde-3-pho…			0.407823	76.28	AINDPFIDL			0.00237537	1016.52	509.267	1016.52	509.266	2	12	3.1.1.921.6	1	48.5577	4269.1	48.7388
25	10.55	10.55	49.55	16.82	13.81	tr|G1NMR6|G1NMR6_MELGA; tr|F1NH87|F1NH87_CHICK; tr|A0A2P4T5T0|A0A2P4T5T0_BAMTH; tr|A0A226MZ71|A0A226MZ71_CALSU; sp|P00356|G3P_CHICK	Glyceraldehyde-3-phosphate dehydrogenase OS=Meleagris gallopavo OX=9103 GN=GAPDH PE=3 SV=1; Glyceraldehyde-3-phosphate dehydrogenase OS=Gallus gallus OX=9031 GN=GAPDH PE=3 SV=2; Glyceraldehyde-3-phosphate dehydrogenase OS=Bambusicola thoracicus OX=9083 GN=CIB84_004528 PE=3 SV=1; Glyceraldehyde-3-phosphate dehydrogenase OS=Callipepla squamata OX=9009 GN=ASZ78_000789 PE=3 SV=1; Glyceraldehyde-3-pho…			0.352617	72.13	HDNFGIVEGLM			0.00412829	1230.57	616.294	1230.57	616.292	2	7	1.1.1.816.15	1	42.976	120.837	43.0527
25	10.55	10.55	49.55	16.82	13.81	tr|G1NMR6|G1NMR6_MELGA; tr|F1NH87|F1NH87_CHICK; tr|A0A2P4T5T0|A0A2P4T5T0_BAMTH; tr|A0A226MZ71|A0A226MZ71_CALSU; sp|P00356|G3P_CHICK	Glyceraldehyde-3-phosphate dehydrogenase OS=Meleagris gallopavo OX=9103 GN=GAPDH PE=3 SV=1; Glyceraldehyde-3-phosphate dehydrogenase OS=Gallus gallus OX=9031 GN=GAPDH PE=3 SV=2; Glyceraldehyde-3-phosphate dehydrogenase OS=Bambusicola thoracicus OX=9083 GN=CIB84_004528 PE=3 SV=1; Glyceraldehyde-3-phosphate dehydrogenase OS=Callipepla squamata OX=9009 GN=ASZ78_000789 PE=3 SV=1; Glyceraldehyde-3-pho…			0.196543	54.12	VIHDNFGIVEG			0.00305446	1198.6	600.308	1198.6	600.306	2	11	2.1.1.585.14	1	30.029	819.535	30.1075
25	10.55	10.55	49.55	16.82	13.81	tr|G1NMR6|G1NMR6_MELGA; tr|F1NH87|F1NH87_CHICK; tr|A0A2P4T5T0|A0A2P4T5T0_BAMTH; tr|A0A226MZ71|A0A226MZ71_CALSU; sp|P00356|G3P_CHICK	Glyceraldehyde-3-phosphate dehydrogenase OS=Meleagris gallopavo OX=9103 GN=GAPDH PE=3 SV=1; Glyceraldehyde-3-phosphate dehydrogenase OS=Gallus gallus OX=9031 GN=GAPDH PE=3 SV=2; Glyceraldehyde-3-phosphate dehydrogenase OS=Bambusicola thoracicus OX=9083 GN=CIB84_004528 PE=3 SV=1; Glyceraldehyde-3-phosphate dehydrogenase OS=Callipepla squamata OX=9009 GN=ASZ78_000789 PE=3 SV=1; Glyceraldehyde-3-pho…			0.187755	52.71	IISAPSADAPM			0.00124752	1071.53	536.771	1071.53	536.771	2	11	1.1.1.554.16	1	28.9409	1674.18	28.9628
25	10.55	10.55	49.55	16.82	13.81	tr|G1NMR6|G1NMR6_MELGA; tr|F1NH87|F1NH87_CHICK; tr|A0A2P4T5T0|A0A2P4T5T0_BAMTH; tr|A0A226MZ71|A0A226MZ71_CALSU; sp|P00356|G3P_CHICK	Glyceraldehyde-3-phosphate dehydrogenase OS=Meleagris gallopavo OX=9103 GN=GAPDH PE=3 SV=1; Glyceraldehyde-3-phosphate dehydrogenase OS=Gallus gallus OX=9031 GN=GAPDH PE=3 SV=2; Glyceraldehyde-3-phosphate dehydrogenase OS=Bambusicola thoracicus OX=9083 GN=CIB84_004528 PE=3 SV=1; Glyceraldehyde-3-phosphate dehydrogenase OS=Callipepla squamata OX=9009 GN=ASZ78_000789 PE=3 SV=1; Glyceraldehyde-3-pho…			0.083546	30.41	VIPELNG			0.00260358	740.409	371.212	740.407	371.211	2	10	1.1.1.512.2	1	26.6963	13820.5	26.6882
25	10.55	10.55	49.55	16.82	13.81	tr|G1NMR6|G1NMR6_MELGA; tr|F1NH87|F1NH87_CHICK; tr|A0A2P4T5T0|A0A2P4T5T0_BAMTH; tr|A0A226MZ71|A0A226MZ71_CALSU; sp|P00356|G3P_CHICK	Glyceraldehyde-3-phosphate dehydrogenase OS=Meleagris gallopavo OX=9103 GN=GAPDH PE=3 SV=1; Glyceraldehyde-3-phosphate dehydrogenase OS=Gallus gallus OX=9031 GN=GAPDH PE=3 SV=2; Glyceraldehyde-3-phosphate dehydrogenase OS=Bambusicola thoracicus OX=9083 GN=CIB84_004528 PE=3 SV=1; Glyceraldehyde-3-phosphate dehydrogenase OS=Callipepla squamata OX=9009 GN=ASZ78_000789 PE=3 SV=1; Glyceraldehyde-3-pho…			0.0777937	28.88	GYTEDQV			0.000254174	810.34	406.177	810.34	406.177	2	7	3.1.1.321.5	1	16.4269	436.119	16.5205
25	10.55	10.55	49.55	16.82	13.81	tr|G1NMR6|G1NMR6_MELGA; tr|F1NH87|F1NH87_CHICK; tr|A0A2P4T5T0|A0A2P4T5T0_BAMTH; tr|A0A226MZ71|A0A226MZ71_CALSU; sp|P00356|G3P_CHICK	Glyceraldehyde-3-phosphate dehydrogenase OS=Meleagris gallopavo OX=9103 GN=GAPDH PE=3 SV=1; Glyceraldehyde-3-phosphate dehydrogenase OS=Gallus gallus OX=9031 GN=GAPDH PE=3 SV=2; Glyceraldehyde-3-phosphate dehydrogenase OS=Bambusicola thoracicus OX=9083 GN=CIB84_004528 PE=3 SV=1; Glyceraldehyde-3-phosphate dehydrogenase OS=Callipepla squamata OX=9009 GN=ASZ78_000789 PE=3 SV=1; Glyceraldehyde-3-pho…			0.0777937	28.89	HDNFGIVEG			0.00208998	986.448	494.231	986.446	494.23	2	6	3.1.1.476.13	1	24.7653	1498.85	24.9002
25	10.55	10.55	49.55	16.82	13.81	tr|G1NMR6|G1NMR6_MELGA; tr|F1NH87|F1NH87_CHICK; tr|A0A2P4T5T0|A0A2P4T5T0_BAMTH; tr|A0A226MZ71|A0A226MZ71_CALSU; sp|P00356|G3P_CHICK	Glyceraldehyde-3-phosphate dehydrogenase OS=Meleagris gallopavo OX=9103 GN=GAPDH PE=3 SV=1; Glyceraldehyde-3-phosphate dehydrogenase OS=Gallus gallus OX=9031 GN=GAPDH PE=3 SV=2; Glyceraldehyde-3-phosphate dehydrogenase OS=Bambusicola thoracicus OX=9083 GN=CIB84_004528 PE=3 SV=1; Glyceraldehyde-3-phosphate dehydrogenase OS=Callipepla squamata OX=9009 GN=ASZ78_000789 PE=3 SV=1; Glyceraldehyde-3-pho…			0.0777937	28.87	RVPTPNVSV			0.00274544	967.548	484.781	967.545	484.78	2	12	3.1.1.458.11	1	23.7913	4733.51	23.7675
25	10.55	10.55	49.55	16.82	13.81	tr|G1NMR6|G1NMR6_MELGA; tr|F1NH87|F1NH87_CHICK; tr|A0A2P4T5T0|A0A2P4T5T0_BAMTH; tr|A0A226MZ71|A0A226MZ71_CALSU; sp|P00356|G3P_CHICK	Glyceraldehyde-3-phosphate dehydrogenase OS=Meleagris gallopavo OX=9103 GN=GAPDH PE=3 SV=1; Glyceraldehyde-3-phosphate dehydrogenase OS=Gallus gallus OX=9031 GN=GAPDH PE=3 SV=2; Glyceraldehyde-3-phosphate dehydrogenase OS=Bambusicola thoracicus OX=9083 GN=CIB84_004528 PE=3 SV=1; Glyceraldehyde-3-phosphate dehydrogenase OS=Callipepla squamata OX=9009 GN=ASZ78_000789 PE=3 SV=1; Glyceraldehyde-3-pho…			0.0777937	28.87	SAPSADAPM			0.00171191	845.361	423.688	845.359	423.687	2	9	3.1.1.336.6	1	17.2251	1000.42	17.1568
25	10.55	10.55	49.55	16.82	13.81	tr|G1NMR6|G1NMR6_MELGA; tr|F1NH87|F1NH87_CHICK; tr|A0A2P4T5T0|A0A2P4T5T0_BAMTH; tr|A0A226MZ71|A0A226MZ71_CALSU; sp|P00356|G3P_CHICK	Glyceraldehyde-3-phosphate dehydrogenase OS=Meleagris gallopavo OX=9103 GN=GAPDH PE=3 SV=1; Glyceraldehyde-3-phosphate dehydrogenase OS=Gallus gallus OX=9031 GN=GAPDH PE=3 SV=2; Glyceraldehyde-3-phosphate dehydrogenase OS=Bambusicola thoracicus OX=9083 GN=CIB84_004528 PE=3 SV=1; Glyceraldehyde-3-phosphate dehydrogenase OS=Callipepla squamata OX=9009 GN=ASZ78_000789 PE=3 SV=1; Glyceraldehyde-3-pho…			0.0614803	23.91	VIISAPSADAPMFV			0.00315909	1416.74	709.375	1416.73	709.373	2	9	1.1.1.895.8	1	47.2048	57.0364	47.1569
25	10.55	10.55	49.55	16.82	13.81	tr|G1NMR6|G1NMR6_MELGA; tr|F1NH87|F1NH87_CHICK; tr|A0A2P4T5T0|A0A2P4T5T0_BAMTH; tr|A0A226MZ71|A0A226MZ71_CALSU; sp|P00356|G3P_CHICK	Glyceraldehyde-3-phosphate dehydrogenase OS=Meleagris gallopavo OX=9103 GN=GAPDH PE=3 SV=1; Glyceraldehyde-3-phosphate dehydrogenase OS=Gallus gallus OX=9031 GN=GAPDH PE=3 SV=2; Glyceraldehyde-3-phosphate dehydrogenase OS=Bambusicola thoracicus OX=9083 GN=CIB84_004528 PE=3 SV=1; Glyceraldehyde-3-phosphate dehydrogenase OS=Callipepla squamata OX=9009 GN=ASZ78_000789 PE=3 SV=1; Glyceraldehyde-3-pho…			0.000434512	19.53	PELNGK			-0.0533936	656.296	657.303	656.349	657.357	1	8	2.1.1.411.20	1	20.7241	18.7712	20.7393
25	10.55	10.55	49.55	16.82	13.81	tr|G1NMR6|G1NMR6_MELGA; tr|F1NH87|F1NH87_CHICK; tr|A0A2P4T5T0|A0A2P4T5T0_BAMTH; tr|A0A226MZ71|A0A226MZ71_CALSU; sp|P00356|G3P_CHICK	Glyceraldehyde-3-phosphate dehydrogenase OS=Meleagris gallopavo OX=9103 GN=GAPDH PE=3 SV=1; Glyceraldehyde-3-phosphate dehydrogenase OS=Gallus gallus OX=9031 GN=GAPDH PE=3 SV=2; Glyceraldehyde-3-phosphate dehydrogenase OS=Bambusicola thoracicus OX=9083 GN=CIB84_004528 PE=3 SV=1; Glyceraldehyde-3-phosphate dehydrogenase OS=Callipepla squamata OX=9009 GN=ASZ78_000789 PE=3 SV=1; Glyceraldehyde-3-pho…			0	30.48	AINDPFIDL			0.00237537	1016.52	509.267	1016.52	509.266	2	9	3.1.1.929.4	1	48.9649	4269.1	48.7388
25	10.55	10.55	49.55	16.82	13.81	tr|G1NMR6|G1NMR6_MELGA; tr|F1NH87|F1NH87_CHICK; tr|A0A2P4T5T0|A0A2P4T5T0_BAMTH; tr|A0A226MZ71|A0A226MZ71_CALSU; sp|P00356|G3P_CHICK	Glyceraldehyde-3-phosphate dehydrogenase OS=Meleagris gallopavo OX=9103 GN=GAPDH PE=3 SV=1; Glyceraldehyde-3-phosphate dehydrogenase OS=Gallus gallus OX=9031 GN=GAPDH PE=3 SV=2; Glyceraldehyde-3-phosphate dehydrogenase OS=Bambusicola thoracicus OX=9083 GN=CIB84_004528 PE=3 SV=1; Glyceraldehyde-3-phosphate dehydrogenase OS=Callipepla squamata OX=9009 GN=ASZ78_000789 PE=3 SV=1; Glyceraldehyde-3-pho…			0	95.36	AINDPFIDLN			0.00168425	1130.56	566.288	1130.56	566.288	2	12	3.1.1.831.7	1	43.7484	6824.47	43.9459
25	10.55	10.55	49.55	16.82	13.81	tr|G1NMR6|G1NMR6_MELGA; tr|F1NH87|F1NH87_CHICK; tr|A0A2P4T5T0|A0A2P4T5T0_BAMTH; tr|A0A226MZ71|A0A226MZ71_CALSU; sp|P00356|G3P_CHICK	Glyceraldehyde-3-phosphate dehydrogenase OS=Meleagris gallopavo OX=9103 GN=GAPDH PE=3 SV=1; Glyceraldehyde-3-phosphate dehydrogenase OS=Gallus gallus OX=9031 GN=GAPDH PE=3 SV=2; Glyceraldehyde-3-phosphate dehydrogenase OS=Bambusicola thoracicus OX=9083 GN=CIB84_004528 PE=3 SV=1; Glyceraldehyde-3-phosphate dehydrogenase OS=Callipepla squamata OX=9009 GN=ASZ78_000789 PE=3 SV=1; Glyceraldehyde-3-pho…			0	87.17	AINDPFIDLN			0.00168425	1130.56	566.288	1130.56	566.288	2	12	2.1.1.841.7	1	43.7283	7575.67	43.9262
25	10.55	10.55	49.55	16.82	13.81	tr|G1NMR6|G1NMR6_MELGA; tr|F1NH87|F1NH87_CHICK; tr|A0A2P4T5T0|A0A2P4T5T0_BAMTH; tr|A0A226MZ71|A0A226MZ71_CALSU; sp|P00356|G3P_CHICK	Glyceraldehyde-3-phosphate dehydrogenase OS=Meleagris gallopavo OX=9103 GN=GAPDH PE=3 SV=1; Glyceraldehyde-3-phosphate dehydrogenase OS=Gallus gallus OX=9031 GN=GAPDH PE=3 SV=2; Glyceraldehyde-3-phosphate dehydrogenase OS=Bambusicola thoracicus OX=9083 GN=CIB84_004528 PE=3 SV=1; Glyceraldehyde-3-phosphate dehydrogenase OS=Callipepla squamata OX=9009 GN=ASZ78_000789 PE=3 SV=1; Glyceraldehyde-3-pho…			0	49.26	AINDPFIDLN			0.00168425	1130.56	566.288	1130.56	566.288	2	12	3.1.1.839.7	1	44.1881	6824.47	43.9459
25	10.55	10.55	49.55	16.82	13.81	tr|G1NMR6|G1NMR6_MELGA; tr|F1NH87|F1NH87_CHICK; tr|A0A2P4T5T0|A0A2P4T5T0_BAMTH; tr|A0A226MZ71|A0A226MZ71_CALSU; sp|P00356|G3P_CHICK	Glyceraldehyde-3-phosphate dehydrogenase OS=Meleagris gallopavo OX=9103 GN=GAPDH PE=3 SV=1; Glyceraldehyde-3-phosphate dehydrogenase OS=Gallus gallus OX=9031 GN=GAPDH PE=3 SV=2; Glyceraldehyde-3-phosphate dehydrogenase OS=Bambusicola thoracicus OX=9083 GN=CIB84_004528 PE=3 SV=1; Glyceraldehyde-3-phosphate dehydrogenase OS=Callipepla squamata OX=9009 GN=ASZ78_000789 PE=3 SV=1; Glyceraldehyde-3-pho…			0	39.73	AINDPFIDLN			0.00180632	1130.56	566.289	1130.56	566.288	2	9	3.1.1.847.6	1	44.6156	2358.49	44.0528
25	10.55	10.55	49.55	16.82	13.81	tr|G1NMR6|G1NMR6_MELGA; tr|F1NH87|F1NH87_CHICK; tr|A0A2P4T5T0|A0A2P4T5T0_BAMTH; tr|A0A226MZ71|A0A226MZ71_CALSU; sp|P00356|G3P_CHICK	Glyceraldehyde-3-phosphate dehydrogenase OS=Meleagris gallopavo OX=9103 GN=GAPDH PE=3 SV=1; Glyceraldehyde-3-phosphate dehydrogenase OS=Gallus gallus OX=9031 GN=GAPDH PE=3 SV=2; Glyceraldehyde-3-phosphate dehydrogenase OS=Bambusicola thoracicus OX=9083 GN=CIB84_004528 PE=3 SV=1; Glyceraldehyde-3-phosphate dehydrogenase OS=Callipepla squamata OX=9009 GN=ASZ78_000789 PE=3 SV=1; Glyceraldehyde-3-pho…			0	17.89	AINDPFIDLN			0.00168425	1130.56	566.288	1130.56	566.288	2	11	2.1.1.849.5	1	44.158	7575.67	43.9262
25	10.55	10.55	49.55	16.82	13.81	tr|G1NMR6|G1NMR6_MELGA; tr|F1NH87|F1NH87_CHICK; tr|A0A2P4T5T0|A0A2P4T5T0_BAMTH; tr|A0A226MZ71|A0A226MZ71_CALSU; sp|P00356|G3P_CHICK	Glyceraldehyde-3-phosphate dehydrogenase OS=Meleagris gallopavo OX=9103 GN=GAPDH PE=3 SV=1; Glyceraldehyde-3-phosphate dehydrogenase OS=Gallus gallus OX=9031 GN=GAPDH PE=3 SV=2; Glyceraldehyde-3-phosphate dehydrogenase OS=Bambusicola thoracicus OX=9083 GN=CIB84_004528 PE=3 SV=1; Glyceraldehyde-3-phosphate dehydrogenase OS=Callipepla squamata OX=9009 GN=ASZ78_000789 PE=3 SV=1; Glyceraldehyde-3-pho…			0	17.05	AINDPFIDLN			0.00144011	1130.56	566.288	1130.56	566.288	2	11	1.1.1.830.9	1	43.7128	6657.32	43.9067
25	10.55	10.55	49.55	16.82	13.81	tr|G1NMR6|G1NMR6_MELGA; tr|F1NH87|F1NH87_CHICK; tr|A0A2P4T5T0|A0A2P4T5T0_BAMTH; tr|A0A226MZ71|A0A226MZ71_CALSU; sp|P00356|G3P_CHICK	Glyceraldehyde-3-phosphate dehydrogenase OS=Meleagris gallopavo OX=9103 GN=GAPDH PE=3 SV=1; Glyceraldehyde-3-phosphate dehydrogenase OS=Gallus gallus OX=9031 GN=GAPDH PE=3 SV=2; Glyceraldehyde-3-phosphate dehydrogenase OS=Bambusicola thoracicus OX=9083 GN=CIB84_004528 PE=3 SV=1; Glyceraldehyde-3-phosphate dehydrogenase OS=Callipepla squamata OX=9009 GN=ASZ78_000789 PE=3 SV=1; Glyceraldehyde-3-pho…			0	31	HDNFGIVEGLM			0.00534899	1230.58	616.295	1230.57	616.292	2	8	3.1.1.817.13	1	43.0116	135.963	43.0915
25	10.55	10.55	49.55	16.82	13.81	tr|G1NMR6|G1NMR6_MELGA; tr|F1NH87|F1NH87_CHICK; tr|A0A2P4T5T0|A0A2P4T5T0_BAMTH; tr|A0A226MZ71|A0A226MZ71_CALSU; sp|P00356|G3P_CHICK	Glyceraldehyde-3-phosphate dehydrogenase OS=Meleagris gallopavo OX=9103 GN=GAPDH PE=3 SV=1; Glyceraldehyde-3-phosphate dehydrogenase OS=Gallus gallus OX=9031 GN=GAPDH PE=3 SV=2; Glyceraldehyde-3-phosphate dehydrogenase OS=Bambusicola thoracicus OX=9083 GN=CIB84_004528 PE=3 SV=1; Glyceraldehyde-3-phosphate dehydrogenase OS=Callipepla squamata OX=9009 GN=ASZ78_000789 PE=3 SV=1; Glyceraldehyde-3-pho…			0	23.35	HDNFGIVEGLM			0.00351794	1230.57	616.294	1230.57	616.292	2	7	2.1.1.828.16	1	43.0487	127.958	43.0706
25	10.55	10.55	49.55	16.82	13.81	tr|G1NMR6|G1NMR6_MELGA; tr|F1NH87|F1NH87_CHICK; tr|A0A2P4T5T0|A0A2P4T5T0_BAMTH; tr|A0A226MZ71|A0A226MZ71_CALSU; sp|P00356|G3P_CHICK	Glyceraldehyde-3-phosphate dehydrogenase OS=Meleagris gallopavo OX=9103 GN=GAPDH PE=3 SV=1; Glyceraldehyde-3-phosphate dehydrogenase OS=Gallus gallus OX=9031 GN=GAPDH PE=3 SV=2; Glyceraldehyde-3-phosphate dehydrogenase OS=Bambusicola thoracicus OX=9083 GN=CIB84_004528 PE=3 SV=1; Glyceraldehyde-3-phosphate dehydrogenase OS=Callipepla squamata OX=9009 GN=ASZ78_000789 PE=3 SV=1; Glyceraldehyde-3-pho…			0	52.41	LVINGHAITIF			0.000246242	1196.69	599.353	1196.69	599.353	2	11	2.1.1.885.11	1	46.0881	374.679	46.1716
25	10.55	10.55	49.55	16.82	13.81	tr|G1NMR6|G1NMR6_MELGA; tr|F1NH87|F1NH87_CHICK; tr|A0A2P4T5T0|A0A2P4T5T0_BAMTH; tr|A0A226MZ71|A0A226MZ71_CALSU; sp|P00356|G3P_CHICK	Glyceraldehyde-3-phosphate dehydrogenase OS=Meleagris gallopavo OX=9103 GN=GAPDH PE=3 SV=1; Glyceraldehyde-3-phosphate dehydrogenase OS=Gallus gallus OX=9031 GN=GAPDH PE=3 SV=2; Glyceraldehyde-3-phosphate dehydrogenase OS=Bambusicola thoracicus OX=9083 GN=CIB84_004528 PE=3 SV=1; Glyceraldehyde-3-phosphate dehydrogenase OS=Callipepla squamata OX=9009 GN=ASZ78_000789 PE=3 SV=1; Glyceraldehyde-3-pho…			0	99	RVIISAPSADAPM			0.000423733	1326.7	664.356	1326.7	664.356	2	13	2.1.1.574.20	1	29.4512	1977.67	29.5743
25	10.55	10.55	49.55	16.82	13.81	tr|G1NMR6|G1NMR6_MELGA; tr|F1NH87|F1NH87_CHICK; tr|A0A2P4T5T0|A0A2P4T5T0_BAMTH; tr|A0A226MZ71|A0A226MZ71_CALSU; sp|P00356|G3P_CHICK	Glyceraldehyde-3-phosphate dehydrogenase OS=Meleagris gallopavo OX=9103 GN=GAPDH PE=3 SV=1; Glyceraldehyde-3-phosphate dehydrogenase OS=Gallus gallus OX=9031 GN=GAPDH PE=3 SV=2; Glyceraldehyde-3-phosphate dehydrogenase OS=Bambusicola thoracicus OX=9083 GN=CIB84_004528 PE=3 SV=1; Glyceraldehyde-3-phosphate dehydrogenase OS=Callipepla squamata OX=9009 GN=ASZ78_000789 PE=3 SV=1; Glyceraldehyde-3-pho…			0	91.23	RVIISAPSADAPM			0.00152237	1326.7	664.356	1326.7	664.356	2	12	3.1.1.565.23	1	29.5352	1894.11	29.5995
25	10.55	10.55	49.55	16.82	13.81	tr|G1NMR6|G1NMR6_MELGA; tr|F1NH87|F1NH87_CHICK; tr|A0A2P4T5T0|A0A2P4T5T0_BAMTH; tr|A0A226MZ71|A0A226MZ71_CALSU; sp|P00356|G3P_CHICK	Glyceraldehyde-3-phosphate dehydrogenase OS=Meleagris gallopavo OX=9103 GN=GAPDH PE=3 SV=1; Glyceraldehyde-3-phosphate dehydrogenase OS=Gallus gallus OX=9031 GN=GAPDH PE=3 SV=2; Glyceraldehyde-3-phosphate dehydrogenase OS=Bambusicola thoracicus OX=9083 GN=CIB84_004528 PE=3 SV=1; Glyceraldehyde-3-phosphate dehydrogenase OS=Callipepla squamata OX=9009 GN=ASZ78_000789 PE=3 SV=1; Glyceraldehyde-3-pho…			0	21.06	RVPTPNVSV			0.000975421	967.546	484.78	967.545	484.78	2	12	2.1.1.465.8	1	23.6076	4493.76	23.7511
25	10.55	10.55	49.55	16.82	13.81	tr|G1NMR6|G1NMR6_MELGA; tr|F1NH87|F1NH87_CHICK; tr|A0A2P4T5T0|A0A2P4T5T0_BAMTH; tr|A0A226MZ71|A0A226MZ71_CALSU; sp|P00356|G3P_CHICK	Glyceraldehyde-3-phosphate dehydrogenase OS=Meleagris gallopavo OX=9103 GN=GAPDH PE=3 SV=1; Glyceraldehyde-3-phosphate dehydrogenase OS=Gallus gallus OX=9031 GN=GAPDH PE=3 SV=2; Glyceraldehyde-3-phosphate dehydrogenase OS=Bambusicola thoracicus OX=9083 GN=CIB84_004528 PE=3 SV=1; Glyceraldehyde-3-phosphate dehydrogenase OS=Callipepla squamata OX=9009 GN=ASZ78_000789 PE=3 SV=1; Glyceraldehyde-3-pho…			0	17.61	VIHDNFGIVEGL			0.00248657	1311.68	656.85	1311.68	656.848	2	12	2.1.1.785.5	1	40.7466	369.923	40.7735
25	10.55	10.55	49.55	16.82	13.81	tr|G1NMR6|G1NMR6_MELGA; tr|F1NH87|F1NH87_CHICK; tr|A0A2P4T5T0|A0A2P4T5T0_BAMTH; tr|A0A226MZ71|A0A226MZ71_CALSU; sp|P00356|G3P_CHICK	Glyceraldehyde-3-phosphate dehydrogenase OS=Meleagris gallopavo OX=9103 GN=GAPDH PE=3 SV=1; Glyceraldehyde-3-phosphate dehydrogenase OS=Gallus gallus OX=9031 GN=GAPDH PE=3 SV=2; Glyceraldehyde-3-phosphate dehydrogenase OS=Bambusicola thoracicus OX=9083 GN=CIB84_004528 PE=3 SV=1; Glyceraldehyde-3-phosphate dehydrogenase OS=Callipepla squamata OX=9009 GN=ASZ78_000789 PE=3 SV=1; Glyceraldehyde-3-pho…			0	78.03	VIHDNFGIVEGLM			0.00143066	1442.72	722.369	1442.72	722.369	2	12	2.1.1.876.7	1	45.6212	156.576	45.638
25	10.55	10.55	49.55	16.82	13.81	tr|G1NMR6|G1NMR6_MELGA; tr|F1NH87|F1NH87_CHICK; tr|A0A2P4T5T0|A0A2P4T5T0_BAMTH; tr|A0A226MZ71|A0A226MZ71_CALSU; sp|P00356|G3P_CHICK	Glyceraldehyde-3-phosphate dehydrogenase OS=Meleagris gallopavo OX=9103 GN=GAPDH PE=3 SV=1; Glyceraldehyde-3-phosphate dehydrogenase OS=Gallus gallus OX=9031 GN=GAPDH PE=3 SV=2; Glyceraldehyde-3-phosphate dehydrogenase OS=Bambusicola thoracicus OX=9083 GN=CIB84_004528 PE=3 SV=1; Glyceraldehyde-3-phosphate dehydrogenase OS=Callipepla squamata OX=9009 GN=ASZ78_000789 PE=3 SV=1; Glyceraldehyde-3-pho…			0	39.43	VIHDNFGIVEGLM			0.00167481	1442.72	722.37	1442.72	722.369	2	10	1.1.1.864.8	1	45.5564	124.186	45.6148
25	10.55	10.55	49.55	16.82	13.81	tr|G1NMR6|G1NMR6_MELGA; tr|F1NH87|F1NH87_CHICK; tr|A0A2P4T5T0|A0A2P4T5T0_BAMTH; tr|A0A226MZ71|A0A226MZ71_CALSU; sp|P00356|G3P_CHICK	Glyceraldehyde-3-phosphate dehydrogenase OS=Meleagris gallopavo OX=9103 GN=GAPDH PE=3 SV=1; Glyceraldehyde-3-phosphate dehydrogenase OS=Gallus gallus OX=9031 GN=GAPDH PE=3 SV=2; Glyceraldehyde-3-phosphate dehydrogenase OS=Bambusicola thoracicus OX=9083 GN=CIB84_004528 PE=3 SV=1; Glyceraldehyde-3-phosphate dehydrogenase OS=Callipepla squamata OX=9009 GN=ASZ78_000789 PE=3 SV=1; Glyceraldehyde-3-pho…			0	81.76	VIISAPSADAPM			0.00216954	1170.6	586.306	1170.6	586.305	2	13	1.1.1.651.15	1	34.1375	20373.3	33.9478
25	10.55	10.55	49.55	16.82	13.81	tr|G1NMR6|G1NMR6_MELGA; tr|F1NH87|F1NH87_CHICK; tr|A0A2P4T5T0|A0A2P4T5T0_BAMTH; tr|A0A226MZ71|A0A226MZ71_CALSU; sp|P00356|G3P_CHICK	Glyceraldehyde-3-phosphate dehydrogenase OS=Meleagris gallopavo OX=9103 GN=GAPDH PE=3 SV=1; Glyceraldehyde-3-phosphate dehydrogenase OS=Gallus gallus OX=9031 GN=GAPDH PE=3 SV=2; Glyceraldehyde-3-phosphate dehydrogenase OS=Bambusicola thoracicus OX=9083 GN=CIB84_004528 PE=3 SV=1; Glyceraldehyde-3-phosphate dehydrogenase OS=Callipepla squamata OX=9009 GN=ASZ78_000789 PE=3 SV=1; Glyceraldehyde-3-pho…			0	74.43	VIISAPSADAPM			0.00241368	1170.6	586.306	1170.6	586.305	2	11	2.1.1.653.13	1	33.6705	20830.8	33.9121
25	10.55	10.55	49.55	16.82	13.81	tr|G1NMR6|G1NMR6_MELGA; tr|F1NH87|F1NH87_CHICK; tr|A0A2P4T5T0|A0A2P4T5T0_BAMTH; tr|A0A226MZ71|A0A226MZ71_CALSU; sp|P00356|G3P_CHICK	Glyceraldehyde-3-phosphate dehydrogenase OS=Meleagris gallopavo OX=9103 GN=GAPDH PE=3 SV=1; Glyceraldehyde-3-phosphate dehydrogenase OS=Gallus gallus OX=9031 GN=GAPDH PE=3 SV=2; Glyceraldehyde-3-phosphate dehydrogenase OS=Bambusicola thoracicus OX=9083 GN=CIB84_004528 PE=3 SV=1; Glyceraldehyde-3-phosphate dehydrogenase OS=Callipepla squamata OX=9009 GN=ASZ78_000789 PE=3 SV=1; Glyceraldehyde-3-pho…			0	58.31	VIISAPSADAPM			0.00241368	1170.6	586.306	1170.6	586.305	2	13	2.1.1.661.13	1	34.0984	20830.8	33.9121
25	10.55	10.55	49.55	16.82	13.81	tr|G1NMR6|G1NMR6_MELGA; tr|F1NH87|F1NH87_CHICK; tr|A0A2P4T5T0|A0A2P4T5T0_BAMTH; tr|A0A226MZ71|A0A226MZ71_CALSU; sp|P00356|G3P_CHICK	Glyceraldehyde-3-phosphate dehydrogenase OS=Meleagris gallopavo OX=9103 GN=GAPDH PE=3 SV=1; Glyceraldehyde-3-phosphate dehydrogenase OS=Gallus gallus OX=9031 GN=GAPDH PE=3 SV=2; Glyceraldehyde-3-phosphate dehydrogenase OS=Bambusicola thoracicus OX=9083 GN=CIB84_004528 PE=3 SV=1; Glyceraldehyde-3-phosphate dehydrogenase OS=Callipepla squamata OX=9009 GN=ASZ78_000789 PE=3 SV=1; Glyceraldehyde-3-pho…			0	50.85	VIISAPSADAPM			0.00277989	1170.6	586.306	1170.6	586.305	2	12	3.1.1.651.15	1	34.1304	22496.2	33.9425
25	10.55	10.55	49.55	16.82	13.81	tr|G1NMR6|G1NMR6_MELGA; tr|F1NH87|F1NH87_CHICK; tr|A0A2P4T5T0|A0A2P4T5T0_BAMTH; tr|A0A226MZ71|A0A226MZ71_CALSU; sp|P00356|G3P_CHICK	Glyceraldehyde-3-phosphate dehydrogenase OS=Meleagris gallopavo OX=9103 GN=GAPDH PE=3 SV=1; Glyceraldehyde-3-phosphate dehydrogenase OS=Gallus gallus OX=9031 GN=GAPDH PE=3 SV=2; Glyceraldehyde-3-phosphate dehydrogenase OS=Bambusicola thoracicus OX=9083 GN=CIB84_004528 PE=3 SV=1; Glyceraldehyde-3-phosphate dehydrogenase OS=Callipepla squamata OX=9009 GN=ASZ78_000789 PE=3 SV=1; Glyceraldehyde-3-pho…			0	26.13	VIISAPSADAPM			0.00277989	1170.6	586.306	1170.6	586.305	2	11	3.1.1.643.18	1	33.7088	22496.2	33.9425
25	10.55	10.55	49.55	16.82	13.81	tr|G1NMR6|G1NMR6_MELGA; tr|F1NH87|F1NH87_CHICK; tr|A0A2P4T5T0|A0A2P4T5T0_BAMTH; tr|A0A226MZ71|A0A226MZ71_CALSU; sp|P00356|G3P_CHICK	Glyceraldehyde-3-phosphate dehydrogenase OS=Meleagris gallopavo OX=9103 GN=GAPDH PE=3 SV=1; Glyceraldehyde-3-phosphate dehydrogenase OS=Gallus gallus OX=9031 GN=GAPDH PE=3 SV=2; Glyceraldehyde-3-phosphate dehydrogenase OS=Bambusicola thoracicus OX=9083 GN=CIB84_004528 PE=3 SV=1; Glyceraldehyde-3-phosphate dehydrogenase OS=Callipepla squamata OX=9009 GN=ASZ78_000789 PE=3 SV=1; Glyceraldehyde-3-pho…			0	18.84	VIPELN			-0.0923745	683.293	684.3	683.385	684.393	1	8	1.1.1.506.21	1	26.4059	56.0784	26.4193
25	10.55	10.55	49.55	16.82	13.81	tr|G1NMR6|G1NMR6_MELGA; tr|F1NH87|F1NH87_CHICK; tr|A0A2P4T5T0|A0A2P4T5T0_BAMTH; tr|A0A226MZ71|A0A226MZ71_CALSU; sp|P00356|G3P_CHICK	Glyceraldehyde-3-phosphate dehydrogenase OS=Meleagris gallopavo OX=9103 GN=GAPDH PE=3 SV=1; Glyceraldehyde-3-phosphate dehydrogenase OS=Gallus gallus OX=9031 GN=GAPDH PE=3 SV=2; Glyceraldehyde-3-phosphate dehydrogenase OS=Bambusicola thoracicus OX=9083 GN=CIB84_004528 PE=3 SV=1; Glyceraldehyde-3-phosphate dehydrogenase OS=Callipepla squamata OX=9009 GN=ASZ78_000789 PE=3 SV=1; Glyceraldehyde-3-pho…			0	18.35	VIPELNG			0.00242047	740.409	371.212	740.407	371.211	2	10	2.1.1.523.2	1	26.709	15078.8	26.6488
21	12.19	12.19	42.68	12.12	12.12	tr|F1NIJ6|F1NIJ6_CHICK; tr|A0A226PV81|A0A226PV81_COLVI; tr|A0A1D5PRS4|A0A1D5PRS4_CHICK	Glucose-6-phosphate isomerase OS=Gallus gallus OX=9031 GN=GPI PE=3 SV=1; Glucose-6-phosphate isomerase OS=Colinus virginianus OX=9014 GN=H355_015534 PE=3 SV=1; Glucose-6-phosphate isomerase OS=Gallus gallus OX=9031 GN=GPI PE=3 SV=1			0	58.18	NIGIGGSDLGPL	Cation:Na(D)@8		0.00258989	1133.57	567.793	1133.57	567.792	2	11	2.1.1.823.9	1	42.7707	208.348	42.8042
21	12.19	12.19	42.68	12.12	12.12	tr|F1NIJ6|F1NIJ6_CHICK; tr|A0A226PV81|A0A226PV81_COLVI; tr|A0A1D5PRS4|A0A1D5PRS4_CHICK	Glucose-6-phosphate isomerase OS=Gallus gallus OX=9031 GN=GPI PE=3 SV=1; Glucose-6-phosphate isomerase OS=Colinus virginianus OX=9014 GN=H355_015534 PE=3 SV=1; Glucose-6-phosphate isomerase OS=Gallus gallus OX=9031 GN=GPI PE=3 SV=1			2	99	AITDVVNIGIGGSDLGPL			0.00444651	1709.92	855.97	1709.92	855.967	2	17	3.1.1.1012.7	1	53.3371	326.24	53.4019
21	12.19	12.19	42.68	12.12	12.12	tr|F1NIJ6|F1NIJ6_CHICK; tr|A0A226PV81|A0A226PV81_COLVI; tr|A0A1D5PRS4|A0A1D5PRS4_CHICK	Glucose-6-phosphate isomerase OS=Gallus gallus OX=9031 GN=GPI PE=3 SV=1; Glucose-6-phosphate isomerase OS=Colinus virginianus OX=9014 GN=H355_015534 PE=3 SV=1; Glucose-6-phosphate isomerase OS=Gallus gallus OX=9031 GN=GPI PE=3 SV=1			2	99	AITDVVNIGIGGSDLGPLMVTEALKPY			0.00708753	2742.46	915.16	2742.45	915.158	3	15	1.1.1.1151.4	1	60.7388	83.0006	60.744
21	12.19	12.19	42.68	12.12	12.12	tr|F1NIJ6|F1NIJ6_CHICK; tr|A0A226PV81|A0A226PV81_COLVI; tr|A0A1D5PRS4|A0A1D5PRS4_CHICK	Glucose-6-phosphate isomerase OS=Gallus gallus OX=9031 GN=GPI PE=3 SV=1; Glucose-6-phosphate isomerase OS=Colinus virginianus OX=9014 GN=H355_015534 PE=3 SV=1; Glucose-6-phosphate isomerase OS=Gallus gallus OX=9031 GN=GPI PE=3 SV=1			2	99	KIEPELESDAPVTSH			0.0021354	1650.81	551.278	1650.81	551.277	3	14	1.1.1.434.13	1	22.5172	266.785	22.4363
21	12.19	12.19	42.68	12.12	12.12	tr|F1NIJ6|F1NIJ6_CHICK; tr|A0A226PV81|A0A226PV81_COLVI; tr|A0A1D5PRS4|A0A1D5PRS4_CHICK	Glucose-6-phosphate isomerase OS=Gallus gallus OX=9031 GN=GPI PE=3 SV=1; Glucose-6-phosphate isomerase OS=Colinus virginianus OX=9014 GN=H355_015534 PE=3 SV=1; Glucose-6-phosphate isomerase OS=Gallus gallus OX=9031 GN=GPI PE=3 SV=1			1.76955	99	FQQGDMESNGK			0.00209085	1239.52	620.768	1239.52	620.767	2	12	1.1.1.235.12	1	11.9114	129.655	11.9166
21	12.19	12.19	42.68	12.12	12.12	tr|F1NIJ6|F1NIJ6_CHICK; tr|A0A226PV81|A0A226PV81_COLVI; tr|A0A1D5PRS4|A0A1D5PRS4_CHICK	Glucose-6-phosphate isomerase OS=Gallus gallus OX=9031 GN=GPI PE=3 SV=1; Glucose-6-phosphate isomerase OS=Colinus virginianus OX=9014 GN=H355_015534 PE=3 SV=1; Glucose-6-phosphate isomerase OS=Gallus gallus OX=9031 GN=GPI PE=3 SV=1			1.18046	96.52	DINSYDQWGVELGK			0.00343073	1622.76	812.388	1622.76	812.386	2	10	1.1.1.752.19	1	39.5634	33.4454	39.5215
21	12.19	12.19	42.68	12.12	12.12	tr|F1NIJ6|F1NIJ6_CHICK; tr|A0A226PV81|A0A226PV81_COLVI; tr|A0A1D5PRS4|A0A1D5PRS4_CHICK	Glucose-6-phosphate isomerase OS=Gallus gallus OX=9031 GN=GPI PE=3 SV=1; Glucose-6-phosphate isomerase OS=Colinus virginianus OX=9014 GN=H355_015534 PE=3 SV=1; Glucose-6-phosphate isomerase OS=Gallus gallus OX=9031 GN=GPI PE=3 SV=1			1.04096	95.1	IEPELESDAPVTSH			-0.00152109	1522.71	762.364	1522.72	762.365	2	13	3.1.1.485.25	1	25.2706	225.726	25.2775
21	12.19	12.19	42.68	12.12	12.12	tr|F1NIJ6|F1NIJ6_CHICK; tr|A0A226PV81|A0A226PV81_COLVI; tr|A0A1D5PRS4|A0A1D5PRS4_CHICK	Glucose-6-phosphate isomerase OS=Gallus gallus OX=9031 GN=GPI PE=3 SV=1; Glucose-6-phosphate isomerase OS=Colinus virginianus OX=9014 GN=H355_015534 PE=3 SV=1; Glucose-6-phosphate isomerase OS=Gallus gallus OX=9031 GN=GPI PE=3 SV=1			0.9914	94.49	KIEPELESDAPVTS			0.00112405	1513.75	757.883	1513.75	757.883	2	11	3.1.1.484.25	1	25.2166	135.138	25.2235
21	12.19	12.19	42.68	12.12	12.12	tr|F1NIJ6|F1NIJ6_CHICK; tr|A0A226PV81|A0A226PV81_COLVI; tr|A0A1D5PRS4|A0A1D5PRS4_CHICK	Glucose-6-phosphate isomerase OS=Gallus gallus OX=9031 GN=GPI PE=3 SV=1; Glucose-6-phosphate isomerase OS=Colinus virginianus OX=9014 GN=H355_015534 PE=3 SV=1; Glucose-6-phosphate isomerase OS=Gallus gallus OX=9031 GN=GPI PE=3 SV=1			0.493495	80.46	NIGIGGSDLGPL			0.00174647	1111.59	556.802	1111.59	556.801	2	12	1.1.1.810.12	1	42.6536	3545.58	42.8396
21	12.19	12.19	42.68	12.12	12.12	tr|F1NIJ6|F1NIJ6_CHICK; tr|A0A226PV81|A0A226PV81_COLVI; tr|A0A1D5PRS4|A0A1D5PRS4_CHICK	Glucose-6-phosphate isomerase OS=Gallus gallus OX=9031 GN=GPI PE=3 SV=1; Glucose-6-phosphate isomerase OS=Colinus virginianus OX=9014 GN=H355_015534 PE=3 SV=1; Glucose-6-phosphate isomerase OS=Gallus gallus OX=9031 GN=GPI PE=3 SV=1			0.350665	70.74	LESDAPVTSH			0.00210914	1054.5	528.255	1054.49	528.254	2	11	3.1.1.244.12	1	12.4222	116.867	12.4325
21	12.19	12.19	42.68	12.12	12.12	tr|F1NIJ6|F1NIJ6_CHICK; tr|A0A226PV81|A0A226PV81_COLVI; tr|A0A1D5PRS4|A0A1D5PRS4_CHICK	Glucose-6-phosphate isomerase OS=Gallus gallus OX=9031 GN=GPI PE=3 SV=1; Glucose-6-phosphate isomerase OS=Colinus virginianus OX=9014 GN=H355_015534 PE=3 SV=1; Glucose-6-phosphate isomerase OS=Gallus gallus OX=9031 GN=GPI PE=3 SV=1			0.114639	37.01	MIPVQTQHPV			0.00264103	1148.6	575.309	1148.6	575.308	2	9	3.1.1.434.13	1	22.4993	859.84	22.58
21	12.19	12.19	42.68	12.12	12.12	tr|F1NIJ6|F1NIJ6_CHICK; tr|A0A226PV81|A0A226PV81_COLVI; tr|A0A1D5PRS4|A0A1D5PRS4_CHICK	Glucose-6-phosphate isomerase OS=Gallus gallus OX=9031 GN=GPI PE=3 SV=1; Glucose-6-phosphate isomerase OS=Colinus virginianus OX=9014 GN=H355_015534 PE=3 SV=1; Glucose-6-phosphate isomerase OS=Gallus gallus OX=9031 GN=GPI PE=3 SV=1			0.0830199	29.03	TLNTDHGDIL			0.00300079	1097.54	549.776	1097.54	549.775	2	8	3.1.1.483.17	1	25.1492	327.304	25.1694
21	12.19	12.19	42.68	12.12	12.12	tr|F1NIJ6|F1NIJ6_CHICK; tr|A0A226PV81|A0A226PV81_COLVI; tr|A0A1D5PRS4|A0A1D5PRS4_CHICK	Glucose-6-phosphate isomerase OS=Gallus gallus OX=9031 GN=GPI PE=3 SV=1; Glucose-6-phosphate isomerase OS=Colinus virginianus OX=9014 GN=H355_015534 PE=3 SV=1; Glucose-6-phosphate isomerase OS=Gallus gallus OX=9031 GN=GPI PE=3 SV=1			0.0824945	28.9	EGNRPTNSIM			0.00101993	1117.52	559.767	1117.52	559.767	2	7	1.1.1.321.21	1	16.4655	215.395	16.5324
21	12.19	12.19	42.68	12.12	12.12	tr|F1NIJ6|F1NIJ6_CHICK; tr|A0A226PV81|A0A226PV81_COLVI; tr|A0A1D5PRS4|A0A1D5PRS4_CHICK	Glucose-6-phosphate isomerase OS=Gallus gallus OX=9031 GN=GPI PE=3 SV=1; Glucose-6-phosphate isomerase OS=Colinus virginianus OX=9014 GN=H355_015534 PE=3 SV=1; Glucose-6-phosphate isomerase OS=Gallus gallus OX=9031 GN=GPI PE=3 SV=1			0.0560111	21.06	PLSADPH			-0.000687886	735.354	368.685	735.355	368.685	2	7	2.1.1.203.2	1	9.632	63.584	9.6164
21	12.19	12.19	42.68	12.12	12.12	tr|F1NIJ6|F1NIJ6_CHICK; tr|A0A226PV81|A0A226PV81_COLVI; tr|A0A1D5PRS4|A0A1D5PRS4_CHICK	Glucose-6-phosphate isomerase OS=Gallus gallus OX=9031 GN=GPI PE=3 SV=1; Glucose-6-phosphate isomerase OS=Colinus virginianus OX=9014 GN=H355_015534 PE=3 SV=1; Glucose-6-phosphate isomerase OS=Gallus gallus OX=9031 GN=GPI PE=3 SV=1			0	99	AITDVVNIGIGGSDLGPL			0.00371409	1709.92	855.969	1709.92	855.967	2	22	2.1.1.1022.5	1	53.3895	395.086	53.4477
21	12.19	12.19	42.68	12.12	12.12	tr|F1NIJ6|F1NIJ6_CHICK; tr|A0A226PV81|A0A226PV81_COLVI; tr|A0A1D5PRS4|A0A1D5PRS4_CHICK	Glucose-6-phosphate isomerase OS=Gallus gallus OX=9031 GN=GPI PE=3 SV=1; Glucose-6-phosphate isomerase OS=Colinus virginianus OX=9014 GN=H355_015534 PE=3 SV=1; Glucose-6-phosphate isomerase OS=Gallus gallus OX=9031 GN=GPI PE=3 SV=1			0	99	AITDVVNIGIGGSDLGPL			0.00151682	1709.92	855.968	1709.92	855.967	2	18	1.1.1.1012.11	1	53.4047	338.258	53.4628
21	12.19	12.19	42.68	12.12	12.12	tr|F1NIJ6|F1NIJ6_CHICK; tr|A0A226PV81|A0A226PV81_COLVI; tr|A0A1D5PRS4|A0A1D5PRS4_CHICK	Glucose-6-phosphate isomerase OS=Gallus gallus OX=9031 GN=GPI PE=3 SV=1; Glucose-6-phosphate isomerase OS=Colinus virginianus OX=9014 GN=H355_015534 PE=3 SV=1; Glucose-6-phosphate isomerase OS=Gallus gallus OX=9031 GN=GPI PE=3 SV=1			0	99	AITDVVNIGIGGSDLGPLMVTEALKPY			0.00434095	2742.46	915.159	2742.45	915.158	3	16	2.1.1.1162.8	1	60.777	110.163	60.7822
21	12.19	12.19	42.68	12.12	12.12	tr|F1NIJ6|F1NIJ6_CHICK; tr|A0A226PV81|A0A226PV81_COLVI; tr|A0A1D5PRS4|A0A1D5PRS4_CHICK	Glucose-6-phosphate isomerase OS=Gallus gallus OX=9031 GN=GPI PE=3 SV=1; Glucose-6-phosphate isomerase OS=Colinus virginianus OX=9014 GN=H355_015534 PE=3 SV=1; Glucose-6-phosphate isomerase OS=Gallus gallus OX=9031 GN=GPI PE=3 SV=1			0	95.65	DINSYDQWGVELGK			-0.003039	1622.75	812.385	1622.76	812.386	2	9	2.1.1.762.19	1	39.5305	44.0629	39.4852
21	12.19	12.19	42.68	12.12	12.12	tr|F1NIJ6|F1NIJ6_CHICK; tr|A0A226PV81|A0A226PV81_COLVI; tr|A0A1D5PRS4|A0A1D5PRS4_CHICK	Glucose-6-phosphate isomerase OS=Gallus gallus OX=9031 GN=GPI PE=3 SV=1; Glucose-6-phosphate isomerase OS=Colinus virginianus OX=9014 GN=H355_015534 PE=3 SV=1; Glucose-6-phosphate isomerase OS=Gallus gallus OX=9031 GN=GPI PE=3 SV=1			0	76.23	FQQGDMESNGK			0.00184671	1239.52	620.768	1239.52	620.767	2	11	2.1.1.243.7	1	11.763	145.634	11.7748
21	12.19	12.19	42.68	12.12	12.12	tr|F1NIJ6|F1NIJ6_CHICK; tr|A0A226PV81|A0A226PV81_COLVI; tr|A0A1D5PRS4|A0A1D5PRS4_CHICK	Glucose-6-phosphate isomerase OS=Gallus gallus OX=9031 GN=GPI PE=3 SV=1; Glucose-6-phosphate isomerase OS=Colinus virginianus OX=9014 GN=H355_015534 PE=3 SV=1; Glucose-6-phosphate isomerase OS=Gallus gallus OX=9031 GN=GPI PE=3 SV=1			0	29.97	FQQGDMESNGK			0.00184671	1239.52	620.768	1239.52	620.767	2	9	3.1.1.230.8	1	11.6821	148.222	11.6939
21	12.19	12.19	42.68	12.12	12.12	tr|F1NIJ6|F1NIJ6_CHICK; tr|A0A226PV81|A0A226PV81_COLVI; tr|A0A1D5PRS4|A0A1D5PRS4_CHICK	Glucose-6-phosphate isomerase OS=Gallus gallus OX=9031 GN=GPI PE=3 SV=1; Glucose-6-phosphate isomerase OS=Colinus virginianus OX=9014 GN=H355_015534 PE=3 SV=1; Glucose-6-phosphate isomerase OS=Gallus gallus OX=9031 GN=GPI PE=3 SV=1			0	91.95	IEPELESDAPVTSH			0.00128652	1522.72	762.365	1522.72	762.365	2	14	1.1.1.486.23	1	25.3362	210.547	25.3465
21	12.19	12.19	42.68	12.12	12.12	tr|F1NIJ6|F1NIJ6_CHICK; tr|A0A226PV81|A0A226PV81_COLVI; tr|A0A1D5PRS4|A0A1D5PRS4_CHICK	Glucose-6-phosphate isomerase OS=Gallus gallus OX=9031 GN=GPI PE=3 SV=1; Glucose-6-phosphate isomerase OS=Colinus virginianus OX=9014 GN=H355_015534 PE=3 SV=1; Glucose-6-phosphate isomerase OS=Gallus gallus OX=9031 GN=GPI PE=3 SV=1			0	21.2	IEPELESDAPVTSH			0.00177481	1522.72	762.366	1522.72	762.365	2	11	2.1.1.496.26	1	25.3021	201.53	25.3072
21	12.19	12.19	42.68	12.12	12.12	tr|F1NIJ6|F1NIJ6_CHICK; tr|A0A226PV81|A0A226PV81_COLVI; tr|A0A1D5PRS4|A0A1D5PRS4_CHICK	Glucose-6-phosphate isomerase OS=Gallus gallus OX=9031 GN=GPI PE=3 SV=1; Glucose-6-phosphate isomerase OS=Colinus virginianus OX=9014 GN=H355_015534 PE=3 SV=1; Glucose-6-phosphate isomerase OS=Gallus gallus OX=9031 GN=GPI PE=3 SV=1			0	63.61	KIEPELESDAPVTS			0.000635765	1513.75	757.883	1513.75	757.883	2	8	2.1.1.495.25	1	25.2464	125.76	25.2533
21	12.19	12.19	42.68	12.12	12.12	tr|F1NIJ6|F1NIJ6_CHICK; tr|A0A226PV81|A0A226PV81_COLVI; tr|A0A1D5PRS4|A0A1D5PRS4_CHICK	Glucose-6-phosphate isomerase OS=Gallus gallus OX=9031 GN=GPI PE=3 SV=1; Glucose-6-phosphate isomerase OS=Colinus virginianus OX=9014 GN=H355_015534 PE=3 SV=1; Glucose-6-phosphate isomerase OS=Gallus gallus OX=9031 GN=GPI PE=3 SV=1			0	97.42	KIEPELESDAPVTSH			0.00323403	1650.81	551.278	1650.81	551.277	3	13	2.1.1.444.14	1	22.4839	264.302	22.4551
21	12.19	12.19	42.68	12.12	12.12	tr|F1NIJ6|F1NIJ6_CHICK; tr|A0A226PV81|A0A226PV81_COLVI; tr|A0A1D5PRS4|A0A1D5PRS4_CHICK	Glucose-6-phosphate isomerase OS=Gallus gallus OX=9031 GN=GPI PE=3 SV=1; Glucose-6-phosphate isomerase OS=Colinus virginianus OX=9014 GN=H355_015534 PE=3 SV=1; Glucose-6-phosphate isomerase OS=Gallus gallus OX=9031 GN=GPI PE=3 SV=1			0	55.45	LESDAPVTSH			0.00174293	1054.49	528.255	1054.49	528.254	2	11	1.1.1.248.16	1	12.5877	102.842	12.6028
21	12.19	12.19	42.68	12.12	12.12	tr|F1NIJ6|F1NIJ6_CHICK; tr|A0A226PV81|A0A226PV81_COLVI; tr|A0A1D5PRS4|A0A1D5PRS4_CHICK	Glucose-6-phosphate isomerase OS=Gallus gallus OX=9031 GN=GPI PE=3 SV=1; Glucose-6-phosphate isomerase OS=Colinus virginianus OX=9014 GN=H355_015534 PE=3 SV=1; Glucose-6-phosphate isomerase OS=Gallus gallus OX=9031 GN=GPI PE=3 SV=1			0	45.59	NIGIGGSDLGPL			0.00174647	1111.59	556.802	1111.59	556.801	2	10	3.1.1.810.11	1	42.6482	4288.94	42.8241
21	12.19	12.19	42.68	12.12	12.12	tr|F1NIJ6|F1NIJ6_CHICK; tr|A0A226PV81|A0A226PV81_COLVI; tr|A0A1D5PRS4|A0A1D5PRS4_CHICK	Glucose-6-phosphate isomerase OS=Gallus gallus OX=9031 GN=GPI PE=3 SV=1; Glucose-6-phosphate isomerase OS=Colinus virginianus OX=9014 GN=H355_015534 PE=3 SV=1; Glucose-6-phosphate isomerase OS=Gallus gallus OX=9031 GN=GPI PE=3 SV=1			0	21.09	NIGIGGSDLGPL			0.00174647	1111.59	556.802	1111.59	556.801	2	12	2.1.1.821.11	1	42.6748	4305.2	42.8042
97	1.52	9.48	51.38	14.15	12.06	tr|A0A226M8G4|A0A226M8G4_CALSU	Uncharacterized protein (Fragment) OS=Callipepla squamata OX=9009 GN=ASZ78_000245 PE=4 SV=1			1.3279	98.31	VDIEAPDVDIELPEGK			0.00319572	1737.87	869.942	1737.87	869.941	2	10	1.1.1.779.25	1	41.0131	144.939	41.02
97	1.52	9.48	51.38	14.15	12.06	tr|A0A226M8G4|A0A226M8G4_CALSU	Uncharacterized protein (Fragment) OS=Callipepla squamata OX=9009 GN=ASZ78_000245 PE=4 SV=1			0.195179	61.79	VDIEAPDVDIELPEG			0.00392046	1609.78	805.895	1609.77	805.893	2	12	1.1.1.888.3	1	46.818	50.2373	46.732
97	1.52	9.48	51.38	14.15	12.06	tr|A0A226M8G4|A0A226M8G4_CALSU	Uncharacterized protein (Fragment) OS=Callipepla squamata OX=9009 GN=ASZ78_000245 PE=4 SV=1			0	95.89	AEGPEVDVELPK			-0.000254126	1281.65	641.83	1281.65	641.83	2	9	2.1.1.580.18	0	29.7704	291.405	29.8946
97	1.52	9.48	51.38	14.15	12.06	tr|A0A226M8G4|A0A226M8G4_CALSU	Uncharacterized protein (Fragment) OS=Callipepla squamata OX=9009 GN=ASZ78_000245 PE=4 SV=1			0	94.77	DVDIPDVDIEGPEGK			0.00320338	1596.76	799.385	1596.75	799.383	2	10	2.1.1.717.23	0	37.1185	51.2911	37.0746
97	1.52	9.48	51.38	14.15	12.06	tr|A0A226M8G4|A0A226M8G4_CALSU	Uncharacterized protein (Fragment) OS=Callipepla squamata OX=9009 GN=ASZ78_000245 PE=4 SV=1			0	86.09	DVDIPDVDIEGPEGK			-0.00228978	1596.75	799.382	1596.75	799.383	2	8	3.1.1.708.25	0	37.2071	52.2541	37.16
97	1.52	9.48	51.38	14.15	12.06	tr|A0A226M8G4|A0A226M8G4_CALSU	Uncharacterized protein (Fragment) OS=Callipepla squamata OX=9009 GN=ASZ78_000245 PE=4 SV=1			0	43.03	VDIEAPDVDIELPEG			0.00233355	1609.77	805.895	1609.77	805.893	2	10	3.1.1.888.5	1	46.8118	61.4216	46.7721
97	1.52	9.48	51.38	14.15	12.06	tr|A0A226M8G4|A0A226M8G4_CALSU	Uncharacterized protein (Fragment) OS=Callipepla squamata OX=9009 GN=ASZ78_000245 PE=4 SV=1			0	65.59	VDIEAPDVDIELPEGK			0.00295158	1737.87	869.942	1737.87	869.941	2	10	2.1.1.790.25	1	41.0302	125.655	41.0371
97	1.52	9.48	51.38	14.15	12.06	tr|A0A226M8G4|A0A226M8G4_CALSU	Uncharacterized protein (Fragment) OS=Callipepla squamata OX=9009 GN=ASZ78_000245 PE=4 SV=1			0	37.58	VDIEAPDVDIELPEGK			0.00661369	1737.87	869.944	1737.87	869.941	2	9	3.1.1.780.24	1	41.0485	127.654	41.057
97	1.52	9.48	51.38	14.15	12.06	tr|A0A226M8G4|A0A226M8G4_CALSU	Uncharacterized protein (Fragment) OS=Callipepla squamata OX=9009 GN=ASZ78_000245 PE=4 SV=1			0	34.32	VDIPDVDIEGPEGK			0.00707512	1481.73	741.873	1481.72	741.87	2	6	1.1.1.672.17	0	35.2591	68.5307	35.2793
97	1.52	9.48	51.38	14.15	12.06	tr|A0A226M8G4|A0A226M8G4_CALSU	Uncharacterized protein (Fragment) OS=Callipepla squamata OX=9009 GN=ASZ78_000245 PE=4 SV=1			0	96.97	VDVDIPDVDIEGPEG			0.00387358	1567.73	784.872	1567.73	784.87	2	12	1.1.1.823.16	0	43.3606	142.108	43.3724
97	1.52	9.48	51.38	14.15	12.06	tr|A0A226M8G4|A0A226M8G4_CALSU	Uncharacterized protein (Fragment) OS=Callipepla squamata OX=9009 GN=ASZ78_000245 PE=4 SV=1			0	46.76	VDVDIPDVDIEGPEG			0.0109537	1567.74	784.875	1567.73	784.87	2	9	3.1.1.812.16	0	42.7586	76.5102	42.717
97	1.52	9.48	51.38	14.15	12.06	tr|A0A226M8G4|A0A226M8G4_CALSU	Uncharacterized protein (Fragment) OS=Callipepla squamata OX=9009 GN=ASZ78_000245 PE=4 SV=1			0	18.83	VDVDIPDVDIEGPEG			0.00948882	1567.73	784.875	1567.73	784.87	2	8	1.1.1.811.15	0	42.7204	83.7463	42.7323
97	1.52	9.48	51.38	14.15	12.06	tr|A0A226M8G4|A0A226M8G4_CALSU	Uncharacterized protein (Fragment) OS=Callipepla squamata OX=9009 GN=ASZ78_000245 PE=4 SV=1			0	99	VDVDIPDVDIEGPEGK			0.00449161	1695.82	848.92	1695.82	848.917	2	15	3.1.1.736.23	0	38.7054	727.585	38.8236
97	1.52	9.48	51.38	14.15	12.06	tr|A0A226M8G4|A0A226M8G4_CALSU	Uncharacterized protein (Fragment) OS=Callipepla squamata OX=9009 GN=ASZ78_000245 PE=4 SV=1			0	99	VDVDIPDVDIEGPEGK			-0.00026913	1695.82	848.917	1695.82	848.917	2	11	2.1.1.744.17	0	38.5571	758.053	38.7344
97	1.52	9.48	51.38	14.15	12.06	tr|A0A226M8G4|A0A226M8G4_CALSU	Uncharacterized protein (Fragment) OS=Callipepla squamata OX=9009 GN=ASZ78_000245 PE=4 SV=1			0	99	VDVDIPDVDIEGPEGK			-0.00026913	1695.82	848.917	1695.82	848.917	2	8	2.1.1.756.26	0	39.2115	758.053	38.7344
97	1.52	9.48	51.38	14.15	12.06	tr|A0A226M8G4|A0A226M8G4_CALSU	Uncharacterized protein (Fragment) OS=Callipepla squamata OX=9009 GN=ASZ78_000245 PE=4 SV=1			0	36.22	VDVDIPDVDIEGPEGK			0.000707432	1695.82	848.918	1695.82	848.917	2	14	1.1.1.734.21	0	38.6043	601.262	38.7176
97	1.52	9.48	51.38	14.15	12.06	tr|A0A226M8G4|A0A226M8G4_CALSU	Uncharacterized protein (Fragment) OS=Callipepla squamata OX=9009 GN=ASZ78_000245 PE=4 SV=1			0	99	VDVDLPDVEIEGPEGK			0.00129272	1709.84	855.926	1709.84	855.925	2	12	2.1.1.752.22	0	38.9913	123.539	39.0032
97	1.52	9.48	51.38	14.15	12.06	tr|A0A226M8G4|A0A226M8G4_CALSU	Uncharacterized protein (Fragment) OS=Callipepla squamata OX=9009 GN=ASZ78_000245 PE=4 SV=1			0	99	VDVDLPDVELEGPEGK			0.00129272	1709.84	855.926	1709.84	855.925	2	12	2.1.1.752.22	0	38.9913	123.539	39.0032
97	1.52	9.48	51.38	14.15	12.06	tr|A0A226M8G4|A0A226M8G4_CALSU	Uncharacterized protein (Fragment) OS=Callipepla squamata OX=9009 GN=ASZ78_000245 PE=4 SV=1			0	81.49	VDVDVPDVDLEGPEGK			0.00659187	1681.81	841.913	1681.8	841.91	2	8	2.1.1.686.24	0	35.4545	89.8004	35.463
47	4	4	15.71	10.71	10.71	tr|H0YRI4|H0YRI4_TAEGU	Uncharacterized protein OS=Taeniopygia guttata OX=59729 GN=GAMT PE=4 SV=1			2	99	GLWEDVVPTLPDGH			0.00227252	1533.75	767.882	1533.75	767.88	2	17	3.1.1.876.8	1	46.1813	101.359	46.1865
47	4	4	15.71	10.71	10.71	tr|H0YRI4|H0YRI4_TAEGU	Uncharacterized protein OS=Taeniopygia guttata OX=59729 GN=GAMT PE=4 SV=1			2	99	KGLWEDVVPTLPDGH			0.00373175	1661.85	554.956	1661.84	554.954	3	8	3.1.1.795.5	1	41.8188	112.09	41.8591
47	4	4	15.71	10.71	10.71	tr|H0YRI4|H0YRI4_TAEGU	Uncharacterized protein OS=Taeniopygia guttata OX=59729 GN=GAMT PE=4 SV=1			0	99	GLWEDVVPTLPDGH			0.00593463	1533.75	767.883	1533.75	767.88	2	14	1.1.1.874.15	1	46.0884	130.536	46.1468
47	4	4	15.71	10.71	10.71	tr|H0YRI4|H0YRI4_TAEGU	Uncharacterized protein OS=Taeniopygia guttata OX=59729 GN=GAMT PE=4 SV=1			0	98.4	GLWEDVVPTLPDGH			0.00312702	1533.75	767.882	1533.75	767.88	2	13	2.1.1.885.19	1	46.1064	131.11	46.1716
102	1.32	1.32	28.57	10.71	10.71	tr|A0A0Q3U605|A0A0Q3U605_AMAAE	Acyl carrier protein OS=Amazona aestiva OX=12930 GN=AAES_12002 PE=3 SV=1			1.31876	98.3	EDEFGFEIPDGDAEK			0.0115932	1696.72	849.368	1696.71	849.362	2	9	2.1.1.773.23	1	40.1206	70.852	40.1308
114	0.99	3.11	31.02	10.58	10.58	tr|A0A1L1RXW8|A0A1L1RXW8_CHICK	Troponin T, fast skeletal muscle isoforms OS=Gallus gallus OX=9031 GN=TNNT3 PE=4 SV=1			0.9914	96.34	AEEVHEPEEAPEEEEKPR			0.00617996	2132.96	534.246	2132.95	534.245	4	12	3.1.1.295.16	1	15.0596	209.822	15.0815
114	0.99	3.11	31.02	10.58	10.58	tr|A0A1L1RXW8|A0A1L1RXW8_CHICK	Troponin T, fast skeletal muscle isoforms OS=Gallus gallus OX=9031 GN=TNNT3 PE=4 SV=1			0	24.51	AEEVHEPEEAPEEEEKPR			0.00495926	2132.95	534.246	2132.95	534.245	4	10	2.1.1.305.9	1	15.0354	209.071	15.0556
114	0.99	3.11	31.02	10.58	10.58	tr|A0A1L1RXW8|A0A1L1RXW8_CHICK	Troponin T, fast skeletal muscle isoforms OS=Gallus gallus OX=9031 GN=TNNT3 PE=4 SV=1			0	28.86	DFAEQIK			0.00221644	849.425	425.72	849.423	425.719	2	6	3.1.1.395.8	0	20.3976	659.039	20.5404
114	0.99	3.11	31.02	10.58	10.58	tr|A0A1L1RXW8|A0A1L1RXW8_CHICK	Troponin T, fast skeletal muscle isoforms OS=Gallus gallus OX=9031 GN=TNNT3 PE=4 SV=1			0	99	GEKVDFDDIQK			0.00203674	1292.63	431.883	1292.62	431.882	3	12	1.1.1.419.10	0	21.703	326.434	21.7348
114	0.99	3.11	31.02	10.58	10.58	tr|A0A1L1RXW8|A0A1L1RXW8_CHICK	Troponin T, fast skeletal muscle isoforms OS=Gallus gallus OX=9031 GN=TNNT3 PE=4 SV=1			0	93.21	GEKVDFDDIQK			0.00203674	1292.63	431.883	1292.62	431.882	3	9	1.1.1.420.9	0	21.7552	326.434	21.7348
114	0.99	3.11	31.02	10.58	10.58	tr|A0A1L1RXW8|A0A1L1RXW8_CHICK	Troponin T, fast skeletal muscle isoforms OS=Gallus gallus OX=9031 GN=TNNT3 PE=4 SV=1			0	39.98	GEKVDFDDIQK			0.0023114	1292.63	431.883	1292.62	431.882	3	8	2.1.1.428.5	0	21.6055	323.132	21.6998
114	0.99	3.11	31.02	10.58	10.58	tr|A0A1L1RXW8|A0A1L1RXW8_CHICK	Troponin T, fast skeletal muscle isoforms OS=Gallus gallus OX=9031 GN=TNNT3 PE=4 SV=1			0	72.41	VHEPEEAPEEEEKPR			-9.73473	1794.09	599.038	1803.83	602.283	3	15	1.1.1.378.23	1	19.5233	675.325	19.5875
114	0.99	3.11	31.02	10.58	10.58	tr|A0A1L1RXW8|A0A1L1RXW8_CHICK	Troponin T, fast skeletal muscle isoforms OS=Gallus gallus OX=9031 GN=TNNT3 PE=4 SV=1			0	23.91	VHEPEEAPEEEEKPR			-9.73363	1794.09	599.039	1803.83	602.283	3	12	2.1.1.389.19	1	19.5357	652.077	19.5525
5	65.44	65.44	44.83	14.88	10.46	tr|A0A1V4JKX8|A0A1V4JKX8_PATFA	Nuclear pore complex protein Nup133 OS=Patagioenas fasciata monilis OX=372326 GN=NUP133 PE=3 SV=1			0.735182	91.26	QEYDEAGPSIV	Gln->pyro-Glu@N-term		0.00389714	1189.52	595.766	1189.51	595.764	2	11	2.1.1.718.13	1	37.1556	331.811	37.2364
5	65.44	65.44	44.83	14.88	10.46	tr|A0A1V4JKX8|A0A1V4JKX8_PATFA	Nuclear pore complex protein Nup133 OS=Patagioenas fasciata monilis OX=372326 GN=NUP133 PE=3 SV=1			0	52.17	QEYDEAGPSIVH	Gln->pyro-Glu@N-term		0.00138175	1326.57	664.294	1326.57	664.294	2	10	2.1.1.561.23	1	28.7555	141.828	28.7121
5	65.44	65.44	44.83	14.88	10.46	tr|A0A1V4JKX8|A0A1V4JKX8_PATFA	Nuclear pore complex protein Nup133 OS=Patagioenas fasciata monilis OX=372326 GN=NUP133 PE=3 SV=1			0	36.35	QEYDEAGPSIVH	Gln->pyro-Glu@N-term		0.0032128	1326.58	664.295	1326.57	664.294	2	9	1.1.1.550.20	1	28.7327	145.394	28.7479
5	65.44	65.44	44.83	14.88	10.46	tr|A0A1V4JKX8|A0A1V4JKX8_PATFA	Nuclear pore complex protein Nup133 OS=Patagioenas fasciata monilis OX=372326 GN=NUP133 PE=3 SV=1			0	62.32	GIITNWDDMEK	Oxidation(M)@9		0.00193368	1336.6	669.307	1336.6	669.306	2	9	2.1.1.568.22	1	29.1303	238.276	29.1962
5	65.44	65.44	44.83	14.88	10.46	tr|A0A1V4JKX8|A0A1V4JKX8_PATFA	Nuclear pore complex protein Nup133 OS=Patagioenas fasciata monilis OX=372326 GN=NUP133 PE=3 SV=1			0	17.41	GIITNWDDMEK	Oxidation(M)@9		0.00327645	1336.6	669.307	1336.6	669.306	2	9	3.1.1.559.20	1	29.2056	255.103	29.2749
5	65.44	65.44	44.83	14.88	10.46	tr|A0A1V4JKX8|A0A1V4JKX8_PATFA	Nuclear pore complex protein Nup133 OS=Patagioenas fasciata monilis OX=372326 GN=NUP133 PE=3 SV=1			2	99	ANNVMSGGTTMYPGIAD			-0.00162817	1697.74	849.876	1697.74	849.877	2	17	1.1.1.673.22	1	35.3247	1042.42	35.3871
5	65.44	65.44	44.83	14.88	10.46	tr|A0A1V4JKX8|A0A1V4JKX8_PATFA	Nuclear pore complex protein Nup133 OS=Patagioenas fasciata monilis OX=372326 GN=NUP133 PE=3 SV=1			2	99	ANNVMSGGTTMYPGIADR			0.00578129	1853.85	927.93	1853.84	927.927	2	21	1.1.1.589.26	1	30.8312	386.601	30.8363
5	65.44	65.44	44.83	14.88	10.46	tr|A0A1V4JKX8|A0A1V4JKX8_PATFA	Nuclear pore complex protein Nup133 OS=Patagioenas fasciata monilis OX=372326 GN=NUP133 PE=3 SV=1			2	99	DLAGRDLTDYLMKIL			0.00306268	1735.92	579.648	1735.92	579.647	3	19	1.1.1.1127.9	1	59.4728	378.572	59.5308
5	65.44	65.44	44.83	14.88	10.46	tr|A0A1V4JKX8|A0A1V4JKX8_PATFA	Nuclear pore complex protein Nup133 OS=Patagioenas fasciata monilis OX=372326 GN=NUP133 PE=3 SV=1			2	99	DLAGRDLTDYLMKILTER			0.00418495	2122.11	708.378	2122.11	708.377	3	16	3.1.1.1119.5	1	58.9825	125.806	58.996
5	65.44	65.44	44.83	14.88	10.46	tr|A0A1V4JKX8|A0A1V4JKX8_PATFA	Nuclear pore complex protein Nup133 OS=Patagioenas fasciata monilis OX=372326 GN=NUP133 PE=3 SV=1			2	99	DLAGRDLTDYLMKILTERG			0.00817289	2179.14	727.387	2179.13	727.384	3	15	1.1.1.1101.9	1	58.0996	255.854	58.2104
5	65.44	65.44	44.83	14.88	10.46	tr|A0A1V4JKX8|A0A1V4JKX8_PATFA	Nuclear pore complex protein Nup133 OS=Patagioenas fasciata monilis OX=372326 GN=NUP133 PE=3 SV=1			2	99	DLTDYLMKIL			0.00588825	1223.65	612.834	1223.65	612.831	2	15	1.1.1.1174.4	1	61.9494	72.7688	61.902
5	65.44	65.44	44.83	14.88	10.46	tr|A0A1V4JKX8|A0A1V4JKX8_PATFA	Nuclear pore complex protein Nup133 OS=Patagioenas fasciata monilis OX=372326 GN=NUP133 PE=3 SV=1			2	99	DSGDGVTHNVPIYEG			0.00483219	1558.69	780.355	1558.69	780.352	2	16	3.1.1.523.8	1	27.3013	1543.86	27.3064
5	65.44	65.44	44.83	14.88	10.46	tr|A0A1V4JKX8|A0A1V4JKX8_PATFA	Nuclear pore complex protein Nup133 OS=Patagioenas fasciata monilis OX=372326 GN=NUP133 PE=3 SV=1			2	99	DSGDGVTHNVPIYEGY			0.00473607	1721.76	861.886	1721.75	861.884	2	15	3.1.1.630.26	1	33.0248	781.493	33.0833
5	65.44	65.44	44.83	14.88	10.46	tr|A0A1V4JKX8|A0A1V4JKX8_PATFA	Nuclear pore complex protein Nup133 OS=Patagioenas fasciata monilis OX=372326 GN=NUP133 PE=3 SV=1			2	99	DSYVGDEAQSK			0.00454348	1197.52	599.767	1197.52	599.765	2	15	1.1.1.246.9	1	12.4822	166.825	12.4974
5	65.44	65.44	44.83	14.88	10.46	tr|A0A1V4JKX8|A0A1V4JKX8_PATFA	Nuclear pore complex protein Nup133 OS=Patagioenas fasciata monilis OX=372326 GN=NUP133 PE=3 SV=1			2	99	EYDEAGPSIVH			0.0024043	1215.54	608.779	1215.54	608.778	2	13	1.1.1.420.20	1	21.7736	365.194	21.7348
5	65.44	65.44	44.83	14.88	10.46	tr|A0A1V4JKX8|A0A1V4JKX8_PATFA	Nuclear pore complex protein Nup133 OS=Patagioenas fasciata monilis OX=372326 GN=NUP133 PE=3 SV=1			2	99	HQGVMVGMGQKDSYVGDEAQSK			0.00623035	2350.07	588.526	2350.07	588.524	4	19	1.1.1.413.20	1	21.3967	284.887	21.4119
5	65.44	65.44	44.83	14.88	10.46	tr|A0A1V4JKX8|A0A1V4JKX8_PATFA	Nuclear pore complex protein Nup133 OS=Patagioenas fasciata monilis OX=372326 GN=NUP133 PE=3 SV=1			2	99	HQGVMVGMGQKDSYVGDEAQSKR			0.0113205	2506.18	627.552	2506.17	627.55	4	14	2.1.1.391.21	1	19.6469	188.056	19.6604
5	65.44	65.44	44.83	14.88	10.46	tr|A0A1V4JKX8|A0A1V4JKX8_PATFA	Nuclear pore complex protein Nup133 OS=Patagioenas fasciata monilis OX=372326 GN=NUP133 PE=3 SV=1			2	99	IKIIAPPE			0.00126965	879.544	440.779	879.543	440.779	2	9	1.1.1.506.4	1	26.3775	94.653	26.3655
5	65.44	65.44	44.83	14.88	10.46	tr|A0A1V4JKX8|A0A1V4JKX8_PATFA	Nuclear pore complex protein Nup133 OS=Patagioenas fasciata monilis OX=372326 GN=NUP133 PE=3 SV=1			2	99	LDLAGRDLTDYL			0.00170137	1363.7	682.857	1363.7	682.856	2	15	3.1.1.864.13	1	45.5393	336.123	45.6011
5	65.44	65.44	44.83	14.88	10.46	tr|A0A1V4JKX8|A0A1V4JKX8_PATFA	Nuclear pore complex protein Nup133 OS=Patagioenas fasciata monilis OX=372326 GN=NUP133 PE=3 SV=1			2	99	QEYDEAGPSIVH			0.0058385	1343.61	672.81	1343.6	672.807	2	14	3.1.1.433.23	1	22.4619	487.246	22.5261
5	65.44	65.44	44.83	14.88	10.46	tr|A0A1V4JKX8|A0A1V4JKX8_PATFA	Nuclear pore complex protein Nup133 OS=Patagioenas fasciata monilis OX=372326 GN=NUP133 PE=3 SV=1			2	99	SGGTTMYPGIADR			-0.000510656	1324.61	663.311	1324.61	663.311	2	10	1.1.1.459.19	1	23.876	602.751	24.001
5	65.44	65.44	44.83	14.88	10.46	tr|A0A1V4JKX8|A0A1V4JKX8_PATFA	Nuclear pore complex protein Nup133 OS=Patagioenas fasciata monilis OX=372326 GN=NUP133 PE=3 SV=1			2	99	SSSLEKSYELPDGQVITI			0.0040119	1965	983.506	1964.99	983.504	2	13	2.1.1.937.8	1	48.8826	95.3389	48.8878
5	65.44	65.44	44.83	14.88	10.46	tr|A0A1V4JKX8|A0A1V4JKX8_PATFA	Nuclear pore complex protein Nup133 OS=Patagioenas fasciata monilis OX=372326 GN=NUP133 PE=3 SV=1			2	99	SSSLEKSYELPDGQVITIGNER			0.00763424	2421.21	808.077	2421.2	808.075	3	15	3.1.1.750.25	1	39.4507	221.013	39.405
5	65.44	65.44	44.83	14.88	10.46	tr|A0A1V4JKX8|A0A1V4JKX8_PATFA	Nuclear pore complex protein Nup133 OS=Patagioenas fasciata monilis OX=372326 GN=NUP133 PE=3 SV=1			2	99	SYELPDGQVITIGNER			0.00424691	1789.89	895.952	1789.88	895.95	2	16	3.1.1.760.26	1	39.9852	672.407	40.1511
5	65.44	65.44	44.83	14.88	10.46	tr|A0A1V4JKX8|A0A1V4JKX8_PATFA	Nuclear pore complex protein Nup133 OS=Patagioenas fasciata monilis OX=372326 GN=NUP133 PE=3 SV=1			1.82391	98.92	GIITNWDDMEK			0.000632481	1320.6	661.309	1320.6	661.308	2	14	1.1.1.665.17	1	34.883	6793.94	35.0106
5	65.44	65.44	44.83	14.88	10.46	tr|A0A1V4JKX8|A0A1V4JKX8_PATFA	Nuclear pore complex protein Nup133 OS=Patagioenas fasciata monilis OX=372326 GN=NUP133 PE=3 SV=1			1.58503	98.13	DIDIRKDLYANNVMSGGTTMYPGIADR			0.00891211	2985.44	747.368	2985.43	747.365	4	12	1.1.1.788.15	1	41.4866	146.292	41.5019
5	65.44	65.44	44.83	14.88	10.46	tr|A0A1V4JKX8|A0A1V4JKX8_PATFA	Nuclear pore complex protein Nup133 OS=Patagioenas fasciata monilis OX=372326 GN=NUP133 PE=3 SV=1			1.56864	98.05	NVMSGGTTMYPGIAD			0.00102049	1512.66	757.337	1512.66	757.337	2	13	2.1.1.684.24	1	35.3467	685.99	35.4092
5	65.44	65.44	44.83	14.88	10.46	tr|A0A1V4JKX8|A0A1V4JKX8_PATFA	Nuclear pore complex protein Nup133 OS=Patagioenas fasciata monilis OX=372326 GN=NUP133 PE=3 SV=1			1.37675	96.92	LDLAGRDLTDYLMKIL			0.00786589	1849.01	617.344	1849	617.341	3	11	2.1.1.1153.10	1	60.2914	48.4539	60.2537
5	65.44	65.44	44.83	14.88	10.46	tr|A0A1V4JKX8|A0A1V4JKX8_PATFA	Nuclear pore complex protein Nup133 OS=Patagioenas fasciata monilis OX=372326 GN=NUP133 PE=3 SV=1			1.35655	96.75	SYELPDGQVITI			0.00311371	1333.68	667.847	1333.68	667.846	2	14	1.1.1.936.4	1	49.3684	727.02	49.5443
5	65.44	65.44	44.83	14.88	10.46	tr|A0A1V4JKX8|A0A1V4JKX8_PATFA	Nuclear pore complex protein Nup133 OS=Patagioenas fasciata monilis OX=372326 GN=NUP133 PE=3 SV=1			1.24413	95.81	FIGMESAGI			-0.00117945	923.441	462.728	923.442	462.728	2	10	2.1.1.737.4	1	38.1534	356.924	38.2491
5	65.44	65.44	44.83	14.88	10.46	tr|A0A1V4JKX8|A0A1V4JKX8_PATFA	Nuclear pore complex protein Nup133 OS=Patagioenas fasciata monilis OX=372326 GN=NUP133 PE=3 SV=1			1.22185	95.59	MQKEITALAPSTM			0.00281379	1419.71	710.864	1419.71	710.862	2	11	1.1.1.590.20	1	30.8747	257.511	30.8899
5	65.44	65.44	44.83	14.88	10.46	tr|A0A1V4JKX8|A0A1V4JKX8_PATFA	Nuclear pore complex protein Nup133 OS=Patagioenas fasciata monilis OX=372326 GN=NUP133 PE=3 SV=1			1.12494	94.45	DSGDGVTHNVPIYE			0.00432326	1501.67	751.844	1501.67	751.842	2	12	1.1.1.524.22	1	27.3682	536.794	27.3734
5	65.44	65.44	44.83	14.88	10.46	tr|A0A1V4JKX8|A0A1V4JKX8_PATFA	Nuclear pore complex protein Nup133 OS=Patagioenas fasciata monilis OX=372326 GN=NUP133 PE=3 SV=1			1.07572	93.79	FAGDDAPR			0.00243023	847.385	424.7	847.382	424.698	2	12	1.1.1.228.4	1	11.512	1491.74	11.5473
5	65.44	65.44	44.83	14.88	10.46	tr|A0A1V4JKX8|A0A1V4JKX8_PATFA	Nuclear pore complex protein Nup133 OS=Patagioenas fasciata monilis OX=372326 GN=NUP133 PE=3 SV=1			1.0655	93.62	SYELPDGQV			0.00248949	1006.46	504.239	1006.46	504.238	2	13	2.1.1.588.9	1	30.1811	2852.57	30.2146
5	65.44	65.44	44.83	14.88	10.46	tr|A0A1V4JKX8|A0A1V4JKX8_PATFA	Nuclear pore complex protein Nup133 OS=Patagioenas fasciata monilis OX=372326 GN=NUP133 PE=3 SV=1			0.920819	90.99	GFAGDDAPR			0.000925004	904.405	453.21	904.404	453.209	2	11	2.1.1.278.14	1	13.5986	1422.76	13.6765
5	65.44	65.44	44.83	14.88	10.46	tr|A0A1V4JKX8|A0A1V4JKX8_PATFA	Nuclear pore complex protein Nup133 OS=Patagioenas fasciata monilis OX=372326 GN=NUP133 PE=3 SV=1			0.882729	90.14	FQPSFIGMESAGI			0.00975414	1382.66	692.339	1382.65	692.334	2	14	2.1.1.923.5	1	48.1379	96.9577	48.1964
5	65.44	65.44	44.83	14.88	10.46	tr|A0A1V4JKX8|A0A1V4JKX8_PATFA	Nuclear pore complex protein Nup133 OS=Patagioenas fasciata monilis OX=372326 GN=NUP133 PE=3 SV=1			0.737549	85.99	AGFAGDDAPR			0.00323992	975.444	488.729	975.441	488.728	2	12	1.1.1.293.11	1	14.9552	2048.4	15.0386
5	65.44	65.44	44.83	14.88	10.46	tr|A0A1V4JKX8|A0A1V4JKX8_PATFA	Nuclear pore complex protein Nup133 OS=Patagioenas fasciata monilis OX=372326 GN=NUP133 PE=3 SV=1			0.714443	85.22	GIITNWDDME			0.000991013	1192.51	597.261	1192.51	597.261	2	12	2.1.1.796.14	1	41.3318	530.196	41.357
5	65.44	65.44	44.83	14.88	10.46	tr|A0A1V4JKX8|A0A1V4JKX8_PATFA	Nuclear pore complex protein Nup133 OS=Patagioenas fasciata monilis OX=372326 GN=NUP133 PE=3 SV=1			0.712198	85.11	AVFPSIVGRPR			0.00121015	1197.7	599.857	1197.7	599.856	2	13	2.1.1.546.20	1	27.9505	4021.92	28.0713
5	65.44	65.44	44.83	14.88	10.46	tr|A0A1V4JKX8|A0A1V4JKX8_PATFA	Nuclear pore complex protein Nup133 OS=Patagioenas fasciata monilis OX=372326 GN=NUP133 PE=3 SV=1			0.61261	81.05	TNWDDMEK			0.00248003	1037.41	519.715	1037.41	519.714	2	9	2.1.1.409.12	1	20.6026	414.66	20.6852
5	65.44	65.44	44.83	14.88	10.46	tr|A0A1V4JKX8|A0A1V4JKX8_PATFA	Nuclear pore complex protein Nup133 OS=Patagioenas fasciata monilis OX=372326 GN=NUP133 PE=3 SV=1			0.59176	80.06	EYDEAGPSIV			0.000403089	1078.48	540.248	1078.48	540.248	2	12	1.1.1.551.11	1	28.7715	1838.26	28.8017
5	65.44	65.44	44.83	14.88	10.46	tr|A0A1V4JKX8|A0A1V4JKX8_PATFA	Nuclear pore complex protein Nup133 OS=Patagioenas fasciata monilis OX=372326 GN=NUP133 PE=3 SV=1			0.5867	79.81	AVFPSIVGRP			0.00234561	1041.6	521.807	1041.6	521.806	2	15	1.1.1.656.4	1	34.4053	1741.23	34.3221
5	65.44	65.44	44.83	14.88	10.46	tr|A0A1V4JKX8|A0A1V4JKX8_PATFA	Nuclear pore complex protein Nup133 OS=Patagioenas fasciata monilis OX=372326 GN=NUP133 PE=3 SV=1			0.528708	76.62	DLYANNVMSGGTTMYPGIADR			0.00989924	2245.02	749.349	2245.01	749.345	3	10	2.1.1.764.14	1	39.6381	84.6063	39.5929
5	65.44	65.44	44.83	14.88	10.46	tr|A0A1V4JKX8|A0A1V4JKX8_PATFA	Nuclear pore complex protein Nup133 OS=Patagioenas fasciata monilis OX=372326 GN=NUP133 PE=3 SV=1			0.473661	73.19	VLDSGDGVTH			-0.00103402	998.466	500.24	998.467	500.241	2	10	2.1.1.265.6	1	12.9051	74.5913	12.884
5	65.44	65.44	44.83	14.88	10.46	tr|A0A1V4JKX8|A0A1V4JKX8_PATFA	Nuclear pore complex protein Nup133 OS=Patagioenas fasciata monilis OX=372326 GN=NUP133 PE=3 SV=1			0.468521	72.77	SVWIGGSIL			0.000755136	930.518	466.266	930.517	466.266	2	11	2.1.1.924.3	1	48.1662	245.244	48.2496
5	65.44	65.44	44.83	14.88	10.46	tr|A0A1V4JKX8|A0A1V4JKX8_PATFA	Nuclear pore complex protein Nup133 OS=Patagioenas fasciata monilis OX=372326 GN=NUP133 PE=3 SV=1			0.463442	72.49	LTEAPLNPK			0.000342937	981.55	491.782	981.549	491.782	2	10	1.1.1.344.13	1	17.6769	2193.02	17.7574
5	65.44	65.44	44.83	14.88	10.46	tr|A0A1V4JKX8|A0A1V4JKX8_PATFA	Nuclear pore complex protein Nup133 OS=Patagioenas fasciata monilis OX=372326 GN=NUP133 PE=3 SV=1			0.457175	72	HQGVMVGMGQK			-0.000956547	1170.56	391.195	1170.56	391.195	3	8	2.1.1.303.5	1	14.9089	233.712	14.8959
5	65.44	65.44	44.83	14.88	10.46	tr|A0A1V4JKX8|A0A1V4JKX8_PATFA	Nuclear pore complex protein Nup133 OS=Patagioenas fasciata monilis OX=372326 GN=NUP133 PE=3 SV=1			0.352617	63.31	DLAGRDLTDYL			0.00361203	1250.62	626.316	1250.61	626.314	2	11	3.1.1.783.14	1	41.1919	622.636	41.2706
5	65.44	65.44	44.83	14.88	10.46	tr|A0A1V4JKX8|A0A1V4JKX8_PATFA	Nuclear pore complex protein Nup133 OS=Patagioenas fasciata monilis OX=372326 GN=NUP133 PE=3 SV=1			0.330683	61.1	DSYVGDEAQ			0.00305591	982.391	492.203	982.388	492.201	2	9	1.1.1.295.9	1	15.06	82.1539	15.0919
5	65.44	65.44	44.83	14.88	10.46	tr|A0A1V4JKX8|A0A1V4JKX8_PATFA	Nuclear pore complex protein Nup133 OS=Patagioenas fasciata monilis OX=372326 GN=NUP133 PE=3 SV=1			0.308035	58.71	VALDFENEMA			0.00106737	1137.5	569.758	1137.5	569.758	2	9	3.1.1.742.13	1	39.0098	391.873	39.0895
5	65.44	65.44	44.83	14.88	10.46	tr|A0A1V4JKX8|A0A1V4JKX8_PATFA	Nuclear pore complex protein Nup133 OS=Patagioenas fasciata monilis OX=372326 GN=NUP133 PE=3 SV=1			0.254145	52.35	MTQIMFETFNVPA			0.00232551	1527.71	764.864	1527.71	764.862	2	9	3.1.1.956.9	1	50.4264	66.4717	50.4316
5	65.44	65.44	44.83	14.88	10.46	tr|A0A1V4JKX8|A0A1V4JKX8_PATFA	Nuclear pore complex protein Nup133 OS=Patagioenas fasciata monilis OX=372326 GN=NUP133 PE=3 SV=1			0.253366	52.2	VFPSIVGRP			0.00125139	970.561	486.288	970.56	486.287	2	9	3.1.1.598.6	1	31.2765	510.892	31.3688
5	65.44	65.44	44.83	14.88	10.46	tr|A0A1V4JKX8|A0A1V4JKX8_PATFA	Nuclear pore complex protein Nup133 OS=Patagioenas fasciata monilis OX=372326 GN=NUP133 PE=3 SV=1			0.238824	50.23	TEAPLNPK			0.000422544	868.466	435.24	868.465	435.24	2	8	1.1.1.236.6	1	11.9375	3811.66	12.1278
5	65.44	65.44	44.83	14.88	10.46	tr|A0A1V4JKX8|A0A1V4JKX8_PATFA	Nuclear pore complex protein Nup133 OS=Patagioenas fasciata monilis OX=372326 GN=NUP133 PE=3 SV=1			0.221126	47.77	FPSIVGRPR			0.00273395	1027.6	514.805	1027.59	514.804	2	10	1.1.1.448.17	1	23.2785	1113.41	23.191
5	65.44	65.44	44.83	14.88	10.46	tr|A0A1V4JKX8|A0A1V4JKX8_PATFA	Nuclear pore complex protein Nup133 OS=Patagioenas fasciata monilis OX=372326 GN=NUP133 PE=3 SV=1			0.218963	99	LDLAGRDLTDYLMK			1.06961	1623.9	542.308	1622.83	541.952	3	15	3.1.1.807.7	1	42.4756	682.293	42.2339
5	65.44	65.44	44.83	14.88	10.46	tr|A0A1V4JKX8|A0A1V4JKX8_PATFA	Nuclear pore complex protein Nup133 OS=Patagioenas fasciata monilis OX=372326 GN=NUP133 PE=3 SV=1			0.21254	46.55	EITALAPSTMK			-0.000663139	1160.61	581.312	1160.61	581.313	2	8	2.1.1.506.16	1	25.82	178.663	25.8419
5	65.44	65.44	44.83	14.88	10.46	tr|A0A1V4JKX8|A0A1V4JKX8_PATFA	Nuclear pore complex protein Nup133 OS=Patagioenas fasciata monilis OX=372326 GN=NUP133 PE=3 SV=1			0.203426	45.19	SFVTTAEREIVRDI			0.00588863	1634.87	545.963	1634.86	545.962	3	8	2.1.1.856.8	1	44.5333	269.314	44.6223
5	65.44	65.44	44.83	14.88	10.46	tr|A0A1V4JKX8|A0A1V4JKX8_PATFA	Nuclear pore complex protein Nup133 OS=Patagioenas fasciata monilis OX=372326 GN=NUP133 PE=3 SV=1			0.194499	43.74	SFVTTAEREIVR			0.00556752	1406.76	469.926	1406.75	469.925	3	8	3.1.1.628.6	1	32.8851	186.642	32.8708
5	65.44	65.44	44.83	14.88	10.46	tr|A0A1V4JKX8|A0A1V4JKX8_PATFA	Nuclear pore complex protein Nup133 OS=Patagioenas fasciata monilis OX=372326 GN=NUP133 PE=3 SV=1			0.182435	41.91	SYELPDGQ			0.00211679	907.394	454.704	907.392	454.703	2	12	2.1.1.472.7	1	23.9842	4005.65	24.129
5	65.44	65.44	44.83	14.88	10.46	tr|A0A1V4JKX8|A0A1V4JKX8_PATFA	Nuclear pore complex protein Nup133 OS=Patagioenas fasciata monilis OX=372326 GN=NUP133 PE=3 SV=1			0.180456	41.58	DSYVGDEAQS			0.00185026	1069.42	535.718	1069.42	535.717	2	10	2.1.1.305.10	1	15.0388	220.504	15.1089
5	65.44	65.44	44.83	14.88	10.46	tr|A0A1V4JKX8|A0A1V4JKX8_PATFA	Nuclear pore complex protein Nup133 OS=Patagioenas fasciata monilis OX=372326 GN=NUP133 PE=3 SV=1			0.174574	40.61	DSYVGDEAQSKR			0.000770217	1353.62	452.213	1353.62	452.213	3	8	2.1.1.237.7	1	11.4314	56.992	11.4583
5	65.44	65.44	44.83	14.88	10.46	tr|A0A1V4JKX8|A0A1V4JKX8_PATFA	Nuclear pore complex protein Nup133 OS=Patagioenas fasciata monilis OX=372326 GN=NUP133 PE=3 SV=1			0.170053	39.8	SGGTTMYPGIAD			0.00257793	1168.51	585.262	1168.51	585.261	2	9	3.1.1.544.18	1	28.3961	3380.63	28.5752
5	65.44	65.44	44.83	14.88	10.46	tr|A0A1V4JKX8|A0A1V4JKX8_PATFA	Nuclear pore complex protein Nup133 OS=Patagioenas fasciata monilis OX=372326 GN=NUP133 PE=3 SV=1			0.162412	38.46	QEYDEAGPSI			0.00584496	1107.48	554.746	1107.47	554.743	2	11	1.1.1.487.18	1	25.3818	221.246	25.4003
5	65.44	65.44	44.83	14.88	10.46	tr|A0A1V4JKX8|A0A1V4JKX8_PATFA	Nuclear pore complex protein Nup133 OS=Patagioenas fasciata monilis OX=372326 GN=NUP133 PE=3 SV=1			0.112383	28.89	GVMVGMGQK			0.0013728	905.448	453.731	905.446	453.73	2	7	3.1.1.346.12	1	17.7701	109.606	17.7987
5	65.44	65.44	44.83	14.88	10.46	tr|A0A1V4JKX8|A0A1V4JKX8_PATFA	Nuclear pore complex protein Nup133 OS=Patagioenas fasciata monilis OX=372326 GN=NUP133 PE=3 SV=1			0.112383	28.97	KQEYDEAGPSIV			-0.00238062	1334.63	668.324	1334.64	668.325	2	8	3.1.1.470.19	1	24.4521	159.229	24.5227
5	65.44	65.44	44.83	14.88	10.46	tr|A0A1V4JKX8|A0A1V4JKX8_PATFA	Nuclear pore complex protein Nup133 OS=Patagioenas fasciata monilis OX=372326 GN=NUP133 PE=3 SV=1			0.111821	28.86	GMESAGIHETT			0.00137257	1131.49	566.751	1131.49	566.751	2	7	3.1.1.306.18	1	15.6479	83.3219	15.6134
5	65.44	65.44	44.83	14.88	10.46	tr|A0A1V4JKX8|A0A1V4JKX8_PATFA	Nuclear pore complex protein Nup133 OS=Patagioenas fasciata monilis OX=372326 GN=NUP133 PE=3 SV=1			0.111821	28.87	IIAPPER			0.00179303	794.467	398.241	794.465	398.24	2	8	3.1.1.322.5	1	16.4803	2315.77	16.4671
5	65.44	65.44	44.83	14.88	10.46	tr|A0A1V4JKX8|A0A1V4JKX8_PATFA	Nuclear pore complex protein Nup133 OS=Patagioenas fasciata monilis OX=372326 GN=NUP133 PE=3 SV=1			0.111821	28.86	YDEAGPSIVH			0.0240013	1086.52	544.268	1086.5	544.256	2	8	3.1.1.393.11	1	20.2949	72.7755	20.2711
5	65.44	65.44	44.83	14.88	10.46	tr|A0A1V4JKX8|A0A1V4JKX8_PATFA	Nuclear pore complex protein Nup133 OS=Patagioenas fasciata monilis OX=372326 GN=NUP133 PE=3 SV=1			0.110698	28.64	DSGDGVTHNVPIYEGYALPHAIM			0.00608091	2455.15	819.392	2455.15	819.39	3	7	3.1.1.837.20	1	44.0911	74.6663	44.1063
5	65.44	65.44	44.83	14.88	10.46	tr|A0A1V4JKX8|A0A1V4JKX8_PATFA	Nuclear pore complex protein Nup133 OS=Patagioenas fasciata monilis OX=372326 GN=NUP133 PE=3 SV=1			0.0985417	26.03	VLDSGDGVTHNVPI			3.31695e-06	1421.72	711.865	1421.72	711.865	2	6	1.1.1.567.23	1	29.6538	111.859	29.664
5	65.44	65.44	44.83	14.88	10.46	tr|A0A1V4JKX8|A0A1V4JKX8_PATFA	Nuclear pore complex protein Nup133 OS=Patagioenas fasciata monilis OX=372326 GN=NUP133 PE=3 SV=1			0.0883098	23.67	SVWIGGSILA			-0.000164806	1001.55	501.784	1001.55	501.785	2	7	3.1.1.885.5	1	46.6355	75.3643	46.7189
5	65.44	65.44	44.83	14.88	10.46	tr|A0A1V4JKX8|A0A1V4JKX8_PATFA	Nuclear pore complex protein Nup133 OS=Patagioenas fasciata monilis OX=372326 GN=NUP133 PE=3 SV=1			0.080399	21.9	VAPEEHPTL			0.00556454	991.503	496.759	991.497	496.756	2	8	2.1.1.391.15	1	19.6369	275.433	19.6604
5	65.44	65.44	44.83	14.88	10.46	tr|A0A1V4JKX8|A0A1V4JKX8_PATFA	Nuclear pore complex protein Nup133 OS=Patagioenas fasciata monilis OX=372326 GN=NUP133 PE=3 SV=1			0.0757207	20.86	VAPEEHPT			0.000456163	878.414	440.214	878.413	440.214	2	8	2.1.1.179.3	1	8.472	1328.37	8.5547
5	65.44	65.44	44.83	14.88	10.46	tr|A0A1V4JKX8|A0A1V4JKX8_PATFA	Nuclear pore complex protein Nup133 OS=Patagioenas fasciata monilis OX=372326 GN=NUP133 PE=3 SV=1			0.0757207	20.81	YELPDGQ			0.00136932	820.362	411.188	820.36	411.187	2	8	2.1.1.466.3	1	23.6534	1036.4	23.805
5	65.44	65.44	44.83	14.88	10.46	tr|A0A1V4JKX8|A0A1V4JKX8_PATFA	Nuclear pore complex protein Nup133 OS=Patagioenas fasciata monilis OX=372326 GN=NUP133 PE=3 SV=1			0.0619809	17.49	DLAGRDLTDYLMKI			0.00338643	1622.84	541.953	1622.83	541.952	3	6	2.1.1.935.6	1	48.7513	69.7513	48.7815
5	65.44	65.44	44.83	14.88	10.46	tr|A0A1V4JKX8|A0A1V4JKX8_PATFA	Nuclear pore complex protein Nup133 OS=Patagioenas fasciata monilis OX=372326 GN=NUP133 PE=3 SV=1			0.0619809	17.46	EKMTQIMFETFNVPA			0.00710337	1784.85	893.435	1784.85	893.431	2	9	2.1.1.912.6	1	47.5527	59.3748	47.5048
5	65.44	65.44	44.83	14.88	10.46	tr|A0A1V4JKX8|A0A1V4JKX8_PATFA	Nuclear pore complex protein Nup133 OS=Patagioenas fasciata monilis OX=372326 GN=NUP133 PE=3 SV=1			0.0570004	16.21	NVMSGGTTMYPGIADR			0.00244851	1668.76	835.389	1668.76	835.387	2	10	3.1.1.585.23	1	30.6063	100.529	30.5629
5	65.44	65.44	44.83	14.88	10.46	tr|A0A1V4JKX8|A0A1V4JKX8_PATFA	Nuclear pore complex protein Nup133 OS=Patagioenas fasciata monilis OX=372326 GN=NUP133 PE=3 SV=1			0.0565055	16.12	DLAGRDLTDYLMK			-0.040527	1509.71	755.862	1509.75	755.882	2	9	2.1.1.744.16	1	38.5538	137.734	38.5724
5	65.44	65.44	44.83	14.88	10.46	tr|A0A1V4JKX8|A0A1V4JKX8_PATFA	Nuclear pore complex protein Nup133 OS=Patagioenas fasciata monilis OX=372326 GN=NUP133 PE=3 SV=1			0.00130484	28.48	DLTDY			0.0181139	625.278	626.285	625.26	626.267	1	7	1.1.1.417.22	1	21.6152	87.911	21.7348
5	65.44	65.44	44.83	14.88	10.46	tr|A0A1V4JKX8|A0A1V4JKX8_PATFA	Nuclear pore complex protein Nup133 OS=Patagioenas fasciata monilis OX=372326 GN=NUP133 PE=3 SV=1			0.000869459	17.79	DEAGPSIV			0.00135755	786.377	787.385	786.376	787.383	1	9	3.1.1.456.22	1	23.7015	0	-1
5	65.44	65.44	44.83	14.88	10.46	tr|A0A1V4JKX8|A0A1V4JKX8_PATFA	Nuclear pore complex protein Nup133 OS=Patagioenas fasciata monilis OX=372326 GN=NUP133 PE=3 SV=1			0.000869459	19.32	DLAGRDLTDYLMKILTERGY			1.01192	2343.21	782.076	2342.19	781.739	3	11	1.1.1.1129.7	1	59.5782	26.7836	59.5308
5	65.44	65.44	44.83	14.88	10.46	tr|A0A1V4JKX8|A0A1V4JKX8_PATFA	Nuclear pore complex protein Nup133 OS=Patagioenas fasciata monilis OX=372326 GN=NUP133 PE=3 SV=1			0	77.35	AGFAGDDAPR			0.00281268	975.444	488.729	975.441	488.728	2	10	3.1.1.291.16	1	14.8472	2072.56	14.9222
5	65.44	65.44	44.83	14.88	10.46	tr|A0A1V4JKX8|A0A1V4JKX8_PATFA	Nuclear pore complex protein Nup133 OS=Patagioenas fasciata monilis OX=372326 GN=NUP133 PE=3 SV=1			0	30.83	AGFAGDDAPR			0.000859554	975.442	488.728	975.441	488.728	2	7	2.1.1.309.13	1	15.2416	2191.97	15.0024
5	65.44	65.44	44.83	14.88	10.46	tr|A0A1V4JKX8|A0A1V4JKX8_PATFA	Nuclear pore complex protein Nup133 OS=Patagioenas fasciata monilis OX=372326 GN=NUP133 PE=3 SV=1			0	90.92	ANNVMSGGTTMYPGIAD			0.00496363	1697.74	849.879	1697.74	849.877	2	13	3.1.1.673.23	1	35.3218	1216.35	35.3859
5	65.44	65.44	44.83	14.88	10.46	tr|A0A1V4JKX8|A0A1V4JKX8_PATFA	Nuclear pore complex protein Nup133 OS=Patagioenas fasciata monilis OX=372326 GN=NUP133 PE=3 SV=1			0	99	ANNVMSGGTTMYPGIADR			-0.000322222	1853.84	927.927	1853.84	927.927	2	16	2.1.1.599.26	1	30.7946	433.951	30.7998
5	65.44	65.44	44.83	14.88	10.46	tr|A0A1V4JKX8|A0A1V4JKX8_PATFA	Nuclear pore complex protein Nup133 OS=Patagioenas fasciata monilis OX=372326 GN=NUP133 PE=3 SV=1			0	99	ANNVMSGGTTMYPGIADR			0.00639165	1853.85	927.931	1853.84	927.927	2	15	3.1.1.589.26	1	30.8249	360.749	30.8301
5	65.44	65.44	44.83	14.88	10.46	tr|A0A1V4JKX8|A0A1V4JKX8_PATFA	Nuclear pore complex protein Nup133 OS=Patagioenas fasciata monilis OX=372326 GN=NUP133 PE=3 SV=1			0	92.2	ANNVMSGGTTMYPGIADR			0.00613421	1853.85	618.956	1853.84	618.954	3	11	3.1.1.588.17	1	30.7564	427.823	30.8301
5	65.44	65.44	44.83	14.88	10.46	tr|A0A1V4JKX8|A0A1V4JKX8_PATFA	Nuclear pore complex protein Nup133 OS=Patagioenas fasciata monilis OX=372326 GN=NUP133 PE=3 SV=1			0	69.08	AVFPSIVGRP			0.00307803	1041.6	521.807	1041.6	521.806	2	11	3.1.1.655.6	1	34.3289	1811.58	34.3142
5	65.44	65.44	44.83	14.88	10.46	tr|A0A1V4JKX8|A0A1V4JKX8_PATFA	Nuclear pore complex protein Nup133 OS=Patagioenas fasciata monilis OX=372326 GN=NUP133 PE=3 SV=1			0	66.08	AVFPSIVGRP			0.00210147	1041.6	521.807	1041.6	521.806	2	11	2.1.1.665.9	1	34.3055	1801.42	34.3391
5	65.44	65.44	44.83	14.88	10.46	tr|A0A1V4JKX8|A0A1V4JKX8_PATFA	Nuclear pore complex protein Nup133 OS=Patagioenas fasciata monilis OX=372326 GN=NUP133 PE=3 SV=1			0	33.87	AVFPSIVGRPR			0.00293636	1197.7	400.241	1197.7	400.24	3	10	1.1.1.542.2	1	28.276	33868.5	28.0595
5	65.44	65.44	44.83	14.88	10.46	tr|A0A1V4JKX8|A0A1V4JKX8_PATFA	Nuclear pore complex protein Nup133 OS=Patagioenas fasciata monilis OX=372326 GN=NUP133 PE=3 SV=1			0	22.91	AVFPSIVGRPR			0.0018205	1197.7	599.857	1197.7	599.856	2	10	3.1.1.536.17	1	27.971	3674.33	28.0966
5	65.44	65.44	44.83	14.88	10.46	tr|A0A1V4JKX8|A0A1V4JKX8_PATFA	Nuclear pore complex protein Nup133 OS=Patagioenas fasciata monilis OX=372326 GN=NUP133 PE=3 SV=1			0	87.89	DIDIRKDLYANNVMSGGTTMYPGIADR			0.00915625	2985.44	747.368	2985.43	747.365	4	11	2.1.1.799.17	1	41.5126	170.054	41.5178
5	65.44	65.44	44.83	14.88	10.46	tr|A0A1V4JKX8|A0A1V4JKX8_PATFA	Nuclear pore complex protein Nup133 OS=Patagioenas fasciata monilis OX=372326 GN=NUP133 PE=3 SV=1			0	17.45	DLAGRDLTDYL			0.00312375	1250.62	626.316	1250.61	626.314	2	6	2.1.1.792.15	1	41.1198	770.912	41.2499
5	65.44	65.44	44.83	14.88	10.46	tr|A0A1V4JKX8|A0A1V4JKX8_PATFA	Nuclear pore complex protein Nup133 OS=Patagioenas fasciata monilis OX=372326 GN=NUP133 PE=3 SV=1			0	16.87	DLAGRDLTDYL			0.00336789	1250.62	626.316	1250.61	626.314	2	11	1.1.1.781.18	1	41.1083	664.434	41.2339
5	65.44	65.44	44.83	14.88	10.46	tr|A0A1V4JKX8|A0A1V4JKX8_PATFA	Nuclear pore complex protein Nup133 OS=Patagioenas fasciata monilis OX=372326 GN=NUP133 PE=3 SV=1			0	99	DLAGRDLTDYLMKIL			0.00306268	1735.92	579.648	1735.92	579.647	3	16	3.1.1.1129.7	1	59.5184	268.885	59.5764
5	65.44	65.44	44.83	14.88	10.46	tr|A0A1V4JKX8|A0A1V4JKX8_PATFA	Nuclear pore complex protein Nup133 OS=Patagioenas fasciata monilis OX=372326 GN=NUP133 PE=3 SV=1			0	99	DLAGRDLTDYLMKIL			0.00251336	1735.92	579.647	1735.92	579.647	3	17	2.1.1.1138.5	1	59.5014	325.933	59.5149
5	65.44	65.44	44.83	14.88	10.46	tr|A0A1V4JKX8|A0A1V4JKX8_PATFA	Nuclear pore complex protein Nup133 OS=Patagioenas fasciata monilis OX=372326 GN=NUP133 PE=3 SV=1			0	99	DLAGRDLTDYLMKILTER			0.00931191	2122.12	708.38	2122.11	708.377	3	14	1.1.1.1116.8	1	58.8921	162.004	58.8974
5	65.44	65.44	44.83	14.88	10.46	tr|A0A1V4JKX8|A0A1V4JKX8_PATFA	Nuclear pore complex protein Nup133 OS=Patagioenas fasciata monilis OX=372326 GN=NUP133 PE=3 SV=1			0	99	DLAGRDLTDYLMKILTER			0.00674843	2122.12	708.379	2122.11	708.377	3	14	2.1.1.1127.13	1	58.9295	161.051	58.9347
5	65.44	65.44	44.83	14.88	10.46	tr|A0A1V4JKX8|A0A1V4JKX8_PATFA	Nuclear pore complex protein Nup133 OS=Patagioenas fasciata monilis OX=372326 GN=NUP133 PE=3 SV=1			0	99	DLAGRDLTDYLMKILTERG			0.00908841	2179.14	727.387	2179.13	727.384	3	17	3.1.1.1106.7	1	58.3038	198.028	58.309
5	65.44	65.44	44.83	14.88	10.46	tr|A0A1V4JKX8|A0A1V4JKX8_PATFA	Nuclear pore complex protein Nup133 OS=Patagioenas fasciata monilis OX=372326 GN=NUP133 PE=3 SV=1			0	97.63	DLAGRDLTDYLMKILTERG			0.000116245	2179.13	727.384	2179.13	727.384	3	15	2.1.1.1114.7	1	58.2357	255.781	58.3005
5	65.44	65.44	44.83	14.88	10.46	tr|A0A1V4JKX8|A0A1V4JKX8_PATFA	Nuclear pore complex protein Nup133 OS=Patagioenas fasciata monilis OX=372326 GN=NUP133 PE=3 SV=1			0	20.51	DLYANNVMSGGTTMYPGIADR			0.00696956	2245.02	749.348	2245.01	749.345	3	7	1.1.1.752.15	1	39.5517	100.457	39.5751
5	65.44	65.44	44.83	14.88	10.46	tr|A0A1V4JKX8|A0A1V4JKX8_PATFA	Nuclear pore complex protein Nup133 OS=Patagioenas fasciata monilis OX=372326 GN=NUP133 PE=3 SV=1			0	99	DSGDGVTHNVPIYEG			0.00446598	1558.69	780.355	1558.69	780.352	2	16	1.1.1.522.13	1	27.2634	1412.73	27.3209
5	65.44	65.44	44.83	14.88	10.46	tr|A0A1V4JKX8|A0A1V4JKX8_PATFA	Nuclear pore complex protein Nup133 OS=Patagioenas fasciata monilis OX=372326 GN=NUP133 PE=3 SV=1			0	97.71	DSGDGVTHNVPIYEG			0.00373355	1558.69	780.354	1558.69	780.352	2	16	2.1.1.533.13	1	27.2689	1445.08	27.2807
5	65.44	65.44	44.83	14.88	10.46	tr|A0A1V4JKX8|A0A1V4JKX8_PATFA	Nuclear pore complex protein Nup133 OS=Patagioenas fasciata monilis OX=372326 GN=NUP133 PE=3 SV=1			0	99	DSGDGVTHNVPIYEGY			0.000707751	1721.75	861.884	1721.75	861.884	2	16	2.1.1.640.24	1	32.9913	758.259	33.0533
5	65.44	65.44	44.83	14.88	10.46	tr|A0A1V4JKX8|A0A1V4JKX8_PATFA	Nuclear pore complex protein Nup133 OS=Patagioenas fasciata monilis OX=372326 GN=NUP133 PE=3 SV=1			0	98.8	DSGDGVTHNVPIYEGY			0.0013181	1721.75	861.885	1721.75	861.884	2	13	1.1.1.630.24	1	33.0271	760.914	33.0891
5	65.44	65.44	44.83	14.88	10.46	tr|A0A1V4JKX8|A0A1V4JKX8_PATFA	Nuclear pore complex protein Nup133 OS=Patagioenas fasciata monilis OX=372326 GN=NUP133 PE=3 SV=1			0	18.95	DSGDGVTHNVPIYEGYALPHAIM			0.00644712	2455.15	819.392	2455.15	819.39	3	9	1.1.1.836.17	1	44.0617	69.9253	44.0669
5	65.44	65.44	44.83	14.88	10.46	tr|A0A1V4JKX8|A0A1V4JKX8_PATFA	Nuclear pore complex protein Nup133 OS=Patagioenas fasciata monilis OX=372326 GN=NUP133 PE=3 SV=1			0	28.86	DSYVGDEAQ			0.00366627	982.392	492.203	982.388	492.201	2	7	3.1.1.293.7	1	14.9401	71.6718	14.9222
5	65.44	65.44	44.83	14.88	10.46	tr|A0A1V4JKX8|A0A1V4JKX8_PATFA	Nuclear pore complex protein Nup133 OS=Patagioenas fasciata monilis OX=372326 GN=NUP133 PE=3 SV=1			0	28.89	DSYVGDEAQS			0.00221647	1069.42	535.718	1069.42	535.717	2	9	3.1.1.293.10	1	14.9501	229.006	15.0283
5	65.44	65.44	44.83	14.88	10.46	tr|A0A1V4JKX8|A0A1V4JKX8_PATFA	Nuclear pore complex protein Nup133 OS=Patagioenas fasciata monilis OX=372326 GN=NUP133 PE=3 SV=1			0	96.52	DSYVGDEAQSK			0.00344485	1197.52	599.766	1197.52	599.765	2	13	3.1.1.242.17	1	12.3117	223.141	12.3269
5	65.44	65.44	44.83	14.88	10.46	tr|A0A1V4JKX8|A0A1V4JKX8_PATFA	Nuclear pore complex protein Nup133 OS=Patagioenas fasciata monilis OX=372326 GN=NUP133 PE=3 SV=1			0	89.43	DSYVGDEAQSK			0.00368899	1197.52	599.767	1197.52	599.765	2	9	2.1.1.255.16	1	12.3865	210.662	12.4611
5	65.44	65.44	44.83	14.88	10.46	tr|A0A1V4JKX8|A0A1V4JKX8_PATFA	Nuclear pore complex protein Nup133 OS=Patagioenas fasciata monilis OX=372326 GN=NUP133 PE=3 SV=1			0	62.2	EYDEAGPSIV			0.00272242	1078.48	540.25	1078.48	540.248	2	11	3.1.1.550.14	1	28.7114	1757.38	28.7905
5	65.44	65.44	44.83	14.88	10.46	tr|A0A1V4JKX8|A0A1V4JKX8_PATFA	Nuclear pore complex protein Nup133 OS=Patagioenas fasciata monilis OX=372326 GN=NUP133 PE=3 SV=1			0	36.45	EYDEAGPSIV			0.00235621	1078.48	540.249	1078.48	540.248	2	10	2.1.1.559.12	1	28.6297	1637.53	28.7658
5	65.44	65.44	44.83	14.88	10.46	tr|A0A1V4JKX8|A0A1V4JKX8_PATFA	Nuclear pore complex protein Nup133 OS=Patagioenas fasciata monilis OX=372326 GN=NUP133 PE=3 SV=1			0	68.11	EYDEAGPSIVH			0.00472364	1215.55	608.78	1215.54	608.778	2	11	3.1.1.420.19	1	21.7538	383.016	21.7707
5	65.44	65.44	44.83	14.88	10.46	tr|A0A1V4JKX8|A0A1V4JKX8_PATFA	Nuclear pore complex protein Nup133 OS=Patagioenas fasciata monilis OX=372326 GN=NUP133 PE=3 SV=1			0	21	EYDEAGPSIVH			0.00545606	1215.55	608.78	1215.54	608.778	2	8	2.1.1.430.18	1	21.7352	370.101	21.7537
5	65.44	65.44	44.83	14.88	10.46	tr|A0A1V4JKX8|A0A1V4JKX8_PATFA	Nuclear pore complex protein Nup133 OS=Patagioenas fasciata monilis OX=372326 GN=NUP133 PE=3 SV=1			0	93.12	FAGDDAPR			0.000599179	847.383	424.699	847.382	424.698	2	12	2.1.1.237.6	1	11.4281	1579.44	11.5111
5	65.44	65.44	44.83	14.88	10.46	tr|A0A1V4JKX8|A0A1V4JKX8_PATFA	Nuclear pore complex protein Nup133 OS=Patagioenas fasciata monilis OX=372326 GN=NUP133 PE=3 SV=1			0	92.72	FAGDDAPR			0.00084332	847.383	424.699	847.382	424.698	2	12	3.1.1.224.4	1	11.3425	1531.58	11.4305
5	65.44	65.44	44.83	14.88	10.46	tr|A0A1V4JKX8|A0A1V4JKX8_PATFA	Nuclear pore complex protein Nup133 OS=Patagioenas fasciata monilis OX=372326 GN=NUP133 PE=3 SV=1			0	29.03	FPSIVGRPR			0.00358845	1027.6	514.805	1027.59	514.804	2	9	3.1.1.445.13	1	23.0924	1106.46	23.1732
5	65.44	65.44	44.83	14.88	10.46	tr|A0A1V4JKX8|A0A1V4JKX8_PATFA	Nuclear pore complex protein Nup133 OS=Patagioenas fasciata monilis OX=372326 GN=NUP133 PE=3 SV=1			0	47.43	FQPSFIGMESAGI			0.0086555	1382.66	692.339	1382.65	692.334	2	11	1.1.1.912.5	1	48.0991	86.6123	48.1657
5	65.44	65.44	44.83	14.88	10.46	tr|A0A1V4JKX8|A0A1V4JKX8_PATFA	Nuclear pore complex protein Nup133 OS=Patagioenas fasciata monilis OX=372326 GN=NUP133 PE=3 SV=1			0	38.76	GFAGDDAPR			0.000741898	904.405	453.21	904.404	453.209	2	10	3.1.1.266.7	1	13.5193	1394.01	13.5988
5	65.44	65.44	44.83	14.88	10.46	tr|A0A1V4JKX8|A0A1V4JKX8_PATFA	Nuclear pore complex protein Nup133 OS=Patagioenas fasciata monilis OX=372326 GN=NUP133 PE=3 SV=1			0	22.12	GFAGDDAPR			0.00293916	904.407	453.211	904.404	453.209	2	8	1.1.1.268.6	1	13.6291	1429.88	13.7649
5	65.44	65.44	44.83	14.88	10.46	tr|A0A1V4JKX8|A0A1V4JKX8_PATFA	Nuclear pore complex protein Nup133 OS=Patagioenas fasciata monilis OX=372326 GN=NUP133 PE=3 SV=1			0	93.85	GIITNWDDMEK			0.000632481	1320.6	661.309	1320.6	661.308	2	10	2.1.1.675.18	1	34.8521	6809.86	34.9781
5	65.44	65.44	44.83	14.88	10.46	tr|A0A1V4JKX8|A0A1V4JKX8_PATFA	Nuclear pore complex protein Nup133 OS=Patagioenas fasciata monilis OX=372326 GN=NUP133 PE=3 SV=1			0	83.76	GIITNWDDMEK			0.000632481	1320.6	661.309	1320.6	661.308	2	10	2.1.1.683.21	1	35.2876	6809.86	34.9781
5	65.44	65.44	44.83	14.88	10.46	tr|A0A1V4JKX8|A0A1V4JKX8_PATFA	Nuclear pore complex protein Nup133 OS=Patagioenas fasciata monilis OX=372326 GN=NUP133 PE=3 SV=1			0	75.54	GIITNWDDMEK			0.000632481	1320.6	661.309	1320.6	661.308	2	10	1.1.1.673.12	1	35.3047	6793.94	35.0106
5	65.44	65.44	44.83	14.88	10.46	tr|A0A1V4JKX8|A0A1V4JKX8_PATFA	Nuclear pore complex protein Nup133 OS=Patagioenas fasciata monilis OX=372326 GN=NUP133 PE=3 SV=1			0	69.39	GIITNWDDMEK			0.00160904	1320.6	661.309	1320.6	661.308	2	9	3.1.1.673.15	1	35.3085	6774.69	35.0087
5	65.44	65.44	44.83	14.88	10.46	tr|A0A1V4JKX8|A0A1V4JKX8_PATFA	Nuclear pore complex protein Nup133 OS=Patagioenas fasciata monilis OX=372326 GN=NUP133 PE=3 SV=1			0	62.99	GIITNWDDMEK			0.00160904	1320.6	661.309	1320.6	661.308	2	12	3.1.1.665.18	1	34.8825	6774.69	35.0087
5	65.44	65.44	44.83	14.88	10.46	tr|A0A1V4JKX8|A0A1V4JKX8_PATFA	Nuclear pore complex protein Nup133 OS=Patagioenas fasciata monilis OX=372326 GN=NUP133 PE=3 SV=1			0	45.35	HQGVMVGMGQK			-0.000590336	1170.56	391.195	1170.56	391.195	3	7	3.1.1.291.7	1	14.8322	233.967	14.8691
5	65.44	65.44	44.83	14.88	10.46	tr|A0A1V4JKX8|A0A1V4JKX8_PATFA	Nuclear pore complex protein Nup133 OS=Patagioenas fasciata monilis OX=372326 GN=NUP133 PE=3 SV=1			0	38.25	HQGVMVGMGQK			0.00369542	1170.57	586.291	1170.56	586.289	2	6	3.1.1.291.26	1	14.8639	92.6324	14.8691
5	65.44	65.44	44.83	14.88	10.46	tr|A0A1V4JKX8|A0A1V4JKX8_PATFA	Nuclear pore complex protein Nup133 OS=Patagioenas fasciata monilis OX=372326 GN=NUP133 PE=3 SV=1			0	24.3	HQGVMVGMGQK			0.00430577	1170.57	586.291	1170.56	586.289	2	8	2.1.1.302.14	1	14.884	94.9331	14.8959
5	65.44	65.44	44.83	14.88	10.46	tr|A0A1V4JKX8|A0A1V4JKX8_PATFA	Nuclear pore complex protein Nup133 OS=Patagioenas fasciata monilis OX=372326 GN=NUP133 PE=3 SV=1			0	95.22	HQGVMVGMGQKDSYVGDEAQSK			0.00793933	2350.08	588.526	2350.07	588.524	4	10	3.1.1.415.17	1	21.4815	305.213	21.3945
5	65.44	65.44	44.83	14.88	10.46	tr|A0A1V4JKX8|A0A1V4JKX8_PATFA	Nuclear pore complex protein Nup133 OS=Patagioenas fasciata monilis OX=372326 GN=NUP133 PE=3 SV=1			0	93.28	HQGVMVGMGQKDSYVGDEAQSK			0.0196103	2350.09	784.37	2350.07	784.363	3	8	3.1.1.413.25	1	21.3876	79.3398	21.3945
5	65.44	65.44	44.83	14.88	10.46	tr|A0A1V4JKX8|A0A1V4JKX8_PATFA	Nuclear pore complex protein Nup133 OS=Patagioenas fasciata monilis OX=372326 GN=NUP133 PE=3 SV=1			0	97.07	LDLAGRDLTDYL			0.0048752	1363.7	682.859	1363.7	682.856	2	13	1.1.1.863.6	1	45.4865	312.861	45.5616
5	65.44	65.44	44.83	14.88	10.46	tr|A0A1V4JKX8|A0A1V4JKX8_PATFA	Nuclear pore complex protein Nup133 OS=Patagioenas fasciata monilis OX=372326 GN=NUP133 PE=3 SV=1			0	96.61	LDLAGRDLTDYL			0.00194551	1363.7	682.857	1363.7	682.856	2	18	2.1.1.874.11	1	45.5263	401.648	45.5849
5	65.44	65.44	44.83	14.88	10.46	tr|A0A1V4JKX8|A0A1V4JKX8_PATFA	Nuclear pore complex protein Nup133 OS=Patagioenas fasciata monilis OX=372326 GN=NUP133 PE=3 SV=1			0	79.16	LDLAGRDLTDYLMKIL			0.0118942	1849.01	617.345	1849	617.341	3	10	3.1.1.1144.9	1	60.2995	33.7618	60.262
5	65.44	65.44	44.83	14.88	10.46	tr|A0A1V4JKX8|A0A1V4JKX8_PATFA	Nuclear pore complex protein Nup133 OS=Patagioenas fasciata monilis OX=372326 GN=NUP133 PE=3 SV=1			0	22.48	LTEAPLNPK			0.00217399	981.552	491.783	981.549	491.782	2	7	2.1.1.353.11	1	17.5837	2374.37	17.7748
5	65.44	65.44	44.83	14.88	10.46	tr|A0A1V4JKX8|A0A1V4JKX8_PATFA	Nuclear pore complex protein Nup133 OS=Patagioenas fasciata monilis OX=372326 GN=NUP133 PE=3 SV=1			0	16.95	LTEAPLNPK			-2.3274e-05	981.549	491.782	981.549	491.782	2	6	1.1.1.336.13	1	17.2483	77.1113	17.2752
5	65.44	65.44	44.83	14.88	10.46	tr|A0A1V4JKX8|A0A1V4JKX8_PATFA	Nuclear pore complex protein Nup133 OS=Patagioenas fasciata monilis OX=372326 GN=NUP133 PE=3 SV=1			0	60.93	MQKEITALAPSTM			0.000860665	1419.71	710.863	1419.71	710.862	2	9	3.1.1.589.22	1	30.8182	264.928	30.8837
5	65.44	65.44	44.83	14.88	10.46	tr|A0A1V4JKX8|A0A1V4JKX8_PATFA	Nuclear pore complex protein Nup133 OS=Patagioenas fasciata monilis OX=372326 GN=NUP133 PE=3 SV=1			0	17.92	MQKEITALAPSTM			0.000250313	1419.71	710.862	1419.71	710.862	2	8	2.1.1.599.21	1	30.7863	267.747	30.8534
5	65.44	65.44	44.83	14.88	10.46	tr|A0A1V4JKX8|A0A1V4JKX8_PATFA	Nuclear pore complex protein Nup133 OS=Patagioenas fasciata monilis OX=372326 GN=NUP133 PE=3 SV=1			0	19.95	MTQIMFETFNVPA			0.0052552	1527.72	764.865	1527.71	764.862	2	9	1.1.1.955.10	1	50.3872	74.4942	50.3924
5	65.44	65.44	44.83	14.88	10.46	tr|A0A1V4JKX8|A0A1V4JKX8_PATFA	Nuclear pore complex protein Nup133 OS=Patagioenas fasciata monilis OX=372326 GN=NUP133 PE=3 SV=1			0	44.47	NVMSGGTTMYPGIAD			-0.00166505	1512.66	757.336	1512.66	757.337	2	10	1.1.1.673.17	1	35.313	644.678	35.4412
[truncated: 8,167 more rows]

## Sheet: Table S2_CPF
Table S2. Raw data of all peptides and proteins identified by mass spectrometry in tandem in contaminated sample.
[truncated: 8,895 more rows]
