# Supplementary material for: Peptidomics and proteomics data of oxidised peptides from in vitro gastrointestinal digestion of chicken breast exposed to chlorpyrifos
Source: Data Brief. 2020 Aug 8;32:106160. doi: 10.1016/j.dib.2020.106160 (PMC7452707; doi:10.1016/j.dib.2020.106160)
Supplement: Supplementary file 2 [file mmc2.zip › Table S3 and S4.xlsx]

## Sheet: Table S3_Control
Table S3. Identified peptides and their protein of origin obtained after simulated gastrointestinal digestion of Control sample and showing ≥80% confidence.
Accessions	Names	Conf	Sequence	Modifications	Protein _BLAST	BLAST ACCESSION
tr|A0A2I0UAL4|A0A2I0UAL4_LIMLA	40s ribosomal protein s6 OS=Limosa lapponica baueri OX=1758121 GN=llap_6597 PE=4 SV=1	95.23	DIPGLTDTTVPR
tr|A0A2P4SQL3|A0A2P4SQL3_BAMTH	40S ribosomal protein S7 (Fragment) OS=Bambusicola thoracicus OX=9083 GN=CIB84_009889 PE=3 SV=1	99	AIIIFVPVPQ
RRRRRtr|A0A0Q3SZV7|A0A0Q3SZV7_AMAAE	A disintegrin and metalloproteinase with thrombospondin motif 2 OS=Amazona aestiva OX=12930 GN=AAES_163936 PE=4 SV=1	87.23	IVLIIIGN
tr|U3K3L5|U3K3L5_FICAL	Actin related protein 2/3 complex subunit 3 OS=Ficedula albicollis OX=59894 GN=ARPC3 PE=4 SV=1	98.08	GITNFPIPGEPGFPL
tr|U3K3L5|U3K3L5_FICAL	Actin related protein 2/3 complex subunit 3 OS=Ficedula albicollis OX=59894 GN=ARPC3 PE=4 SV=1	93.29	TNFPIPGEPGFPL
tr|A0A0Q3U605|A0A0Q3U605_AMAAE	Acyl carrier protein OS=Amazona aestiva OX=12930 GN=AAES_12002 PE=3 SV=1	98.3	EDEFGFEIPDGDAEK
tr|A0A0Q3RJX3|A0A0Q3RJX3_AMAAE	Adenylate kinase isoenzyme 1 OS=Amazona aestiva OX=12930 GN=AK1 PE=3 SV=1	91.84	VDDNEETIK
tr|U3IJ39|U3IJ39_ANAPL	AHNAK nucleoprotein OS=Anas platyrhynchos OX=8839 GN=AHNAK PE=4 SV=1	96.97	LDVDVPDVDIEGPEG
tr|U3IJ39|U3IJ39_ANAPL	AHNAK nucleoprotein OS=Anas platyrhynchos OX=8839 GN=AHNAK PE=4 SV=1	99	LDVDVPDVDIEGPEGK
tr|U3IJ39|U3IJ39_ANAPL	AHNAK nucleoprotein OS=Anas platyrhynchos OX=8839 GN=AHNAK PE=4 SV=1	84.43	VDIDVPDVDVHGPEG
tr|U3IJ39|U3IJ39_ANAPL	AHNAK nucleoprotein OS=Anas platyrhynchos OX=8839 GN=AHNAK PE=4 SV=1	96.21	VDIDVPDVDVHGPEGK
tr|Q9PSQ9|Q9PSQ9_CHICK	Alpha-1,4 glucan phosphorylase (Fragments) OS=Gallus gallus OX=9031 PE=3 SV=1	99	EIEEDAGLGNGGLG
tr|Q9PSQ9|Q9PSQ9_CHICK	Alpha-1,4 glucan phosphorylase (Fragments) OS=Gallus gallus OX=9031 PE=3 SV=1	83.89	LQEIEEDAGLGNGGLG
tr|Q9PSQ9|Q9PSQ9_CHICK	Alpha-1,4 glucan phosphorylase (Fragments) OS=Gallus gallus OX=9031 PE=3 SV=1	99	QEIEEDAGLGNGGLG	Gln->pyro-Glu@N-term
tr|R7VWE2|R7VWE2_COLLI	Alpha-1,4 glucan phosphorylase OS=Columba livia OX=8932 GN=A306_00529 PE=3 SV=1	90.49	GDVVNHDPAVGD
tr|R7VWE2|R7VWE2_COLLI	Alpha-1,4 glucan phosphorylase OS=Columba livia OX=8932 GN=A306_00529 PE=3 SV=1	95.33	GDVVNHDPAVGDR
tr|U3JGS3|U3JGS3_FICAL	Alpha-1,4 glucan phosphorylase OS=Ficedula albicollis OX=59894 GN=PYGL PE=3 SV=1	99	LEEIEEDAGLGNGGLG	Lys-add@N-term
tr|R9PXQ0|R9PXQ0_CHICK; tr|G1NGT5|G1NGT5_MELGA; sp|P20111|ACTN2_CHICK	Alpha-actinin-2 OS=Gallus gallus OX=9031 GN=ACTN2 PE=4 SV=2; Actinin alpha 2 OS=Meleagris gallopavo OX=9103 GN=ACTN2 PE=4 SV=2; Alpha-actinin-2 OS=Gallus gallus OX=9031 GN=ACTN2 PE=2 SV=1	95.44	ATLPEADGER
tr|R9PXQ0|R9PXQ0_CHICK; tr|G1NGT5|G1NGT5_MELGA; sp|P20111|ACTN2_CHICK	Alpha-actinin-2 OS=Gallus gallus OX=9031 GN=ACTN2 PE=4 SV=2; Actinin alpha 2 OS=Meleagris gallopavo OX=9103 GN=ACTN2 PE=4 SV=2; Alpha-actinin-2 OS=Gallus gallus OX=9031 GN=ACTN2 PE=2 SV=1	99	DAEDIVNTPKPD
tr|R9PXQ0|R9PXQ0_CHICK; tr|G1NGT5|G1NGT5_MELGA; sp|P20111|ACTN2_CHICK	Alpha-actinin-2 OS=Gallus gallus OX=9031 GN=ACTN2 PE=4 SV=2; Actinin alpha 2 OS=Meleagris gallopavo OX=9103 GN=ACTN2 PE=4 SV=2; Alpha-actinin-2 OS=Gallus gallus OX=9031 GN=ACTN2 PE=2 SV=1	99	DAEDIVNTPKPDE
tr|R9PXQ0|R9PXQ0_CHICK; tr|G1NGT5|G1NGT5_MELGA; sp|P20111|ACTN2_CHICK	Alpha-actinin-2 OS=Gallus gallus OX=9031 GN=ACTN2 PE=4 SV=2; Actinin alpha 2 OS=Meleagris gallopavo OX=9103 GN=ACTN2 PE=4 SV=2; Alpha-actinin-2 OS=Gallus gallus OX=9031 GN=ACTN2 PE=2 SV=1	99	DAEDIVNTPKPDER
tr|R9PXQ0|R9PXQ0_CHICK; tr|G1NGT5|G1NGT5_MELGA; sp|P20111|ACTN2_CHICK	Alpha-actinin-2 OS=Gallus gallus OX=9031 GN=ACTN2 PE=4 SV=2; Actinin alpha 2 OS=Meleagris gallopavo OX=9103 GN=ACTN2 PE=4 SV=2; Alpha-actinin-2 OS=Gallus gallus OX=9031 GN=ACTN2 PE=2 SV=1	94.38	GAEEIVDGNV
tr|R9PXQ0|R9PXQ0_CHICK; tr|G1NGT5|G1NGT5_MELGA; sp|P20111|ACTN2_CHICK	Alpha-actinin-2 OS=Gallus gallus OX=9031 GN=ACTN2 PE=4 SV=2; Actinin alpha 2 OS=Meleagris gallopavo OX=9103 GN=ACTN2 PE=4 SV=2; Alpha-actinin-2 OS=Gallus gallus OX=9031 GN=ACTN2 PE=2 SV=1	88.24	IEMTGPLEDQM
tr|R9PXQ0|R9PXQ0_CHICK; tr|G1NGT5|G1NGT5_MELGA; sp|P20111|ACTN2_CHICK	Alpha-actinin-2 OS=Gallus gallus OX=9031 GN=ACTN2 PE=4 SV=2; Actinin alpha 2 OS=Meleagris gallopavo OX=9103 GN=ACTN2 PE=4 SV=2; Alpha-actinin-2 OS=Gallus gallus OX=9031 GN=ACTN2 PE=2 SV=1	98.15	IGAEEIVDGNV
tr|R9PXQ0|R9PXQ0_CHICK; tr|G1NGT5|G1NGT5_MELGA; sp|P20111|ACTN2_CHICK	Alpha-actinin-2 OS=Gallus gallus OX=9031 GN=ACTN2 PE=4 SV=2; Actinin alpha 2 OS=Meleagris gallopavo OX=9103 GN=ACTN2 PE=4 SV=2; Alpha-actinin-2 OS=Gallus gallus OX=9031 GN=ACTN2 PE=2 SV=1	99	LDAEDIVNTPKPDE
tr|R9PXQ0|R9PXQ0_CHICK; tr|G1NGT5|G1NGT5_MELGA; sp|P20111|ACTN2_CHICK	Alpha-actinin-2 OS=Gallus gallus OX=9031 GN=ACTN2 PE=4 SV=2; Actinin alpha 2 OS=Meleagris gallopavo OX=9103 GN=ACTN2 PE=4 SV=2; Alpha-actinin-2 OS=Gallus gallus OX=9031 GN=ACTN2 PE=2 SV=1	97.05	MPQYTGPGSVPGA
tr|R9PXQ0|R9PXQ0_CHICK; tr|G1NGT5|G1NGT5_MELGA; sp|P20111|ACTN2_CHICK	Alpha-actinin-2 OS=Gallus gallus OX=9031 GN=ACTN2 PE=4 SV=2; Actinin alpha 2 OS=Meleagris gallopavo OX=9103 GN=ACTN2 PE=4 SV=2; Alpha-actinin-2 OS=Gallus gallus OX=9031 GN=ACTN2 PE=2 SV=1	82.59	MPQYTGPGSVPGALD
tr|R9PXQ0|R9PXQ0_CHICK; tr|G1NGT5|G1NGT5_MELGA; sp|P20111|ACTN2_CHICK	Alpha-actinin-2 OS=Gallus gallus OX=9031 GN=ACTN2 PE=4 SV=2; Actinin alpha 2 OS=Meleagris gallopavo OX=9103 GN=ACTN2 PE=4 SV=2; Alpha-actinin-2 OS=Gallus gallus OX=9031 GN=ACTN2 PE=2 SV=1	95.72	NNWMEGAMEDL
tr|R9PXQ0|R9PXQ0_CHICK; tr|G1NGT5|G1NGT5_MELGA; sp|P20111|ACTN2_CHICK	Alpha-actinin-2 OS=Gallus gallus OX=9031 GN=ACTN2 PE=4 SV=2; Actinin alpha 2 OS=Meleagris gallopavo OX=9103 GN=ACTN2 PE=4 SV=2; Alpha-actinin-2 OS=Gallus gallus OX=9031 GN=ACTN2 PE=2 SV=1	99	SIGAEEIVDGN
tr|R9PXQ0|R9PXQ0_CHICK; tr|G1NGT5|G1NGT5_MELGA; sp|P20111|ACTN2_CHICK	Alpha-actinin-2 OS=Gallus gallus OX=9031 GN=ACTN2 PE=4 SV=2; Actinin alpha 2 OS=Meleagris gallopavo OX=9103 GN=ACTN2 PE=4 SV=2; Alpha-actinin-2 OS=Gallus gallus OX=9031 GN=ACTN2 PE=2 SV=1	97.31	SIGAEEIVDGNV
tr|A0A091F3S0|A0A091F3S0_CORBR	Alpha-enolase OS=Corvus brachyrhynchos OX=85066 GN=N302_14244 PE=3 SV=1	95.34	DATNVGDEGGF
tr|A0A091F3S0|A0A091F3S0_CORBR	Alpha-enolase OS=Corvus brachyrhynchos OX=85066 GN=N302_14244 PE=3 SV=1	99	DATNVGDEGGFAPN
tr|A0A091F3S0|A0A091F3S0_CORBR	Alpha-enolase OS=Corvus brachyrhynchos OX=85066 GN=N302_14244 PE=3 SV=1	99	DATNVGDEGGFAPNI
tr|A0A091F3S0|A0A091F3S0_CORBR	Alpha-enolase OS=Corvus brachyrhynchos OX=85066 GN=N302_14244 PE=3 SV=1	99	DATNVGDEGGFAPNIL
tr|A0A091F3S0|A0A091F3S0_CORBR	Alpha-enolase OS=Corvus brachyrhynchos OX=85066 GN=N302_14244 PE=3 SV=1	86.72	FNVINGGSH
tr|A0A091F3S0|A0A091F3S0_CORBR	Alpha-enolase OS=Corvus brachyrhynchos OX=85066 GN=N302_14244 PE=3 SV=1	86.38	FNVINGGSHAGN
tr|A0A091F3S0|A0A091F3S0_CORBR	Alpha-enolase OS=Corvus brachyrhynchos OX=85066 GN=N302_14244 PE=3 SV=1	91.06	FNVINGGSHAGNK
tr|A0A091F3S0|A0A091F3S0_CORBR	Alpha-enolase OS=Corvus brachyrhynchos OX=85066 GN=N302_14244 PE=3 SV=1	93.7	GDDLTVTNPK
tr|A0A091F3S0|A0A091F3S0_CORBR	Alpha-enolase OS=Corvus brachyrhynchos OX=85066 GN=N302_14244 PE=3 SV=1	99	GKDATNVGDEGGF
tr|A0A091F3S0|A0A091F3S0_CORBR	Alpha-enolase OS=Corvus brachyrhynchos OX=85066 GN=N302_14244 PE=3 SV=1	99	GKDATNVGDEGGFAPN
tr|A0A091F3S0|A0A091F3S0_CORBR	Alpha-enolase OS=Corvus brachyrhynchos OX=85066 GN=N302_14244 PE=3 SV=1	99	GYTDKVVIGM
tr|A0A091F3S0|A0A091F3S0_CORBR	Alpha-enolase OS=Corvus brachyrhynchos OX=85066 GN=N302_14244 PE=3 SV=1	99	HIADLAGNPEVILPV
tr|A0A091F3S0|A0A091F3S0_CORBR	Alpha-enolase OS=Corvus brachyrhynchos OX=85066 GN=N302_14244 PE=3 SV=1	99	HIADLAGNPEVILPVPA
tr|A0A091F3S0|A0A091F3S0_CORBR	Alpha-enolase OS=Corvus brachyrhynchos OX=85066 GN=N302_14244 PE=3 SV=1	95.86	IEDPFDQDDW
tr|A0A091F3S0|A0A091F3S0_CORBR	Alpha-enolase OS=Corvus brachyrhynchos OX=85066 GN=N302_14244 PE=3 SV=1	86.49	IEDPFDQDDWGA
tr|A0A091F3S0|A0A091F3S0_CORBR	Alpha-enolase OS=Corvus brachyrhynchos OX=85066 GN=N302_14244 PE=3 SV=1	99	QVVGDDLTVTNPK	Gln->pyro-Glu@N-term
tr|A0A091F3S0|A0A091F3S0_CORBR	Alpha-enolase OS=Corvus brachyrhynchos OX=85066 GN=N302_14244 PE=3 SV=1	97.81	SGETEDTFIADLV
tr|A0A091F3S0|A0A091F3S0_CORBR	Alpha-enolase OS=Corvus brachyrhynchos OX=85066 GN=N302_14244 PE=3 SV=1	99	VVGDDLTVTNPK
tr|A0A091F3S0|A0A091F3S0_CORBR	Alpha-enolase OS=Corvus brachyrhynchos OX=85066 GN=N302_14244 PE=3 SV=1	99	VVGDDLTVTNPKR
tr|A0A091F3S0|A0A091F3S0_CORBR	Alpha-enolase OS=Corvus brachyrhynchos OX=85066 GN=N302_14244 PE=3 SV=1	99	YGKDATNVGDEGGFAPN
tr|Q6B344|Q6B344_CHICK; tr|E1BWX1|E1BWX1_CHICK; tr|A0A1D5PY67|A0A1D5PY67_CHICK	Annexin OS=Gallus gallus OX=9031 GN=ANXA6 PE=2 SV=1; Annexin OS=Gallus gallus OX=9031 GN=ANXA6 PE=3 SV=2; Annexin OS=Gallus gallus OX=9031 GN=ANXA6 PE=3 SV=1	99	DLEADVVGDTSGH
tr|Q6B344|Q6B344_CHICK; tr|E1BWX1|E1BWX1_CHICK; tr|A0A1D5PY67|A0A1D5PY67_CHICK	Annexin OS=Gallus gallus OX=9031 GN=ANXA6 PE=2 SV=1; Annexin OS=Gallus gallus OX=9031 GN=ANXA6 PE=3 SV=2; Annexin OS=Gallus gallus OX=9031 GN=ANXA6 PE=3 SV=1	99	SLEDDLSSDTSGH
tr|A0A091UI88|A0A091UI88_PHORB	Apoptosis-stimulating of p53 protein 2 (Fragment) OS=Phoenicopterus ruber ruber OX=9218 GN=N337_01989 PE=4 SV=1	87.54	TLAAMETISAPSHS	Oxidation(M)@5
tr|U3IGY5|U3IGY5_ANAPL; tr|R0KUJ7|R0KUJ7_ANAPL; tr|A0A0A0AD77|A0A0A0AD77_CHAVO; tr|A0A094K0G4|A0A094K0G4_ANTCR; tr|A0A093FA14|A0A093FA14_TYTAL; tr|A0A093BNP3|A0A093BNP3_CHAPE; tr|A0A091Q8W5|A0A091Q8W5_LEPDC; tr|A0A091JIA6|A0A091JIA6_EGRGA; tr|A0A091F3G0|A0A091F3G0_CORBR	Aspartate aminotransferase OS=Anas platyrhynchos OX=8839 GN=GOT2 PE=4 SV=1; Aspartate aminotransferase (Fragment) OS=Anas platyrhynchos OX=8839 GN=Anapl_11368 PE=4 SV=1; Aspartate aminotransferase (Fragment) OS=Charadrius vociferus OX=50402 GN=N301_16701 PE=4 SV=1; Aspartate aminotransferase (Fragment) OS=Antrostomus carolinensis OX=279965 GN=N321_06413 PE=4 SV=1; Aspartate aminotransferase (Frag…	99	SHVEMGPPDPILGV
tr|U3IGY5|U3IGY5_ANAPL; tr|R0KUJ7|R0KUJ7_ANAPL; tr|A0A0A0AD77|A0A0A0AD77_CHAVO; tr|A0A094K0G4|A0A094K0G4_ANTCR; tr|A0A093FA14|A0A093FA14_TYTAL; tr|A0A093BNP3|A0A093BNP3_CHAPE; tr|A0A091Q8W5|A0A091Q8W5_LEPDC; tr|A0A091JIA6|A0A091JIA6_EGRGA; tr|A0A091F3G0|A0A091F3G0_CORBR	Aspartate aminotransferase OS=Anas platyrhynchos OX=8839 GN=GOT2 PE=4 SV=1; Aspartate aminotransferase (Fragment) OS=Anas platyrhynchos OX=8839 GN=Anapl_11368 PE=4 SV=1; Aspartate aminotransferase (Fragment) OS=Charadrius vociferus OX=50402 GN=N301_16701 PE=4 SV=1; Aspartate aminotransferase (Fragment) OS=Antrostomus carolinensis OX=279965 GN=N321_06413 PE=4 SV=1; Aspartate aminotransferase (Frag…	98.78	VEMGPPDPILGV
tr|A0A218V8K6|A0A218V8K6_9PASE	Aspartate aminotransferase OS=Lonchura striata domestica OX=299123 GN=GOT1 PE=4 SV=1	99	ANNNSLNHEYLPILGLPEFR
tr|A0A1X9HFZ7|A0A1X9HFZ7_9PASS	ATP synthase subunit a OS=Zosterops sp. OX=1848168 GN=ATP6 PE=4 SV=1	97.51	GHLLPEGTPTPL
tr|A0A091NAJ1|A0A091NAJ1_9PASS	ATP synthase subunit alpha (Fragment) OS=Acanthisitta chloris OX=57068 GN=N310_02607 PE=3 SV=1	97.26	VVDALGNPIDGK
tr|U3JCE9|U3JCE9_FICAL	ATP synthase subunit beta OS=Ficedula albicollis OX=59894 GN=ATP5F1B PE=3 SV=1	99	IMDPNIVGPEH
tr|U3JCE9|U3JCE9_FICAL	ATP synthase subunit beta OS=Ficedula albicollis OX=59894 GN=ATP5F1B PE=3 SV=1	98.74	MDPNIVGPEH
tr|A0A226MUC6|A0A226MUC6_CALSU	ATP synthase-coupling factor 6, mitochondrial OS=Callipepla squamata OX=9009 GN=ASZ78_017020 PE=3 SV=1	98.18	FEEPNFEETPK
tr|A0A226MK00|A0A226MK00_CALSU	ATP-dependent 6-phosphofructokinase OS=Callipepla squamata OX=9009 GN=ASZ78_002845 PE=3 SV=1	96.71	DWVFIPESPPEDGWEDH
tr|A0A226MK00|A0A226MK00_CALSU	ATP-dependent 6-phosphofructokinase OS=Callipepla squamata OX=9009 GN=ASZ78_002845 PE=3 SV=1	99	FIPESPPEDGWEDH
tr|A0A226MK00|A0A226MK00_CALSU	ATP-dependent 6-phosphofructokinase OS=Callipepla squamata OX=9009 GN=ASZ78_002845 PE=3 SV=1	96.27	GIHGLIIIGGF
tr|A0A226MK00|A0A226MK00_CALSU	ATP-dependent 6-phosphofructokinase OS=Callipepla squamata OX=9009 GN=ASZ78_002845 PE=3 SV=1	99	GIHGLIIIGGFEA
tr|A0A226MK00|A0A226MK00_CALSU	ATP-dependent 6-phosphofructokinase OS=Callipepla squamata OX=9009 GN=ASZ78_002845 PE=3 SV=1	99	IPESPPEDGWEDH
tr|A0A226MK00|A0A226MK00_CALSU	ATP-dependent 6-phosphofructokinase OS=Callipepla squamata OX=9009 GN=ASZ78_002845 PE=3 SV=1	85.82	IPESPPEDGWEDHL
tr|A0A226MK00|A0A226MK00_CALSU	ATP-dependent 6-phosphofructokinase OS=Callipepla squamata OX=9009 GN=ASZ78_002845 PE=3 SV=1	99	VFIPESPPEDGWEDH
tr|A0A226MK00|A0A226MK00_CALSU	ATP-dependent 6-phosphofructokinase OS=Callipepla squamata OX=9009 GN=ASZ78_002845 PE=3 SV=1	99	VFIPESPPEDGWEDHL
tr|A0A1V4JRU4|A0A1V4JRU4_PATFA	Beta-crystallin B1 OS=Patagioenas fasciata monilis OX=372326 GN=CRYBB1 PE=3 SV=1	99	AAAPSLDPAPI
tr|A0A093RU69|A0A093RU69_9PASS	Beta-enolase (Fragment) OS=Manacus vitellinus OX=328815 GN=N305_06455 PE=3 SV=1	97.16	AAVPSGASTGIHEA
tr|A0A093RU69|A0A093RU69_9PASS	Beta-enolase (Fragment) OS=Manacus vitellinus OX=328815 GN=N305_06455 PE=3 SV=1	96.82	AAVPSGASTGIHEAL
tr|A0A093RU69|A0A093RU69_9PASS	Beta-enolase (Fragment) OS=Manacus vitellinus OX=328815 GN=N305_06455 PE=3 SV=1	99	AAVPSGASTGIHEALEL
tr|A0A093RU69|A0A093RU69_9PASS	Beta-enolase (Fragment) OS=Manacus vitellinus OX=328815 GN=N305_06455 PE=3 SV=1	99	AAVPSGASTGIHEALELR
tr|A0A093RU69|A0A093RU69_9PASS	Beta-enolase (Fragment) OS=Manacus vitellinus OX=328815 GN=N305_06455 PE=3 SV=1	86.97	AGNTELILPVPA
tr|A0A093RU69|A0A093RU69_9PASS	Beta-enolase (Fragment) OS=Manacus vitellinus OX=328815 GN=N305_06455 PE=3 SV=1	99	AGNTELILPVPAFNVINGGSHAGNK
tr|A0A093RU69|A0A093RU69_9PASS	Beta-enolase (Fragment) OS=Manacus vitellinus OX=328815 GN=N305_06455 PE=3 SV=1	99	DIQVVGDDLTVTNPK
tr|A0A093RU69|A0A093RU69_9PASS	Beta-enolase (Fragment) OS=Manacus vitellinus OX=328815 GN=N305_06455 PE=3 SV=1	83.17	GNTELILPVPA
tr|A0A093RU69|A0A093RU69_9PASS	Beta-enolase (Fragment) OS=Manacus vitellinus OX=328815 GN=N305_06455 PE=3 SV=1	99	GNTELILPVPAFNVINGGSHAGNKL
tr|A0A093RU69|A0A093RU69_9PASS	Beta-enolase (Fragment) OS=Manacus vitellinus OX=328815 GN=N305_06455 PE=3 SV=1	99	IEDPFDQDDWE
tr|A0A093RU69|A0A093RU69_9PASS	Beta-enolase (Fragment) OS=Manacus vitellinus OX=328815 GN=N305_06455 PE=3 SV=1	90.28	IEEALGDKA
tr|A0A093RU69|A0A093RU69_9PASS	Beta-enolase (Fragment) OS=Manacus vitellinus OX=328815 GN=N305_06455 PE=3 SV=1	94.35	LITGEQLGQLY	Deamidated(Q)@9
tr|A0A093RU69|A0A093RU69_9PASS	Beta-enolase (Fragment) OS=Manacus vitellinus OX=328815 GN=N305_06455 PE=3 SV=1	92.19	MIEMDGTENK
tr|A0A093RU69|A0A093RU69_9PASS	Beta-enolase (Fragment) OS=Manacus vitellinus OX=328815 GN=N305_06455 PE=3 SV=1	96.85	RIEEALGDKAK
tr|A0A093RU69|A0A093RU69_9PASS	Beta-enolase (Fragment) OS=Manacus vitellinus OX=328815 GN=N305_06455 PE=3 SV=1	88.44	RLITGEQLGQLY	Deamidated(Q)@10
tr|A0A093RU69|A0A093RU69_9PASS	Beta-enolase (Fragment) OS=Manacus vitellinus OX=328815 GN=N305_06455 PE=3 SV=1	99	VDIQVVGDDLTVTNPK
tr|A0A093RU69|A0A093RU69_9PASS	Beta-enolase (Fragment) OS=Manacus vitellinus OX=328815 GN=N305_06455 PE=3 SV=1	98.74	VNQIGSVTESIQ
tr|A0A093RU69|A0A093RU69_9PASS	Beta-enolase (Fragment) OS=Manacus vitellinus OX=328815 GN=N305_06455 PE=3 SV=1	96.29	YGKDATNVGDEGGFAPNIL
sp|P07322|ENOB_CHICK	Beta-enolase OS=Gallus gallus OX=9031 GN=ENO3 PE=1 SV=3	99	DNHEALELLKAAIAQAGYTDKVVIGM
sp|P07322|ENOB_CHICK	Beta-enolase OS=Gallus gallus OX=9031 GN=ENO3 PE=1 SV=3	99	EDPFDQDDWEAWK
sp|P07322|ENOB_CHICK	Beta-enolase OS=Gallus gallus OX=9031 GN=ENO3 PE=1 SV=3	98.05	GVPLYRHIADLAGNTELILPVPA
sp|P07322|ENOB_CHICK	Beta-enolase OS=Gallus gallus OX=9031 GN=ENO3 PE=1 SV=3	99	GVPLYRHIADLAGNTELILPVPAFNVINGGSHAGNKL
sp|P07322|ENOB_CHICK	Beta-enolase OS=Gallus gallus OX=9031 GN=ENO3 PE=1 SV=3	90.96	HIADLAGNTEL
sp|P07322|ENOB_CHICK	Beta-enolase OS=Gallus gallus OX=9031 GN=ENO3 PE=1 SV=3	99	HIADLAGNTELILPV
sp|P07322|ENOB_CHICK	Beta-enolase OS=Gallus gallus OX=9031 GN=ENO3 PE=1 SV=3	99	HIADLAGNTELILPVP
sp|P07322|ENOB_CHICK	Beta-enolase OS=Gallus gallus OX=9031 GN=ENO3 PE=1 SV=3	99	HIADLAGNTELILPVPA
sp|P07322|ENOB_CHICK	Beta-enolase OS=Gallus gallus OX=9031 GN=ENO3 PE=1 SV=3	99	HIADLAGNTELILPVPAFNVINGGSHAGNK
sp|P07322|ENOB_CHICK	Beta-enolase OS=Gallus gallus OX=9031 GN=ENO3 PE=1 SV=3	99	HIADLAGNTELILPVPAFNVINGGSHAGNKL
sp|P07322|ENOB_CHICK	Beta-enolase OS=Gallus gallus OX=9031 GN=ENO3 PE=1 SV=3	95.88	IEDPFDQDDWEA
sp|P07322|ENOB_CHICK	Beta-enolase OS=Gallus gallus OX=9031 GN=ENO3 PE=1 SV=3	99	RHIADLAGNTELILPVPA
sp|P07322|ENOB_CHICK	Beta-enolase OS=Gallus gallus OX=9031 GN=ENO3 PE=1 SV=3	97.47	SIEDPFDQDDWEA
sp|P07322|ENOB_CHICK	Beta-enolase OS=Gallus gallus OX=9031 GN=ENO3 PE=1 SV=3	95.47	TIGPALIEK
sp|P07322|ENOB_CHICK	Beta-enolase OS=Gallus gallus OX=9031 GN=ENO3 PE=1 SV=3	99	VMIEMDGTENK
sp|P07322|ENOB_CHICK	Beta-enolase OS=Gallus gallus OX=9031 GN=ENO3 PE=1 SV=3	99	YRHIADLAGNTELILPVPA
sp|P07322|ENOB_CHICK	Beta-enolase OS=Gallus gallus OX=9031 GN=ENO3 PE=1 SV=3	99	YRHIADLAGNTELILPVPAFNVINGGSHAGNKL
tr|U3IDH3|U3IDH3_ANAPL	BRICHOS domain containing 5 OS=Anas platyrhynchos OX=8839 GN=BRICD5 PE=4 SV=1	92.5	TPALMSVVIP
tr|H0YWG7|H0YWG7_TAEGU	Bromodomain and WD repeat domain containing 3 OS=Taeniopygia guttata OX=59729 GN=BRWD3 PE=4 SV=1	92.02	CPDYRDIV
tr|G1N572|G1N572_MELGA	Cadherin 13 OS=Meleagris gallopavo OX=9103 GN=CDH13 PE=4 SV=2	83.99	ITVEDVNEGPVFHPNPM
tr|Q6EE32|Q6EE32_CHICK	Calreticulin (Fragment) OS=Gallus gallus OX=9031 PE=2 SV=1	99	MDGEWEPPVIQNPE
tr|Q6EE32|Q6EE32_CHICK	Calreticulin (Fragment) OS=Gallus gallus OX=9031 PE=2 SV=1	97.79	VHPEIDNPEYTPDPN
tr|Q6EE32|Q6EE32_CHICK	Calreticulin (Fragment) OS=Gallus gallus OX=9031 PE=2 SV=1	96.74	WVHPEIDNPEYTPDPN
tr|A0A140F3I0|A0A140F3I0_CHICK	Calsequestrin (Fragment) OS=Gallus gallus OX=9031 GN=CASQ2 PE=2 SV=1	84.34	AEEDDPDGFE
tr|A0A140F3I0|A0A140F3I0_CHICK	Calsequestrin (Fragment) OS=Gallus gallus OX=9031 GN=CASQ2 PE=2 SV=1	94.68	AFAEEDDPDGFE
tr|A0A140F3I0|A0A140F3I0_CHICK	Calsequestrin (Fragment) OS=Gallus gallus OX=9031 GN=CASQ2 PE=2 SV=1	99	AFDQIDDEIK
tr|A0A140F3I0|A0A140F3I0_CHICK	Calsequestrin (Fragment) OS=Gallus gallus OX=9031 GN=CASQ2 PE=2 SV=1	88.51	IDLFRPQIGIV
tr|A0A140F3I0|A0A140F3I0_CHICK	Calsequestrin (Fragment) OS=Gallus gallus OX=9031 GN=CASQ2 PE=2 SV=1	99	MDEPVHIPDKP
tr|A0A140F3I0|A0A140F3I0_CHICK	Calsequestrin (Fragment) OS=Gallus gallus OX=9031 GN=CASQ2 PE=2 SV=1	99	MDEPVHIPDKPY
tr|A0A140F3I0|A0A140F3I0_CHICK	Calsequestrin (Fragment) OS=Gallus gallus OX=9031 GN=CASQ2 PE=2 SV=1	94.04	QAFDQIDDEIK
sp|P19204|CASQ2_CHICK	Calsequestrin-2 OS=Gallus gallus OX=9031 GN=CASQ2 PE=1 SV=1	98.67	AEELEDWIEDV
tr|A0A093GUN1|A0A093GUN1_TYTAL	cAMP-responsive element modulator OS=Tyto alba OX=56313 GN=N341_11988 PE=4 SV=1	82.65	QHDDNAVDSVP
tr|Q90WF0|Q90WF0_CHICK	CgABP260 OS=Gallus gallus OX=9031 PE=2 SV=1	82.18	NEEHIPDSPF
tr|Q90WF0|Q90WF0_CHICK	CgABP260 OS=Gallus gallus OX=9031 PE=2 SV=1	98.3	VIAPEEIADPN
tr|A0A1V4KN05|A0A1V4KN05_PATFA	Charged multivesicular body protein 4b OS=Patagioenas fasciata monilis OX=372326 GN=CHMP4B PE=3 SV=1	80.1	SGPETVPLPNVPSISIPSKPA
tr|U3JMG2|U3JMG2_FICAL	Coagulation factor IX OS=Ficedula albicollis OX=59894 GN=F9 PE=3 SV=1	88.15	PCPSLGTPAGPI
sp|P02457|CO1A1_CHICK	Collagen alpha-1(I) chain OS=Gallus gallus OX=9031 GN=COL1A1 PE=1 SV=3	93.66	DGEAGAQGPPGPTGPA
sp|P02457|CO1A1_CHICK	Collagen alpha-1(I) chain OS=Gallus gallus OX=9031 GN=COL1A1 PE=1 SV=3	81.05	DGEAGAQGPPGPTGPAGE
sp|P02457|CO1A1_CHICK	Collagen alpha-1(I) chain OS=Gallus gallus OX=9031 GN=COL1A1 PE=1 SV=3	99	DGEAGAQGPPGPTGPAGER	Oxidation(P)@10
sp|P02457|CO1A1_CHICK	Collagen alpha-1(I) chain OS=Gallus gallus OX=9031 GN=COL1A1 PE=1 SV=3	81.57	GETGPAGPAGPPGPAGA	Oxidation(P)@12
sp|P02457|CO1A1_CHICK	Collagen alpha-1(I) chain OS=Gallus gallus OX=9031 GN=COL1A1 PE=1 SV=3	99	GNDGAPGAAGPPGPTGPAGPPGFPGAAGAK	Oxidation(P)@6; Oxidation(P)@12; Oxidation(P)@21; Oxidation(P)@24
sp|P02457|CO1A1_CHICK	Collagen alpha-1(I) chain OS=Gallus gallus OX=9031 GN=COL1A1 PE=1 SV=3	99	GPPGPMGPPGLAGPPGEAG	Oxidation(P)@3; Oxidation(P)@15
sp|P02457|CO1A1_CHICK	Collagen alpha-1(I) chain OS=Gallus gallus OX=9031 GN=COL1A1 PE=1 SV=3	98.23	GPSGPQGPSGAPGPK	Oxidation(P)@12
sp|P02457|CO1A1_CHICK	Collagen alpha-1(I) chain OS=Gallus gallus OX=9031 GN=COL1A1 PE=1 SV=3	85.87	GSPGADGPIGAPGTPGPQ	Oxidation(P)@3; Oxidation(P)@12; Oxidation(P)@15
sp|P02457|CO1A1_CHICK	Collagen alpha-1(I) chain OS=Gallus gallus OX=9031 GN=COL1A1 PE=1 SV=3	86.19	NGDRGETGPAGPAGPPGPAGA	Oxidation(P)@18
sp|P02457|CO1A1_CHICK	Collagen alpha-1(I) chain OS=Gallus gallus OX=9031 GN=COL1A1 PE=1 SV=3	96.49	QGPPGEPGEPGASGPMGPR	Oxidation(P)@4; Oxidation(P)@7; Oxidation(P)@10
tr|A0A0A0ATN2|A0A0A0ATN2_CHAVO	Collagen alpha-1(II) chain (Fragment) OS=Charadrius vociferus OX=50402 GN=N301_02386 PE=4 SV=1	99	GANGEPGQNGVPGTPGER	Oxidation(P)@6; Oxidation(P)@12; Oxidation(P)@15
tr|A0A0A0ATN2|A0A0A0ATN2_CHAVO	Collagen alpha-1(II) chain (Fragment) OS=Charadrius vociferus OX=50402 GN=N301_02386 PE=4 SV=1	99	GEMGPSGIPGAPGLPGGR	Oxidation(P)@9; Oxidation(P)@12; Oxidation(P)@15
tr|A0A0A0ATN2|A0A0A0ATN2_CHAVO	Collagen alpha-1(II) chain (Fragment) OS=Charadrius vociferus OX=50402 GN=N301_02386 PE=4 SV=1	99	GENGTPGAPGPPGEEGK	Oxidation(P)@6; Oxidation(P)@9; Oxidation(P)@12
tr|A0A0A0ATN2|A0A0A0ATN2_CHAVO	Collagen alpha-1(II) chain (Fragment) OS=Charadrius vociferus OX=50402 GN=N301_02386 PE=4 SV=1	99	GFQGPPGPPGSAGPAGA	Oxidation(P)@6; Oxidation(P)@9
RRRRRtr|A0A091SR51|A0A091SR51_PELCR	Collagen alpha-1(IV) chain (Fragment) OS=Pelecanus crispus OX=36300 GN=N334_08005 PE=4 SV=1	81.47	PPGPVGPL
RRRRRtr|A0A091MJW3|A0A091MJW3_9PASS	Collagen alpha-1(XVII) chain (Fragment) OS=Acanthisitta chloris OX=57068 GN=N310_02719 PE=4 SV=1	94.27	LVQQGPLGAPGVP	Deamidated(Q)@4
RRRRRtr|A0A093HVF3|A0A093HVF3_STRCA	Collagen alpha-1(XXVI) chain (Fragment) OS=Struthio camelus australis OX=441894 GN=N308_15210 PE=4 SV=1	92.35	KLGPQGPSGPLGQL
sp|P02467|CO1A2_CHICK	Collagen alpha-2(I) chain OS=Gallus gallus OX=9031 GN=COL1A2 PE=1 SV=3	99	GLPGESGAVGPAGPI	Oxidation(P)@3
sp|P02467|CO1A2_CHICK	Collagen alpha-2(I) chain OS=Gallus gallus OX=9031 GN=COL1A2 PE=1 SV=3	99	GLPGIAGATGEPGPL	Oxidation(P)@3; Oxidation(P)@12
sp|P02467|CO1A2_CHICK	Collagen alpha-2(I) chain OS=Gallus gallus OX=9031 GN=COL1A2 PE=1 SV=3	86.22	GNVGPTGPAGPR
sp|P02467|CO1A2_CHICK	Collagen alpha-2(I) chain OS=Gallus gallus OX=9031 GN=COL1A2 PE=1 SV=3	90.13	GPSGPPGPDGNKGEPGN	Oxidation(P)@6; Deamidated(N)@17
sp|P02467|CO1A2_CHICK	Collagen alpha-2(I) chain OS=Gallus gallus OX=9031 GN=COL1A2 PE=1 SV=3	99	GPSGPVGSPGPNGAPGEAG	Oxidation(P)@9; Oxidation(P)@15
sp|P02467|CO1A2_CHICK	Collagen alpha-2(I) chain OS=Gallus gallus OX=9031 GN=COL1A2 PE=1 SV=3	98.23	GSDGSAGPTGPAGPI
sp|P02467|CO1A2_CHICK	Collagen alpha-2(I) chain OS=Gallus gallus OX=9031 GN=COL1A2 PE=1 SV=3	98.99	GSDGSAGPTGPAGPIGA
sp|P02467|CO1A2_CHICK	Collagen alpha-2(I) chain OS=Gallus gallus OX=9031 GN=COL1A2 PE=1 SV=3	99	HGDQGPPGNNGPAGPR	Oxidation(P)@7
tr|A0A1V4JI78|A0A1V4JI78_PATFA	Collagen alpha-2(IX) chain OS=Patagioenas fasciata monilis OX=372326 GN=COL9A2 PE=4 SV=1	99	GHPGMPGPPGIPGLPGIPGHALDGK
tr|A0A087VJS6|A0A087VJS6_BALRE	Collagen alpha-6(IV) chain (Fragment) OS=Balearica regulorum gibbericeps OX=100784 GN=N312_03656 PE=4 SV=1	81.79	ARGDPGVPGLRGQSGTP	Deamidated(Q)@13
RRRRRtr|U3IRI9|U3IRI9_ANAPL	Collagen type V alpha 1 chain OS=Anas platyrhynchos OX=8839 GN=COL5A1 PE=4 SV=1	92.04	GKEGVAGPNGIGGPSGQPGDAGPP
tr|A0A2I0LNV6|A0A2I0LNV6_COLLI	Collagen, type I, alpha 1 OS=Columba livia OX=8932 GN=COL1A1 PE=4 SV=1	99	GADGPIGAPGTPGPGEPGKQ	Delta:H(2)C(2)(K)@19; Deamidated(Q)@20
tr|A6BM71|A6BM71_CHICK	Connectin (Fragment) OS=Gallus gallus OX=9031 GN=TTN PE=2 SV=1	99	AEEVSGEPVPPF
tr|A6BM71|A6BM71_CHICK	Connectin (Fragment) OS=Gallus gallus OX=9031 GN=TTN PE=2 SV=1	89.18	EDINAEEKDTIT
tr|A6BM71|A6BM71_CHICK	Connectin (Fragment) OS=Gallus gallus OX=9031 GN=TTN PE=2 SV=1	92.12	EIPPPEVPEILPEKPKE
tr|A6BM71|A6BM71_CHICK	Connectin (Fragment) OS=Gallus gallus OX=9031 GN=TTN PE=2 SV=1	99	FDIEISEEGVHGN
tr|A6BM71|A6BM71_CHICK	Connectin (Fragment) OS=Gallus gallus OX=9031 GN=TTN PE=2 SV=1	99	FVEEIPVEIIRPPQDV
tr|A6BM71|A6BM71_CHICK	Connectin (Fragment) OS=Gallus gallus OX=9031 GN=TTN PE=2 SV=1	99	GEREVELLKPLEDVTVYEKETA
tr|A6BM71|A6BM71_CHICK	Connectin (Fragment) OS=Gallus gallus OX=9031 GN=TTN PE=2 SV=1	92.26	IIVPAMPEDSGEW
tr|A6BM71|A6BM71_CHICK	Connectin (Fragment) OS=Gallus gallus OX=9031 GN=TTN PE=2 SV=1	95.95	IIVPAMPEDSGEWA
tr|A6BM71|A6BM71_CHICK	Connectin (Fragment) OS=Gallus gallus OX=9031 GN=TTN PE=2 SV=1	91.26	KDGLEVIVPEPI
tr|A6BM71|A6BM71_CHICK	Connectin (Fragment) OS=Gallus gallus OX=9031 GN=TTN PE=2 SV=1	96.93	LEDINAEEKDTIT
tr|A6BM71|A6BM71_CHICK	Connectin (Fragment) OS=Gallus gallus OX=9031 GN=TTN PE=2 SV=1	87.53	LEPPYFVTPLEPV
tr|A6BM71|A6BM71_CHICK	Connectin (Fragment) OS=Gallus gallus OX=9031 GN=TTN PE=2 SV=1	90.58	LEVPVYPPAV
tr|A6BM71|A6BM71_CHICK	Connectin (Fragment) OS=Gallus gallus OX=9031 GN=TTN PE=2 SV=1	99	LEVPVYPPAVIVP
tr|A6BM71|A6BM71_CHICK	Connectin (Fragment) OS=Gallus gallus OX=9031 GN=TTN PE=2 SV=1	99	LEVPVYPPAVIVPL
tr|A6BM71|A6BM71_CHICK	Connectin (Fragment) OS=Gallus gallus OX=9031 GN=TTN PE=2 SV=1	99	LFVEEIPVEIIRPPQDV
tr|A6BM71|A6BM71_CHICK	Connectin (Fragment) OS=Gallus gallus OX=9031 GN=TTN PE=2 SV=1	88.34	LPLIPTPEEK
tr|A6BM71|A6BM71_CHICK	Connectin (Fragment) OS=Gallus gallus OX=9031 GN=TTN PE=2 SV=1	94.33	LPVVLPEDEGI
tr|A6BM71|A6BM71_CHICK	Connectin (Fragment) OS=Gallus gallus OX=9031 GN=TTN PE=2 SV=1	99	LWGDTVLEPGDK
tr|A6BM71|A6BM71_CHICK	Connectin (Fragment) OS=Gallus gallus OX=9031 GN=TTN PE=2 SV=1	99	NFDTEISEEDIPGEW
tr|A6BM71|A6BM71_CHICK	Connectin (Fragment) OS=Gallus gallus OX=9031 GN=TTN PE=2 SV=1	87.34	NLHDLEVNENETV
tr|A6BM71|A6BM71_CHICK	Connectin (Fragment) OS=Gallus gallus OX=9031 GN=TTN PE=2 SV=1	99	NVLDKPGPPAA
tr|A6BM71|A6BM71_CHICK	Connectin (Fragment) OS=Gallus gallus OX=9031 GN=TTN PE=2 SV=1	97.31	SAFKDGLEVIVPEPI
tr|A6BM71|A6BM71_CHICK	Connectin (Fragment) OS=Gallus gallus OX=9031 GN=TTN PE=2 SV=1	97.17	SAPATVPDPPENV
tr|A6BM71|A6BM71_CHICK	Connectin (Fragment) OS=Gallus gallus OX=9031 GN=TTN PE=2 SV=1	99	SPELEVPVYPPAV
tr|A6BM71|A6BM71_CHICK	Connectin (Fragment) OS=Gallus gallus OX=9031 GN=TTN PE=2 SV=1	98.62	SPELEVPVYPPAVIVPL
tr|A6BM71|A6BM71_CHICK	Connectin (Fragment) OS=Gallus gallus OX=9031 GN=TTN PE=2 SV=1	90.79	SVEIPEVVSPE
tr|A6BM71|A6BM71_CHICK	Connectin (Fragment) OS=Gallus gallus OX=9031 GN=TTN PE=2 SV=1	92.04	TVKEIELDFAVPL
tr|A6BM71|A6BM71_CHICK	Connectin (Fragment) OS=Gallus gallus OX=9031 GN=TTN PE=2 SV=1	99	VEEIPVEIIRPPQDV
tr|A6BM71|A6BM71_CHICK	Connectin (Fragment) OS=Gallus gallus OX=9031 GN=TTN PE=2 SV=1	95.53	VGTGEPVETERPV
tr|A6BM71|A6BM71_CHICK	Connectin (Fragment) OS=Gallus gallus OX=9031 GN=TTN PE=2 SV=1	99	VKELPLIFITPL
tr|A6BM71|A6BM71_CHICK	Connectin (Fragment) OS=Gallus gallus OX=9031 GN=TTN PE=2 SV=1	99	VLEADPYFTVKL
tr|A6BM71|A6BM71_CHICK	Connectin (Fragment) OS=Gallus gallus OX=9031 GN=TTN PE=2 SV=1	88.63	VNAPEPPQII
tr|A6BM71|A6BM71_CHICK	Connectin (Fragment) OS=Gallus gallus OX=9031 GN=TTN PE=2 SV=1	96	VNAPEPPQIIQELQPT
tr|A6BM71|A6BM71_CHICK	Connectin (Fragment) OS=Gallus gallus OX=9031 GN=TTN PE=2 SV=1	83.05	VPVPAEIPVTPPTLV
tr|A6BM71|A6BM71_CHICK	Connectin (Fragment) OS=Gallus gallus OX=9031 GN=TTN PE=2 SV=1	90.71	VPVPAEIPVTPPTLVW
tr|A6BM71|A6BM71_CHICK	Connectin (Fragment) OS=Gallus gallus OX=9031 GN=TTN PE=2 SV=1	99	VVTPGAEVLPPW
tr|A6BM71|A6BM71_CHICK	Connectin (Fragment) OS=Gallus gallus OX=9031 GN=TTN PE=2 SV=1	99	WGDTVLEPGDK
tr|A0A093EWT8|A0A093EWT8_GAVST	Creatine kinase B-type OS=Gavia stellata OX=37040 GN=N328_05850 PE=3 SV=1	93.05	DDHFLFDKPVSPL
tr|A0A093EWT8|A0A093EWT8_GAVST	Creatine kinase B-type OS=Gavia stellata OX=37040 GN=N328_05850 PE=3 SV=1	99	FLFDKPVSPL
tr|A0A093EWT8|A0A093EWT8_GAVST	Creatine kinase B-type OS=Gavia stellata OX=37040 GN=N328_05850 PE=3 SV=1	99	IDDHFLFDKPVSPL
tr|A0A093EWT8|A0A093EWT8_GAVST	Creatine kinase B-type OS=Gavia stellata OX=37040 GN=N328_05850 PE=3 SV=1	92.03	LFDKPVSP
tr|A0A093EWT8|A0A093EWT8_GAVST	Creatine kinase B-type OS=Gavia stellata OX=37040 GN=N328_05850 PE=3 SV=1	99	LFDKPVSPL
tr|A0A093EWT8|A0A093EWT8_GAVST	Creatine kinase B-type OS=Gavia stellata OX=37040 GN=N328_05850 PE=3 SV=1	99	LIDDHFLFDKPVSPL
tr|A0A093EWT8|A0A093EWT8_GAVST	Creatine kinase B-type OS=Gavia stellata OX=37040 GN=N328_05850 PE=3 SV=1	99	QLIDDHFLFDKPVSPL	Gln->pyro-Glu@N-term
tr|A0A091NXG0|A0A091NXG0_HALAL	Creatine kinase B-type OS=Haliaeetus albicilla OX=8969 GN=N329_05782 PE=3 SV=1	99	TLDDVIQTGVDNPGGLVL
sp|P00565|KCRM_CHICK	Creatine kinase M-type OS=Gallus gallus OX=9031 GN=CKM PE=2 SV=1	99	AMTEQEQQQLIDDHFLFDKPVSPL
sp|P00565|KCRM_CHICK	Creatine kinase M-type OS=Gallus gallus OX=9031 GN=CKM PE=2 SV=1	99	AVGAVFDISNADR
sp|P00565|KCRM_CHICK	Creatine kinase M-type OS=Gallus gallus OX=9031 GN=CKM PE=2 SV=1	99	AVGAVFDISNADRL
sp|P00565|KCRM_CHICK	Creatine kinase M-type OS=Gallus gallus OX=9031 GN=CKM PE=2 SV=1	99	AVGAVFDISNADRLG
sp|P00565|KCRM_CHICK	Creatine kinase M-type OS=Gallus gallus OX=9031 GN=CKM PE=2 SV=1	99	AVGAVFDISNADRLGF
sp|P00565|KCRM_CHICK	Creatine kinase M-type OS=Gallus gallus OX=9031 GN=CKM PE=2 SV=1	99	AVGAVFDISNADRLGFSEVEQV
sp|P00565|KCRM_CHICK	Creatine kinase M-type OS=Gallus gallus OX=9031 GN=CKM PE=2 SV=1	95.46	AVGAVFDISNADRLGFSEVEQVQM
sp|P00565|KCRM_CHICK	Creatine kinase M-type OS=Gallus gallus OX=9031 GN=CKM PE=2 SV=1	99	DISNADRLGFSEVEQV
sp|P00565|KCRM_CHICK	Creatine kinase M-type OS=Gallus gallus OX=9031 GN=CKM PE=2 SV=1	99	DISNADRLGFSEVEQVQMVVDGVK
sp|P00565|KCRM_CHICK	Creatine kinase M-type OS=Gallus gallus OX=9031 GN=CKM PE=2 SV=1	99	DISNADRLGFSEVEQVQMVVDGVKL
sp|P00565|KCRM_CHICK	Creatine kinase M-type OS=Gallus gallus OX=9031 GN=CKM PE=2 SV=1	99	DISNADRLGFSEVEQVQMVVDGVKLM
sp|P00565|KCRM_CHICK	Creatine kinase M-type OS=Gallus gallus OX=9031 GN=CKM PE=2 SV=1	99	DKETPSGFTLDDVIQTGVDNPGHPF
sp|P00565|KCRM_CHICK	Creatine kinase M-type OS=Gallus gallus OX=9031 GN=CKM PE=2 SV=1	99	DKETPSGFTLDDVIQTGVDNPGHPFIM
sp|P00565|KCRM_CHICK	Creatine kinase M-type OS=Gallus gallus OX=9031 GN=CKM PE=2 SV=1	98.43	DLFDPVIQD
sp|P00565|KCRM_CHICK	Creatine kinase M-type OS=Gallus gallus OX=9031 GN=CKM PE=2 SV=1	99	DLFDPVIQDR
sp|P00565|KCRM_CHICK	Creatine kinase M-type OS=Gallus gallus OX=9031 GN=CKM PE=2 SV=1	99	EVFKDLFDPVIQDR
sp|P00565|KCRM_CHICK	Creatine kinase M-type OS=Gallus gallus OX=9031 GN=CKM PE=2 SV=1	99	FDISNADRLGFSEVEQV
sp|P00565|KCRM_CHICK	Creatine kinase M-type OS=Gallus gallus OX=9031 GN=CKM PE=2 SV=1	99	FSAEEEFPDLS
sp|P00565|KCRM_CHICK	Creatine kinase M-type OS=Gallus gallus OX=9031 GN=CKM PE=2 SV=1	99	FSAEEEFPDLSK
sp|P00565|KCRM_CHICK	Creatine kinase M-type OS=Gallus gallus OX=9031 GN=CKM PE=2 SV=1	93.77	GFSEVEQVQMVVDGV
sp|P00565|KCRM_CHICK	Creatine kinase M-type OS=Gallus gallus OX=9031 GN=CKM PE=2 SV=1	98.93	GFSEVEQVQMVVDGVKL
sp|P00565|KCRM_CHICK	Creatine kinase M-type OS=Gallus gallus OX=9031 GN=CKM PE=2 SV=1	96.26	GFSEVEQVQMVVDGVKLM
sp|P00565|KCRM_CHICK	Creatine kinase M-type OS=Gallus gallus OX=9031 GN=CKM PE=2 SV=1	99	GFTLDDVIQTGVDNPGHPF
sp|P00565|KCRM_CHICK	Creatine kinase M-type OS=Gallus gallus OX=9031 GN=CKM PE=2 SV=1	99	GVDNPGHPFIM
sp|P00565|KCRM_CHICK	Creatine kinase M-type OS=Gallus gallus OX=9031 GN=CKM PE=2 SV=1	99	KAMTEQEQQQLIDDHFLFDKPVSPL
sp|P00565|KCRM_CHICK	Creatine kinase M-type OS=Gallus gallus OX=9031 GN=CKM PE=2 SV=1	96.48	KFSAEEEFPDLS
sp|P00565|KCRM_CHICK	Creatine kinase M-type OS=Gallus gallus OX=9031 GN=CKM PE=2 SV=1	99	KFSAEEEFPDLSK
sp|P00565|KCRM_CHICK	Creatine kinase M-type OS=Gallus gallus OX=9031 GN=CKM PE=2 SV=1	89.61	KLEQNQPIDDMIPA
sp|P00565|KCRM_CHICK	Creatine kinase M-type OS=Gallus gallus OX=9031 GN=CKM PE=2 SV=1	85.07	KLEQNQPIDDMIPAQ
sp|P00565|KCRM_CHICK	Creatine kinase M-type OS=Gallus gallus OX=9031 GN=CKM PE=2 SV=1	99	KLEQNQPIDDMIPAQK
sp|P00565|KCRM_CHICK	Creatine kinase M-type OS=Gallus gallus OX=9031 GN=CKM PE=2 SV=1	88.53	LEQNQPIDDMIPA	Oxidation(M)@10
sp|P00565|KCRM_CHICK	Creatine kinase M-type OS=Gallus gallus OX=9031 GN=CKM PE=2 SV=1	99	LRDKETPSGFTLDDVIQTGVDNPGHPF
sp|P00565|KCRM_CHICK	Creatine kinase M-type OS=Gallus gallus OX=9031 GN=CKM PE=2 SV=1	99	MTEQEQQQLIDDHFLFDKPVSPL
sp|P00565|KCRM_CHICK	Creatine kinase M-type OS=Gallus gallus OX=9031 GN=CKM PE=2 SV=1	99	MVEMEKKLEQNQPIDDMIPAQK
sp|P00565|KCRM_CHICK	Creatine kinase M-type OS=Gallus gallus OX=9031 GN=CKM PE=2 SV=1	99	NSLEGEFKG
sp|P00565|KCRM_CHICK	Creatine kinase M-type OS=Gallus gallus OX=9031 GN=CKM PE=2 SV=1	83.1	NSLEGEFKGRYYPL
sp|P00565|KCRM_CHICK	Creatine kinase M-type OS=Gallus gallus OX=9031 GN=CKM PE=2 SV=1	87.95	SAEEEFPDLS
sp|P00565|KCRM_CHICK	Creatine kinase M-type OS=Gallus gallus OX=9031 GN=CKM PE=2 SV=1	99	SAEEEFPDLSK
sp|P00565|KCRM_CHICK	Creatine kinase M-type OS=Gallus gallus OX=9031 GN=CKM PE=2 SV=1	99	SVEALNSLEGEFK
sp|P00565|KCRM_CHICK	Creatine kinase M-type OS=Gallus gallus OX=9031 GN=CKM PE=2 SV=1	98.5	SVEALNSLEGEFKGR
sp|P00565|KCRM_CHICK	Creatine kinase M-type OS=Gallus gallus OX=9031 GN=CKM PE=2 SV=1	97.55	SVEALNSLEGEFKGRYYPL
sp|P00565|KCRM_CHICK	Creatine kinase M-type OS=Gallus gallus OX=9031 GN=CKM PE=2 SV=1	88.02	TDLNHENLKGGDDLDPKYVLSSR
sp|P00565|KCRM_CHICK	Creatine kinase M-type OS=Gallus gallus OX=9031 GN=CKM PE=2 SV=1	99	TEQEQQQLIDDHFLFDKPVSPL
sp|P00565|KCRM_CHICK	Creatine kinase M-type OS=Gallus gallus OX=9031 GN=CKM PE=2 SV=1	99	TLDDVIQTGVDNPGHP
sp|P00565|KCRM_CHICK	Creatine kinase M-type OS=Gallus gallus OX=9031 GN=CKM PE=2 SV=1	99	TLDDVIQTGVDNPGHPF
sp|P00565|KCRM_CHICK	Creatine kinase M-type OS=Gallus gallus OX=9031 GN=CKM PE=2 SV=1	85.93	TLDDVIQTGVDNPGHPF	Deamidated(N)@12
sp|P00565|KCRM_CHICK	Creatine kinase M-type OS=Gallus gallus OX=9031 GN=CKM PE=2 SV=1	99	TLDDVIQTGVDNPGHPFIM
sp|P00565|KCRM_CHICK	Creatine kinase M-type OS=Gallus gallus OX=9031 GN=CKM PE=2 SV=1	99	VAGDEESYEVFKDLFDPVIQDR
sp|P00565|KCRM_CHICK	Creatine kinase M-type OS=Gallus gallus OX=9031 GN=CKM PE=2 SV=1	99	VEMEKKLEQNQPIDDMIPAQK
sp|P00565|KCRM_CHICK	Creatine kinase M-type OS=Gallus gallus OX=9031 GN=CKM PE=2 SV=1	99	VFDISNADRLGFSEVEQV
tr|A0A091N6X5|A0A091N6X5_9PASS	Cyclin-dependent kinase 13 (Fragment) OS=Acanthisitta chloris OX=57068 GN=N310_07070 PE=4 SV=1	95.6	PMVAQPPGPPQLS	Deamidated(Q)@5
tr|A0A0X1KHH2|A0A0X1KHH2_ARAMI	Cytochrome c oxidase subunit 2 OS=Ara militaris mexicanus OX=1238172 GN=COX2 PE=3 SV=1	91.29	MDELDEPDLT
tr|A0A343UXQ8|A0A343UXQ8_9GRUI; tr|A0A1S6PRT6|A0A1S6PRT6_9GRUI; tr|A0A1S6PRS6|A0A1S6PRS6_PORPS; tr|A0A1I9VTS0|A0A1I9VTS0_9COLU; tr|A0A0R6FZQ4|A0A0R6FZQ4_9GRUI; tr|A0A068JLJ7|A0A068JLJ7_9GRUI	Cytochrome c oxidase subunit III OS=Porzana paykullii OX=1150994 GN=COX3 PE=4 SV=1; Cytochrome c oxidase subunit 3 OS=Porzana fusca OX=1150993 GN=COX3 PE=3 SV=1; Cytochrome c oxidase subunit 3 OS=Porzana pusilla OX=54492 GN=COX3 PE=3 SV=1; Cytochrome c oxidase subunit 3 OS=Alopecoenas salamonis OX=1914395 GN=COX3 PE=3 SV=1; Cytochrome c oxidase subunit 3 OS=Gallicrex cinerea OX=261967 GN=COX3 PE=…	86.91	VDPSPWPI
RRRRRtr|A0A091X048|A0A091X048_NIPNI	E3 ubiquitin-protein ligase TTC3 (Fragment) OS=Nipponia nippon OX=128390 GN=Y956_04415 PE=4 SV=1	86.45	ILPMQSPVPL
sp|P07916|ELN_CHICK	Elastin (Fragment) OS=Gallus gallus OX=9031 GN=ELN PE=1 SV=1	99	APGVGGLAPGVGAVPGVGGPA
sp|P07916|ELN_CHICK	Elastin (Fragment) OS=Gallus gallus OX=9031 GN=ELN PE=1 SV=1	99	APGVGGLVPGVGGLVPGVGGLAPGVGGLAPGVGAVPGVGGPA
sp|P07916|ELN_CHICK	Elastin (Fragment) OS=Gallus gallus OX=9031 GN=ELN PE=1 SV=1	99	AVPGVPGVPGVTPGVGGVPS
sp|P07916|ELN_CHICK	Elastin (Fragment) OS=Gallus gallus OX=9031 GN=ELN PE=1 SV=1	89.59	FPGVGVLPGVPT
sp|P07916|ELN_CHICK	Elastin (Fragment) OS=Gallus gallus OX=9031 GN=ELN PE=1 SV=1	99	GAGVGGVPGAVPGAVPGVPGVPGVTPGVGGVPS
sp|P07916|ELN_CHICK	Elastin (Fragment) OS=Gallus gallus OX=9031 GN=ELN PE=1 SV=1	97.88	GAGVLPGAGGIPGVGGVVPGVGVVPGAGVGGPA	Oxidation(P)@12
sp|P07916|ELN_CHICK	Elastin (Fragment) OS=Gallus gallus OX=9031 GN=ELN PE=1 SV=1	99	GAGVLPGAGGVPGVVPGVGVVP
sp|P07916|ELN_CHICK	Elastin (Fragment) OS=Gallus gallus OX=9031 GN=ELN PE=1 SV=1	97.88	GAGVLPGAGGVPGVVPGVGVVPG	Oxidation(P)@12
sp|P07916|ELN_CHICK	Elastin (Fragment) OS=Gallus gallus OX=9031 GN=ELN PE=1 SV=1	86.54	GAGVLPGAGGVPGVVPGVGVVPGLVPGVGGIPGVAGV	Oxidation(P)@32
sp|P07916|ELN_CHICK	Elastin (Fragment) OS=Gallus gallus OX=9031 GN=ELN PE=1 SV=1	98.25	GLAPGVGGLAPGVGAVPGVGGPA
sp|P07916|ELN_CHICK	Elastin (Fragment) OS=Gallus gallus OX=9031 GN=ELN PE=1 SV=1	99	GVLPGAGGIPGVGGVVPGVGVVPGAGVGGPA
sp|P07916|ELN_CHICK	Elastin (Fragment) OS=Gallus gallus OX=9031 GN=ELN PE=1 SV=1	99	GVPGVPGVPGVPGVPGVVPGVGV	Oxidation(P)@6
sp|P07916|ELN_CHICK	Elastin (Fragment) OS=Gallus gallus OX=9031 GN=ELN PE=1 SV=1	99	GVPGVPGVPGVPGVPGVVPGVGVGGPA
sp|P07916|ELN_CHICK	Elastin (Fragment) OS=Gallus gallus OX=9031 GN=ELN PE=1 SV=1	99	GVPGVPGVPGVPGVPGVVPGVGVGGPAA
sp|P07916|ELN_CHICK	Elastin (Fragment) OS=Gallus gallus OX=9031 GN=ELN PE=1 SV=1	99	LVPGVGVPGVGVLPGAGIPQ
sp|P07916|ELN_CHICK	Elastin (Fragment) OS=Gallus gallus OX=9031 GN=ELN PE=1 SV=1	95.41	VPGVGGLAPGVGGLAPGVGAVPGVGGPA
sp|P07916|ELN_CHICK	Elastin (Fragment) OS=Gallus gallus OX=9031 GN=ELN PE=1 SV=1	98.8	VPGVGVPGVGVLPGAGIPQ
tr|A0A1V4KKJ0|A0A1V4KKJ0_PATFA; tr|A0A1V4KKD4|A0A1V4KKD4_PATFA	Elongation factor 1-alpha 2 isoform B OS=Patagioenas fasciata monilis OX=372326 GN=EEF1A2 PE=4 SV=1; Elongation factor 1-alpha 2 isoform A OS=Patagioenas fasciata monilis OX=372326 GN=EEF1A2 PE=3 SV=1	87.27	EALDTILPPTRPTDKPL
tr|A0A1V4KKJ0|A0A1V4KKJ0_PATFA; tr|A0A1V4KKD4|A0A1V4KKD4_PATFA	Elongation factor 1-alpha 2 isoform B OS=Patagioenas fasciata monilis OX=372326 GN=EEF1A2 PE=4 SV=1; Elongation factor 1-alpha 2 isoform A OS=Patagioenas fasciata monilis OX=372326 GN=EEF1A2 PE=3 SV=1	99	GDNMLEPSPNMPW
tr|A0A1V4KKJ0|A0A1V4KKJ0_PATFA; tr|A0A1V4KKD4|A0A1V4KKD4_PATFA	Elongation factor 1-alpha 2 isoform B OS=Patagioenas fasciata monilis OX=372326 GN=EEF1A2 PE=4 SV=1; Elongation factor 1-alpha 2 isoform A OS=Patagioenas fasciata monilis OX=372326 GN=EEF1A2 PE=3 SV=1	98.83	HGDNMLEPSPN
tr|A0A1V4KKJ0|A0A1V4KKJ0_PATFA; tr|A0A1V4KKD4|A0A1V4KKD4_PATFA	Elongation factor 1-alpha 2 isoform B OS=Patagioenas fasciata monilis OX=372326 GN=EEF1A2 PE=4 SV=1; Elongation factor 1-alpha 2 isoform A OS=Patagioenas fasciata monilis OX=372326 GN=EEF1A2 PE=3 SV=1	99	HGDNMLEPSPNMPW
tr|A0A1V4KKJ0|A0A1V4KKJ0_PATFA; tr|A0A1V4KKD4|A0A1V4KKD4_PATFA	Elongation factor 1-alpha 2 isoform B OS=Patagioenas fasciata monilis OX=372326 GN=EEF1A2 PE=4 SV=1; Elongation factor 1-alpha 2 isoform A OS=Patagioenas fasciata monilis OX=372326 GN=EEF1A2 PE=3 SV=1	98.86	LEALDTILPPTRPTDKPL
tr|U3IAW3|U3IAW3_ANAPL; tr|R0L3B7|R0L3B7_ANAPL; tr|Q5ZJT7|Q5ZJT7_CHICK; tr|H0ZMU1|H0ZMU1_TAEGU; tr|G1NG91|G1NG91_MELGA; tr|A0A2P4SSA5|A0A2P4SSA5_BAMTH; tr|A0A2I0MWE7|A0A2I0MWE7_COLLI; tr|A0A226PF90|A0A226PF90_COLVI; tr|A0A226NLZ2|A0A226NLZ2_CALSU; tr|A0A218UPE1|A0A218UPE1_9PASE; tr|A0A1V4KGL2|A0A1V4KGL2_PATFA; tr|A0A0Q3X6W3|A0A0Q3X6W3_AMAAE; tr|A0A0A0AZ68|A0A0A0AZ68_CHAVO; tr|A0A093QVU4|A0A093QVU…	Elongin C OS=Anas platyrhynchos OX=8839 GN=ELOC PE=3 SV=1; Transcription elongation factor B polypeptide 1 (Fragment) OS=Anas platyrhynchos OX=8839 GN=Anapl_06194 PE=3 SV=1; Uncharacterized protein OS=Gallus gallus OX=9031 GN=ELOC PE=2 SV=1; Elongin C OS=Taeniopygia guttata OX=59729 GN=ELOC PE=3 SV=1; Uncharacterized protein OS=Meleagris gallopavo OX=9103 GN=ELOC PE=3 SV=1; Uncharacterized protei…	81.58	TNSSTEIPEFPIAPE
tr|Q9DE38|Q9DE38_MELGA	Fast skeletal muscle troponin T OS=Meleagris gallopavo OX=9103 PE=2 SV=1	99	GEKVDFDDIQK
tr|Q9PWB3|Q9PWB3_COTJA	Fast troponin T isoform (Fragment) OS=Coturnix japonica OX=93934 PE=2 SV=1	99	AEEVHEPAPPPEE
tr|Q9PWB3|Q9PWB3_COTJA	Fast troponin T isoform (Fragment) OS=Coturnix japonica OX=93934 PE=2 SV=1	93.97	AEEVHEPAPPPEEAPE
tr|Q9PWB3|Q9PWB3_COTJA	Fast troponin T isoform (Fragment) OS=Coturnix japonica OX=93934 PE=2 SV=1	99	AEEVHEPAPPPEEAPEEEEKPR
tr|Q9PWB3|Q9PWB3_COTJA	Fast troponin T isoform (Fragment) OS=Coturnix japonica OX=93934 PE=2 SV=1	85.53	APPPEEAPEEEEKPR
tr|Q9PWB3|Q9PWB3_COTJA	Fast troponin T isoform (Fragment) OS=Coturnix japonica OX=93934 PE=2 SV=1	99	EPAPPPEEAPEEEEKPR
RRRRRtr|A0A0L6IA14|A0A0L6IA14_9BURK	Flagellar motor switch protein FliN OS=Achromobacter piechaudii OX=72556 GN=AKG08_11880 PE=4 SV=1	99	AAPAPAAPAP
RRRRRtr|A0A0L6IA14|A0A0L6IA14_9BURK	Flagellar motor switch protein FliN OS=Achromobacter piechaudii OX=72556 GN=AKG08_11880 PE=4 SV=1	99	APAAPAPAPA
RRRRRtr|A0A0L6IA14|A0A0L6IA14_9BURK	Flagellar motor switch protein FliN OS=Achromobacter piechaudii OX=72556 GN=AKG08_11880 PE=4 SV=1	99	PAAAPAPAAP
RRRRRtr|A0A0L6IA14|A0A0L6IA14_9BURK	Flagellar motor switch protein FliN OS=Achromobacter piechaudii OX=72556 GN=AKG08_11880 PE=4 SV=1	90.7	PAAPAPAPA
RRRRRtr|A0A0L6IA14|A0A0L6IA14_9BURK	Flagellar motor switch protein FliN OS=Achromobacter piechaudii OX=72556 GN=AKG08_11880 PE=4 SV=1	97.94	PAPAAPAPAP
tr|A0A087R4G3|A0A087R4G3_APTFO	Fructose-bisphosphate aldolase (Fragment) OS=Aptenodytes forsteri OX=9233 GN=AS27_11077 PE=3 SV=1	89.23	LSSVGAENTEENR
tr|A0A087R4G3|A0A087R4G3_APTFO	Fructose-bisphosphate aldolase (Fragment) OS=Aptenodytes forsteri OX=9233 GN=AS27_11077 PE=3 SV=1	99	PEILPDGDHDLK
tr|A0A087R4G3|A0A087R4G3_APTFO	Fructose-bisphosphate aldolase (Fragment) OS=Aptenodytes forsteri OX=9233 GN=AS27_11077 PE=3 SV=1	82.41	QKADDGRPFPQ	Gln->pyro-Glu@N-term
tr|A0A087R4G3|A0A087R4G3_APTFO	Fructose-bisphosphate aldolase (Fragment) OS=Aptenodytes forsteri OX=9233 GN=AS27_11077 PE=3 SV=1	96.81	VEPEILPDGDHD
tr|A0A087R4G3|A0A087R4G3_APTFO	Fructose-bisphosphate aldolase (Fragment) OS=Aptenodytes forsteri OX=9233 GN=AS27_11077 PE=3 SV=1	99	VEPEILPDGDHDL
tr|A0A087R4G3|A0A087R4G3_APTFO	Fructose-bisphosphate aldolase (Fragment) OS=Aptenodytes forsteri OX=9233 GN=AS27_11077 PE=3 SV=1	99	VEPEILPDGDHDLK
tr|U3JVH9|U3JVH9_FICAL	Fructose-bisphosphate aldolase OS=Ficedula albicollis OX=59894 PE=3 SV=1	95.05	TVPPAVPGIT
tr|U3JVH9|U3JVH9_FICAL	Fructose-bisphosphate aldolase OS=Ficedula albicollis OX=59894 PE=3 SV=1	96.12	VPPAVPGIT
tr|A0A1V4K2N1|A0A1V4K2N1_PATFA; tr|A0A1V4K2D1|A0A1V4K2D1_PATFA	Fructose-bisphosphate aldolase OS=Patagioenas fasciata monilis OX=372326 GN=SPAG5 PE=3 SV=1; Fructose-bisphosphate aldolase OS=Patagioenas fasciata monilis OX=372326 GN=SPAG5 PE=3 SV=1	97.62	VEPEILPDGDHDLKR
tr|A0A091HYN1|A0A091HYN1_CALAN	Gamma-secretase-activating protein (Fragment) OS=Calypte anna OX=9244 GN=N300_00454 PE=4 SV=1	92.92	VTCTTDIISIP	Cys->Dha(C)@3
tr|F1NIJ6|F1NIJ6_CHICK; tr|A0A226PV81|A0A226PV81_COLVI; tr|A0A1D5PRS4|A0A1D5PRS4_CHICK	Glucose-6-phosphate isomerase OS=Gallus gallus OX=9031 GN=GPI PE=3 SV=1; Glucose-6-phosphate isomerase OS=Colinus virginianus OX=9014 GN=H355_015534 PE=3 SV=1; Glucose-6-phosphate isomerase OS=Gallus gallus OX=9031 GN=GPI PE=3 SV=1	99	AITDVVNIGIGGSDLGPL
tr|F1NIJ6|F1NIJ6_CHICK; tr|A0A226PV81|A0A226PV81_COLVI; tr|A0A1D5PRS4|A0A1D5PRS4_CHICK	Glucose-6-phosphate isomerase OS=Gallus gallus OX=9031 GN=GPI PE=3 SV=1; Glucose-6-phosphate isomerase OS=Colinus virginianus OX=9014 GN=H355_015534 PE=3 SV=1; Glucose-6-phosphate isomerase OS=Gallus gallus OX=9031 GN=GPI PE=3 SV=1	99	AITDVVNIGIGGSDLGPLMVTEALKPY
tr|F1NIJ6|F1NIJ6_CHICK; tr|A0A226PV81|A0A226PV81_COLVI; tr|A0A1D5PRS4|A0A1D5PRS4_CHICK	Glucose-6-phosphate isomerase OS=Gallus gallus OX=9031 GN=GPI PE=3 SV=1; Glucose-6-phosphate isomerase OS=Colinus virginianus OX=9014 GN=H355_015534 PE=3 SV=1; Glucose-6-phosphate isomerase OS=Gallus gallus OX=9031 GN=GPI PE=3 SV=1	96.52	DINSYDQWGVELGK
tr|F1NIJ6|F1NIJ6_CHICK; tr|A0A226PV81|A0A226PV81_COLVI; tr|A0A1D5PRS4|A0A1D5PRS4_CHICK	Glucose-6-phosphate isomerase OS=Gallus gallus OX=9031 GN=GPI PE=3 SV=1; Glucose-6-phosphate isomerase OS=Colinus virginianus OX=9014 GN=H355_015534 PE=3 SV=1; Glucose-6-phosphate isomerase OS=Gallus gallus OX=9031 GN=GPI PE=3 SV=1	99	FQQGDMESNGK
tr|F1NIJ6|F1NIJ6_CHICK; tr|A0A226PV81|A0A226PV81_COLVI; tr|A0A1D5PRS4|A0A1D5PRS4_CHICK	Glucose-6-phosphate isomerase OS=Gallus gallus OX=9031 GN=GPI PE=3 SV=1; Glucose-6-phosphate isomerase OS=Colinus virginianus OX=9014 GN=H355_015534 PE=3 SV=1; Glucose-6-phosphate isomerase OS=Gallus gallus OX=9031 GN=GPI PE=3 SV=1	95.1	IEPELESDAPVTSH
tr|F1NIJ6|F1NIJ6_CHICK; tr|A0A226PV81|A0A226PV81_COLVI; tr|A0A1D5PRS4|A0A1D5PRS4_CHICK	Glucose-6-phosphate isomerase OS=Gallus gallus OX=9031 GN=GPI PE=3 SV=1; Glucose-6-phosphate isomerase OS=Colinus virginianus OX=9014 GN=H355_015534 PE=3 SV=1; Glucose-6-phosphate isomerase OS=Gallus gallus OX=9031 GN=GPI PE=3 SV=1	94.49	KIEPELESDAPVTS
tr|F1NIJ6|F1NIJ6_CHICK; tr|A0A226PV81|A0A226PV81_COLVI; tr|A0A1D5PRS4|A0A1D5PRS4_CHICK	Glucose-6-phosphate isomerase OS=Gallus gallus OX=9031 GN=GPI PE=3 SV=1; Glucose-6-phosphate isomerase OS=Colinus virginianus OX=9014 GN=H355_015534 PE=3 SV=1; Glucose-6-phosphate isomerase OS=Gallus gallus OX=9031 GN=GPI PE=3 SV=1	99	KIEPELESDAPVTSH
tr|F1NIJ6|F1NIJ6_CHICK; tr|A0A226PV81|A0A226PV81_COLVI; tr|A0A1D5PRS4|A0A1D5PRS4_CHICK	Glucose-6-phosphate isomerase OS=Gallus gallus OX=9031 GN=GPI PE=3 SV=1; Glucose-6-phosphate isomerase OS=Colinus virginianus OX=9014 GN=H355_015534 PE=3 SV=1; Glucose-6-phosphate isomerase OS=Gallus gallus OX=9031 GN=GPI PE=3 SV=1	80.46	NIGIGGSDLGPL
tr|G1NMR6|G1NMR6_MELGA; tr|F1NH87|F1NH87_CHICK; tr|A0A2P4T5T0|A0A2P4T5T0_BAMTH; tr|A0A226MZ71|A0A226MZ71_CALSU; sp|P00356|G3P_CHICK	Glyceraldehyde-3-phosphate dehydrogenase OS=Meleagris gallopavo OX=9103 GN=GAPDH PE=3 SV=1; Glyceraldehyde-3-phosphate dehydrogenase OS=Gallus gallus OX=9031 GN=GAPDH PE=3 SV=2; Glyceraldehyde-3-phosphate dehydrogenase OS=Bambusicola thoracicus OX=9083 GN=CIB84_004528 PE=3 SV=1; Glyceraldehyde-3-phosphate dehydrogenase OS=Callipepla squamata OX=9009 GN=ASZ78_000789 PE=3 SV=1; Glyceraldehyde-3-pho…	98.92	AINDPFIDLN
tr|G1NMR6|G1NMR6_MELGA; tr|F1NH87|F1NH87_CHICK; tr|A0A2P4T5T0|A0A2P4T5T0_BAMTH; tr|A0A226MZ71|A0A226MZ71_CALSU; sp|P00356|G3P_CHICK	Glyceraldehyde-3-phosphate dehydrogenase OS=Meleagris gallopavo OX=9103 GN=GAPDH PE=3 SV=1; Glyceraldehyde-3-phosphate dehydrogenase OS=Gallus gallus OX=9031 GN=GAPDH PE=3 SV=2; Glyceraldehyde-3-phosphate dehydrogenase OS=Bambusicola thoracicus OX=9083 GN=CIB84_004528 PE=3 SV=1; Glyceraldehyde-3-phosphate dehydrogenase OS=Callipepla squamata OX=9009 GN=ASZ78_000789 PE=3 SV=1; Glyceraldehyde-3-pho…	97.95	LVINGHAITIF
tr|G1NMR6|G1NMR6_MELGA; tr|F1NH87|F1NH87_CHICK; tr|A0A2P4T5T0|A0A2P4T5T0_BAMTH; tr|A0A226MZ71|A0A226MZ71_CALSU; sp|P00356|G3P_CHICK	Glyceraldehyde-3-phosphate dehydrogenase OS=Meleagris gallopavo OX=9103 GN=GAPDH PE=3 SV=1; Glyceraldehyde-3-phosphate dehydrogenase OS=Gallus gallus OX=9031 GN=GAPDH PE=3 SV=2; Glyceraldehyde-3-phosphate dehydrogenase OS=Bambusicola thoracicus OX=9083 GN=CIB84_004528 PE=3 SV=1; Glyceraldehyde-3-phosphate dehydrogenase OS=Callipepla squamata OX=9009 GN=ASZ78_000789 PE=3 SV=1; Glyceraldehyde-3-pho…	99	RVIISAPSADAPM
tr|G1NMR6|G1NMR6_MELGA; tr|F1NH87|F1NH87_CHICK; tr|A0A2P4T5T0|A0A2P4T5T0_BAMTH; tr|A0A226MZ71|A0A226MZ71_CALSU; sp|P00356|G3P_CHICK	Glyceraldehyde-3-phosphate dehydrogenase OS=Meleagris gallopavo OX=9103 GN=GAPDH PE=3 SV=1; Glyceraldehyde-3-phosphate dehydrogenase OS=Gallus gallus OX=9031 GN=GAPDH PE=3 SV=2; Glyceraldehyde-3-phosphate dehydrogenase OS=Bambusicola thoracicus OX=9083 GN=CIB84_004528 PE=3 SV=1; Glyceraldehyde-3-phosphate dehydrogenase OS=Callipepla squamata OX=9009 GN=ASZ78_000789 PE=3 SV=1; Glyceraldehyde-3-pho…	96.22	VIHDNFGIVEGL
tr|G1NMR6|G1NMR6_MELGA; tr|F1NH87|F1NH87_CHICK; tr|A0A2P4T5T0|A0A2P4T5T0_BAMTH; tr|A0A226MZ71|A0A226MZ71_CALSU; sp|P00356|G3P_CHICK	Glyceraldehyde-3-phosphate dehydrogenase OS=Meleagris gallopavo OX=9103 GN=GAPDH PE=3 SV=1; Glyceraldehyde-3-phosphate dehydrogenase OS=Gallus gallus OX=9031 GN=GAPDH PE=3 SV=2; Glyceraldehyde-3-phosphate dehydrogenase OS=Bambusicola thoracicus OX=9083 GN=CIB84_004528 PE=3 SV=1; Glyceraldehyde-3-phosphate dehydrogenase OS=Callipepla squamata OX=9009 GN=ASZ78_000789 PE=3 SV=1; Glyceraldehyde-3-pho…	85.39	VIHDNFGIVEGLM
tr|G1NMR6|G1NMR6_MELGA; tr|F1NH87|F1NH87_CHICK; tr|A0A2P4T5T0|A0A2P4T5T0_BAMTH; tr|A0A226MZ71|A0A226MZ71_CALSU; sp|P00356|G3P_CHICK	Glyceraldehyde-3-phosphate dehydrogenase OS=Meleagris gallopavo OX=9103 GN=GAPDH PE=3 SV=1; Glyceraldehyde-3-phosphate dehydrogenase OS=Gallus gallus OX=9031 GN=GAPDH PE=3 SV=2; Glyceraldehyde-3-phosphate dehydrogenase OS=Bambusicola thoracicus OX=9083 GN=CIB84_004528 PE=3 SV=1; Glyceraldehyde-3-phosphate dehydrogenase OS=Callipepla squamata OX=9009 GN=ASZ78_000789 PE=3 SV=1; Glyceraldehyde-3-pho…	99	VIISAPSADAPM	Oxidation(M)@12
tr|A0A2P4TBP9|A0A2P4TBP9_BAMTH; tr|A0A226NYP8|A0A226NYP8_COLVI; tr|A0A226MMK9|A0A226MMK9_CALSU; tr|A0A1D5PA73|A0A1D5PA73_CHICK; tr|A0A1D5P1Y7|A0A1D5P1Y7_CHICK	Glycerol-3-phosphate dehydrogenase [NAD(+)] (Fragment) OS=Bambusicola thoracicus OX=9083 GN=CIB84_002475 PE=3 SV=1; Glycerol-3-phosphate dehydrogenase [NAD(+)] OS=Colinus virginianus OX=9014 GN=H355_001695 PE=3 SV=1; Glycerol-3-phosphate dehydrogenase [NAD(+)] OS=Callipepla squamata OX=9009 GN=ASZ78_008797 PE=3 SV=1; Glycerol-3-phosphate dehydrogenase [NAD(+)] OS=Gallus gallus OX=9031 GN=ASIC1 PE…	91.58	VLEEEVGGR
tr|F1NAX3|F1NAX3_CHICK; tr|A0A2P4S4G1|A0A2P4S4G1_BAMTH; sp|Q5F4B1|PGP_CHICK	Glycerol-3-phosphate phosphatase OS=Gallus gallus OX=9031 GN=PGP PE=3 SV=3; Uncharacterized protein (Fragment) OS=Bambusicola thoracicus OX=9083 GN=CIB84_017245 PE=4 SV=1; Glycerol-3-phosphate phosphatase OS=Gallus gallus OX=9031 GN=PGP PE=2 SV=1	99	VLGGPALSAELEAAGIPHLGPGPA
tr|A0A091QG56|A0A091QG56_MERNU	Glycogen debranching enzyme (Fragment) OS=Merops nubicus OX=57421 GN=N331_08060 PE=4 SV=1	99	GYDELVPH
RRRRRtr|A0A0L6I383|A0A0L6I383_9MICO	Glycosyl transferase OS=Microbacterium sp. GCS4 OX=1692239 GN=AKH00_07270 PE=4 SV=1	80.27	HAYYDAIGPADA
tr|A0A1V4J7W8|A0A1V4J7W8_PATFA	Heat shock cognate protein isoform B OS=Patagioenas fasciata monilis OX=372326 GN=HSPA8 PE=3 SV=1	99	GGMPGGMPGGFPGGGAPPSGGA
tr|Q75PJ5|Q75PJ5_NUMME; tr|A0ZT13|A0ZT13_COTJA; tr|A0PA15|A0PA15_COTJA; tr|A0A2P4TEK9|A0A2P4TEK9_BAMTH; sp|Q90593|BIP_CHICK	Heat shock protein OS=Numida meleagris OX=8996 GN=hspa5 PE=2 SV=1; Heat shock protein 70kDa OS=Coturnix japonica OX=93934 GN=HSPA5 PE=2 SV=1; Heat shock protein 70kDa OS=Coturnix japonica OX=93934 GN=HSPA5 PE=3 SV=1; Uncharacterized protein OS=Bambusicola thoracicus OX=9083 GN=CIB84_001437 PE=3 SV=1; Endoplasmic reticulum chaperone BiP OS=Gallus gallus OX=9031 GN=HSPA5 PE=1 SV=1	99	TLGIETVGGVMTK
tr|A0A2I0MJI2|A0A2I0MJI2_COLLI; tr|A0A2I0MJG1|A0A2I0MJG1_COLLI; tr|A0A2I0MJF5|A0A2I0MJF5_COLLI; tr|A0A226MHF2|A0A226MHF2_COLVI; tr|A0A218V019|A0A218V019_9PASE; tr|A0A218UZW9|A0A218UZW9_9PASE	Histone H3 OS=Columba livia OX=8932 GN=A306_00004816 PE=3 SV=1; Histone H3 OS=Columba livia OX=8932 GN=A306_00004830 PE=3 SV=1; Histone H3 OS=Columba livia OX=8932 GN=A306_00004826 PE=3 SV=1; Histone H4 OS=Colinus virginianus OX=9014 GN=H355_005447 PE=3 SV=1; Histone H4 OS=Lonchura striata domestica OX=299123 GN=H3_4 PE=3 SV=1; Histone H3 OS=Lonchura striata domestica OX=299123 GN=H3_2 PE=3 SV=1	94.25	DNIQGITKPA
RRRRRtr|A0A093J9J7|A0A093J9J7_FULGA	Homeodomain-interacting protein kinase 3 OS=Fulmarus glacialis OX=30455 GN=N327_07674 PE=4 SV=1	92.39	QSLIGARFQLP	Gln->pyro-Glu@N-term
tr|A0A091H9P3|A0A091H9P3_BUCRH	Interleukin (Fragment) OS=Buceros rhinoceros silvestris OX=175836 GN=N320_03188 PE=3 SV=1	99	PENFVDGCLSAV	Cys->Dha(C)@8
tr|A0A087VHM8|A0A087VHM8_BALRE	Kinesin-like KIF15 (Fragment) OS=Balearica regulorum gibbericeps OX=100784 GN=N312_11497 PE=3 SV=1	81.91	LEEKEEEI
tr|E1BTT8|E1BTT8_CHICK	L-lactate dehydrogenase OS=Gallus gallus OX=9031 GN=LDHA PE=3 SV=2	94.31	ADTLWGIQKEL
tr|E1BTT8|E1BTT8_CHICK	L-lactate dehydrogenase OS=Gallus gallus OX=9031 GN=LDHA PE=3 SV=2	99	AIGLSVADLAETIMK
tr|E1BTT8|E1BTT8_CHICK	L-lactate dehydrogenase OS=Gallus gallus OX=9031 GN=LDHA PE=3 SV=2	97.85	AIGLSVADLAETIMKNLR
tr|E1BTT8|E1BTT8_CHICK	L-lactate dehydrogenase OS=Gallus gallus OX=9031 GN=LDHA PE=3 SV=2	90.52	ALHPDMGTDADK
tr|E1BTT8|E1BTT8_CHICK	L-lactate dehydrogenase OS=Gallus gallus OX=9031 GN=LDHA PE=3 SV=2	99	ALHPDMGTDADKEH
tr|E1BTT8|E1BTT8_CHICK	L-lactate dehydrogenase OS=Gallus gallus OX=9031 GN=LDHA PE=3 SV=2	99	ALHPDMGTDADKEHW
tr|E1BTT8|E1BTT8_CHICK	L-lactate dehydrogenase OS=Gallus gallus OX=9031 GN=LDHA PE=3 SV=2	99	ALHPDMGTDADKEHWK
tr|E1BTT8|E1BTT8_CHICK	L-lactate dehydrogenase OS=Gallus gallus OX=9031 GN=LDHA PE=3 SV=2	99	GSSGITDVVKM
tr|E1BTT8|E1BTT8_CHICK	L-lactate dehydrogenase OS=Gallus gallus OX=9031 GN=LDHA PE=3 SV=2	99	HPDMGTDADKEH
tr|E1BTT8|E1BTT8_CHICK	L-lactate dehydrogenase OS=Gallus gallus OX=9031 GN=LDHA PE=3 SV=2	99	HPDMGTDADKEHW
tr|E1BTT8|E1BTT8_CHICK	L-lactate dehydrogenase OS=Gallus gallus OX=9031 GN=LDHA PE=3 SV=2	99	IVGEHGDSSVPVWSGVNV
tr|E1BTT8|E1BTT8_CHICK	L-lactate dehydrogenase OS=Gallus gallus OX=9031 GN=LDHA PE=3 SV=2	98	IVGEHGDSSVPVWSGVNVA
tr|E1BTT8|E1BTT8_CHICK	L-lactate dehydrogenase OS=Gallus gallus OX=9031 GN=LDHA PE=3 SV=2	86.93	KALHPDMGTDADKEH
tr|E1BTT8|E1BTT8_CHICK	L-lactate dehydrogenase OS=Gallus gallus OX=9031 GN=LDHA PE=3 SV=2	99	LHPDMGTDADKEH
tr|E1BTT8|E1BTT8_CHICK	L-lactate dehydrogenase OS=Gallus gallus OX=9031 GN=LDHA PE=3 SV=2	98.21	LIVSNPVDIL
tr|E1BTT8|E1BTT8_CHICK	L-lactate dehydrogenase OS=Gallus gallus OX=9031 GN=LDHA PE=3 SV=2	99	LLIVSNPVDIL
tr|E1BTT8|E1BTT8_CHICK	L-lactate dehydrogenase OS=Gallus gallus OX=9031 GN=LDHA PE=3 SV=2	99	NVNIFKFIIPNV
tr|E1BTT8|E1BTT8_CHICK	L-lactate dehydrogenase OS=Gallus gallus OX=9031 GN=LDHA PE=3 SV=2	99	NVNIFKFIIPNVVK
tr|E1BTT8|E1BTT8_CHICK	L-lactate dehydrogenase OS=Gallus gallus OX=9031 GN=LDHA PE=3 SV=2	98.44	SADTLWGIQK
tr|E1BTT8|E1BTT8_CHICK	L-lactate dehydrogenase OS=Gallus gallus OX=9031 GN=LDHA PE=3 SV=2	99	SADTLWGIQKEL
tr|E1BTT8|E1BTT8_CHICK	L-lactate dehydrogenase OS=Gallus gallus OX=9031 GN=LDHA PE=3 SV=2	99	SADTLWGIQKELQ
tr|E1BTT8|E1BTT8_CHICK	L-lactate dehydrogenase OS=Gallus gallus OX=9031 GN=LDHA PE=3 SV=2	99	SADTLWGIQKELQF
tr|E1BTT8|E1BTT8_CHICK	L-lactate dehydrogenase OS=Gallus gallus OX=9031 GN=LDHA PE=3 SV=2	92.57	SNPVDILTYVAWKISGFPK
tr|E1BTT8|E1BTT8_CHICK	L-lactate dehydrogenase OS=Gallus gallus OX=9031 GN=LDHA PE=3 SV=2	98.71	SVADLAETIMK
tr|E1BTT8|E1BTT8_CHICK	L-lactate dehydrogenase OS=Gallus gallus OX=9031 GN=LDHA PE=3 SV=2	99	SVADLAETIMKNL
tr|E1BTT8|E1BTT8_CHICK	L-lactate dehydrogenase OS=Gallus gallus OX=9031 GN=LDHA PE=3 SV=2	99	SVADLAETIMKNLR
tr|E1BTT8|E1BTT8_CHICK	L-lactate dehydrogenase OS=Gallus gallus OX=9031 GN=LDHA PE=3 SV=2	99	TLVDVVEDKLKGEM
tr|E1BTT8|E1BTT8_CHICK	L-lactate dehydrogenase OS=Gallus gallus OX=9031 GN=LDHA PE=3 SV=2	85.14	TLVDVVEDKLKGEML
tr|E1BTT8|E1BTT8_CHICK	L-lactate dehydrogenase OS=Gallus gallus OX=9031 GN=LDHA PE=3 SV=2	92.98	VLGSSGITDVVK
tr|E1BTT8|E1BTT8_CHICK	L-lactate dehydrogenase OS=Gallus gallus OX=9031 GN=LDHA PE=3 SV=2	98.75	VLGSSGITDVVKM
RRRRRtr|A0A0L6KAK6|A0A0L6KAK6_9RHIZ	Membrane protein OS=Agrobacterium sp. SUL3 OX=1701910 GN=AKG12_09045 PE=4 SV=1	85.89	LAGTGAGIAGGIAFGAL
RRRRRtr|A0A218V2X2|A0A218V2X2_9PASE	Methionine adenosyltransferase 2 subunit beta OS=Lonchura striata domestica OX=299123 GN=MAT2B PE=3 SV=1	90.23	VNASAAVNLQSAADP
tr|D0VX26|D0VX26_CHICK	Mitochondrial cytochrome c1, heme protein OS=Gallus gallus OX=9031 PE=1 SV=1	99	GELELHPPAFPW
tr|Q90724|Q90724_CHICK	Myomesin OS=Gallus gallus OX=9031 PE=2 SV=1	97.17	AANLAGVGTPSLPSKPF
tr|Q90724|Q90724_CHICK	Myomesin OS=Gallus gallus OX=9031 PE=2 SV=1	99	ATNQAGVGRPSDTTDPV
tr|Q90724|Q90724_CHICK	Myomesin OS=Gallus gallus OX=9031 PE=2 SV=1	99	DADAEIPGAPGAPL
tr|Q90724|Q90724_CHICK	Myomesin OS=Gallus gallus OX=9031 PE=2 SV=1	94.03	EEEPAEGVVPGPPTDL
tr|Q90724|Q90724_CHICK	Myomesin OS=Gallus gallus OX=9031 PE=2 SV=1	84.52	EEPAEGVVPGPPTDL
tr|Q90724|Q90724_CHICK	Myomesin OS=Gallus gallus OX=9031 PE=2 SV=1	97.77	GVGTPSLPSKPF
tr|Q90724|Q90724_CHICK	Myomesin OS=Gallus gallus OX=9031 PE=2 SV=1	99	IIVTEEEPAEGVVPGPPTDL
tr|Q90724|Q90724_CHICK	Myomesin OS=Gallus gallus OX=9031 PE=2 SV=1	99	IVTEEEPAEGVVPGPPTDL
tr|Q90724|Q90724_CHICK	Myomesin OS=Gallus gallus OX=9031 PE=2 SV=1	98.08	NLAGVGTPSLPSKP
tr|Q90724|Q90724_CHICK	Myomesin OS=Gallus gallus OX=9031 PE=2 SV=1	99	NLAGVGTPSLPSKPF
tr|Q90724|Q90724_CHICK	Myomesin OS=Gallus gallus OX=9031 PE=2 SV=1	99	NQAGVGRPSDTTDPV
tr|Q90724|Q90724_CHICK	Myomesin OS=Gallus gallus OX=9031 PE=2 SV=1	97.77	TEEEPAEGVVPGPPTDL
tr|Q90724|Q90724_CHICK	Myomesin OS=Gallus gallus OX=9031 PE=2 SV=1	99	TVDLSGQAFDEAFAEFQR
tr|Q90724|Q90724_CHICK	Myomesin OS=Gallus gallus OX=9031 PE=2 SV=1	83.71	TVDLSGQAFDEAFAEFQRLK
tr|Q90724|Q90724_CHICK	Myomesin OS=Gallus gallus OX=9031 PE=2 SV=1	99	TVDLSGQAFDEAFAEFQRLKQAA
tr|Q90724|Q90724_CHICK	Myomesin OS=Gallus gallus OX=9031 PE=2 SV=1	95.4	VRDADAEIPGAPGAPL
sp|P02604|MLE1_CHICK	Myosin light chain 1, skeletal muscle isoform OS=Gallus gallus OX=9031 PE=1 SV=3	99	AAPAPAPAPA
sp|P02604|MLE1_CHICK	Myosin light chain 1, skeletal muscle isoform OS=Gallus gallus OX=9031 PE=1 SV=3	94.24	AAPAPAPAPAPA
sp|P02604|MLE1_CHICK	Myosin light chain 1, skeletal muscle isoform OS=Gallus gallus OX=9031 PE=1 SV=3	99	ANNKDQGTFEDFVEGL
sp|P02604|MLE1_CHICK	Myosin light chain 1, skeletal muscle isoform OS=Gallus gallus OX=9031 PE=1 SV=3	90.7	APAPAPAPA
sp|P02604|MLE1_CHICK	Myosin light chain 1, skeletal muscle isoform OS=Gallus gallus OX=9031 PE=1 SV=3	98.19	DQGTFEDFVEGL
sp|P02604|MLE1_CHICK	Myosin light chain 1, skeletal muscle isoform OS=Gallus gallus OX=9031 PE=1 SV=3	91.29	GQNPTNAEIN
sp|P02604|MLE1_CHICK	Myosin light chain 1, skeletal muscle isoform OS=Gallus gallus OX=9031 PE=1 SV=3	99	GQNPTNAEINK
sp|P02604|MLE1_CHICK	Myosin light chain 1, skeletal muscle isoform OS=Gallus gallus OX=9031 PE=1 SV=3	99	ILGNPSKEEM
sp|P02604|MLE1_CHICK	Myosin light chain 1, skeletal muscle isoform OS=Gallus gallus OX=9031 PE=1 SV=3	85.7	LGNPSKEEM
sp|P02604|MLE1_CHICK	Myosin light chain 1, skeletal muscle isoform OS=Gallus gallus OX=9031 PE=1 SV=3	98.01	PAPAPAPAPA
sp|P02609|MLRS_CHICK	Myosin regulatory light chain 2, skeletal muscle isoform OS=Gallus gallus OX=9031 GN=MYLPF PE=1 SV=2	97.94	ADPEDVIMGA
sp|P02609|MLRS_CHICK	Myosin regulatory light chain 2, skeletal muscle isoform OS=Gallus gallus OX=9031 GN=MYLPF PE=1 SV=2	90.27	AFPPDVAGN
sp|P02609|MLRS_CHICK	Myosin regulatory light chain 2, skeletal muscle isoform OS=Gallus gallus OX=9031 GN=MYLPF PE=1 SV=2	99	GADPEDVIMGA
sp|P02609|MLRS_CHICK	Myosin regulatory light chain 2, skeletal muscle isoform OS=Gallus gallus OX=9031 GN=MYLPF PE=1 SV=2	83.64	LKGADPEDVIM
sp|P02609|MLRS_CHICK	Myosin regulatory light chain 2, skeletal muscle isoform OS=Gallus gallus OX=9031 GN=MYLPF PE=1 SV=2	89.45	LKGADPEDVIMGA
tr|A0A093F425|A0A093F425_GAVST	Myosin-3 (Fragment) OS=Gavia stellata OX=37040 GN=N328_02612 PE=3 SV=1	93.38	DDLEGSLEQE
tr|A0A093F425|A0A093F425_GAVST	Myosin-3 (Fragment) OS=Gavia stellata OX=37040 GN=N328_02612 PE=3 SV=1	99	DDLEGSLEQEK
tr|A0A093F425|A0A093F425_GAVST	Myosin-3 (Fragment) OS=Gavia stellata OX=37040 GN=N328_02612 PE=3 SV=1	82.08	DDLEGSLEQEKK
tr|A0A093F425|A0A093F425_GAVST	Myosin-3 (Fragment) OS=Gavia stellata OX=37040 GN=N328_02612 PE=3 SV=1	95.12	DDLQVEEDKV
tr|A0A093F425|A0A093F425_GAVST	Myosin-3 (Fragment) OS=Gavia stellata OX=37040 GN=N328_02612 PE=3 SV=1	98.11	DDLQVEEDKVS
tr|A0A093F425|A0A093F425_GAVST	Myosin-3 (Fragment) OS=Gavia stellata OX=37040 GN=N328_02612 PE=3 SV=1	88.14	DLEGSLEQEK
tr|A0A093F425|A0A093F425_GAVST	Myosin-3 (Fragment) OS=Gavia stellata OX=37040 GN=N328_02612 PE=3 SV=1	99	EQQVDDLEGSLEQEK
tr|A0A093F425|A0A093F425_GAVST	Myosin-3 (Fragment) OS=Gavia stellata OX=37040 GN=N328_02612 PE=3 SV=1	88.82	IEELEEEIE
tr|A0A093F425|A0A093F425_GAVST	Myosin-3 (Fragment) OS=Gavia stellata OX=37040 GN=N328_02612 PE=3 SV=1	84.88	IEELEEEIEAE
tr|A0A093F425|A0A093F425_GAVST	Myosin-3 (Fragment) OS=Gavia stellata OX=37040 GN=N328_02612 PE=3 SV=1	98.96	IEELEEEIEAEH
tr|A0A093F425|A0A093F425_GAVST	Myosin-3 (Fragment) OS=Gavia stellata OX=37040 GN=N328_02612 PE=3 SV=1	99	LEQQVDDLEGSLE
tr|A0A093F425|A0A093F425_GAVST	Myosin-3 (Fragment) OS=Gavia stellata OX=37040 GN=N328_02612 PE=3 SV=1	99	LEQQVDDLEGSLEQ
tr|A0A093F425|A0A093F425_GAVST	Myosin-3 (Fragment) OS=Gavia stellata OX=37040 GN=N328_02612 PE=3 SV=1	99	LEQQVDDLEGSLEQE
tr|A0A093F425|A0A093F425_GAVST	Myosin-3 (Fragment) OS=Gavia stellata OX=37040 GN=N328_02612 PE=3 SV=1	96.92	LEQQVDDLEGSLEQEK
tr|A0A093F425|A0A093F425_GAVST	Myosin-3 (Fragment) OS=Gavia stellata OX=37040 GN=N328_02612 PE=3 SV=1	99	LEQQVDDLEGSLEQEKK
tr|A0A093F425|A0A093F425_GAVST	Myosin-3 (Fragment) OS=Gavia stellata OX=37040 GN=N328_02612 PE=3 SV=1	96.9	QQVDDLEGSLEQEK
tr|A0A093F425|A0A093F425_GAVST	Myosin-3 (Fragment) OS=Gavia stellata OX=37040 GN=N328_02612 PE=3 SV=1	96.4	QVDDLEGSLEQEK
tr|A0A093F425|A0A093F425_GAVST	Myosin-3 (Fragment) OS=Gavia stellata OX=37040 GN=N328_02612 PE=3 SV=1	80.73	TEELEEAK
tr|A0A093F425|A0A093F425_GAVST	Myosin-3 (Fragment) OS=Gavia stellata OX=37040 GN=N328_02612 PE=3 SV=1	82.24	TKLEQQVDDLEGSLE
tr|A0A093F425|A0A093F425_GAVST	Myosin-3 (Fragment) OS=Gavia stellata OX=37040 GN=N328_02612 PE=3 SV=1	99	TKLEQQVDDLEGSLEQEK
tr|A0A093F425|A0A093F425_GAVST	Myosin-3 (Fragment) OS=Gavia stellata OX=37040 GN=N328_02612 PE=3 SV=1	97.45	TLDDLQVEEDK
tr|A0A093F425|A0A093F425_GAVST	Myosin-3 (Fragment) OS=Gavia stellata OX=37040 GN=N328_02612 PE=3 SV=1	99	TLDDLQVEEDKV
tr|A0A093F425|A0A093F425_GAVST	Myosin-3 (Fragment) OS=Gavia stellata OX=37040 GN=N328_02612 PE=3 SV=1	99	TLDDLQVEEDKVS
tr|A0A093F425|A0A093F425_GAVST	Myosin-3 (Fragment) OS=Gavia stellata OX=37040 GN=N328_02612 PE=3 SV=1	95.12	VDDLEGSLEQE
tr|A0A093F425|A0A093F425_GAVST	Myosin-3 (Fragment) OS=Gavia stellata OX=37040 GN=N328_02612 PE=3 SV=1	99	VDDLEGSLEQEK
tr|A0A093F425|A0A093F425_GAVST	Myosin-3 (Fragment) OS=Gavia stellata OX=37040 GN=N328_02612 PE=3 SV=1	87.19	VDDLEGSLEQEKK
tr|A0A091S8D4|A0A091S8D4_NESNO	Myosin-4 (Fragment) OS=Nestor notabilis OX=176057 GN=N333_12656 PE=3 SV=1	96.01	DDLQVEEDKVT
tr|A0A091S8D4|A0A091S8D4_NESNO	Myosin-4 (Fragment) OS=Nestor notabilis OX=176057 GN=N333_12656 PE=3 SV=1	90.6	EDQIISANPL
tr|A0A091S8D4|A0A091S8D4_NESNO	Myosin-4 (Fragment) OS=Nestor notabilis OX=176057 GN=N333_12656 PE=3 SV=1	97.77	EEQAEPDGTEV
tr|A0A091S8D4|A0A091S8D4_NESNO	Myosin-4 (Fragment) OS=Nestor notabilis OX=176057 GN=N333_12656 PE=3 SV=1	99	QREEQAEPDGTEV	Gln->pyro-Glu@N-term
tr|A0A091S8D4|A0A091S8D4_NESNO	Myosin-4 (Fragment) OS=Nestor notabilis OX=176057 GN=N333_12656 PE=3 SV=1	99	QREEQAEPDGTEVA	Gln->pyro-Glu@N-term
tr|A0A091S8D4|A0A091S8D4_NESNO	Myosin-4 (Fragment) OS=Nestor notabilis OX=176057 GN=N333_12656 PE=3 SV=1	99	REEQAEPDGTEV
tr|A0A091S8D4|A0A091S8D4_NESNO	Myosin-4 (Fragment) OS=Nestor notabilis OX=176057 GN=N333_12656 PE=3 SV=1	85.44	REEQAEPDGTEVA
tr|A0A091S8D4|A0A091S8D4_NESNO	Myosin-4 (Fragment) OS=Nestor notabilis OX=176057 GN=N333_12656 PE=3 SV=1	82.86	TEELEEEIEAER
tr|A0A218UHZ5|A0A218UHZ5_9PASE	Myosin-4 OS=Lonchura striata domestica OX=299123 GN=MYH4 PE=3 SV=1	92.89	ELEGEVDAEQK
tr|A0A218UHZ5|A0A218UHZ5_9PASE	Myosin-4 OS=Lonchura striata domestica OX=299123 GN=MYH4 PE=3 SV=1	98.89	IEELEEEIEAER
tr|A0A218UHZ5|A0A218UHZ5_9PASE	Myosin-4 OS=Lonchura striata domestica OX=299123 GN=MYH4 PE=3 SV=1	92.26	MQGTLEDQIIQ
tr|A0A218UHZ5|A0A218UHZ5_9PASE	Myosin-4 OS=Lonchura striata domestica OX=299123 GN=MYH4 PE=3 SV=1	97.22	NAYEESLDHL
tr|A0A218UHZ5|A0A218UHZ5_9PASE	Myosin-4 OS=Lonchura striata domestica OX=299123 GN=MYH4 PE=3 SV=1	99	TLDDLQVEEDKVNT
sp|P16419|MYPC2_CHICK	Myosin-binding protein C, fast-type OS=Gallus gallus OX=9031 GN=MYBPC2 PE=1 SV=3	99	LDVPISGEPAPT
sp|P16419|MYPC2_CHICK	Myosin-binding protein C, fast-type OS=Gallus gallus OX=9031 GN=MYBPC2 PE=1 SV=3	88.53	NFEVFPDTT
sp|P16419|MYPC2_CHICK	Myosin-binding protein C, fast-type OS=Gallus gallus OX=9031 GN=MYBPC2 PE=1 SV=3	81.74	QWEPPKDDGNAEISG
sp|P16419|MYPC2_CHICK	Myosin-binding protein C, fast-type OS=Gallus gallus OX=9031 GN=MYBPC2 PE=1 SV=3	98.79	SWEAPPFDGGMPI
sp|P16419|MYPC2_CHICK	Myosin-binding protein C, fast-type OS=Gallus gallus OX=9031 GN=MYBPC2 PE=1 SV=3	99	VRLDVPISGEPAPT
sp|P16419|MYPC2_CHICK	Myosin-binding protein C, fast-type OS=Gallus gallus OX=9031 GN=MYBPC2 PE=1 SV=3	99	VVDVPDPPQSV
sp|P16419|MYPC2_CHICK	Myosin-binding protein C, fast-type OS=Gallus gallus OX=9031 GN=MYBPC2 PE=1 SV=3	98.29	VVERPGPPQ
sp|P16419|MYPC2_CHICK	Myosin-binding protein C, fast-type OS=Gallus gallus OX=9031 GN=MYBPC2 PE=1 SV=3	95.86	VVERPGPPQAV
RRRRRsp|P16419|MYPC2_CHICK	Myosin-binding protein C, fast-type OS=Gallus gallus OX=9031 GN=MYBPC2 PE=1 SV=3	95.57	KHEQPPPAEK
RRRRRtr|A0A091I2U5|A0A091I2U5_CALAN	Myosin-binding protein C, slow-type (Fragment) OS=Calypte anna OX=9244 GN=N300_05441 PE=4 SV=1	89.93	NGGVTVTGSQPKE
tr|E1C597|E1C597_CHICK; sp|Q05623|MYBPH_CHICK	Myosin-binding protein H OS=Gallus gallus OX=9031 GN=MYBPH PE=4 SV=3; Myosin-binding protein H OS=Gallus gallus OX=9031 GN=MYBPH PE=1 SV=1	96.66	AETPPAPEHPPDAEQPA
tr|E1C597|E1C597_CHICK; sp|Q05623|MYBPH_CHICK	Myosin-binding protein H OS=Gallus gallus OX=9031 GN=MYBPH PE=4 SV=3; Myosin-binding protein H OS=Gallus gallus OX=9031 GN=MYBPH PE=1 SV=1	97.47	EAPAPEPEPEKPK
tr|E1C597|E1C597_CHICK; sp|Q05623|MYBPH_CHICK	Myosin-binding protein H OS=Gallus gallus OX=9031 GN=MYBPH PE=4 SV=3; Myosin-binding protein H OS=Gallus gallus OX=9031 GN=MYBPH PE=1 SV=1	88.87	EWSPPADNGNSEIK
tr|E1C597|E1C597_CHICK; sp|Q05623|MYBPH_CHICK	Myosin-binding protein H OS=Gallus gallus OX=9031 GN=MYBPH PE=4 SV=3; Myosin-binding protein H OS=Gallus gallus OX=9031 GN=MYBPH PE=1 SV=1	93.56	EWSPPADNGNSEIKG
tr|E1C597|E1C597_CHICK; sp|Q05623|MYBPH_CHICK	Myosin-binding protein H OS=Gallus gallus OX=9031 GN=MYBPH PE=4 SV=3; Myosin-binding protein H OS=Gallus gallus OX=9031 GN=MYBPH PE=1 SV=1	92.35	VIERPGPPQ
tr|E1C597|E1C597_CHICK; sp|Q05623|MYBPH_CHICK	Myosin-binding protein H OS=Gallus gallus OX=9031 GN=MYBPH PE=4 SV=3; Myosin-binding protein H OS=Gallus gallus OX=9031 GN=MYBPH PE=1 SV=1	99	VIERPGPPQN
tr|A0A093R1Q2|A0A093R1Q2_PYGAD; tr|A0A093IRR1|A0A093IRR1_FULGA; tr|A0A093FF29|A0A093FF29_TYTAL; tr|A0A087RBP4|A0A087RBP4_APTFO	Natural resistance-associated macrophage protein 2 (Fragment) OS=Pygoscelis adeliae OX=9238 GN=AS28_15086 PE=3 SV=1; Natural resistance-associated macrophage protein 2 (Fragment) OS=Fulmarus glacialis OX=30455 GN=N327_05207 PE=3 SV=1; Natural resistance-associated macrophage protein 2 (Fragment) OS=Tyto alba OX=56313 GN=N341_08470 PE=3 SV=1; Natural resistance-associated macrophage protein 2 (Fra…	88.88	ANGLFWKIGGGVLIL
tr|A0A2I0LIA5|A0A2I0LIA5_COLLI	Neuroblast differentiation-associated protein AHNAK-like (Fragment) OS=Columba livia OX=8932 GN=A306_00015090 PE=4 SV=1	84.43	IDVDVPDVDVHGPEG
tr|A0A1V4JKX8|A0A1V4JKX8_PATFA	Nuclear pore complex protein Nup133 OS=Patagioenas fasciata monilis OX=372326 GN=NUP133 PE=3 SV=1	85.99	AGFAGDDAPR
tr|A0A1V4JKX8|A0A1V4JKX8_PATFA	Nuclear pore complex protein Nup133 OS=Patagioenas fasciata monilis OX=372326 GN=NUP133 PE=3 SV=1	99	ANNVMSGGTTMYPGIAD
tr|A0A1V4JKX8|A0A1V4JKX8_PATFA	Nuclear pore complex protein Nup133 OS=Patagioenas fasciata monilis OX=372326 GN=NUP133 PE=3 SV=1	99	ANNVMSGGTTMYPGIADR
tr|A0A1V4JKX8|A0A1V4JKX8_PATFA	Nuclear pore complex protein Nup133 OS=Patagioenas fasciata monilis OX=372326 GN=NUP133 PE=3 SV=1	85.11	AVFPSIVGRPR
tr|A0A1V4JKX8|A0A1V4JKX8_PATFA	Nuclear pore complex protein Nup133 OS=Patagioenas fasciata monilis OX=372326 GN=NUP133 PE=3 SV=1	98.13	DIDIRKDLYANNVMSGGTTMYPGIADR
tr|A0A1V4JKX8|A0A1V4JKX8_PATFA	Nuclear pore complex protein Nup133 OS=Patagioenas fasciata monilis OX=372326 GN=NUP133 PE=3 SV=1	99	DLAGRDLTDYLMKIL
tr|A0A1V4JKX8|A0A1V4JKX8_PATFA	Nuclear pore complex protein Nup133 OS=Patagioenas fasciata monilis OX=372326 GN=NUP133 PE=3 SV=1	99	DLAGRDLTDYLMKILTER
tr|A0A1V4JKX8|A0A1V4JKX8_PATFA	Nuclear pore complex protein Nup133 OS=Patagioenas fasciata monilis OX=372326 GN=NUP133 PE=3 SV=1	99	DLAGRDLTDYLMKILTERG
tr|A0A1V4JKX8|A0A1V4JKX8_PATFA	Nuclear pore complex protein Nup133 OS=Patagioenas fasciata monilis OX=372326 GN=NUP133 PE=3 SV=1	99	DLTDYLMKIL
tr|A0A1V4JKX8|A0A1V4JKX8_PATFA	Nuclear pore complex protein Nup133 OS=Patagioenas fasciata monilis OX=372326 GN=NUP133 PE=3 SV=1	94.45	DSGDGVTHNVPIYE
tr|A0A1V4JKX8|A0A1V4JKX8_PATFA	Nuclear pore complex protein Nup133 OS=Patagioenas fasciata monilis OX=372326 GN=NUP133 PE=3 SV=1	99	DSGDGVTHNVPIYEG
tr|A0A1V4JKX8|A0A1V4JKX8_PATFA	Nuclear pore complex protein Nup133 OS=Patagioenas fasciata monilis OX=372326 GN=NUP133 PE=3 SV=1	99	DSGDGVTHNVPIYEGY
tr|A0A1V4JKX8|A0A1V4JKX8_PATFA	Nuclear pore complex protein Nup133 OS=Patagioenas fasciata monilis OX=372326 GN=NUP133 PE=3 SV=1	99	DSYVGDEAQSK
tr|A0A1V4JKX8|A0A1V4JKX8_PATFA	Nuclear pore complex protein Nup133 OS=Patagioenas fasciata monilis OX=372326 GN=NUP133 PE=3 SV=1	80.06	EYDEAGPSIV
tr|A0A1V4JKX8|A0A1V4JKX8_PATFA	Nuclear pore complex protein Nup133 OS=Patagioenas fasciata monilis OX=372326 GN=NUP133 PE=3 SV=1	99	EYDEAGPSIVH
tr|A0A1V4JKX8|A0A1V4JKX8_PATFA	Nuclear pore complex protein Nup133 OS=Patagioenas fasciata monilis OX=372326 GN=NUP133 PE=3 SV=1	93.79	FAGDDAPR
tr|A0A1V4JKX8|A0A1V4JKX8_PATFA	Nuclear pore complex protein Nup133 OS=Patagioenas fasciata monilis OX=372326 GN=NUP133 PE=3 SV=1	95.81	FIGMESAGI
tr|A0A1V4JKX8|A0A1V4JKX8_PATFA	Nuclear pore complex protein Nup133 OS=Patagioenas fasciata monilis OX=372326 GN=NUP133 PE=3 SV=1	90.14	FQPSFIGMESAGI
tr|A0A1V4JKX8|A0A1V4JKX8_PATFA	Nuclear pore complex protein Nup133 OS=Patagioenas fasciata monilis OX=372326 GN=NUP133 PE=3 SV=1	90.99	GFAGDDAPR
tr|A0A1V4JKX8|A0A1V4JKX8_PATFA	Nuclear pore complex protein Nup133 OS=Patagioenas fasciata monilis OX=372326 GN=NUP133 PE=3 SV=1	85.22	GIITNWDDME
tr|A0A1V4JKX8|A0A1V4JKX8_PATFA	Nuclear pore complex protein Nup133 OS=Patagioenas fasciata monilis OX=372326 GN=NUP133 PE=3 SV=1	98.92	GIITNWDDMEK
tr|A0A1V4JKX8|A0A1V4JKX8_PATFA	Nuclear pore complex protein Nup133 OS=Patagioenas fasciata monilis OX=372326 GN=NUP133 PE=3 SV=1	99	HQGVMVGMGQKDSYVGDEAQSK
tr|A0A1V4JKX8|A0A1V4JKX8_PATFA	Nuclear pore complex protein Nup133 OS=Patagioenas fasciata monilis OX=372326 GN=NUP133 PE=3 SV=1	99	HQGVMVGMGQKDSYVGDEAQSKR
tr|A0A1V4JKX8|A0A1V4JKX8_PATFA	Nuclear pore complex protein Nup133 OS=Patagioenas fasciata monilis OX=372326 GN=NUP133 PE=3 SV=1	99	IKIIAPPE
tr|A0A1V4JKX8|A0A1V4JKX8_PATFA	Nuclear pore complex protein Nup133 OS=Patagioenas fasciata monilis OX=372326 GN=NUP133 PE=3 SV=1	99	LDLAGRDLTDYL
tr|A0A1V4JKX8|A0A1V4JKX8_PATFA	Nuclear pore complex protein Nup133 OS=Patagioenas fasciata monilis OX=372326 GN=NUP133 PE=3 SV=1	99	LDLAGRDLTDYLMK
tr|A0A1V4JKX8|A0A1V4JKX8_PATFA	Nuclear pore complex protein Nup133 OS=Patagioenas fasciata monilis OX=372326 GN=NUP133 PE=3 SV=1	96.92	LDLAGRDLTDYLMKIL
tr|A0A1V4JKX8|A0A1V4JKX8_PATFA	Nuclear pore complex protein Nup133 OS=Patagioenas fasciata monilis OX=372326 GN=NUP133 PE=3 SV=1	95.59	MQKEITALAPSTM
tr|A0A1V4JKX8|A0A1V4JKX8_PATFA	Nuclear pore complex protein Nup133 OS=Patagioenas fasciata monilis OX=372326 GN=NUP133 PE=3 SV=1	98.05	NVMSGGTTMYPGIAD
tr|A0A1V4JKX8|A0A1V4JKX8_PATFA	Nuclear pore complex protein Nup133 OS=Patagioenas fasciata monilis OX=372326 GN=NUP133 PE=3 SV=1	91.26	QEYDEAGPSIV	Gln->pyro-Glu@N-term
tr|A0A1V4JKX8|A0A1V4JKX8_PATFA	Nuclear pore complex protein Nup133 OS=Patagioenas fasciata monilis OX=372326 GN=NUP133 PE=3 SV=1	99	QEYDEAGPSIVH
tr|A0A1V4JKX8|A0A1V4JKX8_PATFA	Nuclear pore complex protein Nup133 OS=Patagioenas fasciata monilis OX=372326 GN=NUP133 PE=3 SV=1	99	SGGTTMYPGIADR
tr|A0A1V4JKX8|A0A1V4JKX8_PATFA	Nuclear pore complex protein Nup133 OS=Patagioenas fasciata monilis OX=372326 GN=NUP133 PE=3 SV=1	99	SSSLEKSYELPDGQVITI
tr|A0A1V4JKX8|A0A1V4JKX8_PATFA	Nuclear pore complex protein Nup133 OS=Patagioenas fasciata monilis OX=372326 GN=NUP133 PE=3 SV=1	99	SSSLEKSYELPDGQVITIGNER
tr|A0A1V4JKX8|A0A1V4JKX8_PATFA	Nuclear pore complex protein Nup133 OS=Patagioenas fasciata monilis OX=372326 GN=NUP133 PE=3 SV=1	93.62	SYELPDGQV
tr|A0A1V4JKX8|A0A1V4JKX8_PATFA	Nuclear pore complex protein Nup133 OS=Patagioenas fasciata monilis OX=372326 GN=NUP133 PE=3 SV=1	96.75	SYELPDGQVITI
tr|A0A1V4JKX8|A0A1V4JKX8_PATFA	Nuclear pore complex protein Nup133 OS=Patagioenas fasciata monilis OX=372326 GN=NUP133 PE=3 SV=1	99	SYELPDGQVITIGNER
tr|A0A1V4JKX8|A0A1V4JKX8_PATFA	Nuclear pore complex protein Nup133 OS=Patagioenas fasciata monilis OX=372326 GN=NUP133 PE=3 SV=1	81.05	TNWDDMEK
RRRRRtr|A0A093PNZ7|A0A093PNZ7_PHACA	Nuclear receptor coactivator 6 (Fragment) OS=Phalacrocorax carbo OX=9209 GN=N336_05366 PE=4 SV=1	86.69	ALDPVAPTAVVSLISTPP
RRRRRtr|A0A093BQP2|A0A093BQP2_9AVES	Nuclearreceptor-interactingprotein3(Fragment)OS=PteroclesgutturalisOX=240206GN=N339_00996PE=4SV=1	83.85	TQNLKNTQVP
tr|A0A0Q3X8Z4|A0A0Q3X8Z4_AMAAE	Obg-like ATPase 1 OS=Amazona aestiva OX=12930 GN=OLA1 PE=3 SV=1	99	AFEDDDITHVEGSVDPV
tr|R0KXC4|R0KXC4_ANAPL; tr|G1MQE7|G1MQE7_MELGA; tr|D5M8S2|D5M8S2_CHICK; tr|A0A2P4TH69|A0A2P4TH69_BAMTH; tr|A0A226MXD4|A0A226MXD4_CALSU; tr|A0A091MSN9|A0A091MSN9_APAVI; tr|A0A091KFS1|A0A091KFS1_9GRUI; sp|Q8UW59|PARK7_CHICK	Parkinsonism associated deglycase (Fragment) OS=Anas platyrhynchos OX=8839 GN=PARK7 PE=4 SV=1; Uncharacterized protein OS=Meleagris gallopavo OX=9103 GN=PARK7 PE=4 SV=1; Protein/nucleic acid deglycase DJ-1 OS=Gallus gallus OX=9031 GN=DJ-1 PE=2 SV=1; Uncharacterized protein OS=Bambusicola thoracicus OX=9083 GN=CIB84_000543 PE=4 SV=1; Uncharacterized protein OS=Callipepla squamata OX=9009 GN=ASZ78_…	99	DVIVLPGGNLGAQ
tr|R0KXC4|R0KXC4_ANAPL; tr|G1MQE7|G1MQE7_MELGA; tr|D5M8S2|D5M8S2_CHICK; tr|A0A2P4TH69|A0A2P4TH69_BAMTH; tr|A0A226MXD4|A0A226MXD4_CALSU; tr|A0A091MSN9|A0A091MSN9_APAVI; tr|A0A091KFS1|A0A091KFS1_9GRUI; sp|Q8UW59|PARK7_CHICK	Parkinsonism associated deglycase (Fragment) OS=Anas platyrhynchos OX=8839 GN=PARK7 PE=4 SV=1; Uncharacterized protein OS=Meleagris gallopavo OX=9103 GN=PARK7 PE=4 SV=1; Protein/nucleic acid deglycase DJ-1 OS=Gallus gallus OX=9031 GN=DJ-1 PE=2 SV=1; Uncharacterized protein OS=Bambusicola thoracicus OX=9083 GN=CIB84_000543 PE=4 SV=1; Uncharacterized protein OS=Callipepla squamata OX=9009 GN=ASZ78_…	91.19	EGPYDVIVLPGGNLGAQ
tr|F1NHA9|F1NHA9_CHICK; sp|Q9PU47|PDLI3_CHICK	PDZ and LIM domain protein 3 OS=Gallus gallus OX=9031 GN=PDLIM3 PE=4 SV=1; PDZ and LIM domain protein 3 OS=Gallus gallus OX=9031 GN=PDLIM3 PE=1 SV=1	99	PQNVILPGPAPW
tr|A0A093PAC8|A0A093PAC8_PYGAD	PDZ and LIM domain protein 5 OS=Pygoscelis adeliae OX=9238 GN=AS28_13209 PE=4 SV=1	96.6	LIEDTEDWHPR
RRRRRtr|A0A0L6I7E5|A0A0L6I7E5_9BURK	PeptidaseOS=AchromobacterpiechaudiiOX=72556GN=AKG08_17690PE=4SV=1	93.03	LDSYTAVVAR
RRRRRtr|A0A0L6I6E6|A0A0L6I6E6_9BURK	PeptideABCtransportersubstrate-bindingproteinOS=AchromobacterpiechaudiiOX=72556GN=AKG08_18955PE=4SV=1	82.65	IDGPVELNKV
tr|Q90ZG0|Q90ZG0_CHICK; tr|B5G2R5|B5G2R5_TAEGU; tr|B5G2R4|B5G2R4_TAEGU; tr|A0A226NJE3|A0A226NJE3_CALSU; tr|A0A218USR9|A0A218USR9_9PASE	Peptidylprolyl isomerase OS=Gallus gallus OX=9031 GN=FKBP12 PE=2 SV=1; Peptidylprolyl isomerase OS=Taeniopygia guttata OX=59729 PE=2 SV=1; Peptidylprolyl isomerase OS=Taeniopygia guttata OX=59729 PE=2 SV=1; Peptidylprolyl isomerase OS=Callipepla squamata OX=9009 GN=ASZ78_005508 PE=4 SV=1; Peptidylprolyl isomerase OS=Lonchura striata domestica OX=299123 GN=FKBP1A PE=4 SV=1	90.43	GVHVETIAPGDGR
tr|A0A2I0MEF6|A0A2I0MEF6_COLLI; tr|A0A1V4KI38|A0A1V4KI38_PATFA	Peroxiredoxin 3 (Fragment) OS=Columba livia OX=8932 GN=PRDX3 PE=4 SV=1; Thioredoxin-dependent peroxide reductase, mitochondrial OS=Patagioenas fasciata monilis OX=372326 GN=PRDX3 PE=4 SV=1	99	NWTPDSPTIKPSPE
RRRRRtr|A0A091N1H6|A0A091N1H6_9PASS	Peroxisomalbifunctionalenzyme(Fragment)OS=AcanthisittachlorisOX=57068GN=N310_10695PE=3SV=1	89.98	ETAPIHKGTTIMELA
tr|Q2UZR2|Q2UZR2_CHICK; tr|F1NN63|F1NN63_CHICK; tr|A0A2P4TDJ5|A0A2P4TDJ5_BAMTH; tr|A0A1L1RR19|A0A1L1RR19_CHICK	Phosphoglucomutase 1 OS=Gallus gallus OX=9031 PE=2 SV=1; Uncharacterized protein OS=Gallus gallus OX=9031 GN=PGM1 PE=3 SV=2; Uncharacterized protein OS=Bambusicola thoracicus OX=9083 GN=CIB84_001812 PE=3 SV=1; Uncharacterized protein OS=Gallus gallus OX=9031 GN=PGM1 PE=4 SV=1	87.66	ADNFEYNDPVDGSVS
tr|Q2UZR2|Q2UZR2_CHICK; tr|F1NN63|F1NN63_CHICK; tr|A0A2P4TDJ5|A0A2P4TDJ5_BAMTH; tr|A0A1L1RR19|A0A1L1RR19_CHICK	Phosphoglucomutase 1 OS=Gallus gallus OX=9031 PE=2 SV=1; Uncharacterized protein OS=Gallus gallus OX=9031 GN=PGM1 PE=3 SV=2; Uncharacterized protein OS=Bambusicola thoracicus OX=9083 GN=CIB84_001812 PE=3 SV=1; Uncharacterized protein OS=Gallus gallus OX=9031 GN=PGM1 PE=4 SV=1	91.41	DAMHGVVGPY
tr|Q2UZR2|Q2UZR2_CHICK; tr|F1NN63|F1NN63_CHICK; tr|A0A2P4TDJ5|A0A2P4TDJ5_BAMTH; tr|A0A1L1RR19|A0A1L1RR19_CHICK	Phosphoglucomutase 1 OS=Gallus gallus OX=9031 PE=2 SV=1; Uncharacterized protein OS=Gallus gallus OX=9031 GN=PGM1 PE=3 SV=2; Uncharacterized protein OS=Bambusicola thoracicus OX=9083 GN=CIB84_001812 PE=3 SV=1; Uncharacterized protein OS=Gallus gallus OX=9031 GN=PGM1 PE=4 SV=1	99	DNFEYNDPVDGSVS
tr|Q2UZR2|Q2UZR2_CHICK; tr|F1NN63|F1NN63_CHICK; tr|A0A2P4TDJ5|A0A2P4TDJ5_BAMTH; tr|A0A1L1RR19|A0A1L1RR19_CHICK	Phosphoglucomutase 1 OS=Gallus gallus OX=9031 PE=2 SV=1; Uncharacterized protein OS=Gallus gallus OX=9031 GN=PGM1 PE=3 SV=2; Uncharacterized protein OS=Bambusicola thoracicus OX=9083 GN=CIB84_001812 PE=3 SV=1; Uncharacterized protein OS=Gallus gallus OX=9031 GN=PGM1 PE=4 SV=1	99	DYEEVDADAAGK
tr|Q2UZR2|Q2UZR2_CHICK; tr|F1NN63|F1NN63_CHICK; tr|A0A2P4TDJ5|A0A2P4TDJ5_BAMTH; tr|A0A1L1RR19|A0A1L1RR19_CHICK	Phosphoglucomutase 1 OS=Gallus gallus OX=9031 PE=2 SV=1; Uncharacterized protein OS=Gallus gallus OX=9031 GN=PGM1 PE=3 SV=2; Uncharacterized protein OS=Bambusicola thoracicus OX=9083 GN=CIB84_001812 PE=3 SV=1; Uncharacterized protein OS=Gallus gallus OX=9031 GN=PGM1 PE=4 SV=1	98.62	EDFGGHHPDPN
tr|Q2UZR2|Q2UZR2_CHICK; tr|F1NN63|F1NN63_CHICK; tr|A0A2P4TDJ5|A0A2P4TDJ5_BAMTH; tr|A0A1L1RR19|A0A1L1RR19_CHICK	Phosphoglucomutase 1 OS=Gallus gallus OX=9031 PE=2 SV=1; Uncharacterized protein OS=Gallus gallus OX=9031 GN=PGM1 PE=3 SV=2; Uncharacterized protein OS=Bambusicola thoracicus OX=9083 GN=CIB84_001812 PE=3 SV=1; Uncharacterized protein OS=Gallus gallus OX=9031 GN=PGM1 PE=4 SV=1	98.93	GEESFGTGSDHI
tr|Q2UZR2|Q2UZR2_CHICK; tr|F1NN63|F1NN63_CHICK; tr|A0A2P4TDJ5|A0A2P4TDJ5_BAMTH; tr|A0A1L1RR19|A0A1L1RR19_CHICK	Phosphoglucomutase 1 OS=Gallus gallus OX=9031 PE=2 SV=1; Uncharacterized protein OS=Gallus gallus OX=9031 GN=PGM1 PE=3 SV=2; Uncharacterized protein OS=Bambusicola thoracicus OX=9083 GN=CIB84_001812 PE=3 SV=1; Uncharacterized protein OS=Gallus gallus OX=9031 GN=PGM1 PE=4 SV=1	99	IDAMHGVVGPY
tr|Q2UZR2|Q2UZR2_CHICK; tr|F1NN63|F1NN63_CHICK; tr|A0A2P4TDJ5|A0A2P4TDJ5_BAMTH; tr|A0A1L1RR19|A0A1L1RR19_CHICK	Phosphoglucomutase 1 OS=Gallus gallus OX=9031 PE=2 SV=1; Uncharacterized protein OS=Gallus gallus OX=9031 GN=PGM1 PE=3 SV=2; Uncharacterized protein OS=Bambusicola thoracicus OX=9083 GN=CIB84_001812 PE=3 SV=1; Uncharacterized protein OS=Gallus gallus OX=9031 GN=PGM1 PE=4 SV=1	85.61	NFEYNDPVDGSVS
tr|Q2UZR2|Q2UZR2_CHICK; tr|F1NN63|F1NN63_CHICK; tr|A0A2P4TDJ5|A0A2P4TDJ5_BAMTH; tr|A0A1L1RR19|A0A1L1RR19_CHICK	Phosphoglucomutase 1 OS=Gallus gallus OX=9031 PE=2 SV=1; Uncharacterized protein OS=Gallus gallus OX=9031 GN=PGM1 PE=3 SV=2; Uncharacterized protein OS=Bambusicola thoracicus OX=9083 GN=CIB84_001812 PE=3 SV=1; Uncharacterized protein OS=Gallus gallus OX=9031 GN=PGM1 PE=4 SV=1	98.49	NTANGGPAPEGITDK
tr|Q2UZR2|Q2UZR2_CHICK; tr|F1NN63|F1NN63_CHICK; tr|A0A2P4TDJ5|A0A2P4TDJ5_BAMTH; tr|A0A1L1RR19|A0A1L1RR19_CHICK	Phosphoglucomutase 1 OS=Gallus gallus OX=9031 PE=2 SV=1; Uncharacterized protein OS=Gallus gallus OX=9031 GN=PGM1 PE=3 SV=2; Uncharacterized protein OS=Bambusicola thoracicus OX=9083 GN=CIB84_001812 PE=3 SV=1; Uncharacterized protein OS=Gallus gallus OX=9031 GN=PGM1 PE=4 SV=1	99	SHNPGGPNGDF
tr|Q2UZR2|Q2UZR2_CHICK; tr|F1NN63|F1NN63_CHICK; tr|A0A2P4TDJ5|A0A2P4TDJ5_BAMTH; tr|A0A1L1RR19|A0A1L1RR19_CHICK	Phosphoglucomutase 1 OS=Gallus gallus OX=9031 PE=2 SV=1; Uncharacterized protein OS=Gallus gallus OX=9031 GN=PGM1 PE=3 SV=2; Uncharacterized protein OS=Bambusicola thoracicus OX=9083 GN=CIB84_001812 PE=3 SV=1; Uncharacterized protein OS=Gallus gallus OX=9031 GN=PGM1 PE=4 SV=1	99	TASHNPGGPNGDF
tr|G1N3D8|G1N3D8_MELGA; tr|F1NU17|F1NU17_CHICK; sp|P51903|PGK_CHICK	Phosphoglycerate kinase OS=Meleagris gallopavo OX=9103 GN=PGK1 PE=3 SV=1; Phosphoglycerate kinase OS=Gallus gallus OX=9031 GN=PGK1 PE=3 SV=1; Phosphoglycerate kinase OS=Gallus gallus OX=9031 GN=PGK PE=2 SV=2	81.37	GRPDGVPMPD
tr|G1N3D8|G1N3D8_MELGA; tr|F1NU17|F1NU17_CHICK; sp|P51903|PGK_CHICK	Phosphoglycerate kinase OS=Meleagris gallopavo OX=9103 GN=PGK1 PE=3 SV=1; Phosphoglycerate kinase OS=Gallus gallus OX=9031 GN=PGK1 PE=3 SV=1; Phosphoglycerate kinase OS=Gallus gallus OX=9031 GN=PGK PE=2 SV=2	94.28	LGRPDGVPMPD
tr|G1N3D8|G1N3D8_MELGA; tr|F1NU17|F1NU17_CHICK; sp|P51903|PGK_CHICK	Phosphoglycerate kinase OS=Meleagris gallopavo OX=9103 GN=PGK1 PE=3 SV=1; Phosphoglycerate kinase OS=Gallus gallus OX=9031 GN=PGK1 PE=3 SV=1; Phosphoglycerate kinase OS=Gallus gallus OX=9031 GN=PGK PE=2 SV=2	88.22	MSHLGRPDGVPMPDK
tr|Q5ZHV4|Q5ZHV4_CHICK; tr|G1NLB3|G1NLB3_MELGA; tr|A0A226PM94|A0A226PM94_COLVI; tr|A0A226MKD5|A0A226MKD5_CALSU	Phosphoglycerate mutase OS=Gallus gallus OX=9031 GN=BPGM PE=2 SV=1; Phosphoglycerate mutase OS=Meleagris gallopavo OX=9103 GN=BPGM PE=3 SV=1; Phosphoglycerate mutase OS=Colinus virginianus OX=9014 GN=H355_004310 PE=3 SV=1; Phosphoglycerate mutase OS=Callipepla squamata OX=9009 GN=ASZ78_012693 PE=3 SV=1	91.69	ELDENLRPL
tr|Q5ZHV4|Q5ZHV4_CHICK; tr|G1NLB3|G1NLB3_MELGA; tr|A0A226PM94|A0A226PM94_COLVI; tr|A0A226MKD5|A0A226MKD5_CALSU	Phosphoglycerate mutase OS=Gallus gallus OX=9031 GN=BPGM PE=2 SV=1; Phosphoglycerate mutase OS=Meleagris gallopavo OX=9103 GN=BPGM PE=3 SV=1; Phosphoglycerate mutase OS=Colinus virginianus OX=9014 GN=H355_004310 PE=3 SV=1; Phosphoglycerate mutase OS=Callipepla squamata OX=9009 GN=ASZ78_012693 PE=3 SV=1	93.27	LELDENLRPL
tr|A0A091S9M7|A0A091S9M7_MERNU	Phosphopantothenoylcysteine decarboxylase OS=Merops nubicus OX=57421 GN=N331_11962 PE=4 SV=1	99	PEGKSSSVPQ
tr|A0A2I0THS1|A0A2I0THS1_LIMLA	Piezo-type mechanosensitive ion channel component OS=Limosa lapponica baueri OX=1758121 GN=llap_16346 PE=3 SV=1	84.64	IASPSPRPGHS
tr|G1NB06|G1NB06_MELGA; sp|Q5F433|PRAF3_CHICK	PRA1 family protein OS=Meleagris gallopavo OX=9103 GN=ARL6IP5 PE=3 SV=2; PRA1 family protein 3 OS=Gallus gallus OX=9031 GN=ARL6IP5 PE=2 SV=1	99	SWEDFFPGSD
tr|A0A091I8X9|A0A091I8X9_CALAN	Protein FAM166A (Fragment) OS=Calypte anna OX=9244 GN=N300_07989 PE=4 SV=1	81.03	PGNVPNVPGLT	Deamidated(N)@6
RRRRRtr|A0A099ZI98|A0A099ZI98_TINGU	ProteinkinaseC-bindingproteinNELL1(Fragment)OS=TinamusguttatusOX=94827GN=N309_14953PE=4SV=1	94.68	DLDAILDVQLD	Deamidated(Q)@9
sp|P00548|KPYM_CHICK	Pyruvate kinase PKM OS=Gallus gallus OX=9031 GN=PKM PE=2 SV=2	99	DFVMTEVENGGMLGSK
sp|P00548|KPYM_CHICK	Pyruvate kinase PKM OS=Gallus gallus OX=9031 GN=PKM PE=2 SV=2	99	DLPAVSEKDIQDL
sp|P00548|KPYM_CHICK	Pyruvate kinase PKM OS=Gallus gallus OX=9031 GN=PKM PE=2 SV=2	88.59	EVENGGMLGSK
sp|P00548|KPYM_CHICK	Pyruvate kinase PKM OS=Gallus gallus OX=9031 GN=PKM PE=2 SV=2	97.45	GDLGIEIPAE
sp|P00548|KPYM_CHICK	Pyruvate kinase PKM OS=Gallus gallus OX=9031 GN=PKM PE=2 SV=2	99	GDLGIEIPAEK
sp|P00548|KPYM_CHICK	Pyruvate kinase PKM OS=Gallus gallus OX=9031 GN=PKM PE=2 SV=2	99	GDLGIEIPAEKV
sp|P00548|KPYM_CHICK	Pyruvate kinase PKM OS=Gallus gallus OX=9031 GN=PKM PE=2 SV=2	98.18	GFFKTGDLVIVLTGWRPGSG
sp|P00548|KPYM_CHICK	Pyruvate kinase PKM OS=Gallus gallus OX=9031 GN=PKM PE=2 SV=2	98.6	GVNLPGAAVDLPAVS
sp|P00548|KPYM_CHICK	Pyruvate kinase PKM OS=Gallus gallus OX=9031 GN=PKM PE=2 SV=2	99	GVNLPGAAVDLPAVSE
sp|P00548|KPYM_CHICK	Pyruvate kinase PKM OS=Gallus gallus OX=9031 GN=PKM PE=2 SV=2	99	GVNLPGAAVDLPAVSEK
sp|P00548|KPYM_CHICK	Pyruvate kinase PKM OS=Gallus gallus OX=9031 GN=PKM PE=2 SV=2	99	IYVDDGL
sp|P00548|KPYM_CHICK	Pyruvate kinase PKM OS=Gallus gallus OX=9031 GN=PKM PE=2 SV=2	91.62	KFGVEQNVDM
sp|P00548|KPYM_CHICK	Pyruvate kinase PKM OS=Gallus gallus OX=9031 GN=PKM PE=2 SV=2	89.44	KGVNLPGAAVDLPAVS
sp|P00548|KPYM_CHICK	Pyruvate kinase PKM OS=Gallus gallus OX=9031 GN=PKM PE=2 SV=2	99	KGVNLPGAAVDLPAVSE
sp|P00548|KPYM_CHICK	Pyruvate kinase PKM OS=Gallus gallus OX=9031 GN=PKM PE=2 SV=2	99	KGVNLPGAAVDLPAVSEK
sp|P00548|KPYM_CHICK	Pyruvate kinase PKM OS=Gallus gallus OX=9031 GN=PKM PE=2 SV=2	99	KGVNLPGAAVDLPAVSEKDIQDL
sp|P00548|KPYM_CHICK	Pyruvate kinase PKM OS=Gallus gallus OX=9031 GN=PKM PE=2 SV=2	99	KTGDLVIVLTGWRPGSG
sp|P00548|KPYM_CHICK	Pyruvate kinase PKM OS=Gallus gallus OX=9031 GN=PKM PE=2 SV=2	99	MTEVENGGMLGSK
sp|P00548|KPYM_CHICK	Pyruvate kinase PKM OS=Gallus gallus OX=9031 GN=PKM PE=2 SV=2	99	NLPGAAVDLPAVSEK
sp|P00548|KPYM_CHICK	Pyruvate kinase PKM OS=Gallus gallus OX=9031 GN=PKM PE=2 SV=2	95.24	RGDLGIEIPAEK
sp|P00548|KPYM_CHICK	Pyruvate kinase PKM OS=Gallus gallus OX=9031 GN=PKM PE=2 SV=2	86.24	RGDLGIEIPAEKV
sp|P00548|KPYM_CHICK	Pyruvate kinase PKM OS=Gallus gallus OX=9031 GN=PKM PE=2 SV=2	97.09	TEVENGGMLGSK
sp|P00548|KPYM_CHICK	Pyruvate kinase PKM OS=Gallus gallus OX=9031 GN=PKM PE=2 SV=2	99	TGDLVIVLTGWRPGSG
sp|P00548|KPYM_CHICK	Pyruvate kinase PKM OS=Gallus gallus OX=9031 GN=PKM PE=2 SV=2	92.84	VDLPAVSEK
sp|P00548|KPYM_CHICK	Pyruvate kinase PKM OS=Gallus gallus OX=9031 GN=PKM PE=2 SV=2	98.87	VDLPAVSEKDIQDL
sp|P00548|KPYM_CHICK	Pyruvate kinase PKM OS=Gallus gallus OX=9031 GN=PKM PE=2 SV=2	99	VMTEVENGGM
sp|P00548|KPYM_CHICK	Pyruvate kinase PKM OS=Gallus gallus OX=9031 GN=PKM PE=2 SV=2	99	VMTEVENGGMLGS
sp|P00548|KPYM_CHICK	Pyruvate kinase PKM OS=Gallus gallus OX=9031 GN=PKM PE=2 SV=2	99	VMTEVENGGMLGSK
tr|A0A091WJF1|A0A091WJF1_OPIHO	Rabphilin-3A (Fragment) OS=Opisthocomus hoazin OX=30419 GN=N306_07942 PE=4 SV=1	94.02	LPPPPLPH
RRRRRtr|A0A087VBZ1|A0A087VBZ1_BALRE	RalGTPase-activatingproteinsubunitbetaOS=BalearicaregulorumgibbericepsOX=100784GN=N312_03255PE=4SV=1	90.64	PNSLDVPNSLM
tr|A0A2I0TE62|A0A2I0TE62_LIMLA	Rho-related btb domain-containing protein 2 OS=Limosa lapponica baueri OX=1758121 GN=llap_17607 PE=4 SV=1	92.65	LATLAHEAGGPNP
tr|Q5ZIY8|Q5ZIY8_CHICK	Ribonuclease/angiogenin inhibitor 1 OS=Gallus gallus OX=9031 GN=RNH1 PE=1 SV=1	99	DIFWGPEVDDEL
RRRRRtr|A0A2I0T337|A0A2I0T337_LIMLA	Rna-bindingprotein15OS=LimosalapponicabaueriOX=1758121GN=llap_21467PE=4SV=1	95.46	AGGAQAAGDQQQKQPPPK	Deamidated(Q)@14
RRRRRtr|A0A218VEX7|A0A218VEX7_9PASE	RNA-bindingprotein47OS=LonchurastriatadomesticaOX=299123GN=RBM47PE=4SV=1	96.06	GRPPHLGEWGPPPGGYKRQG	Deamidated(Q)@19
tr|A0A1V4KT84|A0A1V4KT84_PATFA; tr|A0A1V4KT77|A0A1V4KT77_PATFA	Sarcalumenin isoform C OS=Patagioenas fasciata monilis OX=372326 GN=SRL PE=3 SV=1; Sarcalumenin isoform B OS=Patagioenas fasciata monilis OX=372326 GN=SRL PE=3 SV=1	99	GSSATDGEITSKPM
tr|A0A1V4KT84|A0A1V4KT84_PATFA; tr|A0A1V4KT77|A0A1V4KT77_PATFA	Sarcalumenin isoform C OS=Patagioenas fasciata monilis OX=372326 GN=SRL PE=3 SV=1; Sarcalumenin isoform B OS=Patagioenas fasciata monilis OX=372326 GN=SRL PE=3 SV=1	99	TLGSSATDGEITSKPM
tr|A0A1V4KT84|A0A1V4KT84_PATFA; tr|A0A1V4KT77|A0A1V4KT77_PATFA	Sarcalumenin isoform C OS=Patagioenas fasciata monilis OX=372326 GN=SRL PE=3 SV=1; Sarcalumenin isoform B OS=Patagioenas fasciata monilis OX=372326 GN=SRL PE=3 SV=1	81.18	VDTPGIIEN
sp|P13585|AT2A1_CHICK	Sarcoplasmic/endoplasmic reticulum calcium ATPase 1 OS=Gallus gallus OX=9031 GN=ATP2A1 PE=2 SV=2	82	AATEQDKTPL
sp|P13585|AT2A1_CHICK	Sarcoplasmic/endoplasmic reticulum calcium ATPase 1 OS=Gallus gallus OX=9031 GN=ATP2A1 PE=2 SV=2	96.83	AVGDKVPADI
sp|P13585|AT2A1_CHICK	Sarcoplasmic/endoplasmic reticulum calcium ATPase 1 OS=Gallus gallus OX=9031 GN=ATP2A1 PE=2 SV=2	96.61	FNPPDLDIMDKPPR
sp|P13585|AT2A1_CHICK	Sarcoplasmic/endoplasmic reticulum calcium ATPase 1 OS=Gallus gallus OX=9031 GN=ATP2A1 PE=2 SV=2	83.5	GFNPPDLDIM
sp|P13585|AT2A1_CHICK	Sarcoplasmic/endoplasmic reticulum calcium ATPase 1 OS=Gallus gallus OX=9031 GN=ATP2A1 PE=2 SV=2	99	GFNPPDLDIMDKPP
sp|P13585|AT2A1_CHICK	Sarcoplasmic/endoplasmic reticulum calcium ATPase 1 OS=Gallus gallus OX=9031 GN=ATP2A1 PE=2 SV=2	98.63	GFNPPDLDIMDKPPR
sp|P13585|AT2A1_CHICK	Sarcoplasmic/endoplasmic reticulum calcium ATPase 1 OS=Gallus gallus OX=9031 GN=ATP2A1 PE=2 SV=2	93.08	HTEPVPDPR
sp|P13585|AT2A1_CHICK	Sarcoplasmic/endoplasmic reticulum calcium ATPase 1 OS=Gallus gallus OX=9031 GN=ATP2A1 PE=2 SV=2	85.5	IVDKVEGDVCS	Dioxidation(C)@10
sp|P13585|AT2A1_CHICK	Sarcoplasmic/endoplasmic reticulum calcium ATPase 1 OS=Gallus gallus OX=9031 GN=ATP2A1 PE=2 SV=2	96.92	LGFNPPDLDIMDKPPR
sp|P13585|AT2A1_CHICK	Sarcoplasmic/endoplasmic reticulum calcium ATPase 1 OS=Gallus gallus OX=9031 GN=ATP2A1 PE=2 SV=2	99	NPPDLDIMDKPPR
sp|P13585|AT2A1_CHICK	Sarcoplasmic/endoplasmic reticulum calcium ATPase 1 OS=Gallus gallus OX=9031 GN=ATP2A1 PE=2 SV=2	98.61	PPDLDIMDKPPR
tr|A0A1D5NW68|A0A1D5NW68_CHICK; sp|P19121|ALBU_CHICK	Serum albumin OS=Gallus gallus OX=9031 GN=ALB PE=4 SV=1; Serum albumin OS=Gallus gallus OX=9031 GN=ALB PE=1 SV=2	86.19	EFDEKPADLPSLV
tr|A0A1D5NW68|A0A1D5NW68_CHICK; sp|P19121|ALBU_CHICK	Serum albumin OS=Gallus gallus OX=9031 GN=ALB PE=4 SV=1; Serum albumin OS=Gallus gallus OX=9031 GN=ALB PE=1 SV=2	94.16	YVPPPFNPDM
tr|A0A1D5NW68|A0A1D5NW68_CHICK; sp|P19121|ALBU_CHICK	Serum albumin OS=Gallus gallus OX=9031 GN=ALB PE=4 SV=1; Serum albumin OS=Gallus gallus OX=9031 GN=ALB PE=1 SV=2	96.7	YVPPPFNPDMF
RRRRRtr|A0A091JIH2|A0A091JIH2_EGRGA	Signal-transducingadaptorprotein1(Fragment)OS=EgrettagarzettaOX=188379GN=Z169_10010PE=4SV=1	88.82	LELEGSPLM
tr|B4XW97|B4XW97_MELGA	Skeletal muscle ryanodine receptor isoform alpha OS=Meleagris gallopavo OX=9103 GN=alpha-RYR PE=2 SV=1	80.65	DFEVGEGFVPV
tr|Q9PUQ7|Q9PUQ7_CHICK; tr|Q9DEA4|Q9DEA4_CHICK; tr|H9KZU7|H9KZU7_CHICK; tr|A0A226NX10|A0A226NX10_COLVI; tr|A0A226MKK9|A0A226MKK9_CALSU	Sk-tropomodulin OS=Gallus gallus OX=9031 GN=Sk-Tmod PE=2 SV=1; Skeletal muscle type tropomodulin (Fragment) OS=Gallus gallus OX=9031 GN=skTmod PE=2 SV=1; Uncharacterized protein OS=Gallus gallus OX=9031 GN=TMOD4 PE=4 SV=2; Uncharacterized protein OS=Colinus virginianus OX=9014 GN=H355_015624 PE=4 SV=1; Uncharacterized protein OS=Callipepla squamata OX=9009 GN=ASZ78_007164 PE=4 SV=1	87.45	KPVPDEPPNPT
sp|P32372|RAD4_SCHPO	S-M checkpoint control protein rad4 OS=Schizosaccharomyces pombe (strain 972 / ATCC 24843) OX=284812 GN=rad4 PE=1 SV=2	99	TSPQEHVSYIDPDA
tr|A0A218US56|A0A218US56_9PASE	Sodium channel protein OS=Lonchura striata domestica OX=299123 GN=SCN2A_0 PE=3 SV=1	82.87	KLNENSTPEK
RRRRRtr|A0A2I0MMP8|A0A2I0MMP8_COLLI; RRRRRtr|A0A2I0MMP3|A0A2I0MMP3_COLLI; RRRRRtr|A0A2I0MMP1|A0A2I0MMP1_COLLI; RRRRRtr|A0A2I0MMP0|A0A2I0MMP0_COLLI; RRRRRtr|A0A2I0MMN8|A0A2I0MMN8_COLLI; RRRRRtr|A0A2I0MMN7|A0A2I0MMN7_COLLI; RRRRRtr|A0A2I0MMN6|A0A2I0MMN6_COLLI; RRRRRtr|A0A2I0MMN5|A0A2I0MMN5_COLLI; RRRRRtr|A0A2I0MMN4|A0A2I0MMN4_COLLI; RRRRRtr|A0A2I0MMN3|A0A2I0MMN3_COLLI; RRRRRtr|A0A2I0MMN1|A0A2I0MMN1…	SorbinandSH3domaincontaining2,transcriptvariantX5OS=ColumbaliviaOX=8932GN=SORBS2PE=4SV=1;SorbinandSH3domaincontaining2,transcriptvariantX6OS=ColumbaliviaOX=8932GN=SORBS2PE=4SV=1;SorbinandSH3domaincontaining2,transcriptvariantX9OS=ColumbaliviaOX=8932GN=SORBS2PE=4SV=1;SorbinandSH3domaincontaining2,transcriptvariantX12OS=ColumbaliviaOX=8932GN=SORBS2PE=4SV=1;SorbinandSH3domaincontaining2,transcriptva…	93.52	PSASTSELFPLPLA
tr|A0A091TQA6|A0A091TQA6_PHALP	Tctex1 domain-containing protein 1-A (Fragment) OS=Phaethon lepturus OX=97097 GN=N335_05618 PE=4 SV=1	94.41	FPVAAVETILKD
tr|A0A0L6IBY2|A0A0L6IBY2_9BURK	Thiamine pyrophosphate-binding protein OS=Achromobacter piechaudii OX=72556 GN=AKG08_10025 PE=3 SV=1	80.55	DGINGLIGAFGRNEE
tr|Q07784|Q07784_CHICK	Titin (Fragment) OS=Gallus gallus OX=9031 PE=2 SV=1	95.9	AMDPLHPPGPPK
tr|Q07784|Q07784_CHICK	Titin (Fragment) OS=Gallus gallus OX=9031 PE=2 SV=1	99	DEIAPPTLDLDFRDKL
tr|Q07784|Q07784_CHICK	Titin (Fragment) OS=Gallus gallus OX=9031 PE=2 SV=1	99	ELIIRDPITVPDRPEDL
tr|Q07784|Q07784_CHICK	Titin (Fragment) OS=Gallus gallus OX=9031 PE=2 SV=1	87.13	IIRDPITVPDRPEDL
tr|Q07784|Q07784_CHICK	Titin (Fragment) OS=Gallus gallus OX=9031 PE=2 SV=1	97.36	KDEIAPPTLDLDFRDKL
tr|Q07784|Q07784_CHICK	Titin (Fragment) OS=Gallus gallus OX=9031 PE=2 SV=1	99	NEIGVGNPSPPSKPI
tr|Q07784|Q07784_CHICK	Titin (Fragment) OS=Gallus gallus OX=9031 PE=2 SV=1	93.96	VSAENEIGVGNPSPPSKPI
tr|Q07784|Q07784_CHICK	Titin (Fragment) OS=Gallus gallus OX=9031 PE=2 SV=1	97.52	VTVVDRPSPPVGPV
tr|Q07784|Q07784_CHICK	Titin (Fragment) OS=Gallus gallus OX=9031 PE=2 SV=1	86.47	VVDRPSPPVGPV
tr|A0A091TZM7|A0A091TZM7_PHORB	Titin (Fragment) OS=Phoenicopterus ruber ruber OX=9218 GN=N337_07941 PE=4 SV=1	84.03	AVDPIEAPK
tr|A0A091TZM7|A0A091TZM7_PHORB	Titin (Fragment) OS=Phoenicopterus ruber ruber OX=9218 GN=N337_07941 PE=4 SV=1	91.77	AVDPIEAPKVFL
tr|A0A091TZM7|A0A091TZM7_PHORB	Titin (Fragment) OS=Phoenicopterus ruber ruber OX=9218 GN=N337_07941 PE=4 SV=1	89.1	KWEPPLDDGGSEI
tr|A0A091TZM7|A0A091TZM7_PHORB	Titin (Fragment) OS=Phoenicopterus ruber ruber OX=9218 GN=N337_07941 PE=4 SV=1	98.74	NPIIAEDPKQPPDPPVDL
tr|A0A091TZM7|A0A091TZM7_PHORB	Titin (Fragment) OS=Phoenicopterus ruber ruber OX=9218 GN=N337_07941 PE=4 SV=1	83.77	NPIIAEDPKQPPDPPVDLEVHNPTS
tr|A0A091TZM7|A0A091TZM7_PHORB	Titin (Fragment) OS=Phoenicopterus ruber ruber OX=9218 GN=N337_07941 PE=4 SV=1	99	NPIIAEDPKQPPDPPVDLEVHNPTSK
tr|A0A091TZM7|A0A091TZM7_PHORB	Titin (Fragment) OS=Phoenicopterus ruber ruber OX=9218 GN=N337_07941 PE=4 SV=1	91.48	VLDTPGPPVN
tr|A0A1V4K6M4|A0A1V4K6M4_PATFA	Titin isoform E OS=Patagioenas fasciata monilis OX=372326 GN=TTN PE=4 SV=1	97.11	AEHPFVPPSPPSRPEV
tr|A0A1V4K6M4|A0A1V4K6M4_PATFA	Titin isoform E OS=Patagioenas fasciata monilis OX=372326 GN=TTN PE=4 SV=1	99	AINPIDKPGEPE
tr|A0A1V4K6M4|A0A1V4K6M4_PATFA	Titin isoform E OS=Patagioenas fasciata monilis OX=372326 GN=TTN PE=4 SV=1	98.65	AINPIDKPGEPEN
tr|A0A1V4K6M4|A0A1V4K6M4_PATFA	Titin isoform E OS=Patagioenas fasciata monilis OX=372326 GN=TTN PE=4 SV=1	99	AMNSEGLGEPALVPGTPK
tr|A0A1V4K6M4|A0A1V4K6M4_PATFA	Titin isoform E OS=Patagioenas fasciata monilis OX=372326 GN=TTN PE=4 SV=1	85.35	AQNPVDPPGRPEV
tr|A0A1V4K6M4|A0A1V4K6M4_PATFA	Titin isoform E OS=Patagioenas fasciata monilis OX=372326 GN=TTN PE=4 SV=1	79.98	ARDPIAPPGKPQNPR
tr|A0A1V4K6M4|A0A1V4K6M4_PATFA	Titin isoform E OS=Patagioenas fasciata monilis OX=372326 GN=TTN PE=4 SV=1	99	ARDPQYPPGPPAFP
tr|A0A1V4K6M4|A0A1V4K6M4_PATFA	Titin isoform E OS=Patagioenas fasciata monilis OX=372326 GN=TTN PE=4 SV=1	96.99	AWDRPDSDGGSPI
tr|A0A1V4K6M4|A0A1V4K6M4_PATFA	Titin isoform E OS=Patagioenas fasciata monilis OX=372326 GN=TTN PE=4 SV=1	96.18	DEIEAPGASLDPK
tr|A0A1V4K6M4|A0A1V4K6M4_PATFA	Titin isoform E OS=Patagioenas fasciata monilis OX=372326 GN=TTN PE=4 SV=1	99	DLIHIEDPTSPPSPPQDL
tr|A0A1V4K6M4|A0A1V4K6M4_PATFA	Titin isoform E OS=Patagioenas fasciata monilis OX=372326 GN=TTN PE=4 SV=1	93.33	DLVIEPDVRPA
tr|A0A1V4K6M4|A0A1V4K6M4_PATFA	Titin isoform E OS=Patagioenas fasciata monilis OX=372326 GN=TTN PE=4 SV=1	92.42	DPQYPPGPPAFP
tr|A0A1V4K6M4|A0A1V4K6M4_PATFA	Titin isoform E OS=Patagioenas fasciata monilis OX=372326 GN=TTN PE=4 SV=1	80.5	DPQYPPGPPAFPK
tr|A0A1V4K6M4|A0A1V4K6M4_PATFA	Titin isoform E OS=Patagioenas fasciata monilis OX=372326 GN=TTN PE=4 SV=1	97.93	DRIVAPDINLDASV
tr|A0A1V4K6M4|A0A1V4K6M4_PATFA	Titin isoform E OS=Patagioenas fasciata monilis OX=372326 GN=TTN PE=4 SV=1	79.97	DVADVPDPPR
tr|A0A1V4K6M4|A0A1V4K6M4_PATFA	Titin isoform E OS=Patagioenas fasciata monilis OX=372326 GN=TTN PE=4 SV=1	98.98	DVLYPPGPPSNPK
tr|A0A1V4K6M4|A0A1V4K6M4_PATFA	Titin isoform E OS=Patagioenas fasciata monilis OX=372326 GN=TTN PE=4 SV=1	97.61	DVPGPPTGPI
tr|A0A1V4K6M4|A0A1V4K6M4_PATFA	Titin isoform E OS=Patagioenas fasciata monilis OX=372326 GN=TTN PE=4 SV=1	97.76	EHPFVPPSPPSRPEV
tr|A0A1V4K6M4|A0A1V4K6M4_PATFA	Titin isoform E OS=Patagioenas fasciata monilis OX=372326 GN=TTN PE=4 SV=1	86.05	EILEPPEIEL
tr|A0A1V4K6M4|A0A1V4K6M4_PATFA	Titin isoform E OS=Patagioenas fasciata monilis OX=372326 GN=TTN PE=4 SV=1	80.69	FGPPGPPGKPEVT
tr|A0A1V4K6M4|A0A1V4K6M4_PATFA	Titin isoform E OS=Patagioenas fasciata monilis OX=372326 GN=TTN PE=4 SV=1	99	FGQSQPSEPTDPI
tr|A0A1V4K6M4|A0A1V4K6M4_PATFA	Titin isoform E OS=Patagioenas fasciata monilis OX=372326 GN=TTN PE=4 SV=1	98.82	FPFDVPSEPK
tr|A0A1V4K6M4|A0A1V4K6M4_PATFA	Titin isoform E OS=Patagioenas fasciata monilis OX=372326 GN=TTN PE=4 SV=1	90.09	GAPEIDVPPEYT
tr|A0A1V4K6M4|A0A1V4K6M4_PATFA	Titin isoform E OS=Patagioenas fasciata monilis OX=372326 GN=TTN PE=4 SV=1	96.63	GIGPPSEPSDPA
tr|A0A1V4K6M4|A0A1V4K6M4_PATFA	Titin isoform E OS=Patagioenas fasciata monilis OX=372326 GN=TTN PE=4 SV=1	99	GIPNPPEGPLE
tr|A0A1V4K6M4|A0A1V4K6M4_PATFA	Titin isoform E OS=Patagioenas fasciata monilis OX=372326 GN=TTN PE=4 SV=1	99	GLGEPSLPSRPV
tr|A0A1V4K6M4|A0A1V4K6M4_PATFA	Titin isoform E OS=Patagioenas fasciata monilis OX=372326 GN=TTN PE=4 SV=1	85.39	GQSQPSEPTDPI
tr|A0A1V4K6M4|A0A1V4K6M4_PATFA	Titin isoform E OS=Patagioenas fasciata monilis OX=372326 GN=TTN PE=4 SV=1	95.57	GRPEDNGGAEIEG
tr|A0A1V4K6M4|A0A1V4K6M4_PATFA	Titin isoform E OS=Patagioenas fasciata monilis OX=372326 GN=TTN PE=4 SV=1	99	HDIPGPPTGPI
tr|A0A1V4K6M4|A0A1V4K6M4_PATFA	Titin isoform E OS=Patagioenas fasciata monilis OX=372326 GN=TTN PE=4 SV=1	98.12	HLTVLDVPGPPTGPI
tr|A0A1V4K6M4|A0A1V4K6M4_PATFA	Titin isoform E OS=Patagioenas fasciata monilis OX=372326 GN=TTN PE=4 SV=1	98.69	HPFDVPDAPPPPNIV
tr|A0A1V4K6M4|A0A1V4K6M4_PATFA	Titin isoform E OS=Patagioenas fasciata monilis OX=372326 GN=TTN PE=4 SV=1	95.71	IGIPNPPEGPLE
tr|A0A1V4K6M4|A0A1V4K6M4_PATFA	Titin isoform E OS=Patagioenas fasciata monilis OX=372326 GN=TTN PE=4 SV=1	99	IILDKPGPPVGPI
tr|A0A1V4K6M4|A0A1V4K6M4_PATFA	Titin isoform E OS=Patagioenas fasciata monilis OX=372326 GN=TTN PE=4 SV=1	99	IKTGDQNLVVDVGKPL
tr|A0A1V4K6M4|A0A1V4K6M4_PATFA	Titin isoform E OS=Patagioenas fasciata monilis OX=372326 GN=TTN PE=4 SV=1	99	ILDKPGPPVGPI
tr|A0A1V4K6M4|A0A1V4K6M4_PATFA	Titin isoform E OS=Patagioenas fasciata monilis OX=372326 GN=TTN PE=4 SV=1	99	IPATVTGRPTPT
tr|A0A1V4K6M4|A0A1V4K6M4_PATFA	Titin isoform E OS=Patagioenas fasciata monilis OX=372326 GN=TTN PE=4 SV=1	99	KDLVIEPDVRPA
tr|A0A1V4K6M4|A0A1V4K6M4_PATFA	Titin isoform E OS=Patagioenas fasciata monilis OX=372326 GN=TTN PE=4 SV=1	89.95	KDPIEPPGPPTNL
tr|A0A1V4K6M4|A0A1V4K6M4_PATFA	Titin isoform E OS=Patagioenas fasciata monilis OX=372326 GN=TTN PE=4 SV=1	97.02	KHPFDVPDAPPPPNIV
tr|A0A1V4K6M4|A0A1V4K6M4_PATFA	Titin isoform E OS=Patagioenas fasciata monilis OX=372326 GN=TTN PE=4 SV=1	98.94	KPPGPPSTPEVS
tr|A0A1V4K6M4|A0A1V4K6M4_PATFA	Titin isoform E OS=Patagioenas fasciata monilis OX=372326 GN=TTN PE=4 SV=1	89.63	KPPLQDGGSDI
tr|A0A1V4K6M4|A0A1V4K6M4_PATFA	Titin isoform E OS=Patagioenas fasciata monilis OX=372326 GN=TTN PE=4 SV=1	98.25	KVPGPPGTPF
tr|A0A1V4K6M4|A0A1V4K6M4_PATFA	Titin isoform E OS=Patagioenas fasciata monilis OX=372326 GN=TTN PE=4 SV=1	94.69	KVPGPPGTPQ
tr|A0A1V4K6M4|A0A1V4K6M4_PATFA	Titin isoform E OS=Patagioenas fasciata monilis OX=372326 GN=TTN PE=4 SV=1	99	LAVDPLGPPTAPER
tr|A0A1V4K6M4|A0A1V4K6M4_PATFA	Titin isoform E OS=Patagioenas fasciata monilis OX=372326 GN=TTN PE=4 SV=1	99	LDPIDPPGKPEV
tr|A0A1V4K6M4|A0A1V4K6M4_PATFA	Titin isoform E OS=Patagioenas fasciata monilis OX=372326 GN=TTN PE=4 SV=1	99	LDRPGPPEGPV
tr|A0A1V4K6M4|A0A1V4K6M4_PATFA	Titin isoform E OS=Patagioenas fasciata monilis OX=372326 GN=TTN PE=4 SV=1	99	LDRPGPPTDV
tr|A0A1V4K6M4|A0A1V4K6M4_PATFA	Titin isoform E OS=Patagioenas fasciata monilis OX=372326 GN=TTN PE=4 SV=1	99	LDVPGPPGPIEI
tr|A0A1V4K6M4|A0A1V4K6M4_PATFA	Titin isoform E OS=Patagioenas fasciata monilis OX=372326 GN=TTN PE=4 SV=1	99	LNVLGRPGPPVGPI
tr|A0A1V4K6M4|A0A1V4K6M4_PATFA	Titin isoform E OS=Patagioenas fasciata monilis OX=372326 GN=TTN PE=4 SV=1	98.33	MDKPGPPQPPFDI
tr|A0A1V4K6M4|A0A1V4K6M4_PATFA	Titin isoform E OS=Patagioenas fasciata monilis OX=372326 GN=TTN PE=4 SV=1	99	MEAPDLDLDME
tr|A0A1V4K6M4|A0A1V4K6M4_PATFA	Titin isoform E OS=Patagioenas fasciata monilis OX=372326 GN=TTN PE=4 SV=1	93.42	MGTGPPTETHPI
tr|A0A1V4K6M4|A0A1V4K6M4_PATFA	Titin isoform E OS=Patagioenas fasciata monilis OX=372326 GN=TTN PE=4 SV=1	99	MVEIALPEEDEWK
tr|A0A1V4K6M4|A0A1V4K6M4_PATFA	Titin isoform E OS=Patagioenas fasciata monilis OX=372326 GN=TTN PE=4 SV=1	94.84	NAAGVGPPSMPSDPA
tr|A0A1V4K6M4|A0A1V4K6M4_PATFA	Titin isoform E OS=Patagioenas fasciata monilis OX=372326 GN=TTN PE=4 SV=1	94.47	NAGGAVSQPSEPSDA
tr|A0A1V4K6M4|A0A1V4K6M4_PATFA	Titin isoform E OS=Patagioenas fasciata monilis OX=372326 GN=TTN PE=4 SV=1	97.9	NAGGAVSQPSEPSDAI
tr|A0A1V4K6M4|A0A1V4K6M4_PATFA	Titin isoform E OS=Patagioenas fasciata monilis OX=372326 GN=TTN PE=4 SV=1	99	NAGGPGEPAEVPGTVK
tr|A0A1V4K6M4|A0A1V4K6M4_PATFA	Titin isoform E OS=Patagioenas fasciata monilis OX=372326 GN=TTN PE=4 SV=1	99	NEYGSGVPSDIPKPV
tr|A0A1V4K6M4|A0A1V4K6M4_PATFA	Titin isoform E OS=Patagioenas fasciata monilis OX=372326 GN=TTN PE=4 SV=1	99	NIVVLDKPGPPTGPV
tr|A0A1V4K6M4|A0A1V4K6M4_PATFA	Titin isoform E OS=Patagioenas fasciata monilis OX=372326 GN=TTN PE=4 SV=1	86.87	NPYKPPGPPSTPEVS
tr|A0A1V4K6M4|A0A1V4K6M4_PATFA	Titin isoform E OS=Patagioenas fasciata monilis OX=372326 GN=TTN PE=4 SV=1	99	NVLGRPGPPVGPI
tr|A0A1V4K6M4|A0A1V4K6M4_PATFA	Titin isoform E OS=Patagioenas fasciata monilis OX=372326 GN=TTN PE=4 SV=1	99	NWSDPEDDGGSDIIG
tr|A0A1V4K6M4|A0A1V4K6M4_PATFA	Titin isoform E OS=Patagioenas fasciata monilis OX=372326 GN=TTN PE=4 SV=1	94.54	QAPPQFHPGFP	Gln->pyro-Glu@N-term
tr|A0A1V4K6M4|A0A1V4K6M4_PATFA	Titin isoform E OS=Patagioenas fasciata monilis OX=372326 GN=TTN PE=4 SV=1	99	QAPPQFHPGFPL	Gln->pyro-Glu@N-term
tr|A0A1V4K6M4|A0A1V4K6M4_PATFA	Titin isoform E OS=Patagioenas fasciata monilis OX=372326 GN=TTN PE=4 SV=1	99	QNPVDPPGRPEV
tr|A0A1V4K6M4|A0A1V4K6M4_PATFA	Titin isoform E OS=Patagioenas fasciata monilis OX=372326 GN=TTN PE=4 SV=1	96.93	QNPVDPPGRPEVT
tr|A0A1V4K6M4|A0A1V4K6M4_PATFA	Titin isoform E OS=Patagioenas fasciata monilis OX=372326 GN=TTN PE=4 SV=1	99	QVHDIPGPPTGPI	Gln->pyro-Glu@N-term
tr|A0A1V4K6M4|A0A1V4K6M4_PATFA	Titin isoform E OS=Patagioenas fasciata monilis OX=372326 GN=TTN PE=4 SV=1	87.46	QWNEPVNDGGSK
tr|A0A1V4K6M4|A0A1V4K6M4_PATFA	Titin isoform E OS=Patagioenas fasciata monilis OX=372326 GN=TTN PE=4 SV=1	94.22	RDDVVAPDLD
tr|A0A1V4K6M4|A0A1V4K6M4_PATFA	Titin isoform E OS=Patagioenas fasciata monilis OX=372326 GN=TTN PE=4 SV=1	92.56	RDEIEAPGASLDPK
tr|A0A1V4K6M4|A0A1V4K6M4_PATFA	Titin isoform E OS=Patagioenas fasciata monilis OX=372326 GN=TTN PE=4 SV=1	83	RDPIAPPGKPQNPR
tr|A0A1V4K6M4|A0A1V4K6M4_PATFA	Titin isoform E OS=Patagioenas fasciata monilis OX=372326 GN=TTN PE=4 SV=1	98.4	RIPGPPGTPEV
tr|A0A1V4K6M4|A0A1V4K6M4_PATFA	Titin isoform E OS=Patagioenas fasciata monilis OX=372326 GN=TTN PE=4 SV=1	99	RVIGIPNPPEGPLE	Arg->GluSA(R)@1
tr|A0A1V4K6M4|A0A1V4K6M4_PATFA	Titin isoform E OS=Patagioenas fasciata monilis OX=372326 GN=TTN PE=4 SV=1	92.09	RVPGLIEGNE
tr|A0A1V4K6M4|A0A1V4K6M4_PATFA	Titin isoform E OS=Patagioenas fasciata monilis OX=372326 GN=TTN PE=4 SV=1	91.07	SAGTRVEVFDVPGPV
tr|A0A1V4K6M4|A0A1V4K6M4_PATFA	Titin isoform E OS=Patagioenas fasciata monilis OX=372326 GN=TTN PE=4 SV=1	91.46	SSVDLEWTPPLKDGGS
tr|A0A1V4K6M4|A0A1V4K6M4_PATFA	Titin isoform E OS=Patagioenas fasciata monilis OX=372326 GN=TTN PE=4 SV=1	98.98	SVDLEWTPPLKDGGS
tr|A0A1V4K6M4|A0A1V4K6M4_PATFA	Titin isoform E OS=Patagioenas fasciata monilis OX=372326 GN=TTN PE=4 SV=1	99	SWEPPELDGGAT
tr|A0A1V4K6M4|A0A1V4K6M4_PATFA	Titin isoform E OS=Patagioenas fasciata monilis OX=372326 GN=TTN PE=4 SV=1	99	SWEPPIIDGGA
tr|A0A1V4K6M4|A0A1V4K6M4_PATFA	Titin isoform E OS=Patagioenas fasciata monilis OX=372326 GN=TTN PE=4 SV=1	85.81	SWEPPLEDGGSEIT
tr|A0A1V4K6M4|A0A1V4K6M4_PATFA	Titin isoform E OS=Patagioenas fasciata monilis OX=372326 GN=TTN PE=4 SV=1	99	SWEPPLLDGGA
tr|A0A1V4K6M4|A0A1V4K6M4_PATFA	Titin isoform E OS=Patagioenas fasciata monilis OX=372326 GN=TTN PE=4 SV=1	99	SWRPPTDDGGADILG
tr|A0A1V4K6M4|A0A1V4K6M4_PATFA	Titin isoform E OS=Patagioenas fasciata monilis OX=372326 GN=TTN PE=4 SV=1	99	TAQDPIMPPGPPIPR
tr|A0A1V4K6M4|A0A1V4K6M4_PATFA	Titin isoform E OS=Patagioenas fasciata monilis OX=372326 GN=TTN PE=4 SV=1	94.5	TGPPTETHPI
tr|A0A1V4K6M4|A0A1V4K6M4_PATFA	Titin isoform E OS=Patagioenas fasciata monilis OX=372326 GN=TTN PE=4 SV=1	99	TIDIPISGRPAP
tr|A0A1V4K6M4|A0A1V4K6M4_PATFA	Titin isoform E OS=Patagioenas fasciata monilis OX=372326 GN=TTN PE=4 SV=1	99	TLDKPDPPVGPV
tr|A0A1V4K6M4|A0A1V4K6M4_PATFA	Titin isoform E OS=Patagioenas fasciata monilis OX=372326 GN=TTN PE=4 SV=1	96.11	TLPDAPGTPEPT
tr|A0A1V4K6M4|A0A1V4K6M4_PATFA	Titin isoform E OS=Patagioenas fasciata monilis OX=372326 GN=TTN PE=4 SV=1	99	TPLNPPEPPNNPPEV
tr|A0A1V4K6M4|A0A1V4K6M4_PATFA	Titin isoform E OS=Patagioenas fasciata monilis OX=372326 GN=TTN PE=4 SV=1	99	TVLDVPGPPTGPI
tr|A0A1V4K6M4|A0A1V4K6M4_PATFA	Titin isoform E OS=Patagioenas fasciata monilis OX=372326 GN=TTN PE=4 SV=1	99	TVTVVVIGRPGPV
tr|A0A1V4K6M4|A0A1V4K6M4_PATFA	Titin isoform E OS=Patagioenas fasciata monilis OX=372326 GN=TTN PE=4 SV=1	99	TVTVVVIGRPGPVTGPI
tr|A0A1V4K6M4|A0A1V4K6M4_PATFA	Titin isoform E OS=Patagioenas fasciata monilis OX=372326 GN=TTN PE=4 SV=1	99	TWEPPLIDGGS
tr|A0A1V4K6M4|A0A1V4K6M4_PATFA	Titin isoform E OS=Patagioenas fasciata monilis OX=372326 GN=TTN PE=4 SV=1	93.76	TWEPPLIDGGSK
tr|A0A1V4K6M4|A0A1V4K6M4_PATFA	Titin isoform E OS=Patagioenas fasciata monilis OX=372326 GN=TTN PE=4 SV=1	99	TWEPPLIDGGSPI
tr|A0A1V4K6M4|A0A1V4K6M4_PATFA	Titin isoform E OS=Patagioenas fasciata monilis OX=372326 GN=TTN PE=4 SV=1	99	TWGRPEDNGGAEIEG
tr|A0A1V4K6M4|A0A1V4K6M4_PATFA	Titin isoform E OS=Patagioenas fasciata monilis OX=372326 GN=TTN PE=4 SV=1	91.11	VAEHPFVPPSPPSRPEV
tr|A0A1V4K6M4|A0A1V4K6M4_PATFA	Titin isoform E OS=Patagioenas fasciata monilis OX=372326 GN=TTN PE=4 SV=1	98.02	VALDPIDPPGKPEV
tr|A0A1V4K6M4|A0A1V4K6M4_PATFA	Titin isoform E OS=Patagioenas fasciata monilis OX=372326 GN=TTN PE=4 SV=1	99	VALDPIDPPGKPEVI
tr|A0A1V4K6M4|A0A1V4K6M4_PATFA	Titin isoform E OS=Patagioenas fasciata monilis OX=372326 GN=TTN PE=4 SV=1	94.97	VAWDRPDSDGGSPI
tr|A0A1V4K6M4|A0A1V4K6M4_PATFA	Titin isoform E OS=Patagioenas fasciata monilis OX=372326 GN=TTN PE=4 SV=1	90.95	VDPLGPPTAPE
tr|A0A1V4K6M4|A0A1V4K6M4_PATFA	Titin isoform E OS=Patagioenas fasciata monilis OX=372326 GN=TTN PE=4 SV=1	96.43	VDPLGPPTAPER
tr|A0A1V4K6M4|A0A1V4K6M4_PATFA	Titin isoform E OS=Patagioenas fasciata monilis OX=372326 GN=TTN PE=4 SV=1	98.91	VEGADPEAGWK
tr|A0A1V4K6M4|A0A1V4K6M4_PATFA	Titin isoform E OS=Patagioenas fasciata monilis OX=372326 GN=TTN PE=4 SV=1	99	VEIALPEEDEWKIVTPPIGLK
tr|A0A1V4K6M4|A0A1V4K6M4_PATFA	Titin isoform E OS=Patagioenas fasciata monilis OX=372326 GN=TTN PE=4 SV=1	99	VGKPGIPTGPV
tr|A0A1V4K6M4|A0A1V4K6M4_PATFA	Titin isoform E OS=Patagioenas fasciata monilis OX=372326 GN=TTN PE=4 SV=1	91.13	VHDIPGPPTGPI
tr|A0A1V4K6M4|A0A1V4K6M4_PATFA	Titin isoform E OS=Patagioenas fasciata monilis OX=372326 GN=TTN PE=4 SV=1	99	VIGIPNPPEGPL
tr|A0A1V4K6M4|A0A1V4K6M4_PATFA	Titin isoform E OS=Patagioenas fasciata monilis OX=372326 GN=TTN PE=4 SV=1	99	VIGIPNPPEGPLE	Deamidated(N)@6
tr|A0A1V4K6M4|A0A1V4K6M4_PATFA	Titin isoform E OS=Patagioenas fasciata monilis OX=372326 GN=TTN PE=4 SV=1	83.55	VIILDKPGPPVGP
tr|A0A1V4K6M4|A0A1V4K6M4_PATFA	Titin isoform E OS=Patagioenas fasciata monilis OX=372326 GN=TTN PE=4 SV=1	99	VIILDKPGPPVGPI
tr|A0A1V4K6M4|A0A1V4K6M4_PATFA	Titin isoform E OS=Patagioenas fasciata monilis OX=372326 GN=TTN PE=4 SV=1	99	VIVMDKPGPPQPPF
tr|A0A1V4K6M4|A0A1V4K6M4_PATFA	Titin isoform E OS=Patagioenas fasciata monilis OX=372326 GN=TTN PE=4 SV=1	99	VIVMDKPGPPQPPFD
tr|A0A1V4K6M4|A0A1V4K6M4_PATFA	Titin isoform E OS=Patagioenas fasciata monilis OX=372326 GN=TTN PE=4 SV=1	99	VIVMDKPGPPQPPFDI
tr|A0A1V4K6M4|A0A1V4K6M4_PATFA	Titin isoform E OS=Patagioenas fasciata monilis OX=372326 GN=TTN PE=4 SV=1	99	VIVMDKPGPPQPPFDIS
tr|A0A1V4K6M4|A0A1V4K6M4_PATFA	Titin isoform E OS=Patagioenas fasciata monilis OX=372326 GN=TTN PE=4 SV=1	91.77	VIVMDKPGPPQPPFDISEI
tr|A0A1V4K6M4|A0A1V4K6M4_PATFA	Titin isoform E OS=Patagioenas fasciata monilis OX=372326 GN=TTN PE=4 SV=1	99	VLDKPGPPASV
tr|A0A1V4K6M4|A0A1V4K6M4_PATFA	Titin isoform E OS=Patagioenas fasciata monilis OX=372326 GN=TTN PE=4 SV=1	99	VLDKPGPPTGPV
tr|A0A1V4K6M4|A0A1V4K6M4_PATFA	Titin isoform E OS=Patagioenas fasciata monilis OX=372326 GN=TTN PE=4 SV=1	99	VLDRPGPPAGPL
tr|A0A1V4K6M4|A0A1V4K6M4_PATFA	Titin isoform E OS=Patagioenas fasciata monilis OX=372326 GN=TTN PE=4 SV=1	99	VLDRPGPPEGPV
tr|A0A1V4K6M4|A0A1V4K6M4_PATFA	Titin isoform E OS=Patagioenas fasciata monilis OX=372326 GN=TTN PE=4 SV=1	99	VLDRPGPPTDV
tr|A0A1V4K6M4|A0A1V4K6M4_PATFA	Titin isoform E OS=Patagioenas fasciata monilis OX=372326 GN=TTN PE=4 SV=1	99	VLDRPGPPVGPV
tr|A0A1V4K6M4|A0A1V4K6M4_PATFA	Titin isoform E OS=Patagioenas fasciata monilis OX=372326 GN=TTN PE=4 SV=1	90.28	VLDRPGPPVGPVV
tr|A0A1V4K6M4|A0A1V4K6M4_PATFA	Titin isoform E OS=Patagioenas fasciata monilis OX=372326 GN=TTN PE=4 SV=1	99	VLDTPGPPGPIT
tr|A0A1V4K6M4|A0A1V4K6M4_PATFA	Titin isoform E OS=Patagioenas fasciata monilis OX=372326 GN=TTN PE=4 SV=1	88.72	VLDTPGPPIN
tr|A0A1V4K6M4|A0A1V4K6M4_PATFA	Titin isoform E OS=Patagioenas fasciata monilis OX=372326 GN=TTN PE=4 SV=1	97.7	VLDTPGPPINL
tr|A0A1V4K6M4|A0A1V4K6M4_PATFA	Titin isoform E OS=Patagioenas fasciata monilis OX=372326 GN=TTN PE=4 SV=1	99	VLDTPGPPINLKP
tr|A0A1V4K6M4|A0A1V4K6M4_PATFA	Titin isoform E OS=Patagioenas fasciata monilis OX=372326 GN=TTN PE=4 SV=1	99	VLDTPGPPINLKPR
tr|A0A1V4K6M4|A0A1V4K6M4_PATFA	Titin isoform E OS=Patagioenas fasciata monilis OX=372326 GN=TTN PE=4 SV=1	86.07	VLDTPSAPV
tr|A0A1V4K6M4|A0A1V4K6M4_PATFA	Titin isoform E OS=Patagioenas fasciata monilis OX=372326 GN=TTN PE=4 SV=1	99	VLDVPGPPGPI
tr|A0A1V4K6M4|A0A1V4K6M4_PATFA	Titin isoform E OS=Patagioenas fasciata monilis OX=372326 GN=TTN PE=4 SV=1	84.21	VLDVPGPPGPIE
tr|A0A1V4K6M4|A0A1V4K6M4_PATFA	Titin isoform E OS=Patagioenas fasciata monilis OX=372326 GN=TTN PE=4 SV=1	99	VLDVPGPPGPIEI
tr|A0A1V4K6M4|A0A1V4K6M4_PATFA	Titin isoform E OS=Patagioenas fasciata monilis OX=372326 GN=TTN PE=4 SV=1	97.02	VLDVPGPPGPIEIS
tr|A0A1V4K6M4|A0A1V4K6M4_PATFA	Titin isoform E OS=Patagioenas fasciata monilis OX=372326 GN=TTN PE=4 SV=1	95.16	VLDVPGPPTGPI
tr|A0A1V4K6M4|A0A1V4K6M4_PATFA	Titin isoform E OS=Patagioenas fasciata monilis OX=372326 GN=TTN PE=4 SV=1	98.41	VNADLAGRPI
tr|A0A1V4K6M4|A0A1V4K6M4_PATFA	Titin isoform E OS=Patagioenas fasciata monilis OX=372326 GN=TTN PE=4 SV=1	99	VNADLAGRPIPV
tr|A0A1V4K6M4|A0A1V4K6M4_PATFA	Titin isoform E OS=Patagioenas fasciata monilis OX=372326 GN=TTN PE=4 SV=1	99	VVGKPGIPTGPV
tr|A0A1V4K6M4|A0A1V4K6M4_PATFA	Titin isoform E OS=Patagioenas fasciata monilis OX=372326 GN=TTN PE=4 SV=1	99	VVLDKPGPPTGPV
tr|A0A1V4K6M4|A0A1V4K6M4_PATFA	Titin isoform E OS=Patagioenas fasciata monilis OX=372326 GN=TTN PE=4 SV=1	99	VWEPPLINGGSEI
tr|A0A1V4K6M4|A0A1V4K6M4_PATFA	Titin isoform E OS=Patagioenas fasciata monilis OX=372326 GN=TTN PE=4 SV=1	99	VWEPPLINGGSEIT
tr|A0A1V4K6M4|A0A1V4K6M4_PATFA	Titin isoform E OS=Patagioenas fasciata monilis OX=372326 GN=TTN PE=4 SV=1	99	VWEPPLINGGSEITN
tr|A0A1V4K6M4|A0A1V4K6M4_PATFA	Titin isoform E OS=Patagioenas fasciata monilis OX=372326 GN=TTN PE=4 SV=1	92.82	WDIPTIDGGAPV
tr|A0A1V4K6M4|A0A1V4K6M4_PATFA	Titin isoform E OS=Patagioenas fasciata monilis OX=372326 GN=TTN PE=4 SV=1	91.7	WEPPELDGGAT
tr|A0A1V4K6M4|A0A1V4K6M4_PATFA	Titin isoform E OS=Patagioenas fasciata monilis OX=372326 GN=TTN PE=4 SV=1	99	WEPPLINGGSEIT
tr|A0A1V4K6M4|A0A1V4K6M4_PATFA	Titin isoform E OS=Patagioenas fasciata monilis OX=372326 GN=TTN PE=4 SV=1	90.11	WRPPTDDGGADI
tr|A0A1V4K6M4|A0A1V4K6M4_PATFA	Titin isoform E OS=Patagioenas fasciata monilis OX=372326 GN=TTN PE=4 SV=1	92.11	WRPPTDDGGADIL
tr|U3J2U5|U3J2U5_ANAPL	Titin OS=Anas platyrhynchos OX=8839 GN=TTN PE=4 SV=1	85.24	ADVPGSVIVEEK
tr|U3J2U5|U3J2U5_ANAPL	Titin OS=Anas platyrhynchos OX=8839 GN=TTN PE=4 SV=1	86.29	AEGVEYQFRVM
tr|U3J2U5|U3J2U5_ANAPL	Titin OS=Anas platyrhynchos OX=8839 GN=TTN PE=4 SV=1	99	AEYPFKPPGPPGTPH
tr|U3J2U5|U3J2U5_ANAPL	Titin OS=Anas platyrhynchos OX=8839 GN=TTN PE=4 SV=1	99	AGEPVNIPADVTGLPMPK
tr|U3J2U5|U3J2U5_ANAPL	Titin OS=Anas platyrhynchos OX=8839 GN=TTN PE=4 SV=1	84.63	AIPIEGRPPPAAS
tr|U3J2U5|U3J2U5_ANAPL	Titin OS=Anas platyrhynchos OX=8839 GN=TTN PE=4 SV=1	95.23	ASRPITPPGPPINPK
tr|U3J2U5|U3J2U5_ANAPL	Titin OS=Anas platyrhynchos OX=8839 GN=TTN PE=4 SV=1	99	DVAYPPGPPANPR
tr|U3J2U5|U3J2U5_ANAPL	Titin OS=Anas platyrhynchos OX=8839 GN=TTN PE=4 SV=1	83.39	GAISKPSDSTGPI
tr|U3J2U5|U3J2U5_ANAPL	Titin OS=Anas platyrhynchos OX=8839 GN=TTN PE=4 SV=1	80.31	GVGDSLESEPV
tr|U3J2U5|U3J2U5_ANAPL	Titin OS=Anas platyrhynchos OX=8839 GN=TTN PE=4 SV=1	89.64	KLEADVHGKPIPS
tr|U3J2U5|U3J2U5_ANAPL	Titin OS=Anas platyrhynchos OX=8839 GN=TTN PE=4 SV=1	97.56	LDRPGPPEGPVEI
tr|U3J2U5|U3J2U5_ANAPL	Titin OS=Anas platyrhynchos OX=8839 GN=TTN PE=4 SV=1	99	LTQDDLETVRPA
tr|U3J2U5|U3J2U5_ANAPL	Titin OS=Anas platyrhynchos OX=8839 GN=TTN PE=4 SV=1	80.88	SEVSQPVIPK
tr|U3J2U5|U3J2U5_ANAPL	Titin OS=Anas platyrhynchos OX=8839 GN=TTN PE=4 SV=1	95.73	SRPITPPGPPINPK
tr|U3J2U5|U3J2U5_ANAPL	Titin OS=Anas platyrhynchos OX=8839 GN=TTN PE=4 SV=1	99	SVQAGEDLKVEVPF
tr|U3J2U5|U3J2U5_ANAPL	Titin OS=Anas platyrhynchos OX=8839 GN=TTN PE=4 SV=1	99	SWNEPVTDGGSPI
tr|U3J2U5|U3J2U5_ANAPL	Titin OS=Anas platyrhynchos OX=8839 GN=TTN PE=4 SV=1	94.91	TQDDLETVRPA
tr|U3J2U5|U3J2U5_ANAPL	Titin OS=Anas platyrhynchos OX=8839 GN=TTN PE=4 SV=1	98.4	TVVAEHPFVPPSPPSRPEV
tr|U3J2U5|U3J2U5_ANAPL	Titin OS=Anas platyrhynchos OX=8839 GN=TTN PE=4 SV=1	99	VLDRPGPPEGPVE
tr|U3J2U5|U3J2U5_ANAPL	Titin OS=Anas platyrhynchos OX=8839 GN=TTN PE=4 SV=1	99	VLDRPGPPEGPVEI
tr|U3J2U5|U3J2U5_ANAPL	Titin OS=Anas platyrhynchos OX=8839 GN=TTN PE=4 SV=1	99	VLDRPGPPEGPVEIT
tr|U3J2U5|U3J2U5_ANAPL	Titin OS=Anas platyrhynchos OX=8839 GN=TTN PE=4 SV=1	99	VLDTPGPPVNL
tr|U3J2U5|U3J2U5_ANAPL	Titin OS=Anas platyrhynchos OX=8839 GN=TTN PE=4 SV=1	97.44	VVAEHPFVPPSPPSRPEV
tr|U3JLE0|U3JLE0_FICAL	Titin OS=Ficedula albicollis OX=59894 GN=TTN PE=4 SV=1	99	EILIRDPITVPDRPEDL
tr|U3JLE0|U3JLE0_FICAL	Titin OS=Ficedula albicollis OX=59894 GN=TTN PE=4 SV=1	87.13	LIRDPITVPDRPEDL
tr|U3JLE0|U3JLE0_FICAL	Titin OS=Ficedula albicollis OX=59894 GN=TTN PE=4 SV=1	99	NAAGAISKPSDSTGPI
tr|U3JLE0|U3JLE0_FICAL	Titin OS=Ficedula albicollis OX=59894 GN=TTN PE=4 SV=1	99	NAAGAISKPSDSTGPITA
tr|U3JLE0|U3JLE0_FICAL	Titin OS=Ficedula albicollis OX=59894 GN=TTN PE=4 SV=1	91.1	NVEIQDKPDKPEGPI
tr|U3JLE0|U3JLE0_FICAL	Titin OS=Ficedula albicollis OX=59894 GN=TTN PE=4 SV=1	97.31	NVEIQDKPDKPEGPIV
tr|A0A218V0D0|A0A218V0D0_9PASE	Titin OS=Lonchura striata domestica OX=299123 GN=TTN PE=4 SV=1	89.43	SRPTVDGGSEI
tr|A0A093ST35|A0A093ST35_9PASS; tr|A0A091NFX9|A0A091NFX9_9PASS	Transmembrane protein with metallophosphoesterase domain (Fragment) OS=Manacus vitellinus OX=328815 GN=N305_04832 PE=4 SV=1; Transmembrane protein with metallophosphoesterase domain OS=Acanthisitta chloris OX=57068 GN=N310_01905 PE=4 SV=1	99	PDITVIVGDLTDA	Cation:K(D)@12
tr|A0A1V4JAL7|A0A1V4JAL7_PATFA	Triosephosphate isomerase OS=Patagioenas fasciata monilis OX=372326 GN=TPI1 PE=3 SV=1	96.41	ASQHDVDGFLVGGA
tr|A0A1V4JAL7|A0A1V4JAL7_PATFA	Triosephosphate isomerase OS=Patagioenas fasciata monilis OX=372326 GN=TPI1 PE=3 SV=1	81.94	ASQHDVDGFLVGGASLKPEFVDII
tr|A0A1V4JAL7|A0A1V4JAL7_PATFA	Triosephosphate isomerase OS=Patagioenas fasciata monilis OX=372326 GN=TPI1 PE=3 SV=1	98.37	AYEPVWAIGTGK
tr|A0A1V4JAL7|A0A1V4JAL7_PATFA	Triosephosphate isomerase OS=Patagioenas fasciata monilis OX=372326 GN=TPI1 PE=3 SV=1	99	DEREAGITEKVVFEQTK
tr|A0A1V4JAL7|A0A1V4JAL7_PATFA	Triosephosphate isomerase OS=Patagioenas fasciata monilis OX=372326 GN=TPI1 PE=3 SV=1	96.14	DVDGFLVGGASLKPEFVDIINAKH
tr|A0A1V4JAL7|A0A1V4JAL7_PATFA	Triosephosphate isomerase OS=Patagioenas fasciata monilis OX=372326 GN=TPI1 PE=3 SV=1	99	ELASQHDVDGFLVGGA
tr|A0A1V4JAL7|A0A1V4JAL7_PATFA	Triosephosphate isomerase OS=Patagioenas fasciata monilis OX=372326 GN=TPI1 PE=3 SV=1	99	ELASQHDVDGFLVGGASLKPEFV
tr|A0A1V4JAL7|A0A1V4JAL7_PATFA	Triosephosphate isomerase OS=Patagioenas fasciata monilis OX=372326 GN=TPI1 PE=3 SV=1	99	ELASQHDVDGFLVGGASLKPEFVDII
tr|A0A1V4JAL7|A0A1V4JAL7_PATFA	Triosephosphate isomerase OS=Patagioenas fasciata monilis OX=372326 GN=TPI1 PE=3 SV=1	98.32	ELASQHDVDGFLVGGASLKPEFVDIINAKH
tr|A0A1V4JAL7|A0A1V4JAL7_PATFA	Triosephosphate isomerase OS=Patagioenas fasciata monilis OX=372326 GN=TPI1 PE=3 SV=1	99	HDVDGFLVGGASLKPEFVDIINAKH
tr|A0A1V4JAL7|A0A1V4JAL7_PATFA	Triosephosphate isomerase OS=Patagioenas fasciata monilis OX=372326 GN=TPI1 PE=3 SV=1	90.31	HVFGESDELIGQ
tr|A0A1V4JAL7|A0A1V4JAL7_PATFA	Triosephosphate isomerase OS=Patagioenas fasciata monilis OX=372326 GN=TPI1 PE=3 SV=1	99	HVFGESDELIGQK
tr|A0A1V4JAL7|A0A1V4JAL7_PATFA	Triosephosphate isomerase OS=Patagioenas fasciata monilis OX=372326 GN=TPI1 PE=3 SV=1	99	LVGGASLKPEFVDII
tr|A0A1V4JAL7|A0A1V4JAL7_PATFA	Triosephosphate isomerase OS=Patagioenas fasciata monilis OX=372326 GN=TPI1 PE=3 SV=1	99	SLGELIHTLNGAK
tr|A0A1V4JAL7|A0A1V4JAL7_PATFA	Triosephosphate isomerase OS=Patagioenas fasciata monilis OX=372326 GN=TPI1 PE=3 SV=1	99	SLKPEFVDIINAKH
tr|A0A1V4JAL7|A0A1V4JAL7_PATFA	Triosephosphate isomerase OS=Patagioenas fasciata monilis OX=372326 GN=TPI1 PE=3 SV=1	95.74	VVLAYEPVWAI
tr|A0A1V4JAL7|A0A1V4JAL7_PATFA	Triosephosphate isomerase OS=Patagioenas fasciata monilis OX=372326 GN=TPI1 PE=3 SV=1	99	VVLAYEPVWAIGTGK
tr|G1MYI4|G1MYI4_MELGA; tr|F1NM23|F1NM23_CHICK; sp|P58773|TPM1_COTJA; sp|P04268|TPM1_CHICK	Tropomyosin 1 OS=Meleagris gallopavo OX=9103 GN=TPM1 PE=3 SV=1; Tropomyosin alpha-1 chain OS=Gallus gallus OX=9031 GN=TPM1 PE=3 SV=3; Tropomyosin alpha-1 chain OS=Coturnix japonica OX=93934 GN=TPM1 PE=2 SV=1; Tropomyosin alpha-1 chain OS=Gallus gallus OX=9031 GN=TPM1 PE=1 SV=2	94.31	IQLVEEELDRA
tr|G1MYI4|G1MYI4_MELGA; tr|F1NM23|F1NM23_CHICK; sp|P58773|TPM1_COTJA; sp|P04268|TPM1_CHICK	Tropomyosin 1 OS=Meleagris gallopavo OX=9103 GN=TPM1 PE=3 SV=1; Tropomyosin alpha-1 chain OS=Gallus gallus OX=9031 GN=TPM1 PE=3 SV=3; Tropomyosin alpha-1 chain OS=Coturnix japonica OX=93934 GN=TPM1 PE=2 SV=1; Tropomyosin alpha-1 chain OS=Gallus gallus OX=9031 GN=TPM1 PE=1 SV=2	98.63	LKGTEDELDK
tr|G1MYI4|G1MYI4_MELGA; tr|F1NM23|F1NM23_CHICK; sp|P58773|TPM1_COTJA; sp|P04268|TPM1_CHICK	Tropomyosin 1 OS=Meleagris gallopavo OX=9103 GN=TPM1 PE=3 SV=1; Tropomyosin alpha-1 chain OS=Gallus gallus OX=9031 GN=TPM1 PE=3 SV=3; Tropomyosin alpha-1 chain OS=Coturnix japonica OX=93934 GN=TPM1 PE=2 SV=1; Tropomyosin alpha-1 chain OS=Gallus gallus OX=9031 GN=TPM1 PE=1 SV=2	93.05	LVEEELDR
tr|G1MYI4|G1MYI4_MELGA; tr|F1NM23|F1NM23_CHICK; sp|P58773|TPM1_COTJA; sp|P04268|TPM1_CHICK	Tropomyosin 1 OS=Meleagris gallopavo OX=9103 GN=TPM1 PE=3 SV=1; Tropomyosin alpha-1 chain OS=Gallus gallus OX=9031 GN=TPM1 PE=3 SV=3; Tropomyosin alpha-1 chain OS=Coturnix japonica OX=93934 GN=TPM1 PE=2 SV=1; Tropomyosin alpha-1 chain OS=Gallus gallus OX=9031 GN=TPM1 PE=1 SV=2	86.96	SQKEDKYEEEI
tr|O57559|O57559_CHICK	Troponin T variant TnTx7-e16 OS=Gallus gallus OX=9031 GN=TNNT3 PE=2 SV=1	99	AEEVHEPAPPPEEKPR
tr|O57559|O57559_CHICK	Troponin T variant TnTx7-e16 OS=Gallus gallus OX=9031 GN=TNNT3 PE=2 SV=1	82.3	EPAPPPEEKP
tr|O57559|O57559_CHICK	Troponin T variant TnTx7-e16 OS=Gallus gallus OX=9031 GN=TNNT3 PE=2 SV=1	99	EPAPPPEEKPR
tr|O57559|O57559_CHICK	Troponin T variant TnTx7-e16 OS=Gallus gallus OX=9031 GN=TNNT3 PE=2 SV=1	96.73	HEPAPPPEEKPR
tr|A0A1L1RXW8|A0A1L1RXW8_CHICK	Troponin T, fast skeletal muscle isoforms OS=Gallus gallus OX=9031 GN=TNNT3 PE=4 SV=1	96.34	AEEVHEPEEAPEEEEKPR
RRRRRsp|Q9UUG9|TSC2_SCHPO	Tuberoussclerosis2proteinhomologOS=Schizosaccharomycespombe(strain972/ATCC24843)OX=284812GN=tsc2PE=1SV=1	96.05	EFLTGLGNLFT
tr|H0ZCG6|H0ZCG6_TAEGU; tr|A0A218V067|A0A218V067_9PASE; tr|A0A091EA12|A0A091EA12_CORBR	Tubulin beta chain OS=Taeniopygia guttata OX=59729 GN=TUBB1 PE=3 SV=1; Tubulin beta chain OS=Lonchura striata domestica OX=299123 GN=TBB6 PE=3 SV=1; Tubulin beta chain (Fragment) OS=Corvus brachyrhynchos OX=85066 GN=N302_00382 PE=3 SV=1	88.2	VSDTVVEPY
RRRRRtr|A0A218UT22|A0A218UT22_9PASE	Tumornecrosisfactorreceptorsuperfamilymember6BOS=LonchurastriatadomesticaOX=299123GN=TNFRSF6BPE=4SV=1	83.71	PKAVGSGPPCESHRI
RRRRRtr|A0A091WM28|A0A091WM28_OPIHO; RRRRRtr|A0A091UDY7|A0A091UDY7_PHORB; RRRRRtr|A0A091TWM5|A0A091TWM5_PELCR; RRRRRtr|A0A091TUH7|A0A091TUH7_PHALP; RRRRRtr|A0A091S4V5|A0A091S4V5_9GRUI; RRRRRtr|A0A091HIW7|A0A091HIW7_BUCRH	Ubiquitincarboxyl-terminalhydrolase2(Fragment)OS=OpisthocomushoazinOX=30419GN=N306_10353PE=4SV=1;Ubiquitincarboxyl-terminalhydrolase2(Fragment)OS=PhoenicopterusruberruberOX=9218GN=N337_08311PE=4SV=1;Ubiquitincarboxyl-terminalhydrolase2(Fragment)OS=PelecanuscrispusOX=36300GN=N334_05278PE=4SV=1;Ubiquitincarboxyl-terminalhydrolase2(Fragment)OS=PhaethonlepturusOX=97097GN=N335_06872PE=4SV=1;Ubiquitinc…	86.88	QRSKEDDSCSIP
tr|A0A226N2E6|A0A226N2E6_CALSU	Uncharacterized protein (Fragment) OS=Aptenodytes forsteri OX=9233 GN=AS27_01442 PE=4 SV=1000	99	TWEPPIIDGGS		Titin isoform X1 [Pan troglodytes]	NP_001254479.2
tr|A0A226N2E6|A0A226N2E6_CALSU	Uncharacterized protein (Fragment) OS=Aptenodytes forsteri OX=9233 GN=AS27_01442 PE=4 SV=1001	99	TWEPPIIDGGSPI		Titin isoform X1 [Pan troglodytes]	XP_024210409.1
tr|A0A226N2E6|A0A226N2E6_CALSU	Uncharacterized protein (Fragment) OS=Aptenodytes forsteri OX=9233 GN=AS27_01442 PE=4 SV=1062	99	VNADIAGRPIPV		PREDICTED: LOW QUALITY PROTEIN: titin [Falco peregrinus]	XP_013154268.1
tr|A0A226N2E6|A0A226N2E6_CALSU	Uncharacterized protein (Fragment) OS=Aptenodytes forsteri OX=9233 GN=AS27_01442 PE=4 SV=1065	99	VQILDKPGPPTGPI		PREDICTED: LOW QUALITY PROTEIN: titin [Meleagris gallopavo]	XP_019472906.1
tr|A0A226N2E6|A0A226N2E6_CALSU	Uncharacterized protein (Fragment) OS=Aptenodytes forsteri OX=9233 GN=AS27_01442 PE=4 SV=1068	99	VQILDKPGPPTGPIQ		PREDICTED: LOW QUALITY PROTEIN: titin [Meleagris gallopavo]	XP_019472906.1
tr|A0A226N2E6|A0A226N2E6_CALSU	Uncharacterized protein (Fragment) OS=Aptenodytes forsteri OX=9233 GN=AS27_01442 PE=4 SV=1094	98.65	ITWEPPIIDGGSPI		PREDICTED: titin-like isoform X5 [Coturnix japonica]	XP_015723820.1
tr|A0A226N2E6|A0A226N2E6_CALSU	Uncharacterized protein (Fragment) OS=Aptenodytes forsteri OX=9233 GN=AS27_01442 PE=4 SV=1099	98.41	VNADIAGRPI		PREDICTED: LOW QUALITY PROTEIN: titin [Meleagris gallopavo]	XP_019472906.1
tr|A0A226N2E6|A0A226N2E6_CALSU	Uncharacterized protein (Fragment) OS=Aptenodytes forsteri OX=9233 GN=AS27_01442 PE=4 SV=1104	98.31	TVEDLIEGGEYE		Titin isoform X1 [Bos taurus]	XP_024835650.1
tr|A0A226N2E6|A0A226N2E6_CALSU	Uncharacterized protein (Fragment) OS=Aptenodytes forsteri OX=9233 GN=AS27_01442 PE=4 SV=1115	97.94	LEADVSGRPPPTMA		Titin-like [Numida meleagris]	XP_021255394.1
tr|A0A226N2E6|A0A226N2E6_CALSU	Uncharacterized protein (Fragment) OS=Aptenodytes forsteri OX=9233 GN=AS27_01442 PE=4 SV=1118	97.91	ALDPIDPPGKPVPL		Titin isoform X1 [Bos taurus]	XP_024835650.1
tr|A0A226N2E6|A0A226N2E6_CALSU	Uncharacterized protein (Fragment) OS=Aptenodytes forsteri OX=9233 GN=AS27_01442 PE=4 SV=1127	97.69	FALDPIDPPGKPV		PREDICTED: titin [Apteryx australis mantelli]	XP_013815943.1
tr|A0A226N2E6|A0A226N2E6_CALSU	Uncharacterized protein (Fragment) OS=Aptenodytes forsteri OX=9233 GN=AS27_01442 PE=4 SV=1134	97.49	AWDAPAYDGGSEIIG		PREDICTED: LOW QUALITY PROTEIN: titin [Meleagris gallopavo]	XP_019472906.1
tr|A0A226N2E6|A0A226N2E6_CALSU	Uncharacterized protein (Fragment) OS=Aptenodytes forsteri OX=9233 GN=AS27_01442 PE=4 SV=1143	97.13	TVIPHPPPADT		PREDICTED: LOW QUALITY PROTEIN: titin [Meleagris gallopavo]	XP_019472906.1
tr|A0A226N2E6|A0A226N2E6_CALSU	Uncharacterized protein (Fragment) OS=Aptenodytes forsteri OX=9233 GN=AS27_01442 PE=4 SV=1166	95.83	KLPGPPGTPF		PREDICTED: titin-like isoform X1 [Coturnix japonica]	XP_015723816
tr|A0A226N2E6|A0A226N2E6_CALSU	Uncharacterized protein (Fragment) OS=Aptenodytes forsteri OX=9233 GN=AS27_01442 PE=4 SV=1170	95.68	MFDPPSPPGKPI		Titin-like [Numida meleagris]	XP_021255394.1
tr|A0A226N2E6|A0A226N2E6_CALSU	Uncharacterized protein (Fragment) OS=Aptenodytes forsteri OX=9233 GN=AS27_01442 PE=4 SV=1172	95.57	FALDPIDPPGKPVP		PREDICTED: titin [Apteryx australis mantelli]	XP_013815943.1
tr|A0A226N2E6|A0A226N2E6_CALSU	Uncharacterized protein (Fragment) OS=Aptenodytes forsteri OX=9233 GN=AS27_01442 PE=4 SV=1181	94.89	GAGLPAETPEPI		PREDICTED: LOW QUALITY PROTEIN: titin [Meleagris gallopavo]	XP_019472906.1
tr|A0A226N2E6|A0A226N2E6_CALSU	Uncharacterized protein (Fragment) OS=Aptenodytes forsteri OX=9233 GN=AS27_01442 PE=4 SV=1182	94.87	ALDPIDPPGKPV		Titin isoform X1 [Bos taurus]	XP_024835650.1
tr|A0A226N2E6|A0A226N2E6_CALSU	Uncharacterized protein (Fragment) OS=Aptenodytes forsteri OX=9233 GN=AS27_01442 PE=4 SV=1186	94.68	WEPPIIDGGS		Titin isoform X1 [Pan troglodytes]	XP_024210409.1
tr|A0A226N2E6|A0A226N2E6_CALSU	Uncharacterized protein (Fragment) OS=Aptenodytes forsteri OX=9233 GN=AS27_01442 PE=4 SV=1205	93.36	AVDPVDKPGSPT		PREDICTED: LOW QUALITY PROTEIN: titin [Meleagris gallopavo]	XP_019472906.1
tr|A0A226N2E6|A0A226N2E6_CALSU	Uncharacterized protein (Fragment) OS=Aptenodytes forsteri OX=9233 GN=AS27_01442 PE=4 SV=1233	91.55	ILDKPGPPTGPIQ		PREDICTED: titin [Apteryx australis mantelli]	XP_013815943.1
tr|A0A226N2E6|A0A226N2E6_CALSU	Uncharacterized protein (Fragment) OS=Aptenodytes forsteri OX=9233 GN=AS27_01442 PE=4 SV=1255	89.56	LDPIDPPGKPVPL		Titin isoform X1 [Bos taurus]	XP_024835650.1
tr|A0A226N2E6|A0A226N2E6_CALSU	Uncharacterized protein (Fragment) OS=Aptenodytes forsteri OX=9233 GN=AS27_01442 PE=4 SV=1256	89.41	TPVDPPGKPEV		Titin isoform X1 [Bos taurus]	XP_024835650.1
tr|A0A226N2E6|A0A226N2E6_CALSU	Uncharacterized protein (Fragment) OS=Aptenodytes forsteri OX=9233 GN=AS27_01442 PE=4 SV=1264	87.75	TIPTQPGTPEEV		PREDICTED: LOW QUALITY PROTEIN: titin [Meleagris gallopavo]	XP_019472906.1
tr|A0A226N2E6|A0A226N2E6_CALSU	Uncharacterized protein (Fragment) OS=Aptenodytes forsteri OX=9233 GN=AS27_01442 PE=4 SV=1266	87.65	NEYGAGLPAETPEPI		PREDICTED: LOW QUALITY PROTEIN: titin [Meleagris gallopavo]	XP_019472906.1
tr|A0A226N2E6|A0A226N2E6_CALSU	Uncharacterized protein (Fragment) OS=Aptenodytes forsteri OX=9233 GN=AS27_01442 PE=4 SV=1288	83.9	KAVDPVDKPGSPT		PREDICTED: LOW QUALITY PROTEIN: titin [Meleagris gallopavo]	XP_019472906.1
tr|A0A2P4T8Q4|A0A2P4T8Q4_BAMTH	Uncharacterized protein (Fragment) OS=Aptenodytes forsteri OX=9233 GN=AS27_01442 PE=4 SV=139	99	FALDPIDPPGKPVPL		PREDICTED: titin [Apteryx australis mantelli]	XP_013815943.1
tr|A0A2P4T8Q4|A0A2P4T8Q4_BAMTH	Uncharacterized protein (Fragment) OS=Aptenodytes forsteri OX=9233 GN=AS27_01442 PE=4 SV=159	99	NADIAGRPIPV		PREDICTED: titin [Apteryx australis mantelli]	XP_013815943.1
tr|A0A226MW32|A0A226MW32_CALSU	Uncharacterized protein (Fragment) OS=Aptenodytes forsteri OX=9233 GN=AS27_01442 PE=4 SV=1654	99	VAAVSQAGQSKAPV	Delta:H(2)C(2)(K)@11	Treacher Collins-Franceschetti syndrome 1 [Gallus gallus]	NP_001012803.2
tr|A0A226MJD4|A0A226MJD4_CALSU	Uncharacterized protein (Fragment) OS=Aptenodytes forsteri OX=9233 GN=AS27_01442 PE=4 SV=1659	99	ELEGEVDSEQK		Myosin, heavy chain 1A, skeletal muscle [Gallus gallus]	NP_001013414.1
tr|A0A226MJD4|A0A226MJD4_CALSU	Uncharacterized protein (Fragment) OS=Aptenodytes forsteri OX=9233 GN=AS27_01442 PE=4 SV=1667	99	TLDDLQAEEDKV		Myosin-4 [Gallus gallus]	XP_024997583.1
tr|A0A226MJD4|A0A226MJD4_CALSU	Uncharacterized protein (Fragment) OS=Aptenodytes forsteri OX=9233 GN=AS27_01442 PE=4 SV=1672	99	LAHDSIMDLE		Myosin, heavy chain 1G, skeletal muscle isoform X1 [Gallus gallus]	XP_024997494.1
tr|A0A226MJD4|A0A226MJD4_CALSU	Uncharacterized protein (Fragment) OS=Aptenodytes forsteri OX=9233 GN=AS27_01442 PE=4 SV=1684	98.04	VRELEGEVDSEQK		Myosin, heavy chain 1A, skeletal muscle [Gallus gallus]	NP_001013414.1
tr|A0A226MJD4|A0A226MJD4_CALSU	Uncharacterized protein (Fragment) OS=Aptenodytes forsteri OX=9233 GN=AS27_01442 PE=4 SV=1685	97.92	VRELEGEVDSEQ		Myosin, heavy chain 1A, skeletal muscle [Gallus gallus]	NP_001013414.1
tr|A0A226MJD4|A0A226MJD4_CALSU	Uncharacterized protein (Fragment) OS=Aptenodytes forsteri OX=9233 GN=AS27_01442 PE=4 SV=1689	97.59	DDLQAEEDKV		Myosin-4 [Gallus gallus]	XP_024997583.1
tr|A0A226MJD4|A0A226MJD4_CALSU	Uncharacterized protein (Fragment) OS=Aptenodytes forsteri OX=9233 GN=AS27_01442 PE=4 SV=1693	97.32	DDLQAEEDKVNT		Myosin-7 isoform X1 [Gallus gallus]	XP_015151150.1
tr|A0A226MJD4|A0A226MJD4_CALSU	Uncharacterized protein (Fragment) OS=Aptenodytes forsteri OX=9233 GN=AS27_01442 PE=4 SV=1700	96.48	ELEGEVDSEQ		Myosin, heavy chain 1A, skeletal muscle [Gallus gallus]	NP_001013414.1
tr|A0A226MJD4|A0A226MJD4_CALSU	Uncharacterized protein (Fragment) OS=Aptenodytes forsteri OX=9233 GN=AS27_01442 PE=4 SV=1708	93.84	VRELEGEVDSE		Myosin, heavy chain 1A, skeletal muscle [Gallus gallus]	NP_001013414.1
tr|A0A226MJD4|A0A226MJD4_CALSU	Uncharacterized protein (Fragment) OS=Aptenodytes forsteri OX=9233 GN=AS27_01442 PE=4 SV=1717	88.02	ADSLADAEER		Myosin, heavy chain 1C, skeletal muscle [Gallus gallus]	NP_001107181.1
tr|A0A226MJD4|A0A226MJD4_CALSU	Uncharacterized protein (Fragment) OS=Aptenodytes forsteri OX=9233 GN=AS27_01442 PE=4 SV=1718	87.91	IAEKDEEIDQL		Myosin, heavy chain 1G, skeletal muscle isoform X1 [Gallus gallus]	XP_024997494.1
tr|A0A226MJD4|A0A226MJD4_CALSU	Uncharacterized protein (Fragment) OS=Aptenodytes forsteri OX=9233 GN=AS27_01442 PE=4 SV=1725	83.78	AVLDETIAK		Myosin, heavy chain 1E, skeletal muscle [Gallus gallus]	NP_001013415.1
tr|A0A226MJD4|A0A226MJD4_CALSU	Uncharacterized protein (Fragment) OS=Aptenodytes forsteri OX=9233 GN=AS27_01442 PE=4 SV=1729	80.08	HDSIMDLENDKQQ		Myosin, heavy chain 1G, skeletal muscle isoform X1 [Gallus gallus]	XP_024997494.1
tr|A0A226NHT9|A0A226NHT9_CALSU	Uncharacterized protein (Fragment) OS=Aptenodytes forsteri OX=9233 GN=AS27_01442 PE=4 SV=1853	99	VEVIDKPQPPAGP		Immunoglobulin-like and fibronectin type III domain-containing protein 1 isoform X1 [Gallus gallus]	XP_024999488.1
tr|A0A226NHT9|A0A226NHT9_CALSU	Uncharacterized protein (Fragment) OS=Aptenodytes forsteri OX=9233 GN=AS27_01442 PE=4 SV=1854	99	VEVIDKPQPPAGPM		Immunoglobulin-like and fibronectin type III domain-containing protein 1 isoform X1 [Gallus gallus]	XP_024999488.1
tr|A0A226NHT9|A0A226NHT9_CALSU	Uncharacterized protein (Fragment) OS=Aptenodytes forsteri OX=9233 GN=AS27_01442 PE=4 SV=1855	99	VTDIPQPPGPIEL		Immunoglobulin-like and fibronectin type III domain-containing protein 1 isoform X1 [Gallus gallus]	XP_024999488.1
tr|A0A226NHT9|A0A226NHT9_CALSU	Uncharacterized protein (Fragment) OS=Aptenodytes forsteri OX=9233 GN=AS27_01442 PE=4 SV=1861	96.47	DIPQPPGPIEL		Immunoglobulin-like and fibronectin type III domain-containing protein 1 isoform X1 [Gallus gallus]	XP_024999488.1
tr|A0A226PD93|A0A226PD93_COLVI	Uncharacterized protein (Fragment) OS=Aptenodytes forsteri OX=9233 GN=AS27_01442 PE=4 SV=1896	99	ILDKPGPPTGPI		Titin [Cricetulus griseus]	EGW08606.1
tr|A0A226PD93|A0A226PD93_COLVI	Uncharacterized protein (Fragment) OS=Aptenodytes forsteri OX=9233 GN=AS27_01442 PE=4 SV=2144	95.61	VIGIPNPPEGPL		Titin isoform E [Patagioenas fasciata monilis]	OPJ80120.1
tr|A0A226PAC7|A0A226PAC7_COLVI; tr|A0A226MLM9|A0A226MLM9_CALSU	Uncharacterized protein (Fragment) OS=Aptenodytes forsteri OX=9233 GN=AS27_01442 PE=4 SV=2668	97.45	QAEWDDYVPKLY		Phosphatidylethanolamine-binding protein 1 [Dromaius novaehollandiae]	XP_025974976.1
tr|A0A226PAC7|A0A226PAC7_COLVI; tr|A0A226MLM9|A0A226MLM9_CALSU	Uncharacterized protein (Fragment) OS=Aptenodytes forsteri OX=9233 GN=AS27_01442 PE=4 SV=2669	97.21	QAEWDDYVPKL		Phosphatidylethanolamine-binding protein 1 [Dromaius novaehollandiae]	XP_025974976.1
tr|A0A226PAC7|A0A226PAC7_COLVI; tr|A0A226MLM9|A0A226MLM9_CALSU	Uncharacterized protein (Fragment) OS=Aptenodytes forsteri OX=9233 GN=AS27_01442 PE=4 SV=2670	84.18	AEWDDYVPKLY		Phosphatidylethanolamine-binding protein 1 [Dromaius novaehollandiae]	XP_025974976.1
tr|A0A226NV06|A0A226NV06_COLVI	Uncharacterized protein (Fragment) OS=Aptenodytes forsteri OX=9233 GN=AS27_01442 PE=4 SV=2681	93.91	DATNVGDEGGFAPNV		Gamma-enolase [Amazona aestiva]	KYO22316.1
tr|U3JTX3|U3JTX3_FICAL; tr|R0K0M8|R0K0M8_ANAPL; tr|H0ZNW4|H0ZNW4_TAEGU; tr|G1NIL5|G1NIL5_MELGA; tr|A0A2R4SU73|A0A2R4SU73_ANAPL; tr|A0A2P4S7X9|A0A2P4S7X9_BAMTH; tr|A0A2I0UG10|A0A2I0UG10_LIMLA; tr|A0A2I0MNF3|A0A2I0MNF3_COLLI; tr|A0A226PWZ1|A0A226PWZ1_COLVI; tr|A0A226NF14|A0A226NF14_CALSU; tr|A0A218VDJ6|A0A218VDJ6_9PASE; tr|A0A1V4KFG1|A0A1V4KFG1_PATFA; tr|A0A1D5NYP3|A0A1D5NYP3_CHICK; tr|A0A0Q3PMX3|A…	Uncharacterized protein (Fragment) OS=Aptenodytes forsteri OX=9233 GN=AS27_01442 PE=4 SV=2699	96.19	VGDIGDTVEDPY		Cofilin-2 [Gallus gallus]	NP_001004406.1
tr|A0A2P4T8Q4|A0A2P4T8Q4_BAMTH	Uncharacterized protein (Fragment) OS=Aptenodytes forsteri OX=9233 GN=AS27_01442 PE=4 SV=271	94.99	VLDTPGPPSHVT		PREDICTED: LOW QUALITY PROTEIN: titin [Meleagris gallopavo]	XP_019472906.1
tr|U3JJL6|U3JJL6_FICAL	Uncharacterized protein (Fragment) OS=Aptenodytes forsteri OX=9233 GN=AS27_01442 PE=4 SV=2717	81.69	GGEDLDPN		PREDICTED: creatine kinase B-type isoform X1 [Ficedula albicollis]	XP_005047695.1
tr|U3K0M2|U3K0M2_FICAL; tr|U3IGN1|U3IGN1_ANAPL; tr|R9PXN1|R9PXN1_CHICK; tr|H0ZJM5|H0ZJM5_TAEGU; tr|A0A2P4TIN6|A0A2P4TIN6_BAMTH; tr|A0A226PRZ7|A0A226PRZ7_COLVI; tr|A0A226N3Q2|A0A226N3Q2_CALSU; tr|A0A218UWH9|A0A218UWH9_9PASE; tr|A0A093QB92|A0A093QB92_9PASS; tr|A0A091EEG0|A0A091EEG0_CORBR; sp|Q8JFP1|IF4A2_CHICK	Uncharacterized protein (Fragment) OS=Aptenodytes forsteri OX=9233 GN=AS27_01442 PE=4 SV=2743	92.51	DHGGPEGMEPDGV		Eukaryotic initiation factor 4A-II [Gallus gallus]	NP_989880.1
tr|U3K0M2|U3K0M2_FICAL; tr|U3IGN1|U3IGN1_ANAPL; tr|R9PXN1|R9PXN1_CHICK; tr|H0ZJM5|H0ZJM5_TAEGU; tr|A0A2P4TIN6|A0A2P4TIN6_BAMTH; tr|A0A226PRZ7|A0A226PRZ7_COLVI; tr|A0A226N3Q2|A0A226N3Q2_CALSU; tr|A0A218UWH9|A0A218UWH9_9PASE; tr|A0A093QB92|A0A093QB92_9PASS; tr|A0A091EEG0|A0A091EEG0_CORBR; sp|Q8JFP1|IF4A2_CHICK	Uncharacterized protein (Fragment) OS=Aptenodytes forsteri OX=9233 GN=AS27_01442 PE=4 SV=2744	86.65	DHGGPEGMEPDGVIES		Eukaryotic initiation factor 4A-II [Gallus gallus]	NP_989880.1
tr|U3JYD4|U3JYD4_FICAL	Uncharacterized protein (Fragment) OS=Aptenodytes forsteri OX=9233 GN=AS27_01442 PE=4 SV=2762	98.89	IEELEEELEAER		Myosin-7 isoform X1 [Gallus gallus]	XP_015151150.1
tr|U3JYD4|U3JYD4_FICAL	Uncharacterized protein (Fragment) OS=Aptenodytes forsteri OX=9233 GN=AS27_01442 PE=4 SV=2777	88.82	IEELEEELE		Myosin-7 isoform X1 [Gallus gallus]	XP_015151150.1
tr|U3JYD4|U3JYD4_FICAL	Uncharacterized protein (Fragment) OS=Aptenodytes forsteri OX=9233 GN=AS27_01442 PE=4 SV=2782	84.88	IEELEEELEAE		Myosin-7 isoform X1 [Gallus gallus]	XP_015151150.1
tr|U3JYD4|U3JYD4_FICAL	Uncharacterized protein (Fragment) OS=Aptenodytes forsteri OX=9233 GN=AS27_01442 PE=4 SV=2783	84.2	QREEQAEPDGTEDA		Myosin-7 isoform X1 [Gallus gallus]	XP_015151150.1
tr|U3K3Y7|U3K3Y7_FICAL	Uncharacterized protein (Fragment) OS=Aptenodytes forsteri OX=9233 GN=AS27_01442 PE=4 SV=2832	80.05	IDLIERPANPPGV		Myosin-10 isoform X1 [Oreochromis niloticus]	XP_019220354.1
tr|U3K4T5|U3K4T5_FICAL; tr|H0ZCB9|H0ZCB9_TAEGU; tr|B5G0N0|B5G0N0_TAEGU; tr|B5G0M5|B5G0M5_TAEGU; tr|B5G0M2|B5G0M2_TAEGU; tr|B5G0L9|B5G0L9_TAEGU; tr|A0A2I0LYV1|A0A2I0LYV1_COLLI; tr|A0A218VEC3|A0A218VEC3_9PASE; tr|A0A1V4JX74|A0A1V4JX74_PATFA; tr|A0A0A0AEV4|A0A0A0AEV4_CHAVO; tr|A0A094K169|A0A094K169_ANTCR; tr|A0A093IP70|A0A093IP70_DRYPU; tr|A0A091N052|A0A091N052_9PASS; tr|A0A091KS07|A0A091KS07_9GRUI;…	Uncharacterized protein (Fragment) OS=Aptenodytes forsteri OX=9233 GN=AS27_01442 PE=4 SV=2835	85.17	GWKPGSDTIKPDV		Peroxiredoxin-1-like [Scleropages formosus]	KPP76669.1
tr|U3JEJ1|U3JEJ1_FICAL	Uncharacterized protein (Fragment) OS=Aptenodytes forsteri OX=9233 GN=AS27_01442 PE=4 SV=2837	99	QELSGLVLAQSR	Deamidated(Q)@1	Perilipin-3 isoform X1 [Gallus gallus]	XP_015155504.1
tr|R9PXM5|R9PXM5_CHICK; sp|P20763|LAC_CHICK	Uncharacterized protein (Fragment) OS=Aptenodytes forsteri OX=9233 GN=AS27_01442 PE=4 SV=2848	86.03	TVDWVIDGSTR		Ig lambda chain V-1 region isoform X1 [Gallus gallus]	XP_025011242.1
tr|A0A1D5PXX5|A0A1D5PXX5_CHICK	Uncharacterized protein (Fragment) OS=Aptenodytes forsteri OX=9233 GN=AS27_01442 PE=4 SV=2857	97.08	VMIEMDGTEN		beta-enolase [Gallus gallus]	NP_990450.1
tr|A0A1D5PRT0|A0A1D5PRT0_CHICK	Uncharacterized protein (Fragment) OS=Aptenodytes forsteri OX=9233 GN=AS27_01442 PE=4 SV=2898	99	VDDLEGSLEQER		Myosin-4 [Gallus gallus]	XP_024997583.1
tr|F1NNW0|F1NNW0_CHICK	Uncharacterized protein (Fragment) OS=Aptenodytes forsteri OX=9233 GN=AS27_01442 PE=4 SV=2982	99	DDLEGDIQIPGPPTNV		M-protein, striated muscle isoform X1 [Gallus gallus]	XP_015140305.1
tr|F1NNW0|F1NNW0_CHICK	Uncharacterized protein (Fragment) OS=Aptenodytes forsteri OX=9233 GN=AS27_01442 PE=4 SV=2983	99	DDLEGDIQIPGPPTNVH		M-protein, striated muscle isoform X1 [Gallus gallus]	XP_015140305.1
tr|F1NNW0|F1NNW0_CHICK	Uncharacterized protein (Fragment) OS=Aptenodytes forsteri OX=9233 GN=AS27_01442 PE=4 SV=2984	99	DLEGDIQIPGPPTNV		M-protein, striated muscle isoform X1 [Gallus gallus]	XP_015140305.1
tr|F1NNW0|F1NNW0_CHICK	Uncharacterized protein (Fragment) OS=Aptenodytes forsteri OX=9233 GN=AS27_01442 PE=4 SV=2985	99	ISKDDLEGDIQIPGPPTNV		M-protein, striated muscle isoform X1 [Gallus gallus]	XP_015140305.1
tr|F1NNW0|F1NNW0_CHICK	Uncharacterized protein (Fragment) OS=Aptenodytes forsteri OX=9233 GN=AS27_01442 PE=4 SV=2986	99	SKDDLEGDIQIPGPPTNV		M-protein, striated muscle isoform X1 [Gallus gallus]	XP_015140305.1
tr|F1NNW0|F1NNW0_CHICK	Uncharacterized protein (Fragment) OS=Aptenodytes forsteri OX=9233 GN=AS27_01442 PE=4 SV=2987	99	SYEEIEDSDK		M-protein, striated muscle isoform X1 [Gallus gallus]	XP_015140305.1
tr|F1NNW0|F1NNW0_CHICK	Uncharacterized protein (Fragment) OS=Aptenodytes forsteri OX=9233 GN=AS27_01442 PE=4 SV=2993	98.99	RNGSGIDVDEAPDL		M-protein, striated muscle isoform X1 [Gallus gallus]	XP_015140305.1
tr|F1NNW0|F1NNW0_CHICK	Uncharacterized protein (Fragment) OS=Aptenodytes forsteri OX=9233 GN=AS27_01442 PE=4 SV=2994	98.87	RNGSGIDVDEAPDLQ		M-protein, striated muscle isoform X1 [Gallus gallus]	XP_015140305.1
tr|F1NNW0|F1NNW0_CHICK	Uncharacterized protein (Fragment) OS=Aptenodytes forsteri OX=9233 GN=AS27_01442 PE=4 SV=2995	98.84	DDLEGDIQIPGPPT		M-protein, striated muscle isoform X1 [Gallus gallus]	XP_015140305.1
tr|F1NNW0|F1NNW0_CHICK	Uncharacterized protein (Fragment) OS=Aptenodytes forsteri OX=9233 GN=AS27_01442 PE=4 SV=2996	97.62	IVISKDDLEGDIQIPGPPTNV		M-protein, striated muscle isoform X1 [Gallus gallus]	XP_015140305.1
tr|F1NNW0|F1NNW0_CHICK	Uncharacterized protein (Fragment) OS=Aptenodytes forsteri OX=9233 GN=AS27_01442 PE=4 SV=3000	96.71	KDDLEGDIQIPGPPTNVH		M-protein, striated muscle isoform X1 [Gallus gallus]	XP_015140305.1
tr|F1NNW0|F1NNW0_CHICK	Uncharacterized protein (Fragment) OS=Aptenodytes forsteri OX=9233 GN=AS27_01442 PE=4 SV=3001	96.11	NGSGIDVDEAPDLQ		M-protein, striated muscle isoform X1 [Gallus gallus]	XP_015140305.1
tr|F1NNW0|F1NNW0_CHICK	Uncharacterized protein (Fragment) OS=Aptenodytes forsteri OX=9233 GN=AS27_01442 PE=4 SV=3002	95.46	KDDLEGDIQIPGPPTNV		M-protein, striated muscle isoform X1 [Gallus gallus]	XP_015140305.1
tr|F1NNW0|F1NNW0_CHICK	Uncharacterized protein (Fragment) OS=Aptenodytes forsteri OX=9233 GN=AS27_01442 PE=4 SV=3003	95.25	VISKDDLEGDIQIPGPPTNV		M-protein, striated muscle isoform X1 [Gallus gallus]	XP_015140305.1
tr|F1NNW0|F1NNW0_CHICK	Uncharacterized protein (Fragment) OS=Aptenodytes forsteri OX=9233 GN=AS27_01442 PE=4 SV=3004	92.73	SKDDLEGDIQIPGPPT		M-protein, striated muscle isoform X1 [Gallus gallus]	XP_015140305.1
tr|F1NNW0|F1NNW0_CHICK	Uncharacterized protein (Fragment) OS=Aptenodytes forsteri OX=9233 GN=AS27_01442 PE=4 SV=3007	91.32	VLDEEELER		M-protein, striated muscle isoform X1 [Gallus gallus]	XP_015140305.1
tr|F1NNW0|F1NNW0_CHICK	Uncharacterized protein (Fragment) OS=Aptenodytes forsteri OX=9233 GN=AS27_01442 PE=4 SV=3011	88.92	SKDDLEGDIQIPGPPTNVH		M-protein, striated muscle isoform X1 [Gallus gallus]	XP_015140305.1
tr|F1NNW0|F1NNW0_CHICK	Uncharacterized protein (Fragment) OS=Aptenodytes forsteri OX=9233 GN=AS27_01442 PE=4 SV=3014	86.7	SNEIKNPTIPL		Myomesin-2 isoform X1 [Bos taurus]	XP_006064857.2
tr|F1P0F7|F1P0F7_CHICK; tr|A0A2I0MCY2|A0A2I0MCY2_COLLI	Uncharacterized protein (Fragment) OS=Aptenodytes forsteri OX=9233 GN=AS27_01442 PE=4 SV=3064	99	STQELFLNFMIVLITVLLMWLLVKS		Sarcolipin [Gallus gallus]	NP_001289116.1
tr|A0A1D5PTG3|A0A1D5PTG3_CHICK	Uncharacterized protein (Fragment) OS=Aptenodytes forsteri OX=9233 GN=AS27_01442 PE=4 SV=3071	99	APGVGGLAPGVGGLVPGVGG	Formyl@N-term	Elastin isoform X1 [Gallus gallus]	XP_024997672.1
tr|A0A1D5PTG3|A0A1D5PTG3_CHICK	Uncharacterized protein (Fragment) OS=Aptenodytes forsteri OX=9233 GN=AS27_01442 PE=4 SV=3073	99	GGVPGVPGVPGVPGVPGVPGVA		Elastin isoform X1 [Gallus gallus]	XP_024997672.1
tr|A0A1D5PYG0|A0A1D5PYG0_CHICK	Uncharacterized protein (Fragment) OS=Aptenodytes forsteri OX=9233 GN=AS27_01442 PE=4 SV=3089	99	VDIGGPQFGVEVPK		Collagen alpha-1(III) chain precursor [Gallus gallus]	NP_990711.2
tr|A0A1D5PTG3|A0A1D5PTG3_CHICK	Uncharacterized protein (Fragment) OS=Aptenodytes forsteri OX=9233 GN=AS27_01442 PE=4 SV=3093	98.38	GGVPGVVPGVGIGGVPGVPGVPGVPGVPGVPGVA	Lys-add@N-term	Elastin isoform X9 [Gallus gallus]	XP_024997680.1
tr|A0A1D5PYG0|A0A1D5PYG0_CHICK	Uncharacterized protein (Fragment) OS=Aptenodytes forsteri OX=9233 GN=AS27_01442 PE=4 SV=3098	96.61	VDIGGPQFGVEVPK		Neuroblast differentiation-associated protein AHNAK isoform X31 [Anas platyrhynchos]	XP_021133890.1
tr|A0A1D5P5W4|A0A1D5P5W4_CHICK	Uncharacterized protein (Fragment) OS=Aptenodytes forsteri OX=9233 GN=AS27_01442 PE=4 SV=3102	91.69	KAEPPPPKEPEVPK		PREDICTED: LOW QUALITY PROTEIN: titin [Meleagris gallopavo]	XP_009644322.1
tr|A0A1D5PTG3|A0A1D5PTG3_CHICK	Uncharacterized protein (Fragment) OS=Aptenodytes forsteri OX=9233 GN=AS27_01442 PE=4 SV=3104	89.76	GAGGLAPGVGGLAPGVGGLAPGVGGLVPGVGGLVPG		Elastin isoform X19 [Gallus gallus]	XP_024997690.1
tr|A0A1D5PTG3|A0A1D5PTG3_CHICK	Uncharacterized protein (Fragment) OS=Aptenodytes forsteri OX=9233 GN=AS27_01442 PE=4 SV=3107	81.71	GAGGLAPGVGGLAPGVGG		Elastin isoform X1 [Gallus gallus]	XP_024997672.1
tr|E1C7I7|E1C7I7_CHICK	Uncharacterized protein (Fragment) OS=Aptenodytes forsteri OX=9233 GN=AS27_01442 PE=4 SV=3150	99	ILEDESGLRPV		Immunoglobulin-like and fibronectin type III domain-containing protein 1 isoform X1 [Gallus gallus]	XP_024999488.1
tr|L1IQT3|L1IQT3_GUITH	Uncharacterized protein (Fragment) OS=Aptenodytes forsteri OX=9233 GN=AS27_01442 PE=4 SV=3169	84.85	ISPNVTSVVFPI	Deamidated(N)@4	Leucine-rich repeat, immunoglobulin-like domain and transmembrane domain-containing protein 3 [Monopterus albus]	XP_020463106.1
tr|L1IDM5|L1IDM5_GUITH	Uncharacterized protein (Fragment) OS=Aptenodytes forsteri OX=9233 GN=AS27_01442 PE=4 SV=3173	98.52	EEGKKGGAGGAGGAGGGRWFTEQ	Glu->pyro-Glu@N-term	Nucleus accumbens-associated protein 2-like [Xiphophorus maculatus]	XP_023199874.1
tr|L1I982|L1I982_GUITH	Uncharacterized protein (Fragment) OS=Aptenodytes forsteri OX=9233 GN=AS27_01442 PE=4 SV=3174	84.39	IDGIGGIGGIGGI		Zinc finger protein 385B isoform X1 [Astyanax mexicanus]	XP_022520089.1
tr|L1J0A5|L1J0A5_GUITH	Uncharacterized protein (Fragment) OS=Aptenodytes forsteri OX=9233 GN=AS27_01442 PE=4 SV=3194	93.27	APPAAAPPAP		LOW QUALITY PROTEIN: YLP motif-containing protein 1 [Gallus gallus]	XP_015143185.2
tr|L1J0A5|L1J0A5_GUITH	Uncharacterized protein (Fragment) OS=Aptenodytes forsteri OX=9233 GN=AS27_01442 PE=4 SV=3196	91.86	AAPPAAAPPA		PREDICTED: LOW QUALITY PROTEIN: eukaryotic translation initiation factor 3 subunit A [Anser cygnoides domesticus]	XP_013051037.1
tr|A0A2I0TQ32|A0A2I0TQ32_LIMLA	Uncharacterized protein (Fragment) OS=Aptenodytes forsteri OX=9233 GN=AS27_01442 PE=4 SV=3209	91.83	DVGGLSAPADPPAPG		Microtubule-actin cross-linking factor 1-like protein [Amazona aestiva]	KQK74395.1
tr|A0A2I0TNR2|A0A2I0TNR2_LIMLA	Uncharacterized protein (Fragment) OS=Aptenodytes forsteri OX=9233 GN=AS27_01442 PE=4 SV=3210	94.51	MQIFVKTLTGKTITL		PREDICTED: ubiquitin [Tyto alba]	XP_009967439.1
tr|A0A2I0TNR2|A0A2I0TNR2_LIMLA	Uncharacterized protein (Fragment) OS=Aptenodytes forsteri OX=9233 GN=AS27_01442 PE=4 SV=3211	81.15	MQIFVKTLTGKTITLEVEPSDTIENVK		PREDICTED: ubiquitin [Tyto alba]	XP_009967439.1
tr|G1NI90|G1NI90_MELGA; tr|F1NF81|F1NF81_CHICK; tr|A0A2P4TI04|A0A2P4TI04_BAMTH; tr|A0A2I0MGA7|A0A2I0MGA7_COLLI; tr|A0A226P018|A0A226P018_COLVI; tr|A0A226MTB7|A0A226MTB7_CALSU; tr|A0A1V4K5Z5|A0A1V4K5Z5_PATFA; tr|A0A1D5PIR2|A0A1D5PIR2_CHICK; tr|A0A0Q3Q473|A0A0Q3Q473_AMAAE; tr|A0A093IUI0|A0A093IUI0_DRYPU; tr|A0A091Q478|A0A091Q478_LEPDC; tr|A0A091FPS2|A0A091FPS2_9AVES; sp|Q9PRL8|ACBP_CHICK	Uncharacterized protein (Fragment) OS=Aptenodytes forsteri OX=9233 GN=AS27_01442 PE=4 SV=3216	98.84	QATVGDVNTDRPGM		PREDICTED: acyl-CoA-binding protein [Meleagris gallopavo]	XP_003207735.1
tr|G1NBW3|G1NBW3_MELGA; tr|F1NHM9|F1NHM9_CHICK; tr|A0A2P4SDL5|A0A2P4SDL5_BAMTH; tr|A0A1L1RPB8|A0A1L1RPB8_CHICK; sp|Q5ZLN1|PGAM1_CHICK	Uncharacterized protein (Fragment) OS=Aptenodytes forsteri OX=9233 GN=AS27_01442 PE=4 SV=3219	99	YADLTEDQLPT	Cation:Na(E)@6	Phosphoglycerate mutase 1 [Gallus gallus]	NP_001026727.1
tr|G1NBW3|G1NBW3_MELGA; tr|F1NHM9|F1NHM9_CHICK; tr|A0A2P4SDL5|A0A2P4SDL5_BAMTH; tr|A0A1L1RPB8|A0A1L1RPB8_CHICK; sp|Q5ZLN1|PGAM1_CHICK	Uncharacterized protein (Fragment) OS=Aptenodytes forsteri OX=9233 GN=AS27_01442 PE=4 SV=3220	99	SFDIPPPPMQS		Phosphoglycerate mutase 1 [Gallus gallus]	NP_001026727.1
tr|G1NBW3|G1NBW3_MELGA; tr|F1NHM9|F1NHM9_CHICK; tr|A0A2P4SDL5|A0A2P4SDL5_BAMTH; tr|A0A1L1RPB8|A0A1L1RPB8_CHICK; sp|Q5ZLN1|PGAM1_CHICK	Uncharacterized protein (Fragment) OS=Aptenodytes forsteri OX=9233 GN=AS27_01442 PE=4 SV=3221	85.69	DIPPPPMQSDHP		Phosphoglycerate mutase 1 [Gallus gallus]	NP_001026727.1
tr|G1NBV9|G1NBV9_MELGA; tr|A0A226P4W3|A0A226P4W3_COLVI; tr|A0A1D5P9Y4|A0A1D5P9Y4_CHICK	Uncharacterized protein (Fragment) OS=Aptenodytes forsteri OX=9233 GN=AS27_01442 PE=4 SV=3248	82.94	NSRAGGSPDFPL		Ubinuclein-1 [Gallus gallus]	NP_001073186.1
tr|H0YRI4|H0YRI4_TAEGU	Uncharacterized protein (Fragment) OS=Aptenodytes forsteri OX=9233 GN=AS27_01442 PE=4 SV=3359	99	GLWEDVVPTLPDGH		Guanidinoacetate N-methyltransferase [Gallus gallus]	XP_015155460.1
tr|H0YRI4|H0YRI4_TAEGU	Uncharacterized protein (Fragment) OS=Aptenodytes forsteri OX=9233 GN=AS27_01442 PE=4 SV=3360	99	KGLWEDVVPTLPDGH		Guanidinoacetate N-methyltransferase [Gallus gallus]	XP_015155460.1
tr|A0A2P4TE09|A0A2P4TE09_BAMTH	Uncharacterized protein (Fragment) OS=Aptenodytes forsteri OX=9233 GN=AS27_01442 PE=4 SV=37	98.75	AWEPPLDNGGSPITG		PREDICTED: LOW QUALITY PROTEIN: titin [Meleagris gallopavo]	XP_019472906.1
tr|A0A2P4TE09|A0A2P4TE09_BAMTH	Uncharacterized protein (Fragment) OS=Aptenodytes forsteri OX=9233 GN=AS27_01442 PE=4 SV=40	97.65	VTWEPPEFDGGTPI		Titin isoform X1 [Anas platyrhynchos]	XP_021123800.1
tr|A0A2P4T5C5|A0A2P4T5C5_BAMTH	Uncharacterized protein (Fragment) OS=Aptenodytes forsteri OX=9233 GN=AS27_01442 PE=4 SV=511	94.06	VFPHPPGTPDPF		Synaptopodin 2-like protein isoform X1 [Gallus gallus]	XP_421618.3
tr|A0A2P4S7P8|A0A2P4S7P8_BAMTH	Uncharacterized protein (Fragment) OS=Aptenodytes forsteri OX=9233 GN=AS27_01442 PE=4 SV=525	83.2	EEQAEPDGTEVGA		Myosin-4 [Gallus gallus]	XP_024997583.1
tr|A0A226M8G4|A0A226M8G4_CALSU	Uncharacterized protein (Fragment) OS=Aptenodytes forsteri OX=9233 GN=AS27_01442 PE=4 SV=543	99	VDVDIPDVDIEGPEGK		Neuroblast differentiation-associated protein AHNAK-like [Gallus gallus]	XP_025002030.1
tr|A0A226M8G4|A0A226M8G4_CALSU	Uncharacterized protein (Fragment) OS=Aptenodytes forsteri OX=9233 GN=AS27_01442 PE=4 SV=548	98.31	VDIEAPDVDIELPEGK		Neuroblast differentiation-associated protein AHNAK-like [Gallus gallus]	XP_025002030.1
tr|A0A226M8G4|A0A226M8G4_CALSU	Uncharacterized protein (Fragment) OS=Aptenodytes forsteri OX=9233 GN=AS27_01442 PE=4 SV=549	96.97	VDVDIPDVDIEGPEG		Neuroblast differentiation-associated protein AHNAK-like [Gallus gallus]	XP_025002030.1
tr|A0A226M8G4|A0A226M8G4_CALSU	Uncharacterized protein (Fragment) OS=Aptenodytes forsteri OX=9233 GN=AS27_01442 PE=4 SV=550	95.89	AEGPEVDVELPK		Neuroblast differentiation-associated protein AHNAK-like [Gallus gallus]	XP_025002030.1
tr|A0A226M8G4|A0A226M8G4_CALSU	Uncharacterized protein (Fragment) OS=Aptenodytes forsteri OX=9233 GN=AS27_01442 PE=4 SV=551	94.77	DVDIPDVDIEGPEGK		Neuroblast differentiation-associated protein AHNAK-like [Gallus gallus]	XP_025002030.1
tr|A0A226MB65|A0A226MB65_CALSU	Uncharacterized protein (Fragment) OS=Aptenodytes forsteri OX=9233 GN=AS27_01442 PE=4 SV=563	99	VDIDVPDVDIEGPEGK		Neuroblast differentiation-associated protein AHNAK-like [Gallus gallus]	XP_025002030.1
tr|A0A226MB65|A0A226MB65_CALSU	Uncharacterized protein (Fragment) OS=Aptenodytes forsteri OX=9233 GN=AS27_01442 PE=4 SV=564	99	VDVDLPDVDIEGPEGK		Neuroblast differentiation-associated protein AHNAK-like [Gallus gallus]	XP_025002030.1
tr|A0A226MB65|A0A226MB65_CALSU	Uncharacterized protein (Fragment) OS=Aptenodytes forsteri OX=9233 GN=AS27_01442 PE=4 SV=567	99	VDIDVPDVDIEGPEG		Neuroblast differentiation-associated protein AHNAK-like [Gallus gallus]	XP_025002030.1
tr|A0A226MB65|A0A226MB65_CALSU	Uncharacterized protein (Fragment) OS=Aptenodytes forsteri OX=9233 GN=AS27_01442 PE=4 SV=572	96.97	VDVDLPDVDIEGPEG		Neuroblast differentiation-associated protein AHNAK-like [Gallus gallus]	XP_025002030.1
tr|A0A093BGT2|A0A093BGT2_CHAPE	Uncharacterized protein (Fragment) OS=Aptenodytes forsteri OX=9233 GN=AS27_01442 PE=4 SV=591	89.09	AGDLFDPVIQD		Creatine kinase M-type [Gallus gallus]	NP_990838.1
tr|A0A0A0AM61|A0A0A0AM61_CHAVO	Uncharacterized protein (Fragment) OS=Aptenodytes forsteri OX=9233 GN=AS27_01442 PE=4 SV=613	92.7	MNHLLSPER		Neuronal acetylcholine receptor subunit beta-4 precursor [Gallus gallus]	NP_990150.1
tr|A0A226MHH0|A0A226MHH0_COLVI	Uncharacterized protein (Fragment) OS=Aptenodytes forsteri OX=9233 GN=AS27_01442 PE=4 SV=614	99	VDVDIPDVDLEGPEGK		Neuroblast differentiation-associated protein AHNAK-like [Gallus gallus]	XP_025002030.1
tr|A0A226MHH0|A0A226MHH0_COLVI	Uncharacterized protein (Fragment) OS=Aptenodytes forsteri OX=9233 GN=AS27_01442 PE=4 SV=620	96.97	VDVDIPDVDLEGPEG		Neuroblast differentiation-associated protein AHNAK-like [Gallus gallus]	XP_025002030.1
tr|A0A091J4W0|A0A091J4W0_EGRGA	Uncharacterized protein (Fragment) OS=Aptenodytes forsteri OX=9233 GN=AS27_01442 PE=4 SV=639	89.71	EPLEIVPVASKDTLPP		PREDICTED: shugoshin-like 2 [Opisthocomus hoazin]	XP_009944171.1
tr|A0A093BWW1|A0A093BWW1_9AVES	Uncharacterized protein (Fragment) OS=Aptenodytes forsteri OX=9233 GN=AS27_01442 PE=4 SV=644	86.86	EEAVIPEKIRVPDPV		Treacle protein isoform X1 [Gallus gallus]	XP_015149272.1
tr|A0A091UMQ1|A0A091UMQ1_NIPNI	Uncharacterized protein (Fragment) OS=Aptenodytes forsteri OX=9233 GN=AS27_01442 PE=4 SV=649	81.39	LPIVHATPQ		Uncharacterized protein KIAA2026 homolog isoform X1 [Gallus gallus]	XP_004949130.1
tr|U3J1G1|U3J1G1_ANAPL	Uncharacterized protein (Fragment) OS=Aptenodytes forsteri OX=9233 GN=AS27_01442 PE=4 SV=660	99	GITGPLGFPGPIGLPGPK	Oxidation(P)@5; Oxidation(P)@9	Collagen alpha-6(IV) chain isoform X1 [Gallus gallus]	XP_420322.4
tr|U3HZP3|U3HZP3_ANAPL; tr|R0JJW5|R0JJW5_ANAPL	Uncharacterized protein (Fragment) OS=Aptenodytes forsteri OX=9233 GN=AS27_01442 PE=4 SV=664	99	GIGDIFDQPEQSET		Collagen alpha-2(VI) chain precursor [Gallus gallus]	NP_990679.1
tr|U3IIB9|U3IIB9_ANAPL	Uncharacterized protein (Fragment) OS=Aptenodytes forsteri OX=9233 GN=AS27_01442 PE=4 SV=667	99	IDLIEKPAGPPGIL		Myosin-9 isoform X1 [Gallus gallus]	XP_025002761.1
tr|U3IIB9|U3IIB9_ANAPL	Uncharacterized protein (Fragment) OS=Aptenodytes forsteri OX=9233 GN=AS27_01442 PE=4 SV=668	99	IDLIEKPAGPPGI		Myosin-9 isoform X1 [Gallus gallus]	XP_025002761.1
tr|U3J7T0|U3J7T0_ANAPL	Uncharacterized protein (Fragment) OS=Aptenodytes forsteri OX=9233 GN=AS27_01442 PE=4 SV=677	99	FASAGGEAESGGGGK		Myosin, heavy chain 1F, skeletal muscle [Gallus gallus]	NP_001305944.1
tr|U3I124|U3I124_ANAPL; tr|Q7LZE8|Q7LZE8_CHICK	Uncharacterized protein (Fragment) OS=Aptenodytes forsteri OX=9233 GN=AS27_01442 PE=4 SV=830	98.17	PHQYPALTPEQK		Fructose-bisphosphate aldolase A-like [Numida meleagris]	XP_021239723.1
tr|U3I124|U3I124_ANAPL; tr|Q7LZE8|Q7LZE8_CHICK	Uncharacterized protein (Fragment) OS=Aptenodytes forsteri OX=9233 GN=AS27_01442 PE=4 SV=831	97	PHQYPALTPEQ		Fructose-bisphosphate aldolase A-like [Numida meleagris]	XP_021239723.1
tr|U3I124|U3I124_ANAPL; tr|Q7LZE8|Q7LZE8_CHICK	Uncharacterized protein (Fragment) OS=Aptenodytes forsteri OX=9233 GN=AS27_01442 PE=4 SV=837	91.67	QYPALTPEQK		Fructose-bisphosphate aldolase A isoform X1 [Bos taurus]	XP_005224933.2
tr|U3I124|U3I124_ANAPL; tr|Q7LZE8|Q7LZE8_CHICK	Uncharacterized protein (Fragment) OS=Aptenodytes forsteri OX=9233 GN=AS27_01442 PE=4 SV=839	89.98	PHQYPALTPE		Fructose-bisphosphate aldolase A-like [Numida meleagris]	XP_021239723.1
tr|A0A2P4TH12|A0A2P4TH12_BAMTH	Uncharacterized protein (Fragment) OS=Aptenodytes forsteri OX=9233 GN=AS27_01442 PE=4 SV=858	90.89	TPEPLDVLPGTSVT		Titin-like [Numida meleagris]	XP_021255394.1
tr|A0A2P4T0I4|A0A2P4T0I4_BAMTH; tr|A0A091VP87|A0A091VP87_NIPNI; tr|A0A091G512|A0A091G512_9AVES; tr|A0A087R2L9|A0A087R2L9_APTFO; sp|P02588|TNNC2_CHICK	Uncharacterized protein (Fragment) OS=Aptenodytes forsteri OX=9233 GN=AS27_01442 PE=4 SV=884	99	IEEVDEDGSGTID		Troponin C, skeletal muscle [Gallus gallus]	P_990781.1
tr|A0A2P4T0I4|A0A2P4T0I4_BAMTH; tr|A0A091VP87|A0A091VP87_NIPNI; tr|A0A091G512|A0A091G512_9AVES; tr|A0A087R2L9|A0A087R2L9_APTFO; sp|P02588|TNNC2_CHICK	Uncharacterized protein (Fragment) OS=Aptenodytes forsteri OX=9233 GN=AS27_01442 PE=4 SV=885	98.28	IEEVDEDGSGT		Troponin C, skeletal muscle [Gallus gallus]	P_990781.1
tr|A0A2P4T0I4|A0A2P4T0I4_BAMTH; tr|A0A091VP87|A0A091VP87_NIPNI; tr|A0A091G512|A0A091G512_9AVES; tr|A0A087R2L9|A0A087R2L9_APTFO; sp|P02588|TNNC2_CHICK	Uncharacterized protein (Fragment) OS=Aptenodytes forsteri OX=9233 GN=AS27_01442 PE=4 SV=889	94.96	ATGEHVTEEDIEDL		Troponin C, skeletal muscle [Gallus gallus]	P_990781.1
tr|A0A2P4T0I4|A0A2P4T0I4_BAMTH; tr|A0A091VP87|A0A091VP87_NIPNI; tr|A0A091G512|A0A091G512_9AVES; tr|A0A087R2L9|A0A087R2L9_APTFO; sp|P02588|TNNC2_CHICK	Uncharacterized protein (Fragment) OS=Aptenodytes forsteri OX=9233 GN=AS27_01442 PE=4 SV=890	93.65	ATGEHVTEEDIEDLM		Troponin C, skeletal muscle [Gallus gallus]	P_990781.1
tr|A0A2P4SJW8|A0A2P4SJW8_BAMTH; tr|A0A1L1RIN7|A0A1L1RIN7_CHICK; sp|P81023|HBA_MELGA; sp|P01994|HBA_CHICK	Uncharacterized protein (Fragment) OS=Aptenodytes forsteri OX=9233 GN=AS27_01442 PE=4 SV=911	83.6	NHIDDIAGT		alpha-globin [Gallus gallus]	AAA48583.1
tr|A0A2P4SJ33|A0A2P4SJ33_BAMTH	Uncharacterized protein (Fragment) OS=Aptenodytes forsteri OX=9233 GN=AS27_01442 PE=4 SV=912	87.33	LCIESGGSTVP		Protocadherin-20 [Gallus gallus]	XP_004938713.1
RRRRRtr|A0A2P4SHH9|A0A2P4SHH9_BAMTH	Uncharacterizedprotein(Fragment)OS=BambusicolathoracicusOX=9083GN=CIB84_012677PE=4SV=1	80.26	FPQPSDLLAH		LIM and calponin homology domain-containing protein 1 [Cricetulus griseus]	ERE91478.1
RRRRRtr|A0A093PWI2|A0A093PWI2_9PASS	Uncharacterizedprotein(Fragment)OS=ManacusvitellinusOX=328815GN=N305_00400PE=4SV=1	89.54	RASPVMGAGLGPL		Monocarboxylate transporter 6 [Clupea harengus]	XP_012695188.1
RRRRRtr|A0A091R2S5|A0A091R2S5_9GRUI	Uncharacterizedprotein(Fragment)OS=MesitornisunicolorOX=54374GN=N332_02412PE=4SV=1	82.7	GPLGNRGDKGPPGSPGPQ		Collagen alpha-1(V) chain isoform X2 [Xenopus tropicalis]	XP_012824629.1
RRRRRtr|A0A093EPI9|A0A093EPI9_9AVES; RRRRRtr|A0A091RB39|A0A091RB39_9GRUI	Uncharacterizedprotein(Fragment)OS=PteroclesgutturalisOX=240206GN=N339_02751PE=4SV=1;Uncharacterizedprotein(Fragment)OS=MesitornisunicolorOX=54374GN=N332_01909PE=4SV=1	82.84	YGLFSEGNYHGGIVVTNWLPNI	Deamidated(N)@8	G-protein coupled receptor 39 [Heterocephalus glaber]	EHB12816.1
RRRRRtr|A0A0L6I9F4|A0A0L6I9F4_9BURK	UncharacterizedproteinOS=AchromobacterpiechaudiiOX=72556GN=AKG08_16275PE=4SV=1	95.33	MGPLILNGCY		Stereocilin-like [Notothenia coriiceps]	XP_010777329.1
RRRRRtr|A0A226P317|A0A226P317_COLVI	UncharacterizedproteinOS=ColinusvirginianusOX=9014GN=H355_002490PE=4SV=1	82.39	SFLGGRCGAFL		TELO2-interacting protein 1 homolog [Desmodus rotundus]	XP_024415204.1
RRRRRtr|A0A226PEH4|A0A226PEH4_COLVI	UncharacterizedproteinOS=ColinusvirginianusOX=9014GN=H355_007475PE=4SV=1	95.79	GSVPDISFVEMP		CIP2A [Seriola lalandi dorsalis]	XP_023252646.1
RRRRRtr|U3KFD2|U3KFD2_FICAL; RRRRRtr|R7VQE6|R7VQE6_COLLI; RRRRRtr|H0Z4L5|H0Z4L5_TAEGU; RRRRRtr|A0A218UCC1|A0A218UCC1_9PASE; RRRRRtr|A0A1V4JTB3|A0A1V4JTB3_PATFA; RRRRRtr|A0A091EVS8|A0A091EVS8_CORBR	UncharacterizedproteinOS=FicedulaalbicollisOX=59894GN=GUCY1A1PE=3SV=1;Guanylatecyclase1,soluble,alpha3OS=ColumbaliviaOX=8932GN=GUCY1A3PE=3SV=1;UncharacterizedproteinOS=TaeniopygiaguttataOX=59729GN=GUCY1A1PE=3SV=1;Guanylatecyclasesolublesubunitalpha-3OS=LonchurastriatadomesticaOX=299123GN=GUCY1A3PE=3SV=1;Guanylatecyclasesolublesubunitalpha-3OS=PatagioenasfasciatamonilisOX=372326GN=GUCY1A3PE=3SV=1;…	81.64	TEEGFFNANGDGL	Deamidated(N)@7	Extracellular calcium-sensing receptor-like [Oncorhynchus kisutch]	XP_020326609.1
RRRRRtr|U3K8P7|U3K8P7_FICAL	UncharacterizedproteinOS=FicedulaalbicollisOX=59894PE=4SV=1	96.86	GPLPLTVPGTL		Tapasin [Mastacembelus armatus]	XP_026156520.1
RRRRRtr|E1C0M7|E1C0M7_CHICK	UncharacterizedproteinOS=GallusgallusOX=9031GN=LOC101750367PE=4SV=2	83.07	AGLGGQGLLGEQ		BPI fold-containing family B member 4 [Cavia porcellus]	XP_003476816.1
RRRRRtr|L1IEH2|L1IEH2_GUITH	UncharacterizedproteinOS=GuillardiathetaCCMP2712OX=905079GN=GUITHDRAFT_119564PE=4SV=1	99	PAAAPAPAPA		Msx2-interacting protein [Nannospalax galili]	XP_008820882.1
RRRRRtr|L1IC37|L1IC37_GUITH	UncharacterizedproteinOS=GuillardiathetaCCMP2712OX=905079GN=GUITHDRAFT_120013PE=4SV=1	98.86	QVTGADVVQPL	Gln->pyro-Glu@N-term	Delta-1-pyrroline-5-carboxylate dehydrogenase, mitochondrial [Puma concolor]	XP_025781064.1
RRRRRtr|L1JQD3|L1JQD3_GUITH	UncharacterizedproteinOS=GuillardiathetaCCMP2712OX=905079GN=GUITHDRAFT_135161PE=4SV=1	91.52	DKGLRDATKFSDAD		Ras GTPase-activating-like protein IQGAP1 [Paralichthys olivaceus]	XP_019964744.1
RRRRRtr|L1JG75|L1JG75_GUITH	UncharacterizedproteinOS=GuillardiathetaCCMP2712OX=905079GN=GUITHDRAFT_137489PE=4SV=1	86.8	NLVRELPEGVGA		PREDICTED: kaptin isoform X1 [Cricetulus griseus]	XP_007647788.1
RRRRRtr|L1J4J5|L1J4J5_GUITH	UncharacterizedproteinOS=GuillardiathetaCCMP2712OX=905079GN=GUITHDRAFT_140895PE=4SV=1	99	LELLEKDL		PREDICTED: FACT complex subunit SSRP1 isoform X1 [Fukomys damarensis]	XP_010606626.1
RRRRRtr|L1I913|L1I913_GUITH	UncharacterizedproteinOS=GuillardiathetaCCMP2712OX=905079GN=GUITHDRAFT_148515PE=4SV=1	92.64	PAPAPAPAPAPAPTSSPAPAPAPA		Myosin-binding protein C, slow-type isoform X1 [Equus asinus]	XP_014690516.1
RRRRRtr|A0A2I0U062|A0A2I0U062_LIMLA	UncharacterizedproteinOS=LimosalapponicabaueriOX=1758121GN=llap_10276PE=4SV=1	92.07	IADKGELTDVV		Putative ferric-chelate reductase 1 [Astyanax mexicanus]	XP_022530080.1
RRRRRtr|G1NFU2|G1NFU2_MELGA	UncharacterizedproteinOS=MeleagrisgallopavoOX=9103PE=4SV=2	94.71	KEGPFGPSGHEGQEGDIGD		RNA-binding protein 20 [Nothoprocta perdicaria]	XP_025906471.1
RRRRRsp|O59796|VPS3_SCHPO	Vacuolarproteinsorting-associatedprotein3OS=Schizosaccharomycespombe(strain972/ATCC24843)OX=284812GN=vps3PE=3SV=2	80.34	IKDISEEEVNEM	Deamidated(N)@10
tr|A0A2I0MRC5|A0A2I0MRC5_COLLI; tr|A0A1V4KBC9|A0A1V4KBC9_PATFA; tr|A0A0Q3T9G0|A0A0Q3T9G0_AMAAE; tr|A0A093BKV2|A0A093BKV2_CHAPE; tr|A0A091HXW8|A0A091HXW8_CALAN	Vimentin OS=Columba livia OX=8932 GN=VIM PE=3 SV=1; Vimentin OS=Patagioenas fasciata monilis OX=372326 GN=VIM PE=3 SV=1; Vimentin OS=Amazona aestiva OX=12930 GN=AAES_128293 PE=3 SV=1; Vimentin (Fragment) OS=Chaetura pelagica OX=8897 GN=M959_09586 PE=3 SV=1; Vimentin (Fragment) OS=Calypte anna OX=9244 GN=N300_06408 PE=3 SV=1	99	IQIDMDVSKPDL
tr|A0A2I0MRC5|A0A2I0MRC5_COLLI; tr|A0A1V4KBC9|A0A1V4KBC9_PATFA; tr|A0A0Q3T9G0|A0A0Q3T9G0_AMAAE; tr|A0A093BKV2|A0A093BKV2_CHAPE; tr|A0A091HXW8|A0A091HXW8_CALAN	Vimentin OS=Columba livia OX=8932 GN=VIM PE=3 SV=1; Vimentin OS=Patagioenas fasciata monilis OX=372326 GN=VIM PE=3 SV=1; Vimentin OS=Amazona aestiva OX=12930 GN=AAES_128293 PE=3 SV=1; Vimentin (Fragment) OS=Chaetura pelagica OX=8897 GN=M959_09586 PE=3 SV=1; Vimentin (Fragment) OS=Calypte anna OX=9244 GN=N300_06408 PE=3 SV=1	99	IQIDMDVSKPDLT
tr|G1NE66|G1NE66_MELGA	WAS/WASL interacting protein family member 3 OS=Meleagris gallopavo OX=9103 GN=WIPF3 PE=4 SV=2	89.15	MGGSPNSVPL
RRRRRtr|A0A091T1K1|A0A091T1K1_PELCR	WWdomain-bindingprotein11(Fragment)OS=PelecanuscrispusOX=36300GN=N334_07603PE=4SV=1	80.64	AASSGTEALAEETL
tr|A0A093NAS9|A0A093NAS9_PYGAD; tr|A0A087QSZ8|A0A087QSZ8_APTFO	Zinc finger protein 131 (Fragment) OS=Pygoscelis adeliae OX=9238 GN=AS28_07951 PE=4 SV=1; Zinc finger protein 131 (Fragment) OS=Aptenodytes forsteri OX=9233 GN=AS27_03873 PE=4 SV=1	82.74	IEVEDDSIETLE
tr|A0A091TI38|A0A091TI38_PHALP	Zinc finger protein 142 (Fragment) OS=Phaethon lepturus OX=97097 GN=N335_05281 PE=4 SV=1	87.73	GDGAEPGGATCPPQPGK

## Sheet: Table S4_CPF
Table S4. Identified peptides and their protein of origin obtained after simulated gastrointestinal digestion of contaminated sample showing ≥80% of confidence.
Accessions	Names	Conf	Sequence	Modifications	Protein _BLAST	BLAST ACCESSION
tr|U3JK94|U3JK94_FICAL; tr|T2HRF4|T2HRF4_ANSCY; tr|T2HPX8|T2HPX8_CAIMO; tr|T2HNZ6|T2HNZ6_ANSCY; tr|T2HNT4|T2HNT4_ANAPL; tr|R0K7Y6|R0K7Y6_ANAPL; tr|Q9PTD6|Q9PTD6_CHICK; tr|Q08JU5|Q08JU5_STRCA; tr|Q08JS9|Q08JS9_EUDEL; tr|H0Z1N0|H0Z1N0_TAEGU; tr|F7BYQ2|F7BYQ2_CHICK; tr|A0A2P4TBM9|A0A2P4TBM9_BAMTH; tr|A0A2I0UAL4|A0A2I0UAL4_LIMLA; tr|A0A2I0LRM1|A0A2I0LRM1_COLLI; tr|A0A2I0LRL8|A0A2I0LRL8_COLLI; tr|A0A2…	40SribosomalproteinS6OS=FicedulaalbicollisOX=59894GN=RPS6PE=3SV=1;RibosomalproteinS6(Fragment)OS=AnsercygnoidOX=8845GN=RPS6PE=2SV=1;RibosomalproteinS6(Fragment)OS=CairinamoschataOX=8855GN=RPS6PE=2SV=1;RibosomalproteinS6(Fragment)OS=AnsercygnoidOX=8845GN=RPS6PE=2SV=1;RibosomalproteinS6(Fragment)OS=AnasplatyrhynchosOX=8839GN=RPS6PE=2SV=1;40SribosomalproteinS6(Fragment)OS=AnasplatyrhynchosOX=8839GN=…	98.5	DIPGLTDTTVPR
tr|U3JHA2|U3JHA2_FICAL; tr|R0M1C8|R0M1C8_ANAPL; tr|H0ZRX5|H0ZRX5_TAEGU; tr|G1NMH4|G1NMH4_MELGA; tr|F1NN16|F1NN16_CHICK; tr|B5FXQ1|B5FXQ1_TAEGU; tr|A0A2P4SQL3|A0A2P4SQL3_BAMTH; tr|A0A2I0MVC4|A0A2I0MVC4_COLLI; tr|A0A226PBL9|A0A226PBL9_COLVI; tr|A0A226NEE1|A0A226NEE1_CALSU; tr|A0A1D5PFB4|A0A1D5PFB4_CHICK; tr|A0A0Q3TGB8|A0A0Q3TGB8_AMAAE; tr|A0A0A0A5P8|A0A0A0A5P8_CHAVO; tr|A0A099ZKK8|A0A099ZKK8_TINGU;…	40SribosomalproteinS7OS=FicedulaalbicollisOX=59894GN=RPS7PE=3SV=1;40SribosomalproteinS7(Fragment)OS=AnasplatyrhynchosOX=8839GN=RPS7PE=3SV=1;40SribosomalproteinS7OS=TaeniopygiaguttataOX=59729GN=RPS7PE=3SV=1;40SribosomalproteinS7OS=MeleagrisgallopavoOX=9103GN=RPS7PE=3SV=1;40SribosomalproteinS7OS=GallusgallusOX=9031GN=RPS7PE=3SV=3;40SribosomalproteinS7OS=TaeniopygiaguttataOX=59729PE=2SV=1;40Sribosom…	99	AIIIFVPVPQ
RRRRRtr|A0A0L6I7F8|A0A0L6I7F8_9BURK	6-carboxyhexanoate--CoAligaseOS=AchromobacterpiechaudiiOX=72556GN=AKG08_16890PE=4SV=1	89.55	LARLAAGTDADPAP
tr|A0A0L6KB66|A0A0L6KB66_9RHIZ	ABCtransporterATP-bindingproteinOS=Agrobacteriumsp.SUL3OX=1701910GN=AKG12_04915PE=4SV=1	90.66	PDAKIGILGPNGAG
tr|U3K3L5|U3K3L5_FICAL	Actinrelatedprotein2/3complexsubunit3OS=FicedulaalbicollisOX=59894GN=ARPC3PE=4SV=1	95.25	TNFPIPGEPGFPL
tr|U3JF18|U3JF18_FICAL; tr|A0A0Q3RJX3|A0A0Q3RJX3_AMAAE; tr|A0A093H333|A0A093H333_DRYPU	Adenylatekinaseisoenzyme1OS=FicedulaalbicollisOX=59894GN=AK1PE=3SV=1;Adenylatekinaseisoenzyme1OS=AmazonaaestivaOX=12930GN=AK1PE=3SV=1;Adenylatekinaseisoenzyme1(Fragment)OS=DryobatespubescensOX=118200GN=N307_04920PE=3SV=1	89.34	VDDNEETIK
tr|U3IJ39|U3IJ39_ANAPL	AHNAKnucleoproteinOS=AnasplatyrhynchosOX=8839GN=AHNAKPE=4SV=1	99	LDVDVPDVDIEGPEGK
tr|U3IJ39|U3IJ39_ANAPL	AHNAKnucleoproteinOS=AnasplatyrhynchosOX=8839GN=AHNAKPE=4SV=1	99	VDIDVPDVDVH
tr|U3IJ39|U3IJ39_ANAPL	AHNAKnucleoproteinOS=AnasplatyrhynchosOX=8839GN=AHNAKPE=4SV=1	99	VDIDVPDVDVHGPEG
tr|A0A1V4K7X8|A0A1V4K7X8_PATFA	Aldosereductase-likeOS=PatagioenasfasciatamonilisOX=372326GN=AV530_010839PE=4SV=1	88.84	SPLGSPDRPW
tr|Q9PSQ9|Q9PSQ9_CHICK	Alpha-1,4glucanphosphorylase(Fragments)OS=GallusgallusOX=9031PE=3SV=1	99	EIEEDAGLGNGGLG
tr|Q9PSQ9|Q9PSQ9_CHICK	Alpha-1,4glucanphosphorylase(Fragments)OS=GallusgallusOX=9031PE=3SV=1	95.98	LQEIEEDAGLGNGGLG
tr|Q9PSQ9|Q9PSQ9_CHICK	Alpha-1,4glucanphosphorylase(Fragments)OS=GallusgallusOX=9031PE=3SV=1	99	QEIEEDAGLGNGGLG
tr|R7VWE2|R7VWE2_COLLI	Alpha-1,4glucanphosphorylaseOS=ColumbaliviaOX=8932GN=A306_00529PE=3SV=1	88.23	GDVVNHDPAVGD
tr|R7VWE2|R7VWE2_COLLI	Alpha-1,4glucanphosphorylaseOS=ColumbaliviaOX=8932GN=A306_00529PE=3SV=1	95.39	SIGDVVNHDPAVGD
tr|R9PXQ0|R9PXQ0_CHICK; sp|P20111|ACTN2_CHICK	Alpha-actinin-2OS=GallusgallusOX=9031GN=ACTN2PE=4SV=2;Alpha-actinin-2OS=GallusgallusOX=9031GN=ACTN2PE=2SV=1	94.18	ATLPEADGER
tr|R9PXQ0|R9PXQ0_CHICK; sp|P20111|ACTN2_CHICK	Alpha-actinin-2OS=GallusgallusOX=9031GN=ACTN2PE=4SV=2;Alpha-actinin-2OS=GallusgallusOX=9031GN=ACTN2PE=2SV=1	99	DAEDIVNTPKPD
tr|R9PXQ0|R9PXQ0_CHICK; sp|P20111|ACTN2_CHICK	Alpha-actinin-2OS=GallusgallusOX=9031GN=ACTN2PE=4SV=2;Alpha-actinin-2OS=GallusgallusOX=9031GN=ACTN2PE=2SV=1	99	DAEDIVNTPKPDE
tr|R9PXQ0|R9PXQ0_CHICK; sp|P20111|ACTN2_CHICK	Alpha-actinin-2OS=GallusgallusOX=9031GN=ACTN2PE=4SV=2;Alpha-actinin-2OS=GallusgallusOX=9031GN=ACTN2PE=2SV=1	99	DAEDIVNTPKPDER
tr|R9PXQ0|R9PXQ0_CHICK; sp|P20111|ACTN2_CHICK	Alpha-actinin-2OS=GallusgallusOX=9031GN=ACTN2PE=4SV=2;Alpha-actinin-2OS=GallusgallusOX=9031GN=ACTN2PE=2SV=1	92.97	IGAEEIVDGNV
tr|R9PXQ0|R9PXQ0_CHICK; sp|P20111|ACTN2_CHICK	Alpha-actinin-2OS=GallusgallusOX=9031GN=ACTN2PE=4SV=2;Alpha-actinin-2OS=GallusgallusOX=9031GN=ACTN2PE=2SV=1	99	LDAEDIVNTPKPDE
tr|R9PXQ0|R9PXQ0_CHICK; sp|P20111|ACTN2_CHICK	Alpha-actinin-2OS=GallusgallusOX=9031GN=ACTN2PE=4SV=2;Alpha-actinin-2OS=GallusgallusOX=9031GN=ACTN2PE=2SV=1	88.17	MPQYTGPGSVPGA
tr|R9PXQ0|R9PXQ0_CHICK; sp|P20111|ACTN2_CHICK	Alpha-actinin-2OS=GallusgallusOX=9031GN=ACTN2PE=4SV=2;Alpha-actinin-2OS=GallusgallusOX=9031GN=ACTN2PE=2SV=1	87.02	NNWMEGAMEDL
tr|R9PXQ0|R9PXQ0_CHICK; sp|P20111|ACTN2_CHICK	Alpha-actinin-2OS=GallusgallusOX=9031GN=ACTN2PE=4SV=2;Alpha-actinin-2OS=GallusgallusOX=9031GN=ACTN2PE=2SV=1	97.95	SIGAEEIVDGN
tr|R9PXQ0|R9PXQ0_CHICK; sp|P20111|ACTN2_CHICK	Alpha-actinin-2OS=GallusgallusOX=9031GN=ACTN2PE=4SV=2;Alpha-actinin-2OS=GallusgallusOX=9031GN=ACTN2PE=2SV=1	99	SLVDPNGQGTVT
tr|E1BWX1|E1BWX1_CHICK	AnnexinOS=GallusgallusOX=9031GN=ANXA6PE=3SV=2	99	DLEADVVGDTSGH
tr|E1BWX1|E1BWX1_CHICK	AnnexinOS=GallusgallusOX=9031GN=ANXA6PE=3SV=2	99	SLEDDLSSDTSGH
RRRRRtr|U3JLI9|U3JLI9_FICAL	APcomplexsubunitbetaOS=FicedulaalbicollisOX=59894GN=AP4B1PE=3SV=1	94.9	PQKSQDGLLGLSPDSKP
tr|F1P180|F1P180_CHICK; sp|P00508|AATM_CHICK	AspartateaminotransferaseOS=GallusgallusOX=9031GN=GOT2PE=4SV=3;Aspartateaminotransferase,mitochondrialOS=GallusgallusOX=9031GN=GOT2PE=1SV=2	99	SHVEMGPPDPILGV
RRRRRtr|A0A091HJ90|A0A091HJ90_BUCRH	ATP-bindingcassettesub-familyAmember13(Fragment)OS=BucerosrhinocerossilvestrisOX=175836GN=N320_11798PE=4SV=1	85.35	LELIEQMI
tr|A0A1D5PG85|A0A1D5PG85_CHICK	ATP-dependent6-phosphofructokinaseOS=GallusgallusOX=9031GN=PFKMPE=3SV=1	94.56	FIPESPPEDGWEDH
tr|A0A1D5PG85|A0A1D5PG85_CHICK	ATP-dependent6-phosphofructokinaseOS=GallusgallusOX=9031GN=PFKMPE=3SV=1	90.5	GIHGLIIIGGF
tr|A0A1D5PG85|A0A1D5PG85_CHICK	ATP-dependent6-phosphofructokinaseOS=GallusgallusOX=9031GN=PFKMPE=3SV=1	99	GIHGLIIIGGFEA
tr|A0A1D5PG85|A0A1D5PG85_CHICK	ATP-dependent6-phosphofructokinaseOS=GallusgallusOX=9031GN=PFKMPE=3SV=1	99	IPESPPEDGWEDH
tr|A0A1D5PG85|A0A1D5PG85_CHICK	ATP-dependent6-phosphofructokinaseOS=GallusgallusOX=9031GN=PFKMPE=3SV=1	90.5	IPESPPEDGWEDHL
tr|A0A1D5PG85|A0A1D5PG85_CHICK	ATP-dependent6-phosphofructokinaseOS=GallusgallusOX=9031GN=PFKMPE=3SV=1	97.62	VFIPESPPEDGWED
tr|A0A1D5PG85|A0A1D5PG85_CHICK	ATP-dependent6-phosphofructokinaseOS=GallusgallusOX=9031GN=PFKMPE=3SV=1	99	VFIPESPPEDGWEDH
tr|A0A1D5PG85|A0A1D5PG85_CHICK	ATP-dependent6-phosphofructokinaseOS=GallusgallusOX=9031GN=PFKMPE=3SV=1	99	VFIPESPPEDGWEDHL
tr|Q0ZSH5|Q0ZSH5_9PSIT	ATPsynthasesubunitaOS=BrotogerischiririOX=345193GN=ATP6PE=4SV=1	99	GHLLPEGTPTPL
tr|A0A1V4JCQ9|A0A1V4JCQ9_PATFA	ATPsynthasesubunitbetaOS=PatagioenasfasciatamonilisOX=372326GN=ATP5BPE=3SV=1	99	IMDPNIVGPEH
tr|A0A1V4JCQ9|A0A1V4JCQ9_PATFA	ATPsynthasesubunitbetaOS=PatagioenasfasciatamonilisOX=372326GN=ATP5BPE=3SV=1	96.57	MDPNIVGPEH
tr|A0A093RU69|A0A093RU69_9PASS	Beta-enolase(Fragment)OS=ManacusvitellinusOX=328815GN=N305_06455PE=3SV=1	92.25	AAVPSGASTGIHEALEL
tr|A0A093RU69|A0A093RU69_9PASS	Beta-enolase(Fragment)OS=ManacusvitellinusOX=328815GN=N305_06455PE=3SV=1	80.59	DATNVGDEGGF
tr|A0A093RU69|A0A093RU69_9PASS	Beta-enolase(Fragment)OS=ManacusvitellinusOX=328815GN=N305_06455PE=3SV=1	99	DATNVGDEGGFAPN	Cation:Na(E)@8
tr|A0A093RU69|A0A093RU69_9PASS	Beta-enolase(Fragment)OS=ManacusvitellinusOX=328815GN=N305_06455PE=3SV=1	98.46	DATNVGDEGGFAPNIL
tr|A0A093RU69|A0A093RU69_9PASS	Beta-enolase(Fragment)OS=ManacusvitellinusOX=328815GN=N305_06455PE=3SV=1	99	GKDATNVGDEGGF
tr|A0A093RU69|A0A093RU69_9PASS	Beta-enolase(Fragment)OS=ManacusvitellinusOX=328815GN=N305_06455PE=3SV=1	99	GKDATNVGDEGGFAPN
tr|A0A093RU69|A0A093RU69_9PASS	Beta-enolase(Fragment)OS=ManacusvitellinusOX=328815GN=N305_06455PE=3SV=1	99	VVGDDLTVTNPK
tr|A0A093RU69|A0A093RU69_9PASS	Beta-enolase(Fragment)OS=ManacusvitellinusOX=328815GN=N305_06455PE=3SV=1	91.76	YGKDATNVGDEGGFAPN
sp|P07322|ENOB_CHICK	Beta-enolaseOS=GallusgallusOX=9031GN=ENO3PE=1SV=3	97.09	AAVPSGASTGIHEA
sp|P07322|ENOB_CHICK	Beta-enolaseOS=GallusgallusOX=9031GN=ENO3PE=1SV=3	96.33	AAVPSGASTGIHEAL
sp|P07322|ENOB_CHICK	Beta-enolaseOS=GallusgallusOX=9031GN=ENO3PE=1SV=3	95.98	AGNTELILPVPA
sp|P07322|ENOB_CHICK	Beta-enolaseOS=GallusgallusOX=9031GN=ENO3PE=1SV=3	83.95	EDPFDQDDW
sp|P07322|ENOB_CHICK	Beta-enolaseOS=GallusgallusOX=9031GN=ENO3PE=1SV=3	99	EDPFDQDDWEAWK
sp|P07322|ENOB_CHICK	Beta-enolaseOS=GallusgallusOX=9031GN=ENO3PE=1SV=3	98.75	FNVINGGSHAGN
sp|P07322|ENOB_CHICK	Beta-enolaseOS=GallusgallusOX=9031GN=ENO3PE=1SV=3	96.37	GDDLTVTNPK
sp|P07322|ENOB_CHICK	Beta-enolaseOS=GallusgallusOX=9031GN=ENO3PE=1SV=3	99	GVPLYRHIADLAGNTELILPVPA
sp|P07322|ENOB_CHICK	Beta-enolaseOS=GallusgallusOX=9031GN=ENO3PE=1SV=3	98.25	GYTDKVVIGM
sp|P07322|ENOB_CHICK	Beta-enolaseOS=GallusgallusOX=9031GN=ENO3PE=1SV=3	99	HIADLAGNTELILPV
sp|P07322|ENOB_CHICK	Beta-enolaseOS=GallusgallusOX=9031GN=ENO3PE=1SV=3	99	HIADLAGNTELILPVP
sp|P07322|ENOB_CHICK	Beta-enolaseOS=GallusgallusOX=9031GN=ENO3PE=1SV=3	99	HIADLAGNTELILPVPA
sp|P07322|ENOB_CHICK	Beta-enolaseOS=GallusgallusOX=9031GN=ENO3PE=1SV=3	99	HIADLAGNTELILPVPAFNVINGGSHAGNK
sp|P07322|ENOB_CHICK	Beta-enolaseOS=GallusgallusOX=9031GN=ENO3PE=1SV=3	99	HIADLAGNTELILPVPAFNVINGGSHAGNKL
sp|P07322|ENOB_CHICK	Beta-enolaseOS=GallusgallusOX=9031GN=ENO3PE=1SV=3	96.53	IEDPFDQDDW
sp|P07322|ENOB_CHICK	Beta-enolaseOS=GallusgallusOX=9031GN=ENO3PE=1SV=3	89.68	IEDPFDQDDWE
sp|P07322|ENOB_CHICK	Beta-enolaseOS=GallusgallusOX=9031GN=ENO3PE=1SV=3	98.55	IEDPFDQDDWEA
sp|P07322|ENOB_CHICK	Beta-enolaseOS=GallusgallusOX=9031GN=ENO3PE=1SV=3	89.42	IEEALGDKA
sp|P07322|ENOB_CHICK	Beta-enolaseOS=GallusgallusOX=9031GN=ENO3PE=1SV=3	98.43	MIEMDGTENK
sp|P07322|ENOB_CHICK	Beta-enolaseOS=GallusgallusOX=9031GN=ENO3PE=1SV=3	99	QVVGDDLTVTNPK	Gln->pyro-Glu@N-term
sp|P07322|ENOB_CHICK	Beta-enolaseOS=GallusgallusOX=9031GN=ENO3PE=1SV=3	97.45	QVVGDDLTVTNPK
sp|P07322|ENOB_CHICK	Beta-enolaseOS=GallusgallusOX=9031GN=ENO3PE=1SV=3	99	RHIADLAGNTELILPVPA
sp|P07322|ENOB_CHICK	Beta-enolaseOS=GallusgallusOX=9031GN=ENO3PE=1SV=3	97.16	SGETEDTFIADLV
sp|P07322|ENOB_CHICK	Beta-enolaseOS=GallusgallusOX=9031GN=ENO3PE=1SV=3	92.3	TDKVVIGM
sp|P07322|ENOB_CHICK	Beta-enolaseOS=GallusgallusOX=9031GN=ENO3PE=1SV=3	91.58	TIGPALIEK
sp|P07322|ENOB_CHICK	Beta-enolaseOS=GallusgallusOX=9031GN=ENO3PE=1SV=3	99	VDIQVVGDDLTVTNPK
sp|P07322|ENOB_CHICK	Beta-enolaseOS=GallusgallusOX=9031GN=ENO3PE=1SV=3	99	VMIEMDGTEN
sp|P07322|ENOB_CHICK	Beta-enolaseOS=GallusgallusOX=9031GN=ENO3PE=1SV=3	99	VMIEMDGTENK
sp|P07322|ENOB_CHICK	Beta-enolaseOS=GallusgallusOX=9031GN=ENO3PE=1SV=3	85.46	VNQIGSVTESI
sp|P07322|ENOB_CHICK	Beta-enolaseOS=GallusgallusOX=9031GN=ENO3PE=1SV=3	97.56	YRHIADLAGNTELILPVPA
tr|A0A0L6JZA0|A0A0L6JZA0_9RHIZ	BiotinsynthaseOS=Agrobacteriumsp.SUL3OX=1701910GN=bioBPE=3SV=1	84.62	PESVPINMLIP	Deamidated(N)@7
RRRRRtr|A0A091KDI3|A0A091KDI3_9GRUI	Cadherin-19(Fragment)OS=ChlamydotismacqueeniiOX=187382GN=N324_01771PE=4SV=1	84.93	DCVIITLTNTSTLPPT
tr|Q6EE32|Q6EE32_CHICK	Calreticulin(Fragment)OS=GallusgallusOX=9031PE=2SV=1	97.57	VHPEIDNPEYTPDPN
tr|Q6EE32|Q6EE32_CHICK	Calreticulin(Fragment)OS=GallusgallusOX=9031PE=2SV=1	99	WVHPEIDNPEYTPDPN
tr|A0A140F3I0|A0A140F3I0_CHICK	Calsequestrin(Fragment)OS=GallusgallusOX=9031GN=CASQ2PE=2SV=1	99	AEEDDPDGFE
tr|A0A140F3I0|A0A140F3I0_CHICK	Calsequestrin(Fragment)OS=GallusgallusOX=9031GN=CASQ2PE=2SV=1	99	AFDQIDDEIK
tr|A0A140F3I0|A0A140F3I0_CHICK	Calsequestrin(Fragment)OS=GallusgallusOX=9031GN=CASQ2PE=2SV=1	83.61	DLFRPQIGIV
tr|A0A140F3I0|A0A140F3I0_CHICK	Calsequestrin(Fragment)OS=GallusgallusOX=9031GN=CASQ2PE=2SV=1	81.65	FDQIDDEIK
tr|A0A140F3I0|A0A140F3I0_CHICK	Calsequestrin(Fragment)OS=GallusgallusOX=9031GN=CASQ2PE=2SV=1	96.93	IDLFRPQIGIV
tr|A0A140F3I0|A0A140F3I0_CHICK	Calsequestrin(Fragment)OS=GallusgallusOX=9031GN=CASQ2PE=2SV=1	99	MDEPVHIPDKP
tr|A0A140F3I0|A0A140F3I0_CHICK	Calsequestrin(Fragment)OS=GallusgallusOX=9031GN=CASQ2PE=2SV=1	98.85	QAFDQIDDEIK
tr|A0A140F3I0|A0A140F3I0_CHICK	Calsequestrin(Fragment)OS=GallusgallusOX=9031GN=CASQ2PE=2SV=1	96.9	WIDPDHFPL
tr|F1NQT9|F1NQT9_CHICK	CalsequestrinOS=GallusgallusOX=9031GN=CASQ2PE=3SV=1	88.1	AEELEDWIEDV
RRRRRtr|A0A091U7S7|A0A091U7S7_PHALP	Calsyntenin-3(Fragment)OS=PhaethonlepturusOX=97097GN=N335_12496PE=4SV=1	82.15	SPVPLLDIEGSAAGCLK
tr|Q90WF0|Q90WF0_CHICK	CgABP260OS=GallusgallusOX=9031PE=2SV=1	90.25	FGGQHVPNSPF
tr|Q90WF0|Q90WF0_CHICK	CgABP260OS=GallusgallusOX=9031PE=2SV=1	83.98	FNEEHIPDSPF
tr|Q90WF0|Q90WF0_CHICK	CgABP260OS=GallusgallusOX=9031PE=2SV=1	97.6	NEEHIPDSPF
tr|A0A2I0USI2|A0A2I0USI2_LIMLA	Chondroadherin-likeproteinOS=LimosalapponicabaueriOX=1758121GN=llap_641PE=4SV=1	93.49	QDSTPVPSPPVD	Gln->pyro-Glu@N-term
tr|A0A2I0MW54|A0A2I0MW54_COLLI	Collagen,typeXXII,alpha1OS=ColumbaliviaOX=8932GN=COL22A1PE=4SV=1	85.14	ECPPGPPGLPGIP	Glu->pyro-Glu@N-term
tr|A0A2I0MW54|A0A2I0MW54_COLLI	Collagen,typeXXII,alpha1OS=ColumbaliviaOX=8932GN=COL22A1PE=4SV=1	98.2	PQGEAGLPGLAGPQG
RRRRRtr|A0A1V4J6Q3|A0A1V4J6Q3_PATFA	Collagenalpha-1(I)chain-likeOS=PatagioenasfasciatamonilisOX=372326GN=AV530_002106PE=4SV=1	89.83	QLGPVGALGQPG
sp|P02457|CO1A1_CHICK	Collagenalpha-1(I)chainOS=GallusgallusOX=9031GN=COL1A1PE=1SV=3	99	DGEAGAQGPPGPTGPA
sp|P02457|CO1A1_CHICK	Collagenalpha-1(I)chainOS=GallusgallusOX=9031GN=COL1A1PE=1SV=3	98.3	DGEAGAQGPPGPTGPAGE
sp|P02457|CO1A1_CHICK	Collagenalpha-1(I)chainOS=GallusgallusOX=9031GN=COL1A1PE=1SV=3	99	DGEAGAQGPPGPTGPAGER	Oxidation(P)@10
sp|P02457|CO1A1_CHICK	Collagenalpha-1(I)chainOS=GallusgallusOX=9031GN=COL1A1PE=1SV=3	94.44	DGEAGAQGPPGPTGPAGER	Oxidation(P)@12
sp|P02457|CO1A1_CHICK	Collagenalpha-1(I)chainOS=GallusgallusOX=9031GN=COL1A1PE=1SV=3	99	GDRGETGPAGPPGAPGAPGAPGPVGPAGK	Oxidation(P)@12; Oxidation(P)@15; Oxidation(P)@18; Oxidation(P)@21
sp|P02457|CO1A1_CHICK	Collagenalpha-1(I)chainOS=GallusgallusOX=9031GN=COL1A1PE=1SV=3	99	GEPGSPGENGAPGQMGPR	Oxidation(P)@3; Oxidation(P)@6; Oxidation(P)@12
sp|P02457|CO1A1_CHICK	Collagenalpha-1(I)chainOS=GallusgallusOX=9031GN=COL1A1PE=1SV=3	99	GETGPAGPAGPPGPAGA	Oxidation(P)@12
sp|P02457|CO1A1_CHICK	Collagenalpha-1(I)chainOS=GallusgallusOX=9031GN=COL1A1PE=1SV=3	88.1	GETGPAGRPGEPGPAGPPGPPGEK	Oxidation(P)@9; Oxidation(P)@18; Oxidation(P)@21
sp|P02457|CO1A1_CHICK	Collagenalpha-1(I)chainOS=GallusgallusOX=9031GN=COL1A1PE=1SV=3	90.95	GLTGPIGPPGPAGAPGDK	Oxidation(P)@9; Oxidation(P)@15
sp|P02457|CO1A1_CHICK	Collagenalpha-1(I)chainOS=GallusgallusOX=9031GN=COL1A1PE=1SV=3	98.05	GLTGPIGPPGPAGAPGDKGEAGPPGPAGPT	Oxidation(P)@9; Oxidation(P)@15; Oxidation(P)@24
sp|P02457|CO1A1_CHICK	Collagenalpha-1(I)chainOS=GallusgallusOX=9031GN=COL1A1PE=1SV=3	98.23	GNDGAPGAAGPPGPTGPAGPPGFPGAAGAK	Oxidation(P)@6; Oxidation(P)@12; Oxidation(P)@21; Oxidation(P)@24
sp|P02457|CO1A1_CHICK	Collagenalpha-1(I)chainOS=GallusgallusOX=9031GN=COL1A1PE=1SV=3	99	GPSGPQGPSGAPGPK	Oxidation(P)@12
sp|P02457|CO1A1_CHICK	Collagenalpha-1(I)chainOS=GallusgallusOX=9031GN=COL1A1PE=1SV=3	89.32	GVQGPPGPQGPR	Oxidation(P)@6
sp|P02457|CO1A1_CHICK	Collagenalpha-1(I)chainOS=GallusgallusOX=9031GN=COL1A1PE=1SV=3	99	SGLQGPPGPPGAPGEQGPSGASGPAGPR	Oxidation(P)@7; Oxidation(P)@10; Oxidation(P)@13
RRRRRtr|A0A091MXD0|A0A091MXD0_CARIC	Collagenalpha-1(X)chainOS=CariamacristataOX=54380GN=N322_01220PE=4SV=1	95.43	GPVSLGAPGPTGPPGQPG	Deamidated(Q)@16
RRRRRtr|A0A093GTH5|A0A093GTH5_STRCA	Collagenalpha-1(XI)chain(Fragment)OS=StruthiocamelusaustralisOX=441894GN=N308_12108PE=4SV=1	89.17	GDVGAIGPQGPPGPT
RRRRRtr|A0A091MJW3|A0A091MJW3_9PASS	Collagenalpha-1(XVII)chain(Fragment)OS=AcanthisittachlorisOX=57068GN=N310_02719PE=4SV=1	94.04	SGPIGPAGPVG
RRRRRtr|A0A093HVF3|A0A093HVF3_STRCA	Collagenalpha-1(XXVI)chain(Fragment)OS=StruthiocamelusaustralisOX=441894GN=N308_15210PE=4SV=1	97.31	KLGPQGPSGPLGQL
tr|A0A2I0TW13|A0A2I0TW13_LIMLA	Collagenalpha-1chainOS=LimosalapponicabaueriOX=1758121GN=llap_11711PE=4SV=1	88.98	GEMGPSGIPGAPGLPGGR	Oxidation(P)@9; Oxidation(P)@12; Oxidation(P)@15
tr|A0A2I0TW13|A0A2I0TW13_LIMLA	Collagenalpha-1chainOS=LimosalapponicabaueriOX=1758121GN=llap_11711PE=4SV=1	99	GENGTPGAPGPPGEEGK	Oxidation(P)@6; Oxidation(P)@9; Oxidation(P)@12
tr|A0A2I0TW13|A0A2I0TW13_LIMLA	Collagenalpha-1chainOS=LimosalapponicabaueriOX=1758121GN=llap_11711PE=4SV=1	99	GFQGPPGPPGSAGPAGA	Oxidation(P)@6; Oxidation(P)@9
tr|A0A2I0TW13|A0A2I0TW13_LIMLA	Collagenalpha-1chainOS=LimosalapponicabaueriOX=1758121GN=llap_11711PE=4SV=1	92.48	GPAGPQGPR
tr|A0A2I0TW13|A0A2I0TW13_LIMLA	Collagenalpha-1chainOS=LimosalapponicabaueriOX=1758121GN=llap_11711PE=4SV=1	99	GPGGPPGTPGPAGK	Oxidation(P)@6; Oxidation(P)@9
tr|F1P2F0|F1P2F0_CHICK; tr|A0A1D5PGD5|A0A1D5PGD5_CHICK; sp|P15989|CO6A3_CHICK	Collagenalpha-3(VI)chainOS=GallusgallusOX=9031GN=COL6A3PE=4SV=1;Collagenalpha-3(VI)chainOS=GallusgallusOX=9031GN=COL6A3PE=4SV=1;Collagenalpha-3(VI)chainOS=GallusgallusOX=9031GN=COL6A3PE=2SV=2	96.04	GDVTTIPDVSGEEK
tr|A0A087VJS6|A0A087VJS6_BALRE	Collagenalpha-6(IV)chain(Fragment)OS=BalearicaregulorumgibbericepsOX=100784GN=N312_03656PE=4SV=1	91.83	ARGDPGVPGLRGQSGTP	Deamidated(Q)@13
tr|G1NB83|G1NB83_MELGA	CollagentypeIalpha2chainOS=MeleagrisgallopavoOX=9103GN=COL1A2PE=4SV=2	99	GAPGPAGPGGIPGER	Oxidation(P)@3; Oxidation(P)@12
tr|G1NB83|G1NB83_MELGA	CollagentypeIalpha2chainOS=MeleagrisgallopavoOX=9103GN=COL1A2PE=4SV=2	99	GEIGPAGNVGPTGPAGPR
tr|G1NB83|G1NB83_MELGA	CollagentypeIalpha2chainOS=MeleagrisgallopavoOX=9103GN=COL1A2PE=4SV=2	96.98	GLPGAIGAPGPAGGAGDR	Oxidation(P)@3; Oxidation(P)@9
tr|G1NB83|G1NB83_MELGA	CollagentypeIalpha2chainOS=MeleagrisgallopavoOX=9103GN=COL1A2PE=4SV=2	95.72	GLPGIAGATGEPGPL	Oxidation(P)@3; Oxidation(P)@12
tr|G1NB83|G1NB83_MELGA	CollagentypeIalpha2chainOS=MeleagrisgallopavoOX=9103GN=COL1A2PE=4SV=2	82.33	GNVGPTGPAGPR
tr|G1NB83|G1NB83_MELGA	CollagentypeIalpha2chainOS=MeleagrisgallopavoOX=9103GN=COL1A2PE=4SV=2	96.22	GPNGDAGRPGEPGLM	Oxidation(P)@9; Oxidation(P)@12
tr|G1NB83|G1NB83_MELGA	CollagentypeIalpha2chainOS=MeleagrisgallopavoOX=9103GN=COL1A2PE=4SV=2	89.16	GPSGPVGSPGPNGAPGEAG	Oxidation(P)@9; Oxidation(P)@15
tr|G1NB83|G1NB83_MELGA	CollagentypeIalpha2chainOS=MeleagrisgallopavoOX=9103GN=COL1A2PE=4SV=2	99	GSDGSAGPTGPAGPI
tr|G1NB83|G1NB83_MELGA	CollagentypeIalpha2chainOS=MeleagrisgallopavoOX=9103GN=COL1A2PE=4SV=2	99	HGDQGPPGNNGPAGPR	Oxidation(P)@7
tr|G1NB83|G1NB83_MELGA	CollagentypeIalpha2chainOS=MeleagrisgallopavoOX=9103GN=COL1A2PE=4SV=2	99	NGLPGPIGPAGV	Oxidation(P)@4
tr|G1NB83|G1NB83_MELGA	CollagentypeIalpha2chainOS=MeleagrisgallopavoOX=9103GN=COL1A2PE=4SV=2	99	TGEQGIAGPPGFAGEK	Oxidation(P)@10
RRRRRtr|G1N4R3|G1N4R3_MELGA	CollagentypeIValpha6chainOS=MeleagrisgallopavoOX=9103GN=COL4A6PE=4SV=2	86.52	GRLGAPGPYGIGPSGIEG
tr|U3IRI9|U3IRI9_ANAPL	CollagentypeValpha1chainOS=AnasplatyrhynchosOX=8839GN=COL5A1PE=4SV=1	80.6	GPAGSPGERGPAGSAGPIGLPGRPGPQGP
tr|A6BM71|A6BM71_CHICK	Connectin(Fragment)OS=GallusgallusOX=9031GN=TTNPE=2SV=1	99	AEEVSGEPVPPF
tr|A6BM71|A6BM71_CHICK	Connectin(Fragment)OS=GallusgallusOX=9031GN=TTNPE=2SV=1	98.83	EDINAEEKDTIT
tr|A6BM71|A6BM71_CHICK	Connectin(Fragment)OS=GallusgallusOX=9031GN=TTNPE=2SV=1	88.77	EIPPPEVPEILPEKPKE
tr|A6BM71|A6BM71_CHICK	Connectin(Fragment)OS=GallusgallusOX=9031GN=TTNPE=2SV=1	97.97	EVELLKPLEDVTVYEK
tr|A6BM71|A6BM71_CHICK	Connectin(Fragment)OS=GallusgallusOX=9031GN=TTNPE=2SV=1	81.12	EVNVLDKPGPPAA
tr|A6BM71|A6BM71_CHICK	Connectin(Fragment)OS=GallusgallusOX=9031GN=TTNPE=2SV=1	98.13	FVEEIPVEIIRPPQDV
tr|A6BM71|A6BM71_CHICK	Connectin(Fragment)OS=GallusgallusOX=9031GN=TTNPE=2SV=1	99	LEVPVYPPAVIVP
tr|A6BM71|A6BM71_CHICK	Connectin(Fragment)OS=GallusgallusOX=9031GN=TTNPE=2SV=1	98.68	LEVPVYPPAVIVPL
tr|A6BM71|A6BM71_CHICK	Connectin(Fragment)OS=GallusgallusOX=9031GN=TTNPE=2SV=1	99	LFVEEIPVEIIRPPQDV
tr|A6BM71|A6BM71_CHICK	Connectin(Fragment)OS=GallusgallusOX=9031GN=TTNPE=2SV=1	91.41	LPLIPTPEEK
tr|A6BM71|A6BM71_CHICK	Connectin(Fragment)OS=GallusgallusOX=9031GN=TTNPE=2SV=1	97.09	LWGDTVLEPGDK
tr|A6BM71|A6BM71_CHICK	Connectin(Fragment)OS=GallusgallusOX=9031GN=TTNPE=2SV=1	99	NLHDLEVNENETV
tr|A6BM71|A6BM71_CHICK	Connectin(Fragment)OS=GallusgallusOX=9031GN=TTNPE=2SV=1	94.78	QWLWGDTVLEPGDK
tr|A6BM71|A6BM71_CHICK	Connectin(Fragment)OS=GallusgallusOX=9031GN=TTNPE=2SV=1	94.55	TPPFFDTPITPV
tr|A6BM71|A6BM71_CHICK	Connectin(Fragment)OS=GallusgallusOX=9031GN=TTNPE=2SV=1	99	VEEIPVEIIRPPQDV
tr|A6BM71|A6BM71_CHICK	Connectin(Fragment)OS=GallusgallusOX=9031GN=TTNPE=2SV=1	94.03	VPVPAEIPVTPPTLV
tr|A6BM71|A6BM71_CHICK	Connectin(Fragment)OS=GallusgallusOX=9031GN=TTNPE=2SV=1	99	VVTPGAEVLPPW
tr|A6BM71|A6BM71_CHICK	Connectin(Fragment)OS=GallusgallusOX=9031GN=TTNPE=2SV=1	99	WGDTVLEPGDK
tr|F1NXA5|F1NXA5_CHICK; tr|A0A1D5P2E0|A0A1D5P2E0_CHICK	CoroninOS=GallusgallusOX=9031GN=CORO6PE=3SV=3;CoroninOS=GallusgallusOX=9031GN=CORO6PE=3SV=1	89.17	QDDLYPDTPGPEPA
RRRRRtr|A0A1V4JDZ9|A0A1V4JDZ9_PATFA	COUPtranscriptionfactor2OS=PatagioenasfasciatamonilisOX=372326GN=NR2F2PE=3SV=1	85.65	SPPGGPGPTQPTHPAGAPPG
sp|P00565|KCRM_CHICK	CreatinekinaseM-typeOS=GallusgallusOX=9031GN=CKMPE=2SV=1	99	AMTEQEQQQLIDDHFLFDKPVSPL
sp|P00565|KCRM_CHICK	CreatinekinaseM-typeOS=GallusgallusOX=9031GN=CKMPE=2SV=1	96.5	AVGAVFDISNADR
sp|P00565|KCRM_CHICK	CreatinekinaseM-typeOS=GallusgallusOX=9031GN=CKMPE=2SV=1	99	AVGAVFDISNADRL
sp|P00565|KCRM_CHICK	CreatinekinaseM-typeOS=GallusgallusOX=9031GN=CKMPE=2SV=1	99	AVGAVFDISNADRLGF
sp|P00565|KCRM_CHICK	CreatinekinaseM-typeOS=GallusgallusOX=9031GN=CKMPE=2SV=1	99	AVGAVFDISNADRLGFSEVEQV
sp|P00565|KCRM_CHICK	CreatinekinaseM-typeOS=GallusgallusOX=9031GN=CKMPE=2SV=1	99	DISNADRLGFSEVEQV
sp|P00565|KCRM_CHICK	CreatinekinaseM-typeOS=GallusgallusOX=9031GN=CKMPE=2SV=1	99	DKETPSGFTLDDVIQTGVDNPGHPF
sp|P00565|KCRM_CHICK	CreatinekinaseM-typeOS=GallusgallusOX=9031GN=CKMPE=2SV=1	98.62	DLFDPVIQDR
sp|P00565|KCRM_CHICK	CreatinekinaseM-typeOS=GallusgallusOX=9031GN=CKMPE=2SV=1	88.67	FLFDKPVSPL
sp|P00565|KCRM_CHICK	CreatinekinaseM-typeOS=GallusgallusOX=9031GN=CKMPE=2SV=1	92.58	FSAEEEFPDL
sp|P00565|KCRM_CHICK	CreatinekinaseM-typeOS=GallusgallusOX=9031GN=CKMPE=2SV=1	99	FSAEEEFPDLSK
sp|P00565|KCRM_CHICK	CreatinekinaseM-typeOS=GallusgallusOX=9031GN=CKMPE=2SV=1	86.23	GGDDLDPK
sp|P00565|KCRM_CHICK	CreatinekinaseM-typeOS=GallusgallusOX=9031GN=CKMPE=2SV=1	99	GVDNPGHPFIM
sp|P00565|KCRM_CHICK	CreatinekinaseM-typeOS=GallusgallusOX=9031GN=CKMPE=2SV=1	99	IDDHFLFDKPVSPL
sp|P00565|KCRM_CHICK	CreatinekinaseM-typeOS=GallusgallusOX=9031GN=CKMPE=2SV=1	99	KAMTEQEQQQLIDDHFLFDKPVSPL
sp|P00565|KCRM_CHICK	CreatinekinaseM-typeOS=GallusgallusOX=9031GN=CKMPE=2SV=1	95.85	KFSAEEEFPDLS
sp|P00565|KCRM_CHICK	CreatinekinaseM-typeOS=GallusgallusOX=9031GN=CKMPE=2SV=1	95.98	KLEQNQPIDDMIPA	Oxidation(M)@11
sp|P00565|KCRM_CHICK	CreatinekinaseM-typeOS=GallusgallusOX=9031GN=CKMPE=2SV=1	86.9	KLEQNQPIDDMIPA
sp|P00565|KCRM_CHICK	CreatinekinaseM-typeOS=GallusgallusOX=9031GN=CKMPE=2SV=1	95.72	KLEQNQPIDDMIPAQK
sp|P00565|KCRM_CHICK	CreatinekinaseM-typeOS=GallusgallusOX=9031GN=CKMPE=2SV=1	99	LEQNQPIDDMIPA	Oxidation(M)@10
sp|P00565|KCRM_CHICK	CreatinekinaseM-typeOS=GallusgallusOX=9031GN=CKMPE=2SV=1	96.92	LEQNQPIDDMIPAQ
sp|P00565|KCRM_CHICK	CreatinekinaseM-typeOS=GallusgallusOX=9031GN=CKMPE=2SV=1	94.06	LFDPVIQDR
sp|P00565|KCRM_CHICK	CreatinekinaseM-typeOS=GallusgallusOX=9031GN=CKMPE=2SV=1	99	MTEQEQQQLIDDHFLFDKPVSPL
sp|P00565|KCRM_CHICK	CreatinekinaseM-typeOS=GallusgallusOX=9031GN=CKMPE=2SV=1	96	NSLEGEFKG
sp|P00565|KCRM_CHICK	CreatinekinaseM-typeOS=GallusgallusOX=9031GN=CKMPE=2SV=1	92.51	SAEEEFPDLS
sp|P00565|KCRM_CHICK	CreatinekinaseM-typeOS=GallusgallusOX=9031GN=CKMPE=2SV=1	99	SAEEEFPDLSK
sp|P00565|KCRM_CHICK	CreatinekinaseM-typeOS=GallusgallusOX=9031GN=CKMPE=2SV=1	99	SVEALNSLEGEFKGR
sp|P00565|KCRM_CHICK	CreatinekinaseM-typeOS=GallusgallusOX=9031GN=CKMPE=2SV=1	99	SVEALNSLEGEFKGRYYPL
sp|P00565|KCRM_CHICK	CreatinekinaseM-typeOS=GallusgallusOX=9031GN=CKMPE=2SV=1	99	TEQEQQQLIDDHFLFDKPVSPL
sp|P00565|KCRM_CHICK	CreatinekinaseM-typeOS=GallusgallusOX=9031GN=CKMPE=2SV=1	99	TLDDVIQTGVDNPGHPF
sp|P00565|KCRM_CHICK	CreatinekinaseM-typeOS=GallusgallusOX=9031GN=CKMPE=2SV=1	97.62	TLDDVIQTGVDNPGHPFIM
sp|P00565|KCRM_CHICK	CreatinekinaseM-typeOS=GallusgallusOX=9031GN=CKMPE=2SV=1	99	VEMEKKLEQNQPIDDMIPAQK
sp|P00565|KCRM_CHICK	CreatinekinaseM-typeOS=GallusgallusOX=9031GN=CKMPE=2SV=1	83.44	VWVNEEDHL
RRRRRtr|A0A1V4KTD7|A0A1V4KTD7_PATFA; RRRRRtr|A0A1V4KT87|A0A1V4KT87_PATFA	CREB-bindingproteinisoformBOS=PatagioenasfasciatamonilisOX=372326GN=CREBBPPE=3SV=1;CREB-bindingproteinisoformCOS=PatagioenasfasciatamonilisOX=372326GN=CREBBPPE=3SV=1	82.63	QQPSMSNPQGPSGIQQKMQQ
tr|A0A2I0M3H7|A0A2I0M3H7_COLLI	Cysteineconjugate-betalyase,cytoplasmic,transcriptvariantX1OS=ColumbaliviaOX=8932GN=CCBL1PE=4SV=1	84.8	LEGIDKNIWVELVQLAATYST
tr|A0A218UXX6|A0A218UXX6_9PASE	Deletedinlungandesophagealcancerprotein1OS=LonchurastriatadomesticaOX=299123GN=DLEC1PE=4SV=1	84.54	VTSVSSALSST
tr|R7VU48|R7VU48_COLLI; tr|A0A2I0M2M3|A0A2I0M2M3_COLLI	Disintegrinandmetalloproteinasedomain-containingprotein20(Fragment)OS=ColumbaliviaOX=8932GN=A306_02827PE=4SV=1;Disintegrinandmetalloproteinasedomain-containingprotein20(Fragment)OS=ColumbaliviaOX=8932GN=A306_00010230PE=4SV=1	80.15	LDPPLVMPT
tr|A0A094L505|A0A094L505_ANTCR	DNAexcisionrepairproteinERCC-6-like2(Fragment)OS=AntrostomuscarolinensisOX=279965GN=N321_01778PE=4SV=1	97.92	LGDTSILGDLF
tr|A0A226NAK4|A0A226NAK4_CALSU	DNAhelicaseOS=CallipeplasquamataOX=9009GN=ASZ78_012790PE=3SV=1	98.14	DAFTSSPGRDLPP
RRRRRtr|A0A091QF39|A0A091QF39_MERNU	Dualspecificityproteinphosphatase10OS=MeropsnubicusOX=57421GN=N331_04036PE=4SV=1	97.28	QTAPCTTSAGASTSAQTQ	Deamidated(Q)@16
sp|P07916|ELN_CHICK	Elastin(Fragment)OS=GallusgallusOX=9031GN=ELNPE=1SV=1	99	APGVGGLAPGVGAVPGVGGPA
sp|P07916|ELN_CHICK	Elastin(Fragment)OS=GallusgallusOX=9031GN=ELNPE=1SV=1	97.4	AVPGVPGVPGVTPGVGGVPS
sp|P07916|ELN_CHICK	Elastin(Fragment)OS=GallusgallusOX=9031GN=ELNPE=1SV=1	84.02	FPGVGVLPGVPT
sp|P07916|ELN_CHICK	Elastin(Fragment)OS=GallusgallusOX=9031GN=ELNPE=1SV=1	91.3	GAGVGGVPGAVPGAVPGVPGVPGVTPGVGGVPS
sp|P07916|ELN_CHICK	Elastin(Fragment)OS=GallusgallusOX=9031GN=ELNPE=1SV=1	99	GAGVLPGAGGIPGVGGVVPGVGVVPGAGVGGPA
sp|P07916|ELN_CHICK	Elastin(Fragment)OS=GallusgallusOX=9031GN=ELNPE=1SV=1	99	GAGVLPGAGGVPGVVPGVGVVPG
sp|P07916|ELN_CHICK	Elastin(Fragment)OS=GallusgallusOX=9031GN=ELNPE=1SV=1	81.2	GAGVLPGAGGVPGVVPGVGVVPGLVPGVGGIPGVA
sp|P07916|ELN_CHICK	Elastin(Fragment)OS=GallusgallusOX=9031GN=ELNPE=1SV=1	99	GGVGGIGGLGGVGGVGVPGGL
sp|P07916|ELN_CHICK	Elastin(Fragment)OS=GallusgallusOX=9031GN=ELNPE=1SV=1	85.6	GVLPGAGGIPGVGGVVPGVGVVPGAGVGGPA	Oxidation(P)@10
sp|P07916|ELN_CHICK	Elastin(Fragment)OS=GallusgallusOX=9031GN=ELNPE=1SV=1	99	GVPGVPGVPGVPGVPGVVPGVGV
sp|P07916|ELN_CHICK	Elastin(Fragment)OS=GallusgallusOX=9031GN=ELNPE=1SV=1	85.6	GVPGVPGVPGVPGVPGVVPGVGV	Oxidation(P)@6
sp|P07916|ELN_CHICK	Elastin(Fragment)OS=GallusgallusOX=9031GN=ELNPE=1SV=1	99	GVPGVPGVPGVPGVPGVVPGVGVGGPA
sp|P07916|ELN_CHICK	Elastin(Fragment)OS=GallusgallusOX=9031GN=ELNPE=1SV=1	85.6	GVPGVPGVPGVPGVPGVVPGVGVGGPA	Oxidation(P)@9
sp|P07916|ELN_CHICK	Elastin(Fragment)OS=GallusgallusOX=9031GN=ELNPE=1SV=1	99	GVPGVPGVPGVPGVPGVVPGVGVGGPAA
sp|P07916|ELN_CHICK	Elastin(Fragment)OS=GallusgallusOX=9031GN=ELNPE=1SV=1	93.24	PGVGVPGVGVLPGAGIPQ
sp|P07916|ELN_CHICK	Elastin(Fragment)OS=GallusgallusOX=9031GN=ELNPE=1SV=1	93.08	VPGVGGLAPGVGGLAPGVGAVPGVGGPA
sp|P07916|ELN_CHICK	Elastin(Fragment)OS=GallusgallusOX=9031GN=ELNPE=1SV=1	99	VPGVGVPGVGVLPG
sp|P07916|ELN_CHICK	Elastin(Fragment)OS=GallusgallusOX=9031GN=ELNPE=1SV=1	99	VPGVGVPGVGVLPGAGIPQ
tr|U3J2I6|U3J2I6_ANAPL	ElastinOS=AnasplatyrhynchosOX=8839GN=ELNPE=4SV=1	96.17	PGVGGIPGVGGLVPGVGVVPG
tr|A0A2P4SWR8|A0A2P4SWR8_BAMTH; tr|A0A0A0B1J7|A0A0A0B1J7_CHAVO; tr|A0A093NWI7|A0A093NWI7_PYGAD; tr|A0A091QVD1|A0A091QVD1_9GRUI; tr|A0A091QSZ7|A0A091QSZ7_LEPDC; tr|A0A091MXE9|A0A091MXE9_9PASS; tr|A0A091LDF1|A0A091LDF1_CATAU; tr|A0A087VIE9|A0A087VIE9_BALRE; tr|A0A087QRQ1|A0A087QRQ1_APTFO	Elongationfactor1-alpha(Fragment)OS=BambusicolathoracicusOX=9083GN=CIB84_007720PE=3SV=1;Elongationfactor1-alpha(Fragment)OS=CharadriusvociferusOX=50402GN=N301_06216PE=3SV=1;Elongationfactor1-alpha(Fragment)OS=PygoscelisadeliaeOX=9238GN=AS28_07045PE=3SV=1;Elongationfactor1-alpha(Fragment)OS=MesitornisunicolorOX=54374GN=N332_03426PE=3SV=1;Elongationfactor1-alpha(Fragment)OS=LeptosomusdiscolorOX=188…	91.72	EALDTILPPTRPTDKPL
tr|A0A2P4SWR8|A0A2P4SWR8_BAMTH; tr|A0A0A0B1J7|A0A0A0B1J7_CHAVO; tr|A0A093NWI7|A0A093NWI7_PYGAD; tr|A0A091QVD1|A0A091QVD1_9GRUI; tr|A0A091QSZ7|A0A091QSZ7_LEPDC; tr|A0A091MXE9|A0A091MXE9_9PASS; tr|A0A091LDF1|A0A091LDF1_CATAU; tr|A0A087VIE9|A0A087VIE9_BALRE; tr|A0A087QRQ1|A0A087QRQ1_APTFO	Elongationfactor1-alpha(Fragment)OS=BambusicolathoracicusOX=9083GN=CIB84_007720PE=3SV=1;Elongationfactor1-alpha(Fragment)OS=CharadriusvociferusOX=50402GN=N301_06216PE=3SV=1;Elongationfactor1-alpha(Fragment)OS=PygoscelisadeliaeOX=9238GN=AS28_07045PE=3SV=1;Elongationfactor1-alpha(Fragment)OS=MesitornisunicolorOX=54374GN=N332_03426PE=3SV=1;Elongationfactor1-alpha(Fragment)OS=LeptosomusdiscolorOX=188…	99	GDNMLEPSPNMPW
tr|A0A2P4SWR8|A0A2P4SWR8_BAMTH; tr|A0A0A0B1J7|A0A0A0B1J7_CHAVO; tr|A0A093NWI7|A0A093NWI7_PYGAD; tr|A0A091QVD1|A0A091QVD1_9GRUI; tr|A0A091QSZ7|A0A091QSZ7_LEPDC; tr|A0A091MXE9|A0A091MXE9_9PASS; tr|A0A091LDF1|A0A091LDF1_CATAU; tr|A0A087VIE9|A0A087VIE9_BALRE; tr|A0A087QRQ1|A0A087QRQ1_APTFO	Elongationfactor1-alpha(Fragment)OS=BambusicolathoracicusOX=9083GN=CIB84_007720PE=3SV=1;Elongationfactor1-alpha(Fragment)OS=CharadriusvociferusOX=50402GN=N301_06216PE=3SV=1;Elongationfactor1-alpha(Fragment)OS=PygoscelisadeliaeOX=9238GN=AS28_07045PE=3SV=1;Elongationfactor1-alpha(Fragment)OS=MesitornisunicolorOX=54374GN=N332_03426PE=3SV=1;Elongationfactor1-alpha(Fragment)OS=LeptosomusdiscolorOX=188…	95.87	HGDNMLEPSPN
tr|A0A2P4SWR8|A0A2P4SWR8_BAMTH; tr|A0A0A0B1J7|A0A0A0B1J7_CHAVO; tr|A0A093NWI7|A0A093NWI7_PYGAD; tr|A0A091QVD1|A0A091QVD1_9GRUI; tr|A0A091QSZ7|A0A091QSZ7_LEPDC; tr|A0A091MXE9|A0A091MXE9_9PASS; tr|A0A091LDF1|A0A091LDF1_CATAU; tr|A0A087VIE9|A0A087VIE9_BALRE; tr|A0A087QRQ1|A0A087QRQ1_APTFO	Elongationfactor1-alpha(Fragment)OS=BambusicolathoracicusOX=9083GN=CIB84_007720PE=3SV=1;Elongationfactor1-alpha(Fragment)OS=CharadriusvociferusOX=50402GN=N301_06216PE=3SV=1;Elongationfactor1-alpha(Fragment)OS=PygoscelisadeliaeOX=9238GN=AS28_07045PE=3SV=1;Elongationfactor1-alpha(Fragment)OS=MesitornisunicolorOX=54374GN=N332_03426PE=3SV=1;Elongationfactor1-alpha(Fragment)OS=LeptosomusdiscolorOX=188…	99	HGDNMLEPSPNMPW
RRRRRtr|A0A0A0ACK7|A0A0A0ACK7_CHAVO	FASTkinasedomain-containingprotein3OS=CharadriusvociferusOX=50402GN=N301_00389PE=4SV=1	92.41	VLSNLIISTFNPSLHS	Deamidated(N)@4
tr|Q9PWB3|Q9PWB3_COTJA	FasttroponinTisoform(Fragment)OS=CoturnixjaponicaOX=93934PE=2SV=1	99	AEEVHEPAPPPEEAPE
tr|Q9PWB3|Q9PWB3_COTJA	FasttroponinTisoform(Fragment)OS=CoturnixjaponicaOX=93934PE=2SV=1	99	AEEVHEPAPPPEEAPEEEEKPR
tr|Q9PWB3|Q9PWB3_COTJA	FasttroponinTisoform(Fragment)OS=CoturnixjaponicaOX=93934PE=2SV=1	99	APPPEEAPEEEEKPR
tr|Q9PWB3|Q9PWB3_COTJA	FasttroponinTisoform(Fragment)OS=CoturnixjaponicaOX=93934PE=2SV=1	93.01	EPAPPPEEAPEEEEKPR
tr|Q9PWB3|Q9PWB3_COTJA	FasttroponinTisoform(Fragment)OS=CoturnixjaponicaOX=93934PE=2SV=1	98.65	VHEPAPPPEEAPEEEEKPR
tr|A0A2I0M4J6|A0A2I0M4J6_COLLI; tr|A0A2I0M4I7|A0A2I0M4I7_COLLI	FourandahalfLIMdomains1,transcriptvariantX2(Fragment)OS=ColumbaliviaOX=8932GN=FHL1PE=4SV=1;FourandahalfLIMdomains1,transcriptvariantX1(Fragment)OS=ColumbaliviaOX=8932GN=FHL1PE=4SV=1	86.5	KPIIAGDQNVE
tr|A0A087R4G3|A0A087R4G3_APTFO	Fructose-bisphosphatealdolase(Fragment)OS=AptenodytesforsteriOX=9233GN=AS27_11077PE=3SV=1	99	LSSVGAENTEENR
tr|A0A087R4G3|A0A087R4G3_APTFO	Fructose-bisphosphatealdolase(Fragment)OS=AptenodytesforsteriOX=9233GN=AS27_11077PE=3SV=1	99	PEILPDGDHDLK
tr|A0A087R4G3|A0A087R4G3_APTFO	Fructose-bisphosphatealdolase(Fragment)OS=AptenodytesforsteriOX=9233GN=AS27_11077PE=3SV=1	99	QKADDGRPFPQ	Gln->pyro-Glu@N-term
tr|A0A087R4G3|A0A087R4G3_APTFO	Fructose-bisphosphatealdolase(Fragment)OS=AptenodytesforsteriOX=9233GN=AS27_11077PE=3SV=1	91.08	VEPEILPDGDHD
tr|A0A087R4G3|A0A087R4G3_APTFO	Fructose-bisphosphatealdolase(Fragment)OS=AptenodytesforsteriOX=9233GN=AS27_11077PE=3SV=1	99	VEPEILPDGDHDL
tr|A0A087R4G3|A0A087R4G3_APTFO	Fructose-bisphosphatealdolase(Fragment)OS=AptenodytesforsteriOX=9233GN=AS27_11077PE=3SV=1	99	VEPEILPDGDHDLK
tr|A0A218U7V2|A0A218U7V2_9PASE	Fructose-bisphosphatealdolaseAOS=LonchurastriatadomesticaOX=299123GN=ALDOAPE=4SV=1	97.36	QKADDGRPFPQ
tr|U3JVH9|U3JVH9_FICAL	Fructose-bisphosphatealdolaseOS=FicedulaalbicollisOX=59894PE=3SV=1	85.71	TVPPAVPGIT
tr|U3JVH9|U3JVH9_FICAL	Fructose-bisphosphatealdolaseOS=FicedulaalbicollisOX=59894PE=3SV=1	93.32	VPPAVPGIT
tr|A0A1V4K2N1|A0A1V4K2N1_PATFA	Fructose-bisphosphatealdolaseOS=PatagioenasfasciatamonilisOX=372326GN=SPAG5PE=3SV=1	99	VEPEILPDGDHDLKR
tr|U3JNY0|U3JNY0_FICAL; tr|A0A218VBW3|A0A218VBW3_9PASE	GapjunctionproteinOS=FicedulaalbicollisOX=59894PE=3SV=1;GapjunctionproteinOS=LonchurastriatadomesticaOX=299123GN=GJC1PE=3SV=1	84.3	ESLAQGRFALAGA
tr|F1NIJ6|F1NIJ6_CHICK	Glucose-6-phosphateisomeraseOS=GallusgallusOX=9031GN=GPIPE=3SV=1	99	AITDVVNIGIGGSDLGPL
tr|F1NIJ6|F1NIJ6_CHICK	Glucose-6-phosphateisomeraseOS=GallusgallusOX=9031GN=GPIPE=3SV=1	98.85	AITDVVNIGIGGSDLGPLMVTEALKPY
tr|F1NIJ6|F1NIJ6_CHICK	Glucose-6-phosphateisomeraseOS=GallusgallusOX=9031GN=GPIPE=3SV=1	99	AITDVVNIGIGGSDLGPLMVTEALKPYSK
tr|F1NIJ6|F1NIJ6_CHICK	Glucose-6-phosphateisomeraseOS=GallusgallusOX=9031GN=GPIPE=3SV=1	99	DSSTNGLISFIK
tr|F1NIJ6|F1NIJ6_CHICK	Glucose-6-phosphateisomeraseOS=GallusgallusOX=9031GN=GPIPE=3SV=1	95.17	FQQGDMESNGK
tr|F1NIJ6|F1NIJ6_CHICK	Glucose-6-phosphateisomeraseOS=GallusgallusOX=9031GN=GPIPE=3SV=1	97.11	FVSNIDGTHIA
tr|F1NIJ6|F1NIJ6_CHICK	Glucose-6-phosphateisomeraseOS=GallusgallusOX=9031GN=GPIPE=3SV=1	99	IEPELESDAPVTSH
tr|F1NIJ6|F1NIJ6_CHICK	Glucose-6-phosphateisomeraseOS=GallusgallusOX=9031GN=GPIPE=3SV=1	99	KIEPELESDAPVTSH
tr|F1NIJ6|F1NIJ6_CHICK	Glucose-6-phosphateisomeraseOS=GallusgallusOX=9031GN=GPIPE=3SV=1	91.3	SNTPILVDGKDVVPEVNKVLDK
tr|A0A0L6HXP5|A0A0L6HXP5_9MICO	GlutamatedecarboxylaseOS=Microbacteriumsp.GCS4OX=1692239GN=AKH00_09185PE=3SV=1	92.31	IASIAFDLVVSA
RRRRRtr|U3JS01|U3JS01_FICAL; RRRRRtr|U3JRZ9|U3JRZ9_FICAL; RRRRRtr|U3IZ23|U3IZ23_ANAPL; RRRRRtr|R7VPC4|R7VPC4_COLLI; RRRRRtr|R0LH16|R0LH16_ANAPL; RRRRRtr|Q91979|Q91979_ANAPL; RRRRRtr|Q6R6I2|Q6R6I2_CHICK; RRRRRtr|Q6DUV3|Q6DUV3_TAEGU; RRRRRtr|Q4KXT1|Q4KXT1_CHICK; RRRRRtr|H0YWI7|H0YWI7_TAEGU; RRRRRtr|G3UUF6|G3UUF6_MELGA; RRRRRtr|G3UP68|G3UP68_MELGA; RRRRRtr|A0A2P4T9I9|A0A2P4T9I9_BAMTH; RRRRRtr|A0A2I0…	GlutamateionotropicreceptorNMDAtypesubunit1OS=FicedulaalbicollisOX=59894GN=GRIN1PE=3SV=1;GlutamateionotropicreceptorNMDAtypesubunit1OS=FicedulaalbicollisOX=59894GN=GRIN1PE=3SV=1;GlutamateionotropicreceptorNMDAtypesubunit1OS=AnasplatyrhynchosOX=8839GN=GRIN1PE=3SV=1;Glutamate[NMDA]receptorsubunitzeta-1(Fragment)OS=ColumbaliviaOX=8932GN=A306_11534PE=3SV=1;Glutamate[NMDA]receptorsubunitzeta-1(Fragmen…	82.44	NSNNVREQTGF	Deamidated(N)@4
tr|G1NMR6|G1NMR6_MELGA; tr|F1NH87|F1NH87_CHICK; tr|A0A2P4T5T0|A0A2P4T5T0_BAMTH; tr|A0A226MZ71|A0A226MZ71_CALSU; sp|P00356|G3P_CHICK	Glyceraldehyde-3-phosphatedehydrogenaseOS=MeleagrisgallopavoOX=9103GN=GAPDHPE=3SV=1;Glyceraldehyde-3-phosphatedehydrogenaseOS=GallusgallusOX=9031GN=GAPDHPE=3SV=2;Glyceraldehyde-3-phosphatedehydrogenaseOS=BambusicolathoracicusOX=9083GN=CIB84_004528PE=3SV=1;Glyceraldehyde-3-phosphatedehydrogenaseOS=CallipeplasquamataOX=9009GN=ASZ78_000789PE=3SV=1;Glyceraldehyde-3-phosphatedehydrogenaseOS=Gallusgall…	84.28	AINDPFIDL
tr|G1NMR6|G1NMR6_MELGA; tr|F1NH87|F1NH87_CHICK; tr|A0A2P4T5T0|A0A2P4T5T0_BAMTH; tr|A0A226MZ71|A0A226MZ71_CALSU; sp|P00356|G3P_CHICK	Glyceraldehyde-3-phosphatedehydrogenaseOS=MeleagrisgallopavoOX=9103GN=GAPDHPE=3SV=1;Glyceraldehyde-3-phosphatedehydrogenaseOS=GallusgallusOX=9031GN=GAPDHPE=3SV=2;Glyceraldehyde-3-phosphatedehydrogenaseOS=BambusicolathoracicusOX=9083GN=CIB84_004528PE=3SV=1;Glyceraldehyde-3-phosphatedehydrogenaseOS=CallipeplasquamataOX=9009GN=ASZ78_000789PE=3SV=1;Glyceraldehyde-3-phosphatedehydrogenaseOS=Gallusgall…	98.09	AINDPFIDLN
tr|G1NMR6|G1NMR6_MELGA; tr|F1NH87|F1NH87_CHICK; tr|A0A2P4T5T0|A0A2P4T5T0_BAMTH; tr|A0A226MZ71|A0A226MZ71_CALSU; sp|P00356|G3P_CHICK	Glyceraldehyde-3-phosphatedehydrogenaseOS=MeleagrisgallopavoOX=9103GN=GAPDHPE=3SV=1;Glyceraldehyde-3-phosphatedehydrogenaseOS=GallusgallusOX=9031GN=GAPDHPE=3SV=2;Glyceraldehyde-3-phosphatedehydrogenaseOS=BambusicolathoracicusOX=9083GN=CIB84_004528PE=3SV=1;Glyceraldehyde-3-phosphatedehydrogenaseOS=CallipeplasquamataOX=9009GN=ASZ78_000789PE=3SV=1;Glyceraldehyde-3-phosphatedehydrogenaseOS=Gallusgall…	94.06	HDNFGIVEGLM
tr|G1NMR6|G1NMR6_MELGA; tr|F1NH87|F1NH87_CHICK; tr|A0A2P4T5T0|A0A2P4T5T0_BAMTH; tr|A0A226MZ71|A0A226MZ71_CALSU; sp|P00356|G3P_CHICK	Glyceraldehyde-3-phosphatedehydrogenaseOS=MeleagrisgallopavoOX=9103GN=GAPDHPE=3SV=1;Glyceraldehyde-3-phosphatedehydrogenaseOS=GallusgallusOX=9031GN=GAPDHPE=3SV=2;Glyceraldehyde-3-phosphatedehydrogenaseOS=BambusicolathoracicusOX=9083GN=CIB84_004528PE=3SV=1;Glyceraldehyde-3-phosphatedehydrogenaseOS=CallipeplasquamataOX=9009GN=ASZ78_000789PE=3SV=1;Glyceraldehyde-3-phosphatedehydrogenaseOS=Gallusgall…	97.92	LVINGHAITIF
tr|G1NMR6|G1NMR6_MELGA; tr|F1NH87|F1NH87_CHICK; tr|A0A2P4T5T0|A0A2P4T5T0_BAMTH; tr|A0A226MZ71|A0A226MZ71_CALSU; sp|P00356|G3P_CHICK	Glyceraldehyde-3-phosphatedehydrogenaseOS=MeleagrisgallopavoOX=9103GN=GAPDHPE=3SV=1;Glyceraldehyde-3-phosphatedehydrogenaseOS=GallusgallusOX=9031GN=GAPDHPE=3SV=2;Glyceraldehyde-3-phosphatedehydrogenaseOS=BambusicolathoracicusOX=9083GN=CIB84_004528PE=3SV=1;Glyceraldehyde-3-phosphatedehydrogenaseOS=CallipeplasquamataOX=9009GN=ASZ78_000789PE=3SV=1;Glyceraldehyde-3-phosphatedehydrogenaseOS=Gallusgall…	95.02	RVIISAPSADAPM
tr|G1NMR6|G1NMR6_MELGA; tr|F1NH87|F1NH87_CHICK; tr|A0A2P4T5T0|A0A2P4T5T0_BAMTH; tr|A0A226MZ71|A0A226MZ71_CALSU; sp|P00356|G3P_CHICK	Glyceraldehyde-3-phosphatedehydrogenaseOS=MeleagrisgallopavoOX=9103GN=GAPDHPE=3SV=1;Glyceraldehyde-3-phosphatedehydrogenaseOS=GallusgallusOX=9031GN=GAPDHPE=3SV=2;Glyceraldehyde-3-phosphatedehydrogenaseOS=BambusicolathoracicusOX=9083GN=CIB84_004528PE=3SV=1;Glyceraldehyde-3-phosphatedehydrogenaseOS=CallipeplasquamataOX=9009GN=ASZ78_000789PE=3SV=1;Glyceraldehyde-3-phosphatedehydrogenaseOS=Gallusgall…	96.92	VIHDNFGIVEGL
tr|G1NMR6|G1NMR6_MELGA; tr|F1NH87|F1NH87_CHICK; tr|A0A2P4T5T0|A0A2P4T5T0_BAMTH; tr|A0A226MZ71|A0A226MZ71_CALSU; sp|P00356|G3P_CHICK	Glyceraldehyde-3-phosphatedehydrogenaseOS=MeleagrisgallopavoOX=9103GN=GAPDHPE=3SV=1;Glyceraldehyde-3-phosphatedehydrogenaseOS=GallusgallusOX=9031GN=GAPDHPE=3SV=2;Glyceraldehyde-3-phosphatedehydrogenaseOS=BambusicolathoracicusOX=9083GN=CIB84_004528PE=3SV=1;Glyceraldehyde-3-phosphatedehydrogenaseOS=CallipeplasquamataOX=9009GN=ASZ78_000789PE=3SV=1;Glyceraldehyde-3-phosphatedehydrogenaseOS=Gallusgall…	95.8	VIHDNFGIVEGLM
tr|G1NMR6|G1NMR6_MELGA; tr|F1NH87|F1NH87_CHICK; tr|A0A2P4T5T0|A0A2P4T5T0_BAMTH; tr|A0A226MZ71|A0A226MZ71_CALSU; sp|P00356|G3P_CHICK	Glyceraldehyde-3-phosphatedehydrogenaseOS=MeleagrisgallopavoOX=9103GN=GAPDHPE=3SV=1;Glyceraldehyde-3-phosphatedehydrogenaseOS=GallusgallusOX=9031GN=GAPDHPE=3SV=2;Glyceraldehyde-3-phosphatedehydrogenaseOS=BambusicolathoracicusOX=9083GN=CIB84_004528PE=3SV=1;Glyceraldehyde-3-phosphatedehydrogenaseOS=CallipeplasquamataOX=9009GN=ASZ78_000789PE=3SV=1;Glyceraldehyde-3-phosphatedehydrogenaseOS=Gallusgall…	99	VIISAPSADAPM
tr|G1NMR6|G1NMR6_MELGA; tr|F1NH87|F1NH87_CHICK; tr|A0A2P4T5T0|A0A2P4T5T0_BAMTH; tr|A0A226MZ71|A0A226MZ71_CALSU; sp|P00356|G3P_CHICK	Glyceraldehyde-3-phosphatedehydrogenaseOS=MeleagrisgallopavoOX=9103GN=GAPDHPE=3SV=1;Glyceraldehyde-3-phosphatedehydrogenaseOS=GallusgallusOX=9031GN=GAPDHPE=3SV=2;Glyceraldehyde-3-phosphatedehydrogenaseOS=BambusicolathoracicusOX=9083GN=CIB84_004528PE=3SV=1;Glyceraldehyde-3-phosphatedehydrogenaseOS=CallipeplasquamataOX=9009GN=ASZ78_000789PE=3SV=1;Glyceraldehyde-3-phosphatedehydrogenaseOS=Gallusgall…	98.94	VIISAPSADAPM	Oxidation(M)@12
tr|G1NMR6|G1NMR6_MELGA; tr|F1NH87|F1NH87_CHICK; tr|A0A2P4T5T0|A0A2P4T5T0_BAMTH; tr|A0A226MZ71|A0A226MZ71_CALSU; sp|P00356|G3P_CHICK	Glyceraldehyde-3-phosphatedehydrogenaseOS=MeleagrisgallopavoOX=9103GN=GAPDHPE=3SV=1;Glyceraldehyde-3-phosphatedehydrogenaseOS=GallusgallusOX=9031GN=GAPDHPE=3SV=2;Glyceraldehyde-3-phosphatedehydrogenaseOS=BambusicolathoracicusOX=9083GN=CIB84_004528PE=3SV=1;Glyceraldehyde-3-phosphatedehydrogenaseOS=CallipeplasquamataOX=9009GN=ASZ78_000789PE=3SV=1;Glyceraldehyde-3-phosphatedehydrogenaseOS=Gallusgall…	93.69	VIISAPSADAPMFV
tr|G1NMR6|G1NMR6_MELGA; tr|F1NH87|F1NH87_CHICK; tr|A0A2P4T5T0|A0A2P4T5T0_BAMTH; tr|A0A226MZ71|A0A226MZ71_CALSU; sp|P00356|G3P_CHICK	Glyceraldehyde-3-phosphatedehydrogenaseOS=MeleagrisgallopavoOX=9103GN=GAPDHPE=3SV=1;Glyceraldehyde-3-phosphatedehydrogenaseOS=GallusgallusOX=9031GN=GAPDHPE=3SV=2;Glyceraldehyde-3-phosphatedehydrogenaseOS=BambusicolathoracicusOX=9083GN=CIB84_004528PE=3SV=1;Glyceraldehyde-3-phosphatedehydrogenaseOS=CallipeplasquamataOX=9009GN=ASZ78_000789PE=3SV=1;Glyceraldehyde-3-phosphatedehydrogenaseOS=Gallusgall…	84.61	VIPELNGKLTGMAF
tr|A0A2P4TBP9|A0A2P4TBP9_BAMTH; tr|A0A226MMK9|A0A226MMK9_CALSU; tr|A0A1D5PA73|A0A1D5PA73_CHICK; tr|A0A1D5P1Y7|A0A1D5P1Y7_CHICK	Glycerol-3-phosphatedehydrogenase[NAD(+)](Fragment)OS=BambusicolathoracicusOX=9083GN=CIB84_002475PE=3SV=1;Glycerol-3-phosphatedehydrogenase[NAD(+)]OS=CallipeplasquamataOX=9009GN=ASZ78_008797PE=3SV=1;Glycerol-3-phosphatedehydrogenase[NAD(+)]OS=GallusgallusOX=9031GN=ASIC1PE=3SV=1;Glycerol-3-phosphatedehydrogenase[NAD(+)]OS=GallusgallusOX=9031GN=ASIC1PE=3SV=1	95.31	VLEEEVGGR
tr|F1NAX3|F1NAX3_CHICK; sp|Q5F4B1|PGP_CHICK	Glycerol-3-phosphatephosphataseOS=GallusgallusOX=9031GN=PGPPE=3SV=3;Glycerol-3-phosphatephosphataseOS=GallusgallusOX=9031GN=PGPPE=2SV=1	99	VLGGPALSAELEAAGIPHLGPGPA
tr|A0A093J624|A0A093J624_EURHL	Glycogendebranchingenzyme(Fragment)OS=EurypygaheliasOX=54383GN=N326_08245PE=4SV=1	99	GYDELVPH
tr|A0A094MEE4|A0A094MEE4_ANTCR; tr|A0A091NPR3|A0A091NPR3_APAVI	Golgi-associatedplantpathogenesis-relatedprotein1(Fragment)OS=AntrostomuscarolinensisOX=279965GN=N321_05191PE=4SV=1;Golgi-associatedplantpathogenesis-relatedprotein1(Fragment)OS=ApalodermavittatumOX=57397GN=N311_03498PE=4SV=1	89.61	DQPGRDVADRWYS
tr|F1NUQ3|F1NUQ3_CHICK	HeartfattyacidbindingproteinOS=GallusgallusOX=9031GN=FABP3PE=2SV=2	90.9	KLDEEFDETTA
tr|F1NUQ3|F1NUQ3_CHICK	HeartfattyacidbindingproteinOS=GallusgallusOX=9031GN=FABP3PE=2SV=2	91.59	TIIEVDGDKVT
tr|A0A1V4J7W8|A0A1V4J7W8_PATFA	HeatshockcognateproteinisoformBOS=PatagioenasfasciatamonilisOX=372326GN=HSPA8PE=3SV=1	99	GGMPGGMPGGFPGGGAPPSGGA
tr|A0A2I0MJI2|A0A2I0MJI2_COLLI; tr|A0A2I0MJG1|A0A2I0MJG1_COLLI; tr|A0A2I0MJF5|A0A2I0MJF5_COLLI; tr|A0A226MHF2|A0A226MHF2_COLVI; tr|A0A218V019|A0A218V019_9PASE; tr|A0A218UZW9|A0A218UZW9_9PASE	HistoneH3OS=ColumbaliviaOX=8932GN=A306_00004816PE=3SV=1;HistoneH3OS=ColumbaliviaOX=8932GN=A306_00004830PE=3SV=1;HistoneH3OS=ColumbaliviaOX=8932GN=A306_00004826PE=3SV=1;HistoneH4OS=ColinusvirginianusOX=9014GN=H355_005447PE=3SV=1;HistoneH4OS=LonchurastriatadomesticaOX=299123GN=H3_4PE=3SV=1;HistoneH3OS=LonchurastriatadomesticaOX=299123GN=H3_2PE=3SV=1	94.34	DNIQGITKPA
tr|A0A0Q3Q973|A0A0Q3Q973_AMAAE	Kinesin-likeproteinOS=AmazonaaestivaOX=12930GN=AAES_45081PE=3SV=1	83.66	KDVITINPEL
tr|A0A091TBW6|A0A091TBW6_PHALP	Lamininsubunitalpha-3(Fragment)OS=PhaethonlepturusOX=97097GN=N335_11917PE=4SV=1	83.87	QRASNNFVLYL	Gln->pyro-Glu@N-term
RRRRRtr|A0A1V4KP62|A0A1V4KP62_PATFA	Leucine-richrepeat-containingprotein38OS=PatagioenasfasciatamonilisOX=372326GN=LRRC38PE=4SV=1	83.29	RVDLPFPNPVS
tr|E1BTT8|E1BTT8_CHICK; sp|P00340|LDHA_CHICK	L-lactatedehydrogenaseOS=GallusgallusOX=9031GN=LDHAPE=3SV=2;L-lactatedehydrogenaseAchainOS=GallusgallusOX=9031GN=LDHAPE=1SV=3	95.78	ADTLWGIQKELQF
tr|E1BTT8|E1BTT8_CHICK; sp|P00340|LDHA_CHICK	L-lactatedehydrogenaseOS=GallusgallusOX=9031GN=LDHAPE=3SV=2;L-lactatedehydrogenaseAchainOS=GallusgallusOX=9031GN=LDHAPE=1SV=3	82.79	AIGLSVADLAETI
tr|E1BTT8|E1BTT8_CHICK; sp|P00340|LDHA_CHICK	L-lactatedehydrogenaseOS=GallusgallusOX=9031GN=LDHAPE=3SV=2;L-lactatedehydrogenaseAchainOS=GallusgallusOX=9031GN=LDHAPE=1SV=3	99	AIGLSVADLAETIMK
tr|E1BTT8|E1BTT8_CHICK; sp|P00340|LDHA_CHICK	L-lactatedehydrogenaseOS=GallusgallusOX=9031GN=LDHAPE=3SV=2;L-lactatedehydrogenaseAchainOS=GallusgallusOX=9031GN=LDHAPE=1SV=3	99	AIGLSVADLAETIMKNLR
tr|E1BTT8|E1BTT8_CHICK; sp|P00340|LDHA_CHICK	L-lactatedehydrogenaseOS=GallusgallusOX=9031GN=LDHAPE=3SV=2;L-lactatedehydrogenaseAchainOS=GallusgallusOX=9031GN=LDHAPE=1SV=3	95.44	ALHPDMGTDAD
tr|E1BTT8|E1BTT8_CHICK; sp|P00340|LDHA_CHICK	L-lactatedehydrogenaseOS=GallusgallusOX=9031GN=LDHAPE=3SV=2;L-lactatedehydrogenaseAchainOS=GallusgallusOX=9031GN=LDHAPE=1SV=3	87.26	ALHPDMGTDADK
tr|E1BTT8|E1BTT8_CHICK; sp|P00340|LDHA_CHICK	L-lactatedehydrogenaseOS=GallusgallusOX=9031GN=LDHAPE=3SV=2;L-lactatedehydrogenaseAchainOS=GallusgallusOX=9031GN=LDHAPE=1SV=3	99	ALHPDMGTDADKEH
tr|E1BTT8|E1BTT8_CHICK; sp|P00340|LDHA_CHICK	L-lactatedehydrogenaseOS=GallusgallusOX=9031GN=LDHAPE=3SV=2;L-lactatedehydrogenaseAchainOS=GallusgallusOX=9031GN=LDHAPE=1SV=3	99	ALHPDMGTDADKEHW
tr|E1BTT8|E1BTT8_CHICK; sp|P00340|LDHA_CHICK	L-lactatedehydrogenaseOS=GallusgallusOX=9031GN=LDHAPE=3SV=2;L-lactatedehydrogenaseAchainOS=GallusgallusOX=9031GN=LDHAPE=1SV=3	98.7	ALHPDMGTDADKEHWK
tr|E1BTT8|E1BTT8_CHICK; sp|P00340|LDHA_CHICK	L-lactatedehydrogenaseOS=GallusgallusOX=9031GN=LDHAPE=3SV=2;L-lactatedehydrogenaseAchainOS=GallusgallusOX=9031GN=LDHAPE=1SV=3	89.58	GEMLDLQHGSLF
tr|E1BTT8|E1BTT8_CHICK; sp|P00340|LDHA_CHICK	L-lactatedehydrogenaseOS=GallusgallusOX=9031GN=LDHAPE=3SV=2;L-lactatedehydrogenaseAchainOS=GallusgallusOX=9031GN=LDHAPE=1SV=3	99	GSSGITDVVKM
tr|E1BTT8|E1BTT8_CHICK; sp|P00340|LDHA_CHICK	L-lactatedehydrogenaseOS=GallusgallusOX=9031GN=LDHAPE=3SV=2;L-lactatedehydrogenaseAchainOS=GallusgallusOX=9031GN=LDHAPE=1SV=3	99	HPDMGTDADKEH
tr|E1BTT8|E1BTT8_CHICK; sp|P00340|LDHA_CHICK	L-lactatedehydrogenaseOS=GallusgallusOX=9031GN=LDHAPE=3SV=2;L-lactatedehydrogenaseAchainOS=GallusgallusOX=9031GN=LDHAPE=1SV=3	84.04	HPDMGTDADKEHW
tr|E1BTT8|E1BTT8_CHICK; sp|P00340|LDHA_CHICK	L-lactatedehydrogenaseOS=GallusgallusOX=9031GN=LDHAPE=3SV=2;L-lactatedehydrogenaseAchainOS=GallusgallusOX=9031GN=LDHAPE=1SV=3	95.57	IVGEHGDSSVPVWSGVNVA
tr|E1BTT8|E1BTT8_CHICK; sp|P00340|LDHA_CHICK	L-lactatedehydrogenaseOS=GallusgallusOX=9031GN=LDHAPE=3SV=2;L-lactatedehydrogenaseAchainOS=GallusgallusOX=9031GN=LDHAPE=1SV=3	95.89	IVSNPVDILTYVAWKISGFPK
tr|E1BTT8|E1BTT8_CHICK; sp|P00340|LDHA_CHICK	L-lactatedehydrogenaseOS=GallusgallusOX=9031GN=LDHAPE=3SV=2;L-lactatedehydrogenaseAchainOS=GallusgallusOX=9031GN=LDHAPE=1SV=3	99	KALHPDMGTDADKEH
tr|E1BTT8|E1BTT8_CHICK; sp|P00340|LDHA_CHICK	L-lactatedehydrogenaseOS=GallusgallusOX=9031GN=LDHAPE=3SV=2;L-lactatedehydrogenaseAchainOS=GallusgallusOX=9031GN=LDHAPE=1SV=3	99	LHPDMGTDADKEH
tr|E1BTT8|E1BTT8_CHICK; sp|P00340|LDHA_CHICK	L-lactatedehydrogenaseOS=GallusgallusOX=9031GN=LDHAPE=3SV=2;L-lactatedehydrogenaseAchainOS=GallusgallusOX=9031GN=LDHAPE=1SV=3	98.61	LIVSNPVDIL
tr|E1BTT8|E1BTT8_CHICK; sp|P00340|LDHA_CHICK	L-lactatedehydrogenaseOS=GallusgallusOX=9031GN=LDHAPE=3SV=2;L-lactatedehydrogenaseAchainOS=GallusgallusOX=9031GN=LDHAPE=1SV=3	98.26	LLIVSNPVDIL
tr|E1BTT8|E1BTT8_CHICK; sp|P00340|LDHA_CHICK	L-lactatedehydrogenaseOS=GallusgallusOX=9031GN=LDHAPE=3SV=2;L-lactatedehydrogenaseAchainOS=GallusgallusOX=9031GN=LDHAPE=1SV=3	99	NVNIFKFIIPN
tr|E1BTT8|E1BTT8_CHICK; sp|P00340|LDHA_CHICK	L-lactatedehydrogenaseOS=GallusgallusOX=9031GN=LDHAPE=3SV=2;L-lactatedehydrogenaseAchainOS=GallusgallusOX=9031GN=LDHAPE=1SV=3	99	NVNIFKFIIPNVV
tr|E1BTT8|E1BTT8_CHICK; sp|P00340|LDHA_CHICK	L-lactatedehydrogenaseOS=GallusgallusOX=9031GN=LDHAPE=3SV=2;L-lactatedehydrogenaseAchainOS=GallusgallusOX=9031GN=LDHAPE=1SV=3	99	NVNIFKFIIPNVVK
tr|E1BTT8|E1BTT8_CHICK; sp|P00340|LDHA_CHICK	L-lactatedehydrogenaseOS=GallusgallusOX=9031GN=LDHAPE=3SV=2;L-lactatedehydrogenaseAchainOS=GallusgallusOX=9031GN=LDHAPE=1SV=3	97.53	SADTLWGIQK
tr|E1BTT8|E1BTT8_CHICK; sp|P00340|LDHA_CHICK	L-lactatedehydrogenaseOS=GallusgallusOX=9031GN=LDHAPE=3SV=2;L-lactatedehydrogenaseAchainOS=GallusgallusOX=9031GN=LDHAPE=1SV=3	99	SADTLWGIQKEL
tr|E1BTT8|E1BTT8_CHICK; sp|P00340|LDHA_CHICK	L-lactatedehydrogenaseOS=GallusgallusOX=9031GN=LDHAPE=3SV=2;L-lactatedehydrogenaseAchainOS=GallusgallusOX=9031GN=LDHAPE=1SV=3	99	SADTLWGIQKELQ
tr|E1BTT8|E1BTT8_CHICK; sp|P00340|LDHA_CHICK	L-lactatedehydrogenaseOS=GallusgallusOX=9031GN=LDHAPE=3SV=2;L-lactatedehydrogenaseAchainOS=GallusgallusOX=9031GN=LDHAPE=1SV=3	99	SADTLWGIQKELQF
tr|E1BTT8|E1BTT8_CHICK; sp|P00340|LDHA_CHICK	L-lactatedehydrogenaseOS=GallusgallusOX=9031GN=LDHAPE=3SV=2;L-lactatedehydrogenaseAchainOS=GallusgallusOX=9031GN=LDHAPE=1SV=3	99	SNPVDILTYVAWKISGFPK
tr|E1BTT8|E1BTT8_CHICK; sp|P00340|LDHA_CHICK	L-lactatedehydrogenaseOS=GallusgallusOX=9031GN=LDHAPE=3SV=2;L-lactatedehydrogenaseAchainOS=GallusgallusOX=9031GN=LDHAPE=1SV=3	93.8	SVADLAETIMK
tr|E1BTT8|E1BTT8_CHICK; sp|P00340|LDHA_CHICK	L-lactatedehydrogenaseOS=GallusgallusOX=9031GN=LDHAPE=3SV=2;L-lactatedehydrogenaseAchainOS=GallusgallusOX=9031GN=LDHAPE=1SV=3	93.24	SVADLAETIMKNLR
tr|E1BTT8|E1BTT8_CHICK; sp|P00340|LDHA_CHICK	L-lactatedehydrogenaseOS=GallusgallusOX=9031GN=LDHAPE=3SV=2;L-lactatedehydrogenaseAchainOS=GallusgallusOX=9031GN=LDHAPE=1SV=3	97.23	TLVDVVEDKLK
tr|E1BTT8|E1BTT8_CHICK; sp|P00340|LDHA_CHICK	L-lactatedehydrogenaseOS=GallusgallusOX=9031GN=LDHAPE=3SV=2;L-lactatedehydrogenaseAchainOS=GallusgallusOX=9031GN=LDHAPE=1SV=3	96.61	TLVDVVEDKLKGEM
tr|E1BTT8|E1BTT8_CHICK; sp|P00340|LDHA_CHICK	L-lactatedehydrogenaseOS=GallusgallusOX=9031GN=LDHAPE=3SV=2;L-lactatedehydrogenaseAchainOS=GallusgallusOX=9031GN=LDHAPE=1SV=3	98.71	TLVDVVEDKLKGEML
tr|E1BTT8|E1BTT8_CHICK; sp|P00340|LDHA_CHICK	L-lactatedehydrogenaseOS=GallusgallusOX=9031GN=LDHAPE=3SV=2;L-lactatedehydrogenaseAchainOS=GallusgallusOX=9031GN=LDHAPE=1SV=3	96.95	VLGSSGITDVVK
tr|E1BTT8|E1BTT8_CHICK; sp|P00340|LDHA_CHICK	L-lactatedehydrogenaseOS=GallusgallusOX=9031GN=LDHAPE=3SV=2;L-lactatedehydrogenaseAchainOS=GallusgallusOX=9031GN=LDHAPE=1SV=3	98.16	VLGSSGITDVVKM
tr|A0A087REU0|A0A087REU0_APTFO	MediatorofRNApolymeraseIItranscriptionsubunit7OS=AptenodytesforsteriOX=9233GN=AS27_11973PE=3SV=1	80.83	MIQNCLASLP
RRRRRtr|A0A1V4L0T9|A0A1V4L0T9_PATFA	Mis18-bindingprotein1OS=PatagioenasfasciatamonilisOX=372326GN=MIS18BP1PE=4SV=1	87.97	QRRGEPEPGA
tr|D0VX26|D0VX26_CHICK	Mitochondrialcytochromec1,hemeproteinOS=GallusgallusOX=9031PE=1SV=1	97.29	GELELHPPAFPW
RRRRRtr|A0A093Q6C5|A0A093Q6C5_9PASS	M-phaseinducerphosphatase1(Fragment)OS=ManacusvitellinusOX=328815GN=N305_03454PE=4SV=1	89.11	LDQDDLLELFGDDDESESTLSH	Deamidated(Q)@3
tr|A0A0L6KA33|A0A0L6KA33_9RHIZ	MultidrugtransporterMatEOS=Agrobacteriumsp.SUL3OX=1701910GN=AKG12_05130PE=4SV=1	87.27	LSHFKATLALGIP
tr|A0A091LZE5|A0A091LZE5_CARIC	Myomesin-1(Fragment)OS=CariamacristataOX=54380GN=N322_06902PE=4SV=1	91.09	AANLAGVGTPSLPSQPF
tr|A0A091LZE5|A0A091LZE5_CARIC	Myomesin-1(Fragment)OS=CariamacristataOX=54380GN=N322_06902PE=4SV=1	87.36	EEPAEGVVPGPPTDL
tr|A0A091LZE5|A0A091LZE5_CARIC	Myomesin-1(Fragment)OS=CariamacristataOX=54380GN=N322_06902PE=4SV=1	88.67	GVGTPSLPSQPF
tr|A0A091LZE5|A0A091LZE5_CARIC	Myomesin-1(Fragment)OS=CariamacristataOX=54380GN=N322_06902PE=4SV=1	99	IIVTEEEPAEGVVPGPPTDL
tr|A0A091LZE5|A0A091LZE5_CARIC	Myomesin-1(Fragment)OS=CariamacristataOX=54380GN=N322_06902PE=4SV=1	82.34	NLAGVGTPSLPSQP
tr|A0A091LZE5|A0A091LZE5_CARIC	Myomesin-1(Fragment)OS=CariamacristataOX=54380GN=N322_06902PE=4SV=1	91.92	NLAGVGTPSLPSQPF
tr|A0A091LZE5|A0A091LZE5_CARIC	Myomesin-1(Fragment)OS=CariamacristataOX=54380GN=N322_06902PE=4SV=1	98.85	TVDLSGQAFDQAFAEFQR	Deamidated(Q)@7
tr|A0A093F425|A0A093F425_GAVST	Myosin-3(Fragment)OS=GaviastellataOX=37040GN=N328_02612PE=3SV=1	99	DDLEGSLEQEK
tr|A0A093F425|A0A093F425_GAVST	Myosin-3(Fragment)OS=GaviastellataOX=37040GN=N328_02612PE=3SV=1	99	DDLEGSLEQEKK
tr|A0A093F425|A0A093F425_GAVST	Myosin-3(Fragment)OS=GaviastellataOX=37040GN=N328_02612PE=3SV=1	96.67	DLEGSLEQEK
tr|A0A218UHZ5|A0A218UHZ5_9PASE	Myosin-4OS=LonchurastriatadomesticaOX=299123GN=MYH4PE=3SV=1	89.62	DDLQVEEDK
tr|A0A218UHZ5|A0A218UHZ5_9PASE	Myosin-4OS=LonchurastriatadomesticaOX=299123GN=MYH4PE=3SV=1	83.51	DDLQVEEDKVN
tr|A0A218UHZ5|A0A218UHZ5_9PASE	Myosin-4OS=LonchurastriatadomesticaOX=299123GN=MYH4PE=3SV=1	87.51	EEQAEPDGTEV
tr|A0A218UHZ5|A0A218UHZ5_9PASE	Myosin-4OS=LonchurastriatadomesticaOX=299123GN=MYH4PE=3SV=1	92.05	EEQAEPDGTEVA
tr|A0A218UHZ5|A0A218UHZ5_9PASE	Myosin-4OS=LonchurastriatadomesticaOX=299123GN=MYH4PE=3SV=1	97.65	ELEGEVDAEQK
tr|A0A218UHZ5|A0A218UHZ5_9PASE	Myosin-4OS=LonchurastriatadomesticaOX=299123GN=MYH4PE=3SV=1	94.6	GEITVPSINDQ
tr|A0A218UHZ5|A0A218UHZ5_9PASE	Myosin-4OS=LonchurastriatadomesticaOX=299123GN=MYH4PE=3SV=1	80.32	IAEKDEEID
tr|A0A218UHZ5|A0A218UHZ5_9PASE	Myosin-4OS=LonchurastriatadomesticaOX=299123GN=MYH4PE=3SV=1	95.03	IAEKDEEIDQ
tr|A0A218UHZ5|A0A218UHZ5_9PASE	Myosin-4OS=LonchurastriatadomesticaOX=299123GN=MYH4PE=3SV=1	85.97	IEELEEEIE
tr|A0A218UHZ5|A0A218UHZ5_9PASE	Myosin-4OS=LonchurastriatadomesticaOX=299123GN=MYH4PE=3SV=1	97.36	IEELEEEIEAER
tr|A0A218UHZ5|A0A218UHZ5_9PASE	Myosin-4OS=LonchurastriatadomesticaOX=299123GN=MYH4PE=3SV=1	87.23	LDDLQVEEDK
tr|A0A218UHZ5|A0A218UHZ5_9PASE	Myosin-4OS=LonchurastriatadomesticaOX=299123GN=MYH4PE=3SV=1	96.75	MQGTLEDQIIQ
tr|A0A218UHZ5|A0A218UHZ5_9PASE	Myosin-4OS=LonchurastriatadomesticaOX=299123GN=MYH4PE=3SV=1	96.15	NASAIPEGQ
tr|A0A218UHZ5|A0A218UHZ5_9PASE	Myosin-4OS=LonchurastriatadomesticaOX=299123GN=MYH4PE=3SV=1	92.67	NAYEESLDH
tr|A0A218UHZ5|A0A218UHZ5_9PASE	Myosin-4OS=LonchurastriatadomesticaOX=299123GN=MYH4PE=3SV=1	93.25	QREEQAEPDGT	Gln->pyro-Glu@N-term
tr|A0A218UHZ5|A0A218UHZ5_9PASE	Myosin-4OS=LonchurastriatadomesticaOX=299123GN=MYH4PE=3SV=1	86.8	QREEQAEPDGT
tr|A0A218UHZ5|A0A218UHZ5_9PASE	Myosin-4OS=LonchurastriatadomesticaOX=299123GN=MYH4PE=3SV=1	98.94	QREEQAEPDGTEV	Gln->pyro-Glu@N-term
tr|A0A218UHZ5|A0A218UHZ5_9PASE	Myosin-4OS=LonchurastriatadomesticaOX=299123GN=MYH4PE=3SV=1	96.99	QREEQAEPDGTEV
tr|A0A218UHZ5|A0A218UHZ5_9PASE	Myosin-4OS=LonchurastriatadomesticaOX=299123GN=MYH4PE=3SV=1	98.99	QREEQAEPDGTEVA
tr|A0A218UHZ5|A0A218UHZ5_9PASE	Myosin-4OS=LonchurastriatadomesticaOX=299123GN=MYH4PE=3SV=1	93.43	QREEQAEPDGTEVA	Gln->pyro-Glu@N-term
tr|A0A218UHZ5|A0A218UHZ5_9PASE	Myosin-4OS=LonchurastriatadomesticaOX=299123GN=MYH4PE=3SV=1	96.85	REEQAEPDGTEV
tr|A0A218UHZ5|A0A218UHZ5_9PASE	Myosin-4OS=LonchurastriatadomesticaOX=299123GN=MYH4PE=3SV=1	99	REEQAEPDGTEVA
tr|A0A218UHZ5|A0A218UHZ5_9PASE	Myosin-4OS=LonchurastriatadomesticaOX=299123GN=MYH4PE=3SV=1	99	TLDDLQVEEDK
tr|A0A218UHZ5|A0A218UHZ5_9PASE	Myosin-4OS=LonchurastriatadomesticaOX=299123GN=MYH4PE=3SV=1	99	TLDDLQVEEDKV
tr|A0A218UHZ5|A0A218UHZ5_9PASE	Myosin-4OS=LonchurastriatadomesticaOX=299123GN=MYH4PE=3SV=1	99	TLDDLQVEEDKVNT
tr|A0A218UHZ5|A0A218UHZ5_9PASE	Myosin-4OS=LonchurastriatadomesticaOX=299123GN=MYH4PE=3SV=1	98.71	VRELEGEVDAEQ
tr|A0A091QQR8|A0A091QQR8_9GRUI	Myosin-7(Fragment)OS=MesitornisunicolorOX=54374GN=N332_14434PE=3SV=1	85.97	IEELEEELE
tr|A0A091QQR8|A0A091QQR8_9GRUI	Myosin-7(Fragment)OS=MesitornisunicolorOX=54374GN=N332_14434PE=3SV=1	97.36	IEELEEELEAER
sp|P16419|MYPC2_CHICK	Myosin-bindingproteinC,fast-typeOS=GallusgallusOX=9031GN=MYBPC2PE=1SV=3	87.59	DEAPDDVHPPETPDPE
sp|P16419|MYPC2_CHICK	Myosin-bindingproteinC,fast-typeOS=GallusgallusOX=9031GN=MYBPC2PE=1SV=3	85.74	GVSQPSLNTQPF
sp|P16419|MYPC2_CHICK	Myosin-bindingproteinC,fast-typeOS=GallusgallusOX=9031GN=MYBPC2PE=1SV=3	96.97	KDEAPDDVHPPETPDPE
sp|P16419|MYPC2_CHICK	Myosin-bindingproteinC,fast-typeOS=GallusgallusOX=9031GN=MYBPC2PE=1SV=3	99	LDVPISGEPAPT
sp|P16419|MYPC2_CHICK	Myosin-bindingproteinC,fast-typeOS=GallusgallusOX=9031GN=MYBPC2PE=1SV=3	92.92	SWEAPPFDGGMPI
sp|P16419|MYPC2_CHICK	Myosin-bindingproteinC,fast-typeOS=GallusgallusOX=9031GN=MYBPC2PE=1SV=3	92.72	TGEGKDDTAGEL
sp|P16419|MYPC2_CHICK	Myosin-bindingproteinC,fast-typeOS=GallusgallusOX=9031GN=MYBPC2PE=1SV=3	99	VRLDVPISGEPAPT
sp|P16419|MYPC2_CHICK	Myosin-bindingproteinC,fast-typeOS=GallusgallusOX=9031GN=MYBPC2PE=1SV=3	93.65	VVDVPDPPQS
sp|P16419|MYPC2_CHICK	Myosin-bindingproteinC,fast-typeOS=GallusgallusOX=9031GN=MYBPC2PE=1SV=3	99	VVDVPDPPQSV
sp|P16419|MYPC2_CHICK	Myosin-bindingproteinC,fast-typeOS=GallusgallusOX=9031GN=MYBPC2PE=1SV=3	94.02	VVERPGPPQ
sp|P16419|MYPC2_CHICK	Myosin-bindingproteinC,fast-typeOS=GallusgallusOX=9031GN=MYBPC2PE=1SV=3	97.71	VVERPGPPQA
sp|P16419|MYPC2_CHICK	Myosin-bindingproteinC,fast-typeOS=GallusgallusOX=9031GN=MYBPC2PE=1SV=3	94.5	VVERPGPPQA
sp|P16419|MYPC2_CHICK	Myosin-bindingproteinC,fast-typeOS=GallusgallusOX=9031GN=MYBPC2PE=1SV=3	98.79	WEAPPFDGGMPI
tr|A0A093KX93|A0A093KX93_FULGA	Myosin-bindingproteinC,slow-type(Fragment)OS=FulmarusglacialisOX=30455GN=N327_07158PE=4SV=1	84.09	VVDVPDPPQAPN
tr|A0A093KX93|A0A093KX93_FULGA	Myosin-bindingproteinC,slow-type(Fragment)OS=FulmarusglacialisOX=30455GN=N327_07158PE=4SV=1	80.53	VVDVPDPPQAPNVT
tr|E1C597|E1C597_CHICK; sp|Q05623|MYBPH_CHICK	Myosin-bindingproteinHOS=GallusgallusOX=9031GN=MYBPHPE=4SV=3;Myosin-bindingproteinHOS=GallusgallusOX=9031GN=MYBPHPE=1SV=1	89.06	AETPPAPEHPPDAEQPA
tr|E1C597|E1C597_CHICK; sp|Q05623|MYBPH_CHICK	Myosin-bindingproteinHOS=GallusgallusOX=9031GN=MYBPHPE=4SV=3;Myosin-bindingproteinHOS=GallusgallusOX=9031GN=MYBPHPE=1SV=1	97.78	EAPAPEPEPEKPK
tr|E1C597|E1C597_CHICK; sp|Q05623|MYBPH_CHICK	Myosin-bindingproteinHOS=GallusgallusOX=9031GN=MYBPHPE=4SV=3;Myosin-bindingproteinHOS=GallusgallusOX=9031GN=MYBPHPE=1SV=1	91.94	EWSPPADNGNSEIKG
tr|E1C597|E1C597_CHICK; sp|Q05623|MYBPH_CHICK	Myosin-bindingproteinHOS=GallusgallusOX=9031GN=MYBPHPE=4SV=3;Myosin-bindingproteinHOS=GallusgallusOX=9031GN=MYBPHPE=1SV=1	88.16	LEWSPPADNGNSEIK
tr|E1C597|E1C597_CHICK; sp|Q05623|MYBPH_CHICK	Myosin-bindingproteinHOS=GallusgallusOX=9031GN=MYBPHPE=4SV=3;Myosin-bindingproteinHOS=GallusgallusOX=9031GN=MYBPHPE=1SV=1	90.4	TPPAPEHPPDAEQPAAPA
tr|E1C597|E1C597_CHICK; sp|Q05623|MYBPH_CHICK	Myosin-bindingproteinHOS=GallusgallusOX=9031GN=MYBPHPE=4SV=3;Myosin-bindingproteinHOS=GallusgallusOX=9031GN=MYBPHPE=1SV=1	96.31	VIERPGPPQN
sp|P02604|MLE1_CHICK	Myosinlightchain1,skeletalmuscleisoformOS=GallusgallusOX=9031PE=1SV=3	97.43	AAANNKDQGTFEDFVEGL
sp|P02604|MLE1_CHICK	Myosinlightchain1,skeletalmuscleisoformOS=GallusgallusOX=9031PE=1SV=3	99	ALGQNPTNAEINK
sp|P02604|MLE1_CHICK	Myosinlightchain1,skeletalmuscleisoformOS=GallusgallusOX=9031PE=1SV=3	92.63	ANNKDQGTFEDFVEGL
sp|P02604|MLE1_CHICK	Myosinlightchain1,skeletalmuscleisoformOS=GallusgallusOX=9031PE=1SV=3	85.98	APAPAPAPA
sp|P02604|MLE1_CHICK	Myosinlightchain1,skeletalmuscleisoformOS=GallusgallusOX=9031PE=1SV=3	99	DQGTFEDFVEGL
sp|P02604|MLE1_CHICK	Myosinlightchain1,skeletalmuscleisoformOS=GallusgallusOX=9031PE=1SV=3	98.2	GQNPTNAEIN
sp|P02604|MLE1_CHICK	Myosinlightchain1,skeletalmuscleisoformOS=GallusgallusOX=9031PE=1SV=3	99	ILGNPSKEEM
sp|P02604|MLE1_CHICK	Myosinlightchain1,skeletalmuscleisoformOS=GallusgallusOX=9031PE=1SV=3	96.9	LGNPSKEEM
sp|P02604|MLE1_CHICK	Myosinlightchain1,skeletalmuscleisoformOS=GallusgallusOX=9031PE=1SV=3	99	PAPAPAPAPA
sp|P02609|MLRS_CHICK	Myosinregulatorylightchain2,skeletalmuscleisoformOS=GallusgallusOX=9031GN=MYLPFPE=1SV=2	85.43	GADPEDVIM
sp|P02609|MLRS_CHICK	Myosinregulatorylightchain2,skeletalmuscleisoformOS=GallusgallusOX=9031GN=MYLPFPE=1SV=2	98.12	GADPEDVIMGA
sp|P02609|MLRS_CHICK	Myosinregulatorylightchain2,skeletalmuscleisoformOS=GallusgallusOX=9031GN=MYLPFPE=1SV=2	85.53	KVLDPDGK
RRRRRtr|A0A091Q2L4|A0A091Q2L4_LEPDC	NuclearfactorNF-kappa-Bp100subunit(Fragment)OS=LeptosomusdiscolorOX=188344GN=N330_08880PE=4SV=1	88.94	SPEGLEMALDQ
tr|A0A1V4JKX8|A0A1V4JKX8_PATFA	NuclearporecomplexproteinNup133OS=PatagioenasfasciatamonilisOX=372326GN=NUP133PE=3SV=1	99	AGFAGDDAPR
tr|A0A1V4JKX8|A0A1V4JKX8_PATFA	NuclearporecomplexproteinNup133OS=PatagioenasfasciatamonilisOX=372326GN=NUP133PE=3SV=1	99	ANNVMSGGTTMYPGIAD
tr|A0A1V4JKX8|A0A1V4JKX8_PATFA	NuclearporecomplexproteinNup133OS=PatagioenasfasciatamonilisOX=372326GN=NUP133PE=3SV=1	99	ANNVMSGGTTMYPGIADR
tr|A0A1V4JKX8|A0A1V4JKX8_PATFA	NuclearporecomplexproteinNup133OS=PatagioenasfasciatamonilisOX=372326GN=NUP133PE=3SV=1	84.48	AVFPSIVGRP
tr|A0A1V4JKX8|A0A1V4JKX8_PATFA	NuclearporecomplexproteinNup133OS=PatagioenasfasciatamonilisOX=372326GN=NUP133PE=3SV=1	99	AVFPSIVGRPR
tr|A0A1V4JKX8|A0A1V4JKX8_PATFA	NuclearporecomplexproteinNup133OS=PatagioenasfasciatamonilisOX=372326GN=NUP133PE=3SV=1	98.41	DLAGRDLTDYLMKI
tr|A0A1V4JKX8|A0A1V4JKX8_PATFA	NuclearporecomplexproteinNup133OS=PatagioenasfasciatamonilisOX=372326GN=NUP133PE=3SV=1	96.69	DLAGRDLTDYLMKILTER
tr|A0A1V4JKX8|A0A1V4JKX8_PATFA	NuclearporecomplexproteinNup133OS=PatagioenasfasciatamonilisOX=372326GN=NUP133PE=3SV=1	99	DLAGRDLTDYLMKILTERGY	Oxidation(M)@12
tr|A0A1V4JKX8|A0A1V4JKX8_PATFA	NuclearporecomplexproteinNup133OS=PatagioenasfasciatamonilisOX=372326GN=NUP133PE=3SV=1	99	DLYANNVMSGGTTMYPGIADR
tr|A0A1V4JKX8|A0A1V4JKX8_PATFA	NuclearporecomplexproteinNup133OS=PatagioenasfasciatamonilisOX=372326GN=NUP133PE=3SV=1	98.01	DSGDGVTHNVPIYE
tr|A0A1V4JKX8|A0A1V4JKX8_PATFA	NuclearporecomplexproteinNup133OS=PatagioenasfasciatamonilisOX=372326GN=NUP133PE=3SV=1	95.51	DSGDGVTHNVPIYEG
tr|A0A1V4JKX8|A0A1V4JKX8_PATFA	NuclearporecomplexproteinNup133OS=PatagioenasfasciatamonilisOX=372326GN=NUP133PE=3SV=1	99	DSGDGVTHNVPIYEGY
tr|A0A1V4JKX8|A0A1V4JKX8_PATFA	NuclearporecomplexproteinNup133OS=PatagioenasfasciatamonilisOX=372326GN=NUP133PE=3SV=1	90.23	DSYVGDEAQS
tr|A0A1V4JKX8|A0A1V4JKX8_PATFA	NuclearporecomplexproteinNup133OS=PatagioenasfasciatamonilisOX=372326GN=NUP133PE=3SV=1	83.35	DSYVGDEAQSK
tr|A0A1V4JKX8|A0A1V4JKX8_PATFA	NuclearporecomplexproteinNup133OS=PatagioenasfasciatamonilisOX=372326GN=NUP133PE=3SV=1	96.26	DSYVGDEAQSKR
tr|A0A1V4JKX8|A0A1V4JKX8_PATFA	NuclearporecomplexproteinNup133OS=PatagioenasfasciatamonilisOX=372326GN=NUP133PE=3SV=1	97.76	EYDEAGPSIV
tr|A0A1V4JKX8|A0A1V4JKX8_PATFA	NuclearporecomplexproteinNup133OS=PatagioenasfasciatamonilisOX=372326GN=NUP133PE=3SV=1	98.32	EYDEAGPSIVH
tr|A0A1V4JKX8|A0A1V4JKX8_PATFA	NuclearporecomplexproteinNup133OS=PatagioenasfasciatamonilisOX=372326GN=NUP133PE=3SV=1	93.79	FAGDDAPR
tr|A0A1V4JKX8|A0A1V4JKX8_PATFA	NuclearporecomplexproteinNup133OS=PatagioenasfasciatamonilisOX=372326GN=NUP133PE=3SV=1	80.03	FPSIVGRPR
tr|A0A1V4JKX8|A0A1V4JKX8_PATFA	NuclearporecomplexproteinNup133OS=PatagioenasfasciatamonilisOX=372326GN=NUP133PE=3SV=1	89.43	GIITNWDDME
tr|A0A1V4JKX8|A0A1V4JKX8_PATFA	NuclearporecomplexproteinNup133OS=PatagioenasfasciatamonilisOX=372326GN=NUP133PE=3SV=1	95.22	GIITNWDDMEK
tr|A0A1V4JKX8|A0A1V4JKX8_PATFA	NuclearporecomplexproteinNup133OS=PatagioenasfasciatamonilisOX=372326GN=NUP133PE=3SV=1	99	HQGVMVGMGQK
tr|A0A1V4JKX8|A0A1V4JKX8_PATFA	NuclearporecomplexproteinNup133OS=PatagioenasfasciatamonilisOX=372326GN=NUP133PE=3SV=1	99	HQGVMVGMGQKDSYVGDEAQSK
tr|A0A1V4JKX8|A0A1V4JKX8_PATFA	NuclearporecomplexproteinNup133OS=PatagioenasfasciatamonilisOX=372326GN=NUP133PE=3SV=1	99	HQGVMVGMGQKDSYVGDEAQSKR
tr|A0A1V4JKX8|A0A1V4JKX8_PATFA	NuclearporecomplexproteinNup133OS=PatagioenasfasciatamonilisOX=372326GN=NUP133PE=3SV=1	97.58	HQGVMVGMGQKDSYVGDEAQSKR	Deamidated(Q)@10
tr|A0A1V4JKX8|A0A1V4JKX8_PATFA	NuclearporecomplexproteinNup133OS=PatagioenasfasciatamonilisOX=372326GN=NUP133PE=3SV=1	99	LDLAGRDLTDY
tr|A0A1V4JKX8|A0A1V4JKX8_PATFA	NuclearporecomplexproteinNup133OS=PatagioenasfasciatamonilisOX=372326GN=NUP133PE=3SV=1	99	LDLAGRDLTDYL
tr|A0A1V4JKX8|A0A1V4JKX8_PATFA	NuclearporecomplexproteinNup133OS=PatagioenasfasciatamonilisOX=372326GN=NUP133PE=3SV=1	99	LDLAGRDLTDYLMK
tr|A0A1V4JKX8|A0A1V4JKX8_PATFA	NuclearporecomplexproteinNup133OS=PatagioenasfasciatamonilisOX=372326GN=NUP133PE=3SV=1	90.73	LDSGDGVTHNVPIYEGY
tr|A0A1V4JKX8|A0A1V4JKX8_PATFA	NuclearporecomplexproteinNup133OS=PatagioenasfasciatamonilisOX=372326GN=NUP133PE=3SV=1	87.87	LTEAPLNPK
tr|A0A1V4JKX8|A0A1V4JKX8_PATFA	NuclearporecomplexproteinNup133OS=PatagioenasfasciatamonilisOX=372326GN=NUP133PE=3SV=1	98.66	MQKEITALAPSTM
tr|A0A1V4JKX8|A0A1V4JKX8_PATFA	NuclearporecomplexproteinNup133OS=PatagioenasfasciatamonilisOX=372326GN=NUP133PE=3SV=1	97.15	MTQIMFETFNVPA
tr|A0A1V4JKX8|A0A1V4JKX8_PATFA	NuclearporecomplexproteinNup133OS=PatagioenasfasciatamonilisOX=372326GN=NUP133PE=3SV=1	99	NVMSGGTTMYPGIAD
tr|A0A1V4JKX8|A0A1V4JKX8_PATFA	NuclearporecomplexproteinNup133OS=PatagioenasfasciatamonilisOX=372326GN=NUP133PE=3SV=1	99	NVMSGGTTMYPGIADR
tr|A0A1V4JKX8|A0A1V4JKX8_PATFA	NuclearporecomplexproteinNup133OS=PatagioenasfasciatamonilisOX=372326GN=NUP133PE=3SV=1	89.36	QEYDEAGPSIV
tr|A0A1V4JKX8|A0A1V4JKX8_PATFA	NuclearporecomplexproteinNup133OS=PatagioenasfasciatamonilisOX=372326GN=NUP133PE=3SV=1	99	QEYDEAGPSIVH
tr|A0A1V4JKX8|A0A1V4JKX8_PATFA	NuclearporecomplexproteinNup133OS=PatagioenasfasciatamonilisOX=372326GN=NUP133PE=3SV=1	99	SGGTTMYPGIAD
tr|A0A1V4JKX8|A0A1V4JKX8_PATFA	NuclearporecomplexproteinNup133OS=PatagioenasfasciatamonilisOX=372326GN=NUP133PE=3SV=1	99	SGGTTMYPGIADR
tr|A0A1V4JKX8|A0A1V4JKX8_PATFA	NuclearporecomplexproteinNup133OS=PatagioenasfasciatamonilisOX=372326GN=NUP133PE=3SV=1	83.41	SSSLEKSYELPDGQVITIGNER
tr|A0A1V4JKX8|A0A1V4JKX8_PATFA	NuclearporecomplexproteinNup133OS=PatagioenasfasciatamonilisOX=372326GN=NUP133PE=3SV=1	91.99	SYELPDGQV
tr|A0A1V4JKX8|A0A1V4JKX8_PATFA	NuclearporecomplexproteinNup133OS=PatagioenasfasciatamonilisOX=372326GN=NUP133PE=3SV=1	99	SYELPDGQVITIGNER
tr|A0A1V4JKX8|A0A1V4JKX8_PATFA	NuclearporecomplexproteinNup133OS=PatagioenasfasciatamonilisOX=372326GN=NUP133PE=3SV=1	99	SYELPDGQVITIGNERF
tr|A0A1V4JKX8|A0A1V4JKX8_PATFA	NuclearporecomplexproteinNup133OS=PatagioenasfasciatamonilisOX=372326GN=NUP133PE=3SV=1	93.95	TTGIVLDSGDGVTHNVPIYEG
tr|A0A1V4JKX8|A0A1V4JKX8_PATFA	NuclearporecomplexproteinNup133OS=PatagioenasfasciatamonilisOX=372326GN=NUP133PE=3SV=1	99	TTGIVLDSGDGVTHNVPIYEGY
tr|A0A1V4JKX8|A0A1V4JKX8_PATFA	NuclearporecomplexproteinNup133OS=PatagioenasfasciatamonilisOX=372326GN=NUP133PE=3SV=1	99	VLDSGDGVTHNVPIYEGY
tr|F1NHA9|F1NHA9_CHICK; tr|A0A226PCX9|A0A226PCX9_COLVI	PDZandLIMdomainprotein3OS=GallusgallusOX=9031GN=PDLIM3PE=4SV=1;UncharacterizedproteinOS=ColinusvirginianusOX=9014GN=H355_015846PE=4SV=1	99	PQNVILPGPAPW
tr|A0A1V4JVA1|A0A1V4JVA1_PATFA	PDZandLIMdomainprotein5OS=PatagioenasfasciatamonilisOX=372326GN=AV530_011831PE=4SV=1	99	LIEDTEDWHPR
tr|A0A0Q3MMM0|A0A0Q3MMM0_AMAAE	PDZdomain-containingproteinGIPC2OS=AmazonaaestivaOX=12930GN=AAES_59749PE=4SV=1	85.98	PAAPAPAPA
tr|A0A0Q3MMM0|A0A0Q3MMM0_AMAAE	PDZdomain-containingproteinGIPC2OS=AmazonaaestivaOX=12930GN=AAES_59749PE=4SV=1	83.25	PAPAAPAPA
tr|A0A0Q3MMM0|A0A0Q3MMM0_AMAAE	PDZdomain-containingproteinGIPC2OS=AmazonaaestivaOX=12930GN=AAES_59749PE=4SV=1	92.26	PAPAAPAPAP
tr|Q90ZG0|Q90ZG0_CHICK; tr|B5G2R5|B5G2R5_TAEGU; tr|B5G2R4|B5G2R4_TAEGU; tr|A0A226NJE3|A0A226NJE3_CALSU; tr|A0A218USR9|A0A218USR9_9PASE	PeptidylprolylisomeraseOS=GallusgallusOX=9031GN=FKBP12PE=2SV=1;PeptidylprolylisomeraseOS=TaeniopygiaguttataOX=59729PE=2SV=1;PeptidylprolylisomeraseOS=TaeniopygiaguttataOX=59729PE=2SV=1;PeptidylprolylisomeraseOS=CallipeplasquamataOX=9009GN=ASZ78_005508PE=4SV=1;PeptidylprolylisomeraseOS=LonchurastriatadomesticaOX=299123GN=FKBP1APE=4SV=1	99	GVHVETIAPGDGR
tr|Q2UZR2|Q2UZR2_CHICK; tr|F1NN63|F1NN63_CHICK; tr|A0A2P4TDJ5|A0A2P4TDJ5_BAMTH; tr|A0A1L1RR19|A0A1L1RR19_CHICK; tr|A0A1D5PUY7|A0A1D5PUY7_CHICK	Phosphoglucomutase1OS=GallusgallusOX=9031PE=2SV=1;UncharacterizedproteinOS=GallusgallusOX=9031GN=PGM1PE=3SV=2;UncharacterizedproteinOS=BambusicolathoracicusOX=9083GN=CIB84_001812PE=3SV=1;UncharacterizedproteinOS=GallusgallusOX=9031GN=PGM1PE=4SV=1;UncharacterizedproteinOS=GallusgallusOX=9031GN=PGM1PE=3SV=1	96.84	DAMHGVVGPY
tr|Q2UZR2|Q2UZR2_CHICK; tr|F1NN63|F1NN63_CHICK; tr|A0A2P4TDJ5|A0A2P4TDJ5_BAMTH; tr|A0A1L1RR19|A0A1L1RR19_CHICK; tr|A0A1D5PUY7|A0A1D5PUY7_CHICK	Phosphoglucomutase1OS=GallusgallusOX=9031PE=2SV=1;UncharacterizedproteinOS=GallusgallusOX=9031GN=PGM1PE=3SV=2;UncharacterizedproteinOS=BambusicolathoracicusOX=9083GN=CIB84_001812PE=3SV=1;UncharacterizedproteinOS=GallusgallusOX=9031GN=PGM1PE=4SV=1;UncharacterizedproteinOS=GallusgallusOX=9031GN=PGM1PE=3SV=1	98.75	DFGGHHPDPN
tr|Q2UZR2|Q2UZR2_CHICK; tr|F1NN63|F1NN63_CHICK; tr|A0A2P4TDJ5|A0A2P4TDJ5_BAMTH; tr|A0A1L1RR19|A0A1L1RR19_CHICK; tr|A0A1D5PUY7|A0A1D5PUY7_CHICK	Phosphoglucomutase1OS=GallusgallusOX=9031PE=2SV=1;UncharacterizedproteinOS=GallusgallusOX=9031GN=PGM1PE=3SV=2;UncharacterizedproteinOS=BambusicolathoracicusOX=9083GN=CIB84_001812PE=3SV=1;UncharacterizedproteinOS=GallusgallusOX=9031GN=PGM1PE=4SV=1;UncharacterizedproteinOS=GallusgallusOX=9031GN=PGM1PE=3SV=1	99	DNFEYNDPVDGSVS
tr|Q2UZR2|Q2UZR2_CHICK; tr|F1NN63|F1NN63_CHICK; tr|A0A2P4TDJ5|A0A2P4TDJ5_BAMTH; tr|A0A1L1RR19|A0A1L1RR19_CHICK; tr|A0A1D5PUY7|A0A1D5PUY7_CHICK	Phosphoglucomutase1OS=GallusgallusOX=9031PE=2SV=1;UncharacterizedproteinOS=GallusgallusOX=9031GN=PGM1PE=3SV=2;UncharacterizedproteinOS=BambusicolathoracicusOX=9083GN=CIB84_001812PE=3SV=1;UncharacterizedproteinOS=GallusgallusOX=9031GN=PGM1PE=4SV=1;UncharacterizedproteinOS=GallusgallusOX=9031GN=PGM1PE=3SV=1	99	DYEEVDADAAGK
tr|Q2UZR2|Q2UZR2_CHICK; tr|F1NN63|F1NN63_CHICK; tr|A0A2P4TDJ5|A0A2P4TDJ5_BAMTH; tr|A0A1L1RR19|A0A1L1RR19_CHICK; tr|A0A1D5PUY7|A0A1D5PUY7_CHICK	Phosphoglucomutase1OS=GallusgallusOX=9031PE=2SV=1;UncharacterizedproteinOS=GallusgallusOX=9031GN=PGM1PE=3SV=2;UncharacterizedproteinOS=BambusicolathoracicusOX=9083GN=CIB84_001812PE=3SV=1;UncharacterizedproteinOS=GallusgallusOX=9031GN=PGM1PE=4SV=1;UncharacterizedproteinOS=GallusgallusOX=9031GN=PGM1PE=3SV=1	99	EDFGGHHPDPN
tr|Q2UZR2|Q2UZR2_CHICK; tr|F1NN63|F1NN63_CHICK; tr|A0A2P4TDJ5|A0A2P4TDJ5_BAMTH; tr|A0A1L1RR19|A0A1L1RR19_CHICK; tr|A0A1D5PUY7|A0A1D5PUY7_CHICK	Phosphoglucomutase1OS=GallusgallusOX=9031PE=2SV=1;UncharacterizedproteinOS=GallusgallusOX=9031GN=PGM1PE=3SV=2;UncharacterizedproteinOS=BambusicolathoracicusOX=9083GN=CIB84_001812PE=3SV=1;UncharacterizedproteinOS=GallusgallusOX=9031GN=PGM1PE=4SV=1;UncharacterizedproteinOS=GallusgallusOX=9031GN=PGM1PE=3SV=1	90.15	GEESFGTGSDH
tr|Q2UZR2|Q2UZR2_CHICK; tr|F1NN63|F1NN63_CHICK; tr|A0A2P4TDJ5|A0A2P4TDJ5_BAMTH; tr|A0A1L1RR19|A0A1L1RR19_CHICK; tr|A0A1D5PUY7|A0A1D5PUY7_CHICK	Phosphoglucomutase1OS=GallusgallusOX=9031PE=2SV=1;UncharacterizedproteinOS=GallusgallusOX=9031GN=PGM1PE=3SV=2;UncharacterizedproteinOS=BambusicolathoracicusOX=9083GN=CIB84_001812PE=3SV=1;UncharacterizedproteinOS=GallusgallusOX=9031GN=PGM1PE=4SV=1;UncharacterizedproteinOS=GallusgallusOX=9031GN=PGM1PE=3SV=1	97.91	GEESFGTGSDHI
tr|Q2UZR2|Q2UZR2_CHICK; tr|F1NN63|F1NN63_CHICK; tr|A0A2P4TDJ5|A0A2P4TDJ5_BAMTH; tr|A0A1L1RR19|A0A1L1RR19_CHICK; tr|A0A1D5PUY7|A0A1D5PUY7_CHICK	Phosphoglucomutase1OS=GallusgallusOX=9031PE=2SV=1;UncharacterizedproteinOS=GallusgallusOX=9031GN=PGM1PE=3SV=2;UncharacterizedproteinOS=BambusicolathoracicusOX=9083GN=CIB84_001812PE=3SV=1;UncharacterizedproteinOS=GallusgallusOX=9031GN=PGM1PE=4SV=1;UncharacterizedproteinOS=GallusgallusOX=9031GN=PGM1PE=3SV=1	99	IDAMHGVVGPY
tr|Q2UZR2|Q2UZR2_CHICK; tr|F1NN63|F1NN63_CHICK; tr|A0A2P4TDJ5|A0A2P4TDJ5_BAMTH; tr|A0A1L1RR19|A0A1L1RR19_CHICK; tr|A0A1D5PUY7|A0A1D5PUY7_CHICK	Phosphoglucomutase1OS=GallusgallusOX=9031PE=2SV=1;UncharacterizedproteinOS=GallusgallusOX=9031GN=PGM1PE=3SV=2;UncharacterizedproteinOS=BambusicolathoracicusOX=9083GN=CIB84_001812PE=3SV=1;UncharacterizedproteinOS=GallusgallusOX=9031GN=PGM1PE=4SV=1;UncharacterizedproteinOS=GallusgallusOX=9031GN=PGM1PE=3SV=1	94.7	NTANGGPAPEGITDK
tr|Q2UZR2|Q2UZR2_CHICK; tr|F1NN63|F1NN63_CHICK; tr|A0A2P4TDJ5|A0A2P4TDJ5_BAMTH; tr|A0A1L1RR19|A0A1L1RR19_CHICK; tr|A0A1D5PUY7|A0A1D5PUY7_CHICK	Phosphoglucomutase1OS=GallusgallusOX=9031PE=2SV=1;UncharacterizedproteinOS=GallusgallusOX=9031GN=PGM1PE=3SV=2;UncharacterizedproteinOS=BambusicolathoracicusOX=9083GN=CIB84_001812PE=3SV=1;UncharacterizedproteinOS=GallusgallusOX=9031GN=PGM1PE=4SV=1;UncharacterizedproteinOS=GallusgallusOX=9031GN=PGM1PE=3SV=1	99	SHNPGGPNGDF
tr|Q2UZR2|Q2UZR2_CHICK; tr|F1NN63|F1NN63_CHICK; tr|A0A2P4TDJ5|A0A2P4TDJ5_BAMTH; tr|A0A1L1RR19|A0A1L1RR19_CHICK; tr|A0A1D5PUY7|A0A1D5PUY7_CHICK	Phosphoglucomutase1OS=GallusgallusOX=9031PE=2SV=1;UncharacterizedproteinOS=GallusgallusOX=9031GN=PGM1PE=3SV=2;UncharacterizedproteinOS=BambusicolathoracicusOX=9083GN=CIB84_001812PE=3SV=1;UncharacterizedproteinOS=GallusgallusOX=9031GN=PGM1PE=4SV=1;UncharacterizedproteinOS=GallusgallusOX=9031GN=PGM1PE=3SV=1	99	TASHNPGGPNGDF
tr|A0A091H103|A0A091H103_BUCRH	Phosphoglyceratekinase(Fragment)OS=BucerosrhinocerossilvestrisOX=175836GN=N320_11228PE=3SV=1	92.87	GRPDGVPMPD
tr|A0A091H103|A0A091H103_BUCRH	Phosphoglyceratekinase(Fragment)OS=BucerosrhinocerossilvestrisOX=175836GN=N320_11228PE=3SV=1	93.13	LGRPDGVPMPD
tr|R0LRQ4|R0LRQ4_ANAPL; tr|Q5ZHV4|Q5ZHV4_CHICK; tr|G1NLB3|G1NLB3_MELGA; tr|A0A226PM94|A0A226PM94_COLVI; tr|A0A226MKD5|A0A226MKD5_CALSU; tr|A0A0Q3TXB6|A0A0Q3TXB6_AMAAE; tr|A0A093CU78|A0A093CU78_9AVES; tr|A0A091RY04|A0A091RY04_NESNO	Phosphoglyceratemutase(Fragment)OS=AnasplatyrhynchosOX=8839GN=BPGMPE=3SV=1;PhosphoglyceratemutaseOS=GallusgallusOX=9031GN=BPGMPE=2SV=1;PhosphoglyceratemutaseOS=MeleagrisgallopavoOX=9103GN=BPGMPE=3SV=1;PhosphoglyceratemutaseOS=ColinusvirginianusOX=9014GN=H355_004310PE=3SV=1;PhosphoglyceratemutaseOS=CallipeplasquamataOX=9009GN=ASZ78_012693PE=3SV=1;PhosphoglyceratemutaseOS=AmazonaaestivaOX=12930GN=A…	91.49	DVTPPPITE
tr|A0A091FB96|A0A091FB96_CORBR	PhospholipaseB-like(Fragment)OS=CorvusbrachyrhynchosOX=85066GN=N302_04603PE=3SV=1	84.72	FPRDRIPLAPFGFLLLQLGGDLEDLESALNHS
tr|G1NB06|G1NB06_MELGA; tr|A0A226PPW0|A0A226PPW0_COLVI; tr|A0A226NK79|A0A226NK79_CALSU; sp|Q5F433|PRAF3_CHICK	PRA1familyproteinOS=MeleagrisgallopavoOX=9103GN=ARL6IP5PE=3SV=2;PRA1familyproteinOS=ColinusvirginianusOX=9014GN=H355_008380PE=3SV=1;PRA1familyproteinOS=CallipeplasquamataOX=9009GN=ASZ78_014577PE=3SV=1;PRA1familyprotein3OS=GallusgallusOX=9031GN=ARL6IP5PE=2SV=1	97.71	SWEDFFPGSD
RRRRRtr|A0A091EB09|A0A091EB09_CORBR	Prominin-1-A(Fragment)OS=CorvusbrachyrhynchosOX=85066GN=N302_13573PE=4SV=1	91.02	LKSAEDELD
tr|A0A1D5PN39|A0A1D5PN39_CHICK	Protein/nucleicaciddeglycaseDJ-1OS=GallusgallusOX=9031GN=PARK7PE=4SV=1	99	DVIVLPGGNLGAQ
tr|A0A1D5PN39|A0A1D5PN39_CHICK	Protein/nucleicaciddeglycaseDJ-1OS=GallusgallusOX=9031GN=PARK7PE=4SV=1	99	EGPYDVIVLPGGNLGAQ
RRRRRtr|A0A093PPR6|A0A093PPR6_9PASS	ProteinFAM219B(Fragment)OS=ManacusvitellinusOX=328815GN=N305_10622PE=4SV=1	84.73	KPASKPTTPGGLLGQRR	Deamidated(Q)@15
tr|A0A093I3C8|A0A093I3C8_STRCA	ProteinTHEMIS(Fragment)OS=StruthiocamelusaustralisOX=441894GN=N308_06414PE=4SV=1	84.09	PEDIKLANLVIKHG
sp|P00548|KPYM_CHICK	PyruvatekinasePKMOS=GallusgallusOX=9031GN=PKMPE=2SV=2	91.1	DFVMTEVENGGM
sp|P00548|KPYM_CHICK	PyruvatekinasePKMOS=GallusgallusOX=9031GN=PKMPE=2SV=2	99	DFVMTEVENGGMLGSK
sp|P00548|KPYM_CHICK	PyruvatekinasePKMOS=GallusgallusOX=9031GN=PKMPE=2SV=2	99	DLPAVSEKDIQDL
sp|P00548|KPYM_CHICK	PyruvatekinasePKMOS=GallusgallusOX=9031GN=PKMPE=2SV=2	98.3	EVENGGMLGSK
sp|P00548|KPYM_CHICK	PyruvatekinasePKMOS=GallusgallusOX=9031GN=PKMPE=2SV=2	92.29	GDLGIEIPAE
sp|P00548|KPYM_CHICK	PyruvatekinasePKMOS=GallusgallusOX=9031GN=PKMPE=2SV=2	99	GDLGIEIPAEKV
sp|P00548|KPYM_CHICK	PyruvatekinasePKMOS=GallusgallusOX=9031GN=PKMPE=2SV=2	99	GFFKTGDLVIVLTGWRPGSG
sp|P00548|KPYM_CHICK	PyruvatekinasePKMOS=GallusgallusOX=9031GN=PKMPE=2SV=2	93.82	GKDFVMTEVENGGMLGSK
sp|P00548|KPYM_CHICK	PyruvatekinasePKMOS=GallusgallusOX=9031GN=PKMPE=2SV=2	90.26	GVNLPGAAVDLPAV
sp|P00548|KPYM_CHICK	PyruvatekinasePKMOS=GallusgallusOX=9031GN=PKMPE=2SV=2	99	GVNLPGAAVDLPAVS
sp|P00548|KPYM_CHICK	PyruvatekinasePKMOS=GallusgallusOX=9031GN=PKMPE=2SV=2	99	GVNLPGAAVDLPAVSE
sp|P00548|KPYM_CHICK	PyruvatekinasePKMOS=GallusgallusOX=9031GN=PKMPE=2SV=2	99	GVNLPGAAVDLPAVSEK
sp|P00548|KPYM_CHICK	PyruvatekinasePKMOS=GallusgallusOX=9031GN=PKMPE=2SV=2	99	KGVNLPGAAVDLPA
sp|P00548|KPYM_CHICK	PyruvatekinasePKMOS=GallusgallusOX=9031GN=PKMPE=2SV=2	99	KGVNLPGAAVDLPAV
sp|P00548|KPYM_CHICK	PyruvatekinasePKMOS=GallusgallusOX=9031GN=PKMPE=2SV=2	88.5	KGVNLPGAAVDLPAVS
sp|P00548|KPYM_CHICK	PyruvatekinasePKMOS=GallusgallusOX=9031GN=PKMPE=2SV=2	96.63	KGVNLPGAAVDLPAVSE
sp|P00548|KPYM_CHICK	PyruvatekinasePKMOS=GallusgallusOX=9031GN=PKMPE=2SV=2	99	KGVNLPGAAVDLPAVSEK
sp|P00548|KPYM_CHICK	PyruvatekinasePKMOS=GallusgallusOX=9031GN=PKMPE=2SV=2	99	KTGDLVIVLTGWRPGSG
sp|P00548|KPYM_CHICK	PyruvatekinasePKMOS=GallusgallusOX=9031GN=PKMPE=2SV=2	99	KTGDLVIVLTGWRPGSGY
sp|P00548|KPYM_CHICK	PyruvatekinasePKMOS=GallusgallusOX=9031GN=PKMPE=2SV=2	99	MTEVENGGMLGSK
sp|P00548|KPYM_CHICK	PyruvatekinasePKMOS=GallusgallusOX=9031GN=PKMPE=2SV=2	99	NLPGAAVDLPAVSEK
sp|P00548|KPYM_CHICK	PyruvatekinasePKMOS=GallusgallusOX=9031GN=PKMPE=2SV=2	99	RGDLGIEIPAEK
sp|P00548|KPYM_CHICK	PyruvatekinasePKMOS=GallusgallusOX=9031GN=PKMPE=2SV=2	91.02	RGDLGIEIPAEKV
sp|P00548|KPYM_CHICK	PyruvatekinasePKMOS=GallusgallusOX=9031GN=PKMPE=2SV=2	98.86	TEVENGGMLGSK
sp|P00548|KPYM_CHICK	PyruvatekinasePKMOS=GallusgallusOX=9031GN=PKMPE=2SV=2	99	TGDLVIVLTGWRPGSG
sp|P00548|KPYM_CHICK	PyruvatekinasePKMOS=GallusgallusOX=9031GN=PKMPE=2SV=2	99	TGDLVIVLTGWRPGSGY
sp|P00548|KPYM_CHICK	PyruvatekinasePKMOS=GallusgallusOX=9031GN=PKMPE=2SV=2	99	VDLPAVSEKDIQDL
sp|P00548|KPYM_CHICK	PyruvatekinasePKMOS=GallusgallusOX=9031GN=PKMPE=2SV=2	98.47	VMTEVENGGM
sp|P00548|KPYM_CHICK	PyruvatekinasePKMOS=GallusgallusOX=9031GN=PKMPE=2SV=2	99	VMTEVENGGMLGS
sp|P00548|KPYM_CHICK	PyruvatekinasePKMOS=GallusgallusOX=9031GN=PKMPE=2SV=2	99	VMTEVENGGMLGSK
RRRRRtr|A0A099ZPN8|A0A099ZPN8_TINGU	Ribonucleoside-diphosphatereductasesubunitM2B(Fragment)OS=TinamusguttatusOX=94827GN=N309_12602PE=4SV=1	91.49	QKMLPCNMGILGVPL	Gln->pyro-Glu@N-term
RRRRRtr|A0A091R0D8|A0A091R0D8_9GRUI	RINGfingerprotein10(Fragment)OS=MesitornisunicolorOX=54374GN=N332_03814PE=4SV=1	87.89	PSEEELSGCLMPNVQSAA
tr|A0A2I0M4C1|A0A2I0M4C1_COLLI; tr|A0A2I0M4B6|A0A2I0M4B6_COLLI	Sarcalumenin,transcriptvariantX1OS=ColumbaliviaOX=8932GN=SRLPE=3SV=1;Sarcalumenin,transcriptvariantX2OS=ColumbaliviaOX=8932GN=SRLPE=3SV=1	97.34	TLGSSATDGEITSKPM
sp|P13585|AT2A1_CHICK	Sarcoplasmic/endoplasmicreticulumcalciumATPase1OS=GallusgallusOX=9031GN=ATP2A1PE=2SV=2	86.9	AATEQDKTPL
sp|P13585|AT2A1_CHICK	Sarcoplasmic/endoplasmicreticulumcalciumATPase1OS=GallusgallusOX=9031GN=ATP2A1PE=2SV=2	89.34	FNPPDLDIMDKPPR
sp|P13585|AT2A1_CHICK	Sarcoplasmic/endoplasmicreticulumcalciumATPase1OS=GallusgallusOX=9031GN=ATP2A1PE=2SV=2	99	GFNPPDLDIM
sp|P13585|AT2A1_CHICK	Sarcoplasmic/endoplasmicreticulumcalciumATPase1OS=GallusgallusOX=9031GN=ATP2A1PE=2SV=2	99	GFNPPDLDIMDKPP
sp|P13585|AT2A1_CHICK	Sarcoplasmic/endoplasmicreticulumcalciumATPase1OS=GallusgallusOX=9031GN=ATP2A1PE=2SV=2	99	GFNPPDLDIMDKPPR
sp|P13585|AT2A1_CHICK	Sarcoplasmic/endoplasmicreticulumcalciumATPase1OS=GallusgallusOX=9031GN=ATP2A1PE=2SV=2	85.72	HTEPVPDPR
sp|P13585|AT2A1_CHICK	Sarcoplasmic/endoplasmicreticulumcalciumATPase1OS=GallusgallusOX=9031GN=ATP2A1PE=2SV=2	99	IVDKVEGDVCS	Dioxidation(C)@10
sp|P13585|AT2A1_CHICK	Sarcoplasmic/endoplasmicreticulumcalciumATPase1OS=GallusgallusOX=9031GN=ATP2A1PE=2SV=2	99	LGFNPPDLDIMDKPPR
sp|P13585|AT2A1_CHICK	Sarcoplasmic/endoplasmicreticulumcalciumATPase1OS=GallusgallusOX=9031GN=ATP2A1PE=2SV=2	99	NPPDLDIMDKPPR
tr|A0A091KH67|A0A091KH67_9GRUI	Serumalbumin(Fragment)OS=ChlamydotismacqueeniiOX=187382GN=N324_04735PE=4SV=1	99	AEFDEKPEGLPSLV
tr|A0A091KH67|A0A091KH67_9GRUI	Serumalbumin(Fragment)OS=ChlamydotismacqueeniiOX=187382GN=N324_04735PE=4SV=1	99	YVPPPFNPDM
tr|A0A091KH67|A0A091KH67_9GRUI	Serumalbumin(Fragment)OS=ChlamydotismacqueeniiOX=187382GN=N324_04735PE=4SV=1	95.58	YVPPPFNPDMF
tr|U3JLY6|U3JLY6_FICAL	SH2domaincontaining5OS=FicedulaalbicollisOX=59894GN=SH2D5PE=4SV=1	87.35	PGAFLLRPEPGLP
tr|A0A091P3E1|A0A091P3E1_HALAL	SHC-transformingprotein4(Fragment)OS=HaliaeetusalbicillaOX=8969GN=N329_06221PE=4SV=1	91.14	INVETQQIIANHHMQSISFA	Deamidated(Q)@15
tr|B4XW97|B4XW97_MELGA	SkeletalmuscleryanodinereceptorisoformalphaOS=MeleagrisgallopavoOX=9103GN=alpha-RYRPE=2SV=1	94.92	ASVDAEGNFDPKPV
tr|Q9PTY2|Q9PTY2_CHICK	SkeletalmyosinheavychainOS=GallusgallusOX=9031PE=2SV=1	91.94	DDLQAEEDKV
tr|Q9PTY2|Q9PTY2_CHICK	SkeletalmyosinheavychainOS=GallusgallusOX=9031PE=2SV=1	89.01	EQQVDDLEGSLE
tr|Q9PTY2|Q9PTY2_CHICK	SkeletalmyosinheavychainOS=GallusgallusOX=9031PE=2SV=1	99	EQQVDDLEGSLEQEK
tr|Q9PTY2|Q9PTY2_CHICK	SkeletalmyosinheavychainOS=GallusgallusOX=9031PE=2SV=1	99	FASAGGEAESGGGGK
tr|Q9PTY2|Q9PTY2_CHICK	SkeletalmyosinheavychainOS=GallusgallusOX=9031PE=2SV=1	86.57	HDSIMDLENDKQQ
tr|Q9PTY2|Q9PTY2_CHICK	SkeletalmyosinheavychainOS=GallusgallusOX=9031PE=2SV=1	99	IAEKDEEIDQL
tr|Q9PTY2|Q9PTY2_CHICK	SkeletalmyosinheavychainOS=GallusgallusOX=9031PE=2SV=1	81.73	IAEKDEEIDQLK
tr|Q9PTY2|Q9PTY2_CHICK	SkeletalmyosinheavychainOS=GallusgallusOX=9031PE=2SV=1	99	LEQQVDDLEGSLE
tr|Q9PTY2|Q9PTY2_CHICK	SkeletalmyosinheavychainOS=GallusgallusOX=9031PE=2SV=1	97.87	LEQQVDDLEGSLEQ
tr|Q9PTY2|Q9PTY2_CHICK	SkeletalmyosinheavychainOS=GallusgallusOX=9031PE=2SV=1	99	QQVDDLEGSLEQEK
tr|Q9PTY2|Q9PTY2_CHICK	SkeletalmyosinheavychainOS=GallusgallusOX=9031PE=2SV=1	99	QVDDLEGSLEQEK
tr|Q9PTY2|Q9PTY2_CHICK	SkeletalmyosinheavychainOS=GallusgallusOX=9031PE=2SV=1	92.38	TEELEEEIEAER
tr|Q9PTY2|Q9PTY2_CHICK	SkeletalmyosinheavychainOS=GallusgallusOX=9031PE=2SV=1	94.88	TKLEQQVDDLEGSLE
tr|Q9PTY2|Q9PTY2_CHICK	SkeletalmyosinheavychainOS=GallusgallusOX=9031PE=2SV=1	97.74	TKLEQQVDDLEGSLEQEK
tr|Q9PTY2|Q9PTY2_CHICK	SkeletalmyosinheavychainOS=GallusgallusOX=9031PE=2SV=1	85.62	TLDDLQAEEDK
tr|Q9PTY2|Q9PTY2_CHICK	SkeletalmyosinheavychainOS=GallusgallusOX=9031PE=2SV=1	99	TLDDLQAEEDKV
tr|Q9PTY2|Q9PTY2_CHICK	SkeletalmyosinheavychainOS=GallusgallusOX=9031PE=2SV=1	92.91	VDDLEGSLEQ
tr|Q9PTY2|Q9PTY2_CHICK	SkeletalmyosinheavychainOS=GallusgallusOX=9031PE=2SV=1	99	VDDLEGSLEQEK
tr|U3I3I9|U3I3I9_ANAPL	Striatininteractingprotein2OS=AnasplatyrhynchosOX=8839GN=STRIP2PE=4SV=1	98.79	IELLEQQQ
tr|A0A093H1E4|A0A093H1E4_DRYPU	Synaptojanin-1OS=DryobatespubescensOX=118200GN=N307_12721PE=4SV=1	93.61	EGRAACNPFPPLNPPSC
RRRRRtr|A0A093EQK6|A0A093EQK6_9AVES	Testisaniontransporter1(Fragment)OS=PteroclesgutturalisOX=240206GN=N339_09746PE=3SV=1	86.3	TVTIILVLE
tr|R0K6C9|R0K6C9_ANAPL	Titin(Fragment)OS=AnasplatyrhynchosOX=8839GN=Anapl_04762PE=4SV=1	99	AADKIEPPEIEL
tr|R0K6C9|R0K6C9_ANAPL	Titin(Fragment)OS=AnasplatyrhynchosOX=8839GN=Anapl_04762PE=4SV=1	99	AENEFGIGEPAET
tr|R0K6C9|R0K6C9_ANAPL	Titin(Fragment)OS=AnasplatyrhynchosOX=8839GN=Anapl_04762PE=4SV=1	92.53	AIPIEGRPPPAAS
tr|R0K6C9|R0K6C9_ANAPL	Titin(Fragment)OS=AnasplatyrhynchosOX=8839GN=Anapl_04762PE=4SV=1	89.82	DEIEAPGASLDPK
tr|R0K6C9|R0K6C9_ANAPL	Titin(Fragment)OS=AnasplatyrhynchosOX=8839GN=Anapl_04762PE=4SV=1	99	DLIHIEDPTSPPSPPQDL
tr|R0K6C9|R0K6C9_ANAPL	Titin(Fragment)OS=AnasplatyrhynchosOX=8839GN=Anapl_04762PE=4SV=1	96.59	DPIVKPSPPVNPE
tr|R0K6C9|R0K6C9_ANAPL	Titin(Fragment)OS=AnasplatyrhynchosOX=8839GN=Anapl_04762PE=4SV=1	90.87	DRPGPPVGPVV
tr|R0K6C9|R0K6C9_ANAPL	Titin(Fragment)OS=AnasplatyrhynchosOX=8839GN=Anapl_04762PE=4SV=1	98.9	EILEPPEIELD
tr|R0K6C9|R0K6C9_ANAPL	Titin(Fragment)OS=AnasplatyrhynchosOX=8839GN=Anapl_04762PE=4SV=1	92.64	EVTLDDISEIK
tr|R0K6C9|R0K6C9_ANAPL	Titin(Fragment)OS=AnasplatyrhynchosOX=8839GN=Anapl_04762PE=4SV=1	85.86	FPFDVPSEPK
tr|R0K6C9|R0K6C9_ANAPL	Titin(Fragment)OS=AnasplatyrhynchosOX=8839GN=Anapl_04762PE=4SV=1	90.12	GVGDSLESEPV
tr|R0K6C9|R0K6C9_ANAPL	Titin(Fragment)OS=AnasplatyrhynchosOX=8839GN=Anapl_04762PE=4SV=1	88.67	GWHEPVTNGGSAVIG
tr|R0K6C9|R0K6C9_ANAPL	Titin(Fragment)OS=AnasplatyrhynchosOX=8839GN=Anapl_04762PE=4SV=1	95.98	IIVPAMPEDSGEW
tr|R0K6C9|R0K6C9_ANAPL	Titin(Fragment)OS=AnasplatyrhynchosOX=8839GN=Anapl_04762PE=4SV=1	99	IPATVTGRPTPT
tr|R0K6C9|R0K6C9_ANAPL	Titin(Fragment)OS=AnasplatyrhynchosOX=8839GN=Anapl_04762PE=4SV=1	99	ITWEPPLIDGGSPI
tr|R0K6C9|R0K6C9_ANAPL	Titin(Fragment)OS=AnasplatyrhynchosOX=8839GN=Anapl_04762PE=4SV=1	89.21	KGDEEIPAEPTDKT
tr|R0K6C9|R0K6C9_ANAPL	Titin(Fragment)OS=AnasplatyrhynchosOX=8839GN=Anapl_04762PE=4SV=1	99	LAWTAVATEVPLTK
tr|R0K6C9|R0K6C9_ANAPL	Titin(Fragment)OS=AnasplatyrhynchosOX=8839GN=Anapl_04762PE=4SV=1	95.88	LDVPGPPGPIEI
tr|R0K6C9|R0K6C9_ANAPL	Titin(Fragment)OS=AnasplatyrhynchosOX=8839GN=Anapl_04762PE=4SV=1	97.31	LELKPPDVPDA
tr|R0K6C9|R0K6C9_ANAPL	Titin(Fragment)OS=AnasplatyrhynchosOX=8839GN=Anapl_04762PE=4SV=1	97.04	LEVPVYPPAVI
tr|R0K6C9|R0K6C9_ANAPL	Titin(Fragment)OS=AnasplatyrhynchosOX=8839GN=Anapl_04762PE=4SV=1	91.98	LPVVLPEDEGI
tr|R0K6C9|R0K6C9_ANAPL	Titin(Fragment)OS=AnasplatyrhynchosOX=8839GN=Anapl_04762PE=4SV=1	97.88	LTQDDLETVRPA
tr|R0K6C9|R0K6C9_ANAPL	Titin(Fragment)OS=AnasplatyrhynchosOX=8839GN=Anapl_04762PE=4SV=1	91.77	NWSDPEDDGGSDIIG
tr|R0K6C9|R0K6C9_ANAPL	Titin(Fragment)OS=AnasplatyrhynchosOX=8839GN=Anapl_04762PE=4SV=1	97.22	RDEIEAPGASLDPK
tr|R0K6C9|R0K6C9_ANAPL	Titin(Fragment)OS=AnasplatyrhynchosOX=8839GN=Anapl_04762PE=4SV=1	98.29	SPELEVPVYPPAV
tr|R0K6C9|R0K6C9_ANAPL	Titin(Fragment)OS=AnasplatyrhynchosOX=8839GN=Anapl_04762PE=4SV=1	99	SSVDLEWTPPLKDGGS
tr|R0K6C9|R0K6C9_ANAPL	Titin(Fragment)OS=AnasplatyrhynchosOX=8839GN=Anapl_04762PE=4SV=1	94.71	SVDLEWTPPLKDGGS
tr|R0K6C9|R0K6C9_ANAPL	Titin(Fragment)OS=AnasplatyrhynchosOX=8839GN=Anapl_04762PE=4SV=1	91.6	SVPGTIKPEDK
tr|R0K6C9|R0K6C9_ANAPL	Titin(Fragment)OS=AnasplatyrhynchosOX=8839GN=Anapl_04762PE=4SV=1	93.07	SWEPPELDGGAT
tr|R0K6C9|R0K6C9_ANAPL	Titin(Fragment)OS=AnasplatyrhynchosOX=8839GN=Anapl_04762PE=4SV=1	90.89	SWQPPLNDGGVPI
tr|R0K6C9|R0K6C9_ANAPL	Titin(Fragment)OS=AnasplatyrhynchosOX=8839GN=Anapl_04762PE=4SV=1	85.45	TQDDLETVRPA
tr|R0K6C9|R0K6C9_ANAPL	Titin(Fragment)OS=AnasplatyrhynchosOX=8839GN=Anapl_04762PE=4SV=1	99	TWEPPLIDGGSPI
tr|R0K6C9|R0K6C9_ANAPL	Titin(Fragment)OS=AnasplatyrhynchosOX=8839GN=Anapl_04762PE=4SV=1	99	VAWDRPDSDGGSPI
tr|R0K6C9|R0K6C9_ANAPL	Titin(Fragment)OS=AnasplatyrhynchosOX=8839GN=Anapl_04762PE=4SV=1	98.93	VGTGEPVETERPV
tr|R0K6C9|R0K6C9_ANAPL	Titin(Fragment)OS=AnasplatyrhynchosOX=8839GN=Anapl_04762PE=4SV=1	96.07	VIVMDKPGPPQPPF
tr|R0K6C9|R0K6C9_ANAPL	Titin(Fragment)OS=AnasplatyrhynchosOX=8839GN=Anapl_04762PE=4SV=1	99	VIVMDKPGPPQPPFD
tr|R0K6C9|R0K6C9_ANAPL	Titin(Fragment)OS=AnasplatyrhynchosOX=8839GN=Anapl_04762PE=4SV=1	99	VIVMDKPGPPQPPFDI
tr|R0K6C9|R0K6C9_ANAPL	Titin(Fragment)OS=AnasplatyrhynchosOX=8839GN=Anapl_04762PE=4SV=1	99	VIVMDKPGPPQPPFDIS
tr|R0K6C9|R0K6C9_ANAPL	Titin(Fragment)OS=AnasplatyrhynchosOX=8839GN=Anapl_04762PE=4SV=1	97.97	VLDRPGPPVGPVV
tr|R0K6C9|R0K6C9_ANAPL	Titin(Fragment)OS=AnasplatyrhynchosOX=8839GN=Anapl_04762PE=4SV=1	99	VLDVPGPPGPIEI
tr|R0K6C9|R0K6C9_ANAPL	Titin(Fragment)OS=AnasplatyrhynchosOX=8839GN=Anapl_04762PE=4SV=1	98.94	VLDVPGPPGPIEIS
tr|R0K6C9|R0K6C9_ANAPL	Titin(Fragment)OS=AnasplatyrhynchosOX=8839GN=Anapl_04762PE=4SV=1	93.84	YPFKPPGPPGTPH
tr|Q07784|Q07784_CHICK	Titin(Fragment)OS=GallusgallusOX=9031PE=2SV=1	83.22	AMDPLHPPGPP
tr|Q07784|Q07784_CHICK	Titin(Fragment)OS=GallusgallusOX=9031PE=2SV=1	94.82	AMDPLHPPGPPK
tr|Q07784|Q07784_CHICK	Titin(Fragment)OS=GallusgallusOX=9031PE=2SV=1	97.5	DRFSVPDAPEQPV
tr|Q07784|Q07784_CHICK	Titin(Fragment)OS=GallusgallusOX=9031PE=2SV=1	99	ELIIRDPITVPDRPEDL
tr|Q07784|Q07784_CHICK	Titin(Fragment)OS=GallusgallusOX=9031PE=2SV=1	99	VTVVDRPSPPVGPV
tr|A6BLM7|A6BLM7_CHICK	TitinisoformCh12(Fragment)OS=GallusgallusOX=9031GN=TTNPE=2SV=1	91.13	HVEVPDVPK
tr|A0A1V4K6M4|A0A1V4K6M4_PATFA	TitinisoformEOS=PatagioenasfasciatamonilisOX=372326GN=TTNPE=4SV=1	98.55	DVHETVGLPVTF
tr|A0A1V4K6M4|A0A1V4K6M4_PATFA	TitinisoformEOS=PatagioenasfasciatamonilisOX=372326GN=TTNPE=4SV=1	99	GRPEDNGGAEIEG
tr|A0A1V4K6M4|A0A1V4K6M4_PATFA	TitinisoformEOS=PatagioenasfasciatamonilisOX=372326GN=TTNPE=4SV=1	95.69	LEADVSGRPPPAMT
tr|A0A1V4K6M4|A0A1V4K6M4_PATFA	TitinisoformEOS=PatagioenasfasciatamonilisOX=372326GN=TTNPE=4SV=1	95.79	NADLAGRPIPV
tr|A0A1V4K6M4|A0A1V4K6M4_PATFA	TitinisoformEOS=PatagioenasfasciatamonilisOX=372326GN=TTNPE=4SV=1	93.63	SAPATVPDPPENV
tr|A0A1V4K6M4|A0A1V4K6M4_PATFA	TitinisoformEOS=PatagioenasfasciatamonilisOX=372326GN=TTNPE=4SV=1	94.97	VATEEPAPPK
tr|A0A1V4K6M4|A0A1V4K6M4_PATFA	TitinisoformEOS=PatagioenasfasciatamonilisOX=372326GN=TTNPE=4SV=1	91.33	VNADLAGRPI
tr|A0A1V4K6M4|A0A1V4K6M4_PATFA	TitinisoformEOS=PatagioenasfasciatamonilisOX=372326GN=TTNPE=4SV=1	99	VNADLAGRPIPV
tr|A0A1V4K6M4|A0A1V4K6M4_PATFA	TitinisoformEOS=PatagioenasfasciatamonilisOX=372326GN=TTNPE=4SV=1	83.63	VNAPEPPQII
tr|U3JLE0|U3JLE0_FICAL	TitinOS=FicedulaalbicollisOX=59894GN=TTNPE=4SV=1	82.22	AEHPFVPPSPPSRPEV
tr|U3JLE0|U3JLE0_FICAL	TitinOS=FicedulaalbicollisOX=59894GN=TTNPE=4SV=1	81.13	AEYPFKPPGPPGTP
tr|U3JLE0|U3JLE0_FICAL	TitinOS=FicedulaalbicollisOX=59894GN=TTNPE=4SV=1	90.31	AEYPFKPPGPPGTPH
tr|U3JLE0|U3JLE0_FICAL	TitinOS=FicedulaalbicollisOX=59894GN=TTNPE=4SV=1	94.12	AGEPVNIPADVTGLPMPK
tr|U3JLE0|U3JLE0_FICAL	TitinOS=FicedulaalbicollisOX=59894GN=TTNPE=4SV=1	98.79	AINPIDKPGEPE
tr|U3JLE0|U3JLE0_FICAL	TitinOS=FicedulaalbicollisOX=59894GN=TTNPE=4SV=1	99	AINPIDKPGEPEN
tr|U3JLE0|U3JLE0_FICAL	TitinOS=FicedulaalbicollisOX=59894GN=TTNPE=4SV=1	90.58	ALDPIDPPGKPEV
tr|U3JLE0|U3JLE0_FICAL	TitinOS=FicedulaalbicollisOX=59894GN=TTNPE=4SV=1	98.33	APPQFHPGFP
tr|U3JLE0|U3JLE0_FICAL	TitinOS=FicedulaalbicollisOX=59894GN=TTNPE=4SV=1	99	ARDPQYPPGPPAFP
tr|U3JLE0|U3JLE0_FICAL	TitinOS=FicedulaalbicollisOX=59894GN=TTNPE=4SV=1	82.82	ASRPITPPGPPINPK
tr|U3JLE0|U3JLE0_FICAL	TitinOS=FicedulaalbicollisOX=59894GN=TTNPE=4SV=1	95.21	AVDPIEAPKVFL
tr|U3JLE0|U3JLE0_FICAL	TitinOS=FicedulaalbicollisOX=59894GN=TTNPE=4SV=1	82.96	AVDPLGPPTAPE
tr|U3JLE0|U3JLE0_FICAL	TitinOS=FicedulaalbicollisOX=59894GN=TTNPE=4SV=1	96.47	AVDPLGPPTAPER
tr|U3JLE0|U3JLE0_FICAL	TitinOS=FicedulaalbicollisOX=59894GN=TTNPE=4SV=1	99	AVNIAGPSRPSATVGPL
tr|U3JLE0|U3JLE0_FICAL	TitinOS=FicedulaalbicollisOX=59894GN=TTNPE=4SV=1	98.45	AVNISRPSEPSDPV
tr|U3JLE0|U3JLE0_FICAL	TitinOS=FicedulaalbicollisOX=59894GN=TTNPE=4SV=1	93.96	AVSPVDPPGTPD
tr|U3JLE0|U3JLE0_FICAL	TitinOS=FicedulaalbicollisOX=59894GN=TTNPE=4SV=1	91.38	DIHGKPIPDIT
tr|U3JLE0|U3JLE0_FICAL	TitinOS=FicedulaalbicollisOX=59894GN=TTNPE=4SV=1	88.47	DKPGPPTGPV
tr|U3JLE0|U3JLE0_FICAL	TitinOS=FicedulaalbicollisOX=59894GN=TTNPE=4SV=1	86.29	DLVIEPDVRPA
tr|U3JLE0|U3JLE0_FICAL	TitinOS=FicedulaalbicollisOX=59894GN=TTNPE=4SV=1	98.45	DPQYPPGPPAFP
tr|U3JLE0|U3JLE0_FICAL	TitinOS=FicedulaalbicollisOX=59894GN=TTNPE=4SV=1	98.99	DPQYPPGPPAFPK
tr|U3JLE0|U3JLE0_FICAL	TitinOS=FicedulaalbicollisOX=59894GN=TTNPE=4SV=1	88.17	DRPGPPAGPL
tr|U3JLE0|U3JLE0_FICAL	TitinOS=FicedulaalbicollisOX=59894GN=TTNPE=4SV=1	94.12	DTPGPPINLKPR
tr|U3JLE0|U3JLE0_FICAL	TitinOS=FicedulaalbicollisOX=59894GN=TTNPE=4SV=1	98.63	DVADVPDPPR
tr|U3JLE0|U3JLE0_FICAL	TitinOS=FicedulaalbicollisOX=59894GN=TTNPE=4SV=1	98.35	DVAYPPGPPANPR
tr|U3JLE0|U3JLE0_FICAL	TitinOS=FicedulaalbicollisOX=59894GN=TTNPE=4SV=1	98.68	DVLYPPGPPSNPK
tr|U3JLE0|U3JLE0_FICAL	TitinOS=FicedulaalbicollisOX=59894GN=TTNPE=4SV=1	98.56	DVPDAPPPPNIV
tr|U3JLE0|U3JLE0_FICAL	TitinOS=FicedulaalbicollisOX=59894GN=TTNPE=4SV=1	93.78	DVPGPPTGPI
tr|U3JLE0|U3JLE0_FICAL	TitinOS=FicedulaalbicollisOX=59894GN=TTNPE=4SV=1	99	EHPFVPPSPPSRPEV
tr|U3JLE0|U3JLE0_FICAL	TitinOS=FicedulaalbicollisOX=59894GN=TTNPE=4SV=1	99	EILIRDPITVPDRPEDL
tr|U3JLE0|U3JLE0_FICAL	TitinOS=FicedulaalbicollisOX=59894GN=TTNPE=4SV=1	99	FGPPGPPGKPEV
tr|U3JLE0|U3JLE0_FICAL	TitinOS=FicedulaalbicollisOX=59894GN=TTNPE=4SV=1	83.21	FGQSQPSEPTDPI
tr|U3JLE0|U3JLE0_FICAL	TitinOS=FicedulaalbicollisOX=59894GN=TTNPE=4SV=1	97.07	GIPNPPEGPLE
tr|U3JLE0|U3JLE0_FICAL	TitinOS=FicedulaalbicollisOX=59894GN=TTNPE=4SV=1	99	GLGEPSLPSRPV
tr|U3JLE0|U3JLE0_FICAL	TitinOS=FicedulaalbicollisOX=59894GN=TTNPE=4SV=1	99	GRPEDNGGAEIEG
tr|U3JLE0|U3JLE0_FICAL	TitinOS=FicedulaalbicollisOX=59894GN=TTNPE=4SV=1	90.04	GSISNPSDVVGPI
tr|U3JLE0|U3JLE0_FICAL	TitinOS=FicedulaalbicollisOX=59894GN=TTNPE=4SV=1	99	GVGPPSMPSDPA
tr|U3JLE0|U3JLE0_FICAL	TitinOS=FicedulaalbicollisOX=59894GN=TTNPE=4SV=1	95.71	HIEDPTSPPSPPQDL
tr|U3JLE0|U3JLE0_FICAL	TitinOS=FicedulaalbicollisOX=59894GN=TTNPE=4SV=1	96.47	HPFDVPDAPPPPNIV
tr|U3JLE0|U3JLE0_FICAL	TitinOS=FicedulaalbicollisOX=59894GN=TTNPE=4SV=1	96.61	IEPPEIEL
tr|U3JLE0|U3JLE0_FICAL	TitinOS=FicedulaalbicollisOX=59894GN=TTNPE=4SV=1	99	IILDKPGPPVGPI
tr|U3JLE0|U3JLE0_FICAL	TitinOS=FicedulaalbicollisOX=59894GN=TTNPE=4SV=1	99	ILDKPGPPVGPI
tr|U3JLE0|U3JLE0_FICAL	TitinOS=FicedulaalbicollisOX=59894GN=TTNPE=4SV=1	87.03	INPIDKPGEPEN
tr|U3JLE0|U3JLE0_FICAL	TitinOS=FicedulaalbicollisOX=59894GN=TTNPE=4SV=1	87.56	IRIPGPPGTPEV
tr|U3JLE0|U3JLE0_FICAL	TitinOS=FicedulaalbicollisOX=59894GN=TTNPE=4SV=1	89.5	KDPFDKPSQPGEIEIT
tr|U3JLE0|U3JLE0_FICAL	TitinOS=FicedulaalbicollisOX=59894GN=TTNPE=4SV=1	97.72	KDPIEPPGPPT
tr|U3JLE0|U3JLE0_FICAL	TitinOS=FicedulaalbicollisOX=59894GN=TTNPE=4SV=1	95.56	KHPFDVPDAPPPPNIV
tr|U3JLE0|U3JLE0_FICAL	TitinOS=FicedulaalbicollisOX=59894GN=TTNPE=4SV=1	95.73	KPPFEKPGQPGQPV
tr|U3JLE0|U3JLE0_FICAL	TitinOS=FicedulaalbicollisOX=59894GN=TTNPE=4SV=1	89.17	KPPGPPSTPEV
tr|U3JLE0|U3JLE0_FICAL	TitinOS=FicedulaalbicollisOX=59894GN=TTNPE=4SV=1	81.45	KPPGPPSTPEVS
tr|U3JLE0|U3JLE0_FICAL	TitinOS=FicedulaalbicollisOX=59894GN=TTNPE=4SV=1	99	KWEPPLDDGGSEI
tr|U3JLE0|U3JLE0_FICAL	TitinOS=FicedulaalbicollisOX=59894GN=TTNPE=4SV=1	89.66	LAVDPLGPPTAPE
tr|U3JLE0|U3JLE0_FICAL	TitinOS=FicedulaalbicollisOX=59894GN=TTNPE=4SV=1	99	LAVDPLGPPTAPER
tr|U3JLE0|U3JLE0_FICAL	TitinOS=FicedulaalbicollisOX=59894GN=TTNPE=4SV=1	97.03	LDKPDPPVGPV
tr|U3JLE0|U3JLE0_FICAL	TitinOS=FicedulaalbicollisOX=59894GN=TTNPE=4SV=1	99	LDPIDPPGKPEV
tr|U3JLE0|U3JLE0_FICAL	TitinOS=FicedulaalbicollisOX=59894GN=TTNPE=4SV=1	97.43	LDRPGPPTDV
tr|U3JLE0|U3JLE0_FICAL	TitinOS=FicedulaalbicollisOX=59894GN=TTNPE=4SV=1	83.08	LEADVSGRPPPT
tr|U3JLE0|U3JLE0_FICAL	TitinOS=FicedulaalbicollisOX=59894GN=TTNPE=4SV=1	96.61	LEPPEIEL
tr|U3JLE0|U3JLE0_FICAL	TitinOS=FicedulaalbicollisOX=59894GN=TTNPE=4SV=1	99	LNVLGRPGPPVGPI
tr|U3JLE0|U3JLE0_FICAL	TitinOS=FicedulaalbicollisOX=59894GN=TTNPE=4SV=1	84.31	MDKPGPPQPPFDIS
tr|U3JLE0|U3JLE0_FICAL	TitinOS=FicedulaalbicollisOX=59894GN=TTNPE=4SV=1	86.74	MEAPDLDLDME
tr|U3JLE0|U3JLE0_FICAL	TitinOS=FicedulaalbicollisOX=59894GN=TTNPE=4SV=1	82.02	MGTGPPTETHPI
tr|U3JLE0|U3JLE0_FICAL	TitinOS=FicedulaalbicollisOX=59894GN=TTNPE=4SV=1	99	MVEIALPEEDEWK
tr|U3JLE0|U3JLE0_FICAL	TitinOS=FicedulaalbicollisOX=59894GN=TTNPE=4SV=1	99	NAAGAISKPSDSTGPI
tr|U3JLE0|U3JLE0_FICAL	TitinOS=FicedulaalbicollisOX=59894GN=TTNPE=4SV=1	99	NAAGAISKPSDSTGPITA
tr|U3JLE0|U3JLE0_FICAL	TitinOS=FicedulaalbicollisOX=59894GN=TTNPE=4SV=1	94.87	NAGGAVSQPSEPSDA
tr|U3JLE0|U3JLE0_FICAL	TitinOS=FicedulaalbicollisOX=59894GN=TTNPE=4SV=1	99	NAGGAVSQPSEPSDAI
tr|U3JLE0|U3JLE0_FICAL	TitinOS=FicedulaalbicollisOX=59894GN=TTNPE=4SV=1	99	NAGGAVSQPSEPSDAIT
tr|U3JLE0|U3JLE0_FICAL	TitinOS=FicedulaalbicollisOX=59894GN=TTNPE=4SV=1	99	NAGGPGEPAEVPGTVK
tr|U3JLE0|U3JLE0_FICAL	TitinOS=FicedulaalbicollisOX=59894GN=TTNPE=4SV=1	99	NEYGSGVPSDIPKPV
tr|U3JLE0|U3JLE0_FICAL	TitinOS=FicedulaalbicollisOX=59894GN=TTNPE=4SV=1	99	NIVVLDKPGPPTGPV
tr|U3JLE0|U3JLE0_FICAL	TitinOS=FicedulaalbicollisOX=59894GN=TTNPE=4SV=1	88.51	NPIIAEDPKQPPDPPVDL
tr|U3JLE0|U3JLE0_FICAL	TitinOS=FicedulaalbicollisOX=59894GN=TTNPE=4SV=1	99	NPIIAEDPKQPPDPPVDLEVHNPTSK
tr|U3JLE0|U3JLE0_FICAL	TitinOS=FicedulaalbicollisOX=59894GN=TTNPE=4SV=1	92.14	NPYKPPGPPSTPEVS
tr|U3JLE0|U3JLE0_FICAL	TitinOS=FicedulaalbicollisOX=59894GN=TTNPE=4SV=1	98.39	NVEIQDKPDKPEGPI
tr|U3JLE0|U3JLE0_FICAL	TitinOS=FicedulaalbicollisOX=59894GN=TTNPE=4SV=1	99	NVLGRPGPPVGPI
tr|U3JLE0|U3JLE0_FICAL	TitinOS=FicedulaalbicollisOX=59894GN=TTNPE=4SV=1	86.4	NVLGRPGPPVGPI	Deamidated(N)@1
tr|U3JLE0|U3JLE0_FICAL	TitinOS=FicedulaalbicollisOX=59894GN=TTNPE=4SV=1	95.29	PITPPGPPINPK
tr|U3JLE0|U3JLE0_FICAL	TitinOS=FicedulaalbicollisOX=59894GN=TTNPE=4SV=1	96.62	QAPPQFHPGFP	Gln->pyro-Glu@N-term
tr|U3JLE0|U3JLE0_FICAL	TitinOS=FicedulaalbicollisOX=59894GN=TTNPE=4SV=1	99	QAPPQFHPGFPL	Gln->pyro-Glu@N-term
tr|U3JLE0|U3JLE0_FICAL	TitinOS=FicedulaalbicollisOX=59894GN=TTNPE=4SV=1	99	QNPVDPPGRPEV
tr|U3JLE0|U3JLE0_FICAL	TitinOS=FicedulaalbicollisOX=59894GN=TTNPE=4SV=1	93.94	QNPVDPPGRPEV	Gln->pyro-Glu@N-term
tr|U3JLE0|U3JLE0_FICAL	TitinOS=FicedulaalbicollisOX=59894GN=TTNPE=4SV=1	99	QVHDIPGPPTGPI	Gln->pyro-Glu@N-term
tr|U3JLE0|U3JLE0_FICAL	TitinOS=FicedulaalbicollisOX=59894GN=TTNPE=4SV=1	99	QVHDIPGPPTGPI
tr|U3JLE0|U3JLE0_FICAL	TitinOS=FicedulaalbicollisOX=59894GN=TTNPE=4SV=1	95.69	RDPIAPPGKPQNPR
tr|U3JLE0|U3JLE0_FICAL	TitinOS=FicedulaalbicollisOX=59894GN=TTNPE=4SV=1	84.42	RPPTDDGGADI
tr|U3JLE0|U3JLE0_FICAL	TitinOS=FicedulaalbicollisOX=59894GN=TTNPE=4SV=1	96.94	RVPGLIEGNE
tr|U3JLE0|U3JLE0_FICAL	TitinOS=FicedulaalbicollisOX=59894GN=TTNPE=4SV=1	96.84	SRPITPPGPPINPK
tr|U3JLE0|U3JLE0_FICAL	TitinOS=FicedulaalbicollisOX=59894GN=TTNPE=4SV=1	97.8	SVQAGEDLKVEVPF
tr|U3JLE0|U3JLE0_FICAL	TitinOS=FicedulaalbicollisOX=59894GN=TTNPE=4SV=1	81.37	SWEPPELDGGA
tr|U3JLE0|U3JLE0_FICAL	TitinOS=FicedulaalbicollisOX=59894GN=TTNPE=4SV=1	99	SWEPPIIDGGA
tr|U3JLE0|U3JLE0_FICAL	TitinOS=FicedulaalbicollisOX=59894GN=TTNPE=4SV=1	99	SWEPPLLDGGA
tr|U3JLE0|U3JLE0_FICAL	TitinOS=FicedulaalbicollisOX=59894GN=TTNPE=4SV=1	99	SWNEPVTDGGSPI
tr|U3JLE0|U3JLE0_FICAL	TitinOS=FicedulaalbicollisOX=59894GN=TTNPE=4SV=1	92.68	SWRPPTDDGGADILG
tr|U3JLE0|U3JLE0_FICAL	TitinOS=FicedulaalbicollisOX=59894GN=TTNPE=4SV=1	99	TAQDPIMPPGPPIPR
tr|U3JLE0|U3JLE0_FICAL	TitinOS=FicedulaalbicollisOX=59894GN=TTNPE=4SV=1	99	TAVNISRPSEPSDPV
tr|U3JLE0|U3JLE0_FICAL	TitinOS=FicedulaalbicollisOX=59894GN=TTNPE=4SV=1	83.65	TGPPTETHPI
tr|U3JLE0|U3JLE0_FICAL	TitinOS=FicedulaalbicollisOX=59894GN=TTNPE=4SV=1	81.02	TIDIPISGRPAPK
tr|U3JLE0|U3JLE0_FICAL	TitinOS=FicedulaalbicollisOX=59894GN=TTNPE=4SV=1	86.9	TLDKPDPPVGPV
tr|U3JLE0|U3JLE0_FICAL	TitinOS=FicedulaalbicollisOX=59894GN=TTNPE=4SV=1	99	TPLNPPEPPNNPPEV
tr|U3JLE0|U3JLE0_FICAL	TitinOS=FicedulaalbicollisOX=59894GN=TTNPE=4SV=1	99	TVLDVPGPPTGPI
tr|U3JLE0|U3JLE0_FICAL	TitinOS=FicedulaalbicollisOX=59894GN=TTNPE=4SV=1	99	TVTVVVIGRPGPVTGPI
tr|U3JLE0|U3JLE0_FICAL	TitinOS=FicedulaalbicollisOX=59894GN=TTNPE=4SV=1	99	TWEPPLIDGGS
tr|U3JLE0|U3JLE0_FICAL	TitinOS=FicedulaalbicollisOX=59894GN=TTNPE=4SV=1	99	TWGRPEDNGGAEIEG
tr|U3JLE0|U3JLE0_FICAL	TitinOS=FicedulaalbicollisOX=59894GN=TTNPE=4SV=1	99	VALDPIDPPGKPEV
tr|U3JLE0|U3JLE0_FICAL	TitinOS=FicedulaalbicollisOX=59894GN=TTNPE=4SV=1	96.76	VEGADPEAGWK
tr|U3JLE0|U3JLE0_FICAL	TitinOS=FicedulaalbicollisOX=59894GN=TTNPE=4SV=1	99	VHDIPGPPTGPI
tr|U3JLE0|U3JLE0_FICAL	TitinOS=FicedulaalbicollisOX=59894GN=TTNPE=4SV=1	98.44	VIGIPNPPEGPL
tr|U3JLE0|U3JLE0_FICAL	TitinOS=FicedulaalbicollisOX=59894GN=TTNPE=4SV=1	99	VIGIPNPPEGPLE
tr|U3JLE0|U3JLE0_FICAL	TitinOS=FicedulaalbicollisOX=59894GN=TTNPE=4SV=1	99	VIILDKPGPPVGPI
tr|U3JLE0|U3JLE0_FICAL	TitinOS=FicedulaalbicollisOX=59894GN=TTNPE=4SV=1	95.93	VLDKPGPPASV
tr|U3JLE0|U3JLE0_FICAL	TitinOS=FicedulaalbicollisOX=59894GN=TTNPE=4SV=1	99	VLDKPGPPTGPV
tr|U3JLE0|U3JLE0_FICAL	TitinOS=FicedulaalbicollisOX=59894GN=TTNPE=4SV=1	99	VLDRPGPPAGPL
tr|U3JLE0|U3JLE0_FICAL	TitinOS=FicedulaalbicollisOX=59894GN=TTNPE=4SV=1	99	VLDRPGPPEGPV
tr|U3JLE0|U3JLE0_FICAL	TitinOS=FicedulaalbicollisOX=59894GN=TTNPE=4SV=1	99	VLDRPGPPEGPVE
tr|U3JLE0|U3JLE0_FICAL	TitinOS=FicedulaalbicollisOX=59894GN=TTNPE=4SV=1	99	VLDRPGPPEGPVEI
tr|U3JLE0|U3JLE0_FICAL	TitinOS=FicedulaalbicollisOX=59894GN=TTNPE=4SV=1	99	VLDRPGPPEGPVEIT
tr|U3JLE0|U3JLE0_FICAL	TitinOS=FicedulaalbicollisOX=59894GN=TTNPE=4SV=1	99	VLDRPGPPTDV
tr|U3JLE0|U3JLE0_FICAL	TitinOS=FicedulaalbicollisOX=59894GN=TTNPE=4SV=1	99	VLDRPGPPVGPV
tr|U3JLE0|U3JLE0_FICAL	TitinOS=FicedulaalbicollisOX=59894GN=TTNPE=4SV=1	99	VLDTPGPPGPIT
tr|U3JLE0|U3JLE0_FICAL	TitinOS=FicedulaalbicollisOX=59894GN=TTNPE=4SV=1	99	VLDTPGPPINL
tr|U3JLE0|U3JLE0_FICAL	TitinOS=FicedulaalbicollisOX=59894GN=TTNPE=4SV=1	92.12	VLDTPGPPINLKP
tr|U3JLE0|U3JLE0_FICAL	TitinOS=FicedulaalbicollisOX=59894GN=TTNPE=4SV=1	97.15	VLDTPGPPINLKPR
tr|U3JLE0|U3JLE0_FICAL	TitinOS=FicedulaalbicollisOX=59894GN=TTNPE=4SV=1	94.39	VLDTPGPPVN
tr|U3JLE0|U3JLE0_FICAL	TitinOS=FicedulaalbicollisOX=59894GN=TTNPE=4SV=1	99	VLDVPGPPTGPI
tr|U3JLE0|U3JLE0_FICAL	TitinOS=FicedulaalbicollisOX=59894GN=TTNPE=4SV=1	80.31	VLEADIHGKPIPDIT
tr|U3JLE0|U3JLE0_FICAL	TitinOS=FicedulaalbicollisOX=59894GN=TTNPE=4SV=1	93.47	VMDKPGPPQPPFDI
tr|U3JLE0|U3JLE0_FICAL	TitinOS=FicedulaalbicollisOX=59894GN=TTNPE=4SV=1	99	VVAEHPFVPPSPPSRPEV
tr|U3JLE0|U3JLE0_FICAL	TitinOS=FicedulaalbicollisOX=59894GN=TTNPE=4SV=1	99	VVDRPSPPVGPV
tr|U3JLE0|U3JLE0_FICAL	TitinOS=FicedulaalbicollisOX=59894GN=TTNPE=4SV=1	98.03	VVGKPGIPTGP
tr|U3JLE0|U3JLE0_FICAL	TitinOS=FicedulaalbicollisOX=59894GN=TTNPE=4SV=1	99	VVGKPGIPTGPV
tr|U3JLE0|U3JLE0_FICAL	TitinOS=FicedulaalbicollisOX=59894GN=TTNPE=4SV=1	99	VVLDKPGPPTGPV
tr|U3JLE0|U3JLE0_FICAL	TitinOS=FicedulaalbicollisOX=59894GN=TTNPE=4SV=1	89.74	VVPLPPKAPEV
tr|U3JLE0|U3JLE0_FICAL	TitinOS=FicedulaalbicollisOX=59894GN=TTNPE=4SV=1	99	VWEPPLINGGSEI
tr|U3JLE0|U3JLE0_FICAL	TitinOS=FicedulaalbicollisOX=59894GN=TTNPE=4SV=1	99	VWEPPLINGGSEIT
tr|U3JLE0|U3JLE0_FICAL	TitinOS=FicedulaalbicollisOX=59894GN=TTNPE=4SV=1	99	VWEPPLINGGSEITN
tr|U3JLE0|U3JLE0_FICAL	TitinOS=FicedulaalbicollisOX=59894GN=TTNPE=4SV=1	80.85	VWNPPEYDGGK
tr|U3JLE0|U3JLE0_FICAL	TitinOS=FicedulaalbicollisOX=59894GN=TTNPE=4SV=1	97.29	WEPPLDDGGSEI
tr|U3JLE0|U3JLE0_FICAL	TitinOS=FicedulaalbicollisOX=59894GN=TTNPE=4SV=1	86.45	WEPPLINGGSEI
tr|U3JLE0|U3JLE0_FICAL	TitinOS=FicedulaalbicollisOX=59894GN=TTNPE=4SV=1	99	WEPPLINGGSEIT
tr|U3JLE0|U3JLE0_FICAL	TitinOS=FicedulaalbicollisOX=59894GN=TTNPE=4SV=1	97.72	WEPPLINGGSEITN
tr|U3JLE0|U3JLE0_FICAL	TitinOS=FicedulaalbicollisOX=59894GN=TTNPE=4SV=1	85.54	WRPPTDDGGADILG
tr|A0A218V0D0|A0A218V0D0_9PASE	TitinOS=LonchurastriatadomesticaOX=299123GN=TTNPE=4SV=1	96.16	SRPTVDGGSEI
tr|Q90ZA9|Q90ZA9_CHICK; tr|A0A226PEZ1|A0A226PEZ1_COLVI; tr|A0A226NK20|A0A226NK20_CALSU	TranscriptionfactorSOX18OS=GallusgallusOX=9031GN=SOX18PE=2SV=1;UncharacterizedproteinOS=ColinusvirginianusOX=9014GN=H355_007521PE=4SV=1;UncharacterizedproteinOS=CallipeplasquamataOX=9009GN=ASZ78_005536PE=4SV=1	98.67	FGPAAPGAAPGAAPSR
RRRRRtr|A0A091S631|A0A091S631_NESNO	Transformingacidiccoiled-coil-containingprotein3OS=NestornotabilisOX=176057GN=N333_01235PE=4SV=1	80.7	FPLSPNDNILSDPI
tr|G1NFD3|G1NFD3_MELGA; tr|A0MBZ6|A0MBZ6_MELGA	TriacylglycerollipaseOS=MeleagrisgallopavoOX=9103PE=3SV=2;Pancreaticlipase(Fragment)OS=MeleagrisgallopavoOX=9103PE=2SV=1	90.68	SQIVDLDGIWEGT
tr|A0A2P4T611|A0A2P4T611_BAMTH	TriosephosphateisomeraseOS=BambusicolathoracicusOX=9083GN=CIB84_004452PE=3SV=1	97.85	ELASQHDVDGFLVGGASLKPEFV
tr|A0A2P4T611|A0A2P4T611_BAMTH	TriosephosphateisomeraseOS=BambusicolathoracicusOX=9083GN=CIB84_004452PE=3SV=1	99	HVFGESDELIGQK
tr|A0A2P4T611|A0A2P4T611_BAMTH	TriosephosphateisomeraseOS=BambusicolathoracicusOX=9083GN=CIB84_004452PE=3SV=1	99	SLGELIHTLNGAK
tr|A0A2P4T611|A0A2P4T611_BAMTH	TriosephosphateisomeraseOS=BambusicolathoracicusOX=9083GN=CIB84_004452PE=3SV=1	94.55	SLGELIHTLNGAKL
tr|A0A2P4T611|A0A2P4T611_BAMTH	TriosephosphateisomeraseOS=BambusicolathoracicusOX=9083GN=CIB84_004452PE=3SV=1	99	VVLAYEPVWAI
tr|A0A2P4T611|A0A2P4T611_BAMTH	TriosephosphateisomeraseOS=BambusicolathoracicusOX=9083GN=CIB84_004452PE=3SV=1	85.86	VVLAYEPVWAIGTGK
tr|G1MYI4|G1MYI4_MELGA; tr|F1NM23|F1NM23_CHICK; sp|P58773|TPM1_COTJA; sp|P04268|TPM1_CHICK	Tropomyosin1OS=MeleagrisgallopavoOX=9103GN=TPM1PE=3SV=1;Tropomyosinalpha-1chainOS=GallusgallusOX=9031GN=TPM1PE=3SV=3;Tropomyosinalpha-1chainOS=CoturnixjaponicaOX=93934GN=TPM1PE=2SV=1;Tropomyosinalpha-1chainOS=GallusgallusOX=9031GN=TPM1PE=1SV=2	86.33	AISEELDH
tr|G1MYI4|G1MYI4_MELGA; tr|F1NM23|F1NM23_CHICK; sp|P58773|TPM1_COTJA; sp|P04268|TPM1_CHICK	Tropomyosin1OS=MeleagrisgallopavoOX=9103GN=TPM1PE=3SV=1;Tropomyosinalpha-1chainOS=GallusgallusOX=9031GN=TPM1PE=3SV=3;Tropomyosinalpha-1chainOS=CoturnixjaponicaOX=93934GN=TPM1PE=2SV=1;Tropomyosinalpha-1chainOS=GallusgallusOX=9031GN=TPM1PE=1SV=2	96.75	KLVIIEGDLE
tr|G1MYI4|G1MYI4_MELGA; tr|F1NM23|F1NM23_CHICK; sp|P58773|TPM1_COTJA; sp|P04268|TPM1_CHICK	Tropomyosin1OS=MeleagrisgallopavoOX=9103GN=TPM1PE=3SV=1;Tropomyosinalpha-1chainOS=GallusgallusOX=9031GN=TPM1PE=3SV=3;Tropomyosinalpha-1chainOS=CoturnixjaponicaOX=93934GN=TPM1PE=2SV=1;Tropomyosinalpha-1chainOS=GallusgallusOX=9031GN=TPM1PE=1SV=2	88.11	LKGTEDELD
tr|G1MYI4|G1MYI4_MELGA; tr|F1NM23|F1NM23_CHICK; sp|P58773|TPM1_COTJA; sp|P04268|TPM1_CHICK	Tropomyosin1OS=MeleagrisgallopavoOX=9103GN=TPM1PE=3SV=1;Tropomyosinalpha-1chainOS=GallusgallusOX=9031GN=TPM1PE=3SV=3;Tropomyosinalpha-1chainOS=CoturnixjaponicaOX=93934GN=TPM1PE=2SV=1;Tropomyosinalpha-1chainOS=GallusgallusOX=9031GN=TPM1PE=1SV=2	99	LKGTEDELDK
tr|G1MYI4|G1MYI4_MELGA; tr|F1NM23|F1NM23_CHICK; sp|P58773|TPM1_COTJA; sp|P04268|TPM1_CHICK	Tropomyosin1OS=MeleagrisgallopavoOX=9103GN=TPM1PE=3SV=1;Tropomyosinalpha-1chainOS=GallusgallusOX=9031GN=TPM1PE=3SV=3;Tropomyosinalpha-1chainOS=CoturnixjaponicaOX=93934GN=TPM1PE=2SV=1;Tropomyosinalpha-1chainOS=GallusgallusOX=9031GN=TPM1PE=1SV=2	90.42	SQKEDKYEEEI
tr|G1MYI4|G1MYI4_MELGA; tr|F1NM23|F1NM23_CHICK; sp|P58773|TPM1_COTJA; sp|P04268|TPM1_CHICK	Tropomyosin1OS=MeleagrisgallopavoOX=9103GN=TPM1PE=3SV=1;Tropomyosinalpha-1chainOS=GallusgallusOX=9031GN=TPM1PE=3SV=3;Tropomyosinalpha-1chainOS=CoturnixjaponicaOX=93934GN=TPM1PE=2SV=1;Tropomyosinalpha-1chainOS=GallusgallusOX=9031GN=TPM1PE=1SV=2	96.02	SQKEDKYEEEIK
tr|A0A091VP87|A0A091VP87_NIPNI; tr|A0A091G512|A0A091G512_9AVES	TroponinC,skeletalmuscle(Fragment)OS=NipponianipponOX=128390GN=Y956_07659PE=4SV=1;TroponinC,skeletalmuscle(Fragment)OS=CuculuscanorusOX=55661GN=N303_11921PE=4SV=1	97.67	ATGEHVTEEDIEDL
tr|A0A091VP87|A0A091VP87_NIPNI; tr|A0A091G512|A0A091G512_9AVES	TroponinC,skeletalmuscle(Fragment)OS=NipponianipponOX=128390GN=Y956_07659PE=4SV=1;TroponinC,skeletalmuscle(Fragment)OS=CuculuscanorusOX=55661GN=N303_11921PE=4SV=1	99	ATGEHVTEEDIEDLM
tr|A0A091VP87|A0A091VP87_NIPNI; tr|A0A091G512|A0A091G512_9AVES	TroponinC,skeletalmuscle(Fragment)OS=NipponianipponOX=128390GN=Y956_07659PE=4SV=1;TroponinC,skeletalmuscle(Fragment)OS=CuculuscanorusOX=55661GN=N303_11921PE=4SV=1	99	ATGEHVTEEDIEDLMK
tr|A0A091VP87|A0A091VP87_NIPNI; tr|A0A091G512|A0A091G512_9AVES	TroponinC,skeletalmuscle(Fragment)OS=NipponianipponOX=128390GN=Y956_07659PE=4SV=1;TroponinC,skeletalmuscle(Fragment)OS=CuculuscanorusOX=55661GN=N303_11921PE=4SV=1	98.39	GEHVTEEDIEDL
tr|A0A091VP87|A0A091VP87_NIPNI; tr|A0A091G512|A0A091G512_9AVES	TroponinC,skeletalmuscle(Fragment)OS=NipponianipponOX=128390GN=Y956_07659PE=4SV=1;TroponinC,skeletalmuscle(Fragment)OS=CuculuscanorusOX=55661GN=N303_11921PE=4SV=1	82.28	IEEVDEDGSGT
tr|A0A091VP87|A0A091VP87_NIPNI; tr|A0A091G512|A0A091G512_9AVES	TroponinC,skeletalmuscle(Fragment)OS=NipponianipponOX=128390GN=Y956_07659PE=4SV=1;TroponinC,skeletalmuscle(Fragment)OS=CuculuscanorusOX=55661GN=N303_11921PE=4SV=1	93.69	IEEVDEDGSGTID
tr|A0A091VP87|A0A091VP87_NIPNI; tr|A0A091G512|A0A091G512_9AVES	TroponinC,skeletalmuscle(Fragment)OS=NipponianipponOX=128390GN=Y956_07659PE=4SV=1;TroponinC,skeletalmuscle(Fragment)OS=CuculuscanorusOX=55661GN=N303_11921PE=4SV=1	99	NADGFIDIEELGEILR
tr|O57559|O57559_CHICK	TroponinTvariantTnTx7-e16OS=GallusgallusOX=9031GN=TNNT3PE=2SV=1	99	AEEVHEPAPPPEEKPR
tr|O57559|O57559_CHICK	TroponinTvariantTnTx7-e16OS=GallusgallusOX=9031GN=TNNT3PE=2SV=1	94.53	EPAPPPEEKPR
tr|O57559|O57559_CHICK	TroponinTvariantTnTx7-e16OS=GallusgallusOX=9031GN=TNNT3PE=2SV=1	93.85	GEKVDFDDIQK
tr|O57559|O57559_CHICK	TroponinTvariantTnTx7-e16OS=GallusgallusOX=9031GN=TNNT3PE=2SV=1	99	HAEEVHEPAPPPEEKPR
tr|O57559|O57559_CHICK	TroponinTvariantTnTx7-e16OS=GallusgallusOX=9031GN=TNNT3PE=2SV=1	95.13	HEPAPPPEEKPR
tr|A0A091IAD9|A0A091IAD9_CALAN	UHRF1-bindingprotein1(Fragment)OS=CalypteannaOX=9244GN=N300_03751PE=4SV=1	86.1	TQKVTGSPL	Deamidated(Q)@2
tr|A0A091N302|A0A091N302_9PASS; tr|A0A091FK83|A0A091FK83_CORBR	Uncharacterizedprotein(Fragment)OS=AcanthisittachlorisOX=57068GN=N310_08601PE=3SV=1;Uncharacterizedprotein(Fragment)OS=CorvusbrachyrhynchosOX=85066GN=N302_03212PE=3SV=1	84.98	VAGATLGIIGM		Uncharacterized protein LOC420807 [Gallus gallus]	XP_418900.1
tr|A0A2P4TE09|A0A2P4TE09_BAMTH	Uncharacterizedprotein(Fragment)OS=BambusicolathoracicusOX=9083GN=CIB84_001635PE=4SV=1	97.23	AWEPPLDNGGSPITG		Titin [Meleagris gallopavo]	XP_019472906.1
tr|A0A2P4T8Q4|A0A2P4T8Q4_BAMTH	Uncharacterizedprotein(Fragment)OS=BambusicolathoracicusOX=9083GN=CIB84_003500PE=4SV=1	92.83	VLDTPGPPSHV		Titin [Meleagris gallopavo]	XP_019472906.1
tr|A0A2P4T8Q4|A0A2P4T8Q4_BAMTH	Uncharacterizedprotein(Fragment)OS=BambusicolathoracicusOX=9083GN=CIB84_003500PE=4SV=1	94.89	VLDTPGPPSHVT		Titin [Meleagris gallopavo]	XP_019472906.1
tr|A0A226M8G4|A0A226M8G4_CALSU	Uncharacterizedprotein(Fragment)OS=CallipeplasquamataOX=9009GN=ASZ78_000245PE=4SV=1	97.56	AEGPEVDVELPK		Neuroblast differentiation-associated protein AHNAK-like [Gallus gallus]	XP_025002030.1
tr|A0A226M8G4|A0A226M8G4_CALSU	Uncharacterizedprotein(Fragment)OS=CallipeplasquamataOX=9009GN=ASZ78_000245PE=4SV=1	92.94	VDIEAPDVDIELPEGK		Neuroblast differentiation-associated protein AHNAK-like [Gallus gallus]	XP_025002030.1
tr|A0A226MBR6|A0A226MBR6_CALSU	Uncharacterizedprotein(Fragment)OS=CallipeplasquamataOX=9009GN=ASZ78_004116PE=4SV=1	96.78	SHEVLVTGTTGIQWRLVP		Non-receptor tyrosine-protein kinase TYK2 isoform X1 [Gallus gallus]	XP_025001507.1
RRRRRtr|A0A091I7N5|A0A091I7N5_CALAN	Uncharacterizedprotein(Fragment)OS=CalypteannaOX=9244GN=N300_12999PE=4SV=1	86.08	ADPLLMGPAPETP		Hypothetical protein DV515_00016108 [Erythrura gouldiae]	RLV85284.1
tr|A0A093BGT2|A0A093BGT2_CHAPE	Uncharacterizedprotein(Fragment)OS=ChaeturapelagicaOX=8897GN=M959_05523PE=3SV=1	87.99	AGDLFDPVIQ		Creatine kinase M-type [Gallus gallus]	NP_990838.1
tr|A0A226PGH2|A0A226PGH2_COLVI	Uncharacterizedprotein(Fragment)OS=ColinusvirginianusOX=9014GN=H355_002617PE=4SV=1	99	DAILLRPTEGPT		Acylamino-acid-releasing enzyme [Gallus gallus]	NP_001025756.1
tr|A0A226P3G5|A0A226P3G5_COLVI	Uncharacterizedprotein(Fragment)OS=ColinusvirginianusOX=9014GN=H355_011720PE=4SV=1	94.6	LESPERML		Hypothetical protein ASZ78_007903 [Callipepla squamata]	OXB60304.1
tr|A0A091Q0A0|A0A091Q0A0_LEPDC	Uncharacterizedprotein(Fragment)OS=LeptosomusdiscolorOX=188344GN=N330_05213PE=4SV=1	85.81	LPGPSGPAGEAGKPGER	Oxidation(P)@2; Oxidation(P)@14	Collagen alpha-2(I) chain precursor [Gallus gallus]	NP_001073182.2
RRRRRtr|A0A091VA00|A0A091VA00_OPIHO	Uncharacterizedprotein(Fragment)OS=OpisthocomushoazinOX=30419GN=N306_07109PE=4SV=1	81.92	DIYQYIKVGVQ		Rho GTPase-activating protein 7 isoform X1 [Apteryx australis mantelli]	XP_013804947.1
tr|A0A091TXN5|A0A091TXN5_PHORB	Uncharacterizedprotein(Fragment)OS=PhoenicopterusruberruberOX=9218GN=N337_02558PE=4SV=1	85.27	GILGPPGPAGPSGA	Oxidation(P)@6	Collagen alpha-2(I) chain precursor [Gallus gallus]	NP_001073182.2
tr|A0A093I1U2|A0A093I1U2_STRCA; tr|A0A091M0S0|A0A091M0S0_CARIC; tr|A0A091GX45|A0A091GX45_BUCRH	Uncharacterizedprotein(Fragment)OS=StruthiocamelusaustralisOX=441894GN=N308_09385PE=4SV=1;Uncharacterizedprotein(Fragment)OS=CariamacristataOX=54380GN=N322_09414PE=4SV=1;C-X-Cchemokinereceptortype3(Fragment)OS=BucerosrhinocerossilvestrisOX=175836GN=N320_03133PE=4SV=1	93.72	QNLLTANSHISCLL		Lysophosphatidic acid receptor 4 isoform X1 [Gallus gallus]	XP_025005929.1
tr|A0A093Q317|A0A093Q317_9PASS	UncharacterizedproteinC4orf21(Fragment)OS=ManacusvitellinusOX=328815GN=N305_11755PE=4SV=1	86.51	DPKSTALPAFPG		Kynureninase isoform X1 [Gallus gallus]	XP_004943066.1
RRRRRtr|A0A0L6I9V0|A0A0L6I9V0_9BURK	UncharacterizedproteinOS=AchromobacterpiechaudiiOX=72556GN=AKG08_10780PE=4SV=1	96.44	AVAGTGSAANPDGIAVAGDGAAVQQ		Amphiphysin isoform X8 [Athene cunicularia]	XP_026699600.1
tr|A0A0Q3U5N2|A0A0Q3U5N2_AMAAE	UncharacterizedproteinOS=AmazonaaestivaOX=12930GN=AAES_06394PE=3SV=1	88.62	TELNYPVDPAALP		Unconventional myosin-Vc isoform X1 [Gallus gallus]	XP_015147454.1
tr|A0A0Q3Q4T8|A0A0Q3Q4T8_AMAAE	UncharacterizedproteinOS=AmazonaaestivaOX=12930GN=AAES_35564PE=4SV=1	90.43	AGPPGPAGPPGPSGLP		Collagen alpha-3(IX) chain precursor [Gallus gallus]	NP_990636.1
RRRRRtr|R0JEC9|R0JEC9_ANAPL	UncharacterizedproteinOS=AnasplatyrhynchosOX=8839GN=Anapl_16349PE=4SV=1	96.87	ISLEAAMPACKEALE		Signal-transducing adaptor protein 1 [Gallus gallus]	XP_004941246.1
tr|U3IPX7|U3IPX7_ANAPL; tr|G1NNT7|G1NNT7_MELGA; tr|E1C4V1|E1C4V1_CHICK; tr|A0A2I0MSK0|A0A2I0MSK0_COLLI; tr|A0A226MUC6|A0A226MUC6_CALSU; tr|A0A0A0A4E3|A0A0A0A4E3_CHAVO; tr|A0A094LHP1|A0A094LHP1_PODCR; tr|A0A093QTW8|A0A093QTW8_PHACA; tr|A0A093ICD2|A0A093ICD2_FULGA; tr|A0A093HC78|A0A093HC78_STRCA; tr|A0A093GPN1|A0A093GPN1_DRYPU; tr|A0A093FRX4|A0A093FRX4_GAVST; tr|A0A093CP09|A0A093CP09_9AVES; tr|A0A0…	UncharacterizedproteinOS=AnasplatyrhynchosOX=8839GN=ATP5PFPE=4SV=1;ATPsynthase-couplingfactor6,mitochondrialOS=MeleagrisgallopavoOX=9103GN=ATP5PFPE=3SV=2;ATPsynthase-couplingfactor6,mitochondrialOS=GallusgallusOX=9031GN=ATP5JPE=3SV=3;ATPsynthase-couplingfactor6,mitochondrialOS=ColumbaliviaOX=8932GN=ATP5JPE=3SV=1;ATPsynthase-couplingfactor6,mitochondrialOS=CallipeplasquamataOX=9009GN=ASZ78_017020P…	82.93	FEEPNFEETPK		ATP synthase-coupling factor 6, mitochondrial [Gallus gallus]	XP_001231639.1
tr|U3IIB9|U3IIB9_ANAPL	UncharacterizedproteinOS=AnasplatyrhynchosOX=8839GN=MYH9PE=3SV=1	98.73	IDLIEKPAGPPGIL		Myosin-9 isoform X1 [Gallus gallus]	XP_025002761.1
RRRRRtr|U3J9U3|U3J9U3_ANAPL	UncharacterizedproteinOS=AnasplatyrhynchosOX=8839PE=4SV=1	92.47	GLPSCPGRAGPFGPAGAIGPA		Conglutinin-like isoform X1 [Ovis aries]	XP_011963625.1
tr|U3I124|U3I124_ANAPL; tr|Q7LZE8|Q7LZE8_CHICK	UncharacterizedproteinOS=AnasplatyrhynchosOX=8839PE=4SV=1;Fructose-bisphosphatealdolase(Fragment)OS=GallusgallusOX=9031PE=1SV=1	98.09	PHQYPALTPEQ		Fructose-bisphosphate aldolase A isoform X1 [Bos taurus]	XP_005224933.2
tr|U3I124|U3I124_ANAPL; tr|Q7LZE8|Q7LZE8_CHICK	UncharacterizedproteinOS=AnasplatyrhynchosOX=8839PE=4SV=1;Fructose-bisphosphatealdolase(Fragment)OS=GallusgallusOX=9031PE=1SV=1	99	PHQYPALTPEQK		Fructose-bisphosphate aldolase A isoform X1 [Bos taurus]	XP_005224933.2
RRRRRtr|A0A087RFQ3|A0A087RFQ3_APTFO	UncharacterizedproteinOS=AptenodytesforsteriOX=9233GN=AS27_12170PE=4SV=1	95.1	GLIGPAGLIGQPG		Collagen alpha-1(XXI) chain [Parus major]	XP_015478925.1
tr|A0A2P4TI04|A0A2P4TI04_BAMTH	UncharacterizedproteinOS=BambusicolathoracicusOX=9083GN=CIB84_000259PE=4SV=1	99	QATVGDVNTDRPGM		Acyl-CoA-binding protein [Phoenicopterus ruber ruber]	KFQ80693.1
tr|A0A2P4TH12|A0A2P4TH12_BAMTH	UncharacterizedproteinOS=BambusicolathoracicusOX=9083GN=CIB84_000608PE=4SV=1	99	TPEPLDVLPGTSVTF		Titin [Parus major]	XP_018862910.1
tr|A0A2P4STH1|A0A2P4STH1_BAMTH	UncharacterizedproteinOS=BambusicolathoracicusOX=9083GN=CIB84_008860PE=4SV=1	99	IDSVDEERYDTEV		Troponin I, fast skeletal muscle [Gallus gallus]	NP_990748.1
tr|A0A226N2E6|A0A226N2E6_CALSU	UncharacterizedproteinOS=CallipeplasquamataOX=9009GN=ASZ78_002722PE=4SV=1	89.93	ALDPIDPPGKPVPL		Titin [Apteryx australis mantelli]	XP_013815943.1
tr|A0A226N2E6|A0A226N2E6_CALSU	UncharacterizedproteinOS=CallipeplasquamataOX=9009GN=ASZ78_002722PE=4SV=1	82.56	KFTVEDLIEGGEYE		Titin [Meleagris gallopavo]	XP_019472906.1
tr|A0A226N2E6|A0A226N2E6_CALSU	UncharacterizedproteinOS=CallipeplasquamataOX=9009GN=ASZ78_002722PE=4SV=1	87.08	TIPTQPGTPEEV		Titin [Meleagris gallopavo]	XP_019472906.1
tr|A0A226N2E6|A0A226N2E6_CALSU	UncharacterizedproteinOS=CallipeplasquamataOX=9009GN=ASZ78_002722PE=4SV=1	99	TWEPPIIDGGS		Titin isoform X1 [Pan troglodytes]	XP_024210409.1
tr|A0A226NFS8|A0A226NFS8_CALSU	UncharacterizedproteinOS=CallipeplasquamataOX=9009GN=ASZ78_004236PE=4SV=1	89.24	QVRCDGCDEDLI	Deamidated(Q)@1	Hypothetical protein ASZ78_004236 [Callipepla squamata]	OXB66287.1
tr|A0A226MJD4|A0A226MJD4_CALSU	UncharacterizedproteinOS=CallipeplasquamataOX=9009GN=ASZ78_004816PE=3SV=1	89.84	ELEGEVDSEQ		Hypothetical protein ASZ78_004236 [Callipepla squamata]	OXB66287.1
tr|A0A226MJD4|A0A226MJD4_CALSU	UncharacterizedproteinOS=CallipeplasquamataOX=9009GN=ASZ78_004816PE=3SV=1	96.71	ELEGEVDSEQK		Myosin, heavy chain 1A, skeletal muscle [Gallus gallus]	NP_001013414.1
tr|A0A226MJD4|A0A226MJD4_CALSU	UncharacterizedproteinOS=CallipeplasquamataOX=9009GN=ASZ78_004816PE=3SV=1	88.71	RELEGEVDSEQ		Myosin, heavy chain 1A, skeletal muscle [Gallus gallus]	NP_001013414.1
tr|A0A226MJD4|A0A226MJD4_CALSU	UncharacterizedproteinOS=CallipeplasquamataOX=9009GN=ASZ78_004816PE=3SV=1	93.83	VRELEGEVDSE		Myosin, heavy chain 1A, skeletal muscle [Gallus gallus]	NP_001013414.1
tr|A0A226MJD4|A0A226MJD4_CALSU	UncharacterizedproteinOS=CallipeplasquamataOX=9009GN=ASZ78_004816PE=3SV=1	99	VRELEGEVDSEQK		Myosin, heavy chain 1A, skeletal muscle [Gallus gallus]	NP_001013414.1
tr|A0A226NHT9|A0A226NHT9_CALSU	UncharacterizedproteinOS=CallipeplasquamataOX=9009GN=ASZ78_015896PE=4SV=1	99	VEVIDKPQPPAGP		Immunoglobulin-like and fibronectin type III domain-containing protein 1 isoform X1 [Gallus gallus]	XP_024999488.1
tr|A0A226NHT9|A0A226NHT9_CALSU	UncharacterizedproteinOS=CallipeplasquamataOX=9009GN=ASZ78_015896PE=4SV=1	99	VEVIDKPQPPAGPM		Immunoglobulin-like and fibronectin type III domain-containing protein 1 isoform X1 [Gallus gallus]	XP_024999488.1
tr|A0A226PS24|A0A226PS24_COLVI	UncharacterizedproteinOS=ColinusvirginianusOX=9014GN=H355_004627PE=4SV=1	89.88	DYDPAEDNIQS		Nebulin isoform X31 [Bos taurus]	XP_024836427.1
tr|A0A226PS24|A0A226PS24_COLVI	UncharacterizedproteinOS=ColinusvirginianusOX=9014GN=H355_004627PE=4SV=1	90.28	HIMPDTPEIT		Nebulin isoform X31 [Bos taurus]	XP_024836427.1
tr|A0A226PSZ0|A0A226PSZ0_COLVI	UncharacterizedproteinOS=ColinusvirginianusOX=9014GN=H355_005857PE=4SV=1	99	NWTPDSPTIKPSPE		Thioredoxin-dependent peroxide reductase, mitochondrial [Gallus gallus]	XP_426543.4
tr|A0A226NQA7|A0A226NQA7_COLVI; tr|A0A226MZU1|A0A226MZU1_CALSU	UncharacterizedproteinOS=ColinusvirginianusOX=9014GN=H355_006389PE=4SV=1;UncharacterizedproteinOS=CallipeplasquamataOX=9009GN=ASZ78_001143PE=4SV=1	95.81	VEEENKDQPF		Kelch-like protein 41 [Gallus gallus]	XP_422010.1
tr|A0A226PD93|A0A226PD93_COLVI	UncharacterizedproteinOS=ColinusvirginianusOX=9014GN=H355_009596PE=4SV=1	98.76	AVDPVDKPGSPT		Titin [Meleagris gallopavo]	XP_019472906.1
tr|A0A226PD93|A0A226PD93_COLVI	UncharacterizedproteinOS=ColinusvirginianusOX=9014GN=H355_009596PE=4SV=1	97.2	EGELLKPSEGV		Titin-like [Numida meleagris]	XP_021255394.1
tr|A0A226PD93|A0A226PD93_COLVI	UncharacterizedproteinOS=ColinusvirginianusOX=9014GN=H355_009596PE=4SV=1	97.88	FALDPIDPPGKPV		Titin [Apteryx australis mantelli]	XP_013815943.1
tr|A0A226PD93|A0A226PD93_COLVI	UncharacterizedproteinOS=ColinusvirginianusOX=9014GN=H355_009596PE=4SV=1	99	FALDPIDPPGKPVP		Titin [Apteryx australis mantelli]	XP_013815943.1
tr|A0A226PD93|A0A226PD93_COLVI	UncharacterizedproteinOS=ColinusvirginianusOX=9014GN=H355_009596PE=4SV=1	99	FALDPIDPPGKPVPL		Titin [Apteryx australis mantelli]	XP_013815943.1
tr|A0A226PD93|A0A226PD93_COLVI	UncharacterizedproteinOS=ColinusvirginianusOX=9014GN=H355_009596PE=4SV=1	82.08	FDPPSPPGKPIV		Titin-like [Numida meleagris]	XP_021255394.1
tr|A0A226PD93|A0A226PD93_COLVI	UncharacterizedproteinOS=ColinusvirginianusOX=9014GN=H355_009596PE=4SV=1	99	ILDKPGPPTGPI		Titin [Apteryx australis mantelli]	XP_013815943.1
tr|A0A226PD93|A0A226PD93_COLVI	UncharacterizedproteinOS=ColinusvirginianusOX=9014GN=H355_009596PE=4SV=1	99	ILDKPGPPTGPIQ		Titin [Apteryx australis mantelli]	XP_013815943.1
tr|A0A226PD93|A0A226PD93_COLVI	UncharacterizedproteinOS=ColinusvirginianusOX=9014GN=H355_009596PE=4SV=1	94.66	KAVDPVDKPGSPT		Titin [Meleagris gallopavo]	XP_019472906.1
tr|A0A226PD93|A0A226PD93_COLVI	UncharacterizedproteinOS=ColinusvirginianusOX=9014GN=H355_009596PE=4SV=1	98.85	LEADVSGRPPPTMA		Titin-like [Numida meleagris]	XP_021255394.1
tr|A0A226PD93|A0A226PD93_COLVI	UncharacterizedproteinOS=ColinusvirginianusOX=9014GN=H355_009596PE=4SV=1	97.81	NEYGAGLPAETPEPI		Titin [Meleagris gallopavo]	XP_019472906.1
tr|A0A226PD93|A0A226PD93_COLVI	UncharacterizedproteinOS=ColinusvirginianusOX=9014GN=H355_009596PE=4SV=1	99	TVIPHPPPADT		Titin [Meleagris gallopavo]	XP_019472906.1
tr|A0A226PD93|A0A226PD93_COLVI	UncharacterizedproteinOS=ColinusvirginianusOX=9014GN=H355_009596PE=4SV=1	99	TWEPPIIDGGSPI		Titin isoform X1 [Pan troglodytes]	XP_024210409.1
tr|A0A226PD93|A0A226PD93_COLVI	UncharacterizedproteinOS=ColinusvirginianusOX=9014GN=H355_009596PE=4SV=1	91.33	VNADIAGRPI		Titin [Apteryx australis mantelli]	XP_013815943.1
tr|A0A226PD93|A0A226PD93_COLVI	UncharacterizedproteinOS=ColinusvirginianusOX=9014GN=H355_009596PE=4SV=1	99	VNADIAGRPIPV		Titin [Apteryx australis mantelli]	XP_013815943.1
tr|A0A226PD93|A0A226PD93_COLVI	UncharacterizedproteinOS=ColinusvirginianusOX=9014GN=H355_009596PE=4SV=1	99	VQILDKPGPPTGPI		Titin [Meleagris gallopavo]	XP_019472906.1
tr|A0A226PD93|A0A226PD93_COLVI	UncharacterizedproteinOS=ColinusvirginianusOX=9014GN=H355_009596PE=4SV=1	99	VQILDKPGPPTGPIQ		Titin [Meleagris gallopavo]	XP_019472906.1
RRRRRtr|A0A226PV56|A0A226PV56_COLVI	UncharacterizedproteinOS=ColinusvirginianusOX=9014GN=H355_015524PE=4SV=1	80.89	TIAAYFMIAP		Pleckstrin homology-like domain family B member 1 isoform X1 [Gallus gallus]	XP_024999136.1
RRRRRtr|A0A226P654|A0A226P654_COLVI	UncharacterizedproteinOS=ColinusvirginianusOX=9014GN=H355_016564PE=4SV=1	91.38	DDLKVEAEVNGA	Deamidated(N)@10	Collagen alpha-1(XII) chain-like [Acanthochromis polyacanthus]	XP_022066722.1
RRRRRtr|U3JZX3|U3JZX3_FICAL	UncharacterizedproteinOS=FicedulaalbicollisOX=59894GN=DARS2PE=3SV=1	99	AAPAAPPAAP		R3H domain-containing protein 1 [Ficedula albicollis]	XP_016155154.1
RRRRRtr|U3JZX3|U3JZX3_FICAL	UncharacterizedproteinOS=FicedulaalbicollisOX=59894GN=DARS2PE=3SV=1	83.25	APAAPPAAP		R3H domain-containing protein 1 [Ficedula albicollis]	XP_016155154.1
tr|U3KHW7|U3KHW7_FICAL; tr|A0A218U9I1|A0A218U9I1_9PASE	UncharacterizedproteinOS=FicedulaalbicollisOX=59894GN=GAMTPE=4SV=1;GuanidinoacetateN-methyltransferaseOS=LonchurastriatadomesticaOX=299123GN=GAMTPE=4SV=1	99	GLWEDVVPTLPDGH		Guanidinoacetate N-methyltransferase [Gallus gallus]	XP_015155460.1
tr|U3JBY6|U3JBY6_FICAL	UncharacterizedproteinOS=FicedulaalbicollisOX=59894GN=MTHFD2PE=3SV=1	93.52	PGLAAGGPGAVVTLRCC		Solute carrier family 25 member 46 [Gallus gallus]	NP_001007831.1
RRRRRtr|U3K8P3|U3K8P3_FICAL	UncharacterizedproteinOS=FicedulaalbicollisOX=59894PE=4SV=1	95.48	GPLPLTVPGTL		Neurogenic locus notch homolog protein 3 [Bos taurus]	XP_003586294.1
tr|F1NI29|F1NI29_CHICK	UncharacterizedproteinOS=GallusgallusOX=9031GN=HADHAPE=3SV=3	95.89	VDPLGPGVKPPEA		Trifunctional enzyme subunit alpha, mitochondrial [Gallus gallus]	XP_024997583.1
tr|A0A1D5PRT0|A0A1D5PRT0_CHICK	UncharacterizedproteinOS=GallusgallusOX=9031GN=MYH13PE=3SV=1	90.28	VDDLEGSLEQERK		Myosin-4 [Gallus gallus]	NP_990290.2
tr|F1N9Z6|F1N9Z6_CHICK	UncharacterizedproteinOS=GallusgallusOX=9031GN=MYOM1PE=4SV=3	99	ATNQAGVGRPSDTTDPV		Myomesin-1 [Gallus gallus]	NP_990387.2
tr|F1N9Z6|F1N9Z6_CHICK	UncharacterizedproteinOS=GallusgallusOX=9031GN=MYOM1PE=4SV=3	99	DADAEIPGAPGAPL		Myomesin-1 [Gallus gallus]	NP_990290.2
tr|F1N9Z6|F1N9Z6_CHICK	UncharacterizedproteinOS=GallusgallusOX=9031GN=MYOM1PE=4SV=3	86.72	NLAGVGTPSLPSKP		Myomesin-1 [Gallus gallus]	NP_990290.2
tr|F1N9Z6|F1N9Z6_CHICK	UncharacterizedproteinOS=GallusgallusOX=9031GN=MYOM1PE=4SV=3	98.59	NLAGVGTPSLPSKPF		Myomesin-1 [Gallus gallus]	NP_990290.2
tr|F1N9Z6|F1N9Z6_CHICK	UncharacterizedproteinOS=GallusgallusOX=9031GN=MYOM1PE=4SV=3	99	NQAGVGRPSDTTDPV		Myomesin-1 [Gallus gallus]	NP_990290.2
tr|F1N9Z6|F1N9Z6_CHICK	UncharacterizedproteinOS=GallusgallusOX=9031GN=MYOM1PE=4SV=3	80.4	NYEPIEDDSRLDIDSK		Myomesin-1 [Gallus gallus]	NP_990290.2
tr|F1N9Z6|F1N9Z6_CHICK	UncharacterizedproteinOS=GallusgallusOX=9031GN=MYOM1PE=4SV=3	99	TVDLSGQAFDEAFAEFQR		Myomesin-1 [Gallus gallus]	NP_990290.2
tr|F1N9Z6|F1N9Z6_CHICK	UncharacterizedproteinOS=GallusgallusOX=9031GN=MYOM1PE=4SV=3	98.66	TVVDDKLDIPKPPG		Myomesin-1 [Gallus gallus]	NP_990290.2
tr|F1NNW0|F1NNW0_CHICK	UncharacterizedproteinOS=GallusgallusOX=9031GN=MYOM2PE=4SV=1	99	DDLEGDIQIPGPPT		M-protein, striated muscle isoform X1 [Gallus gallus]	XP_015140305.1
tr|F1NNW0|F1NNW0_CHICK	UncharacterizedproteinOS=GallusgallusOX=9031GN=MYOM2PE=4SV=1	99	DDLEGDIQIPGPPTNV		M-protein, striated muscle isoform X1 [Gallus gallus]	XP_015140305.1
tr|F1NNW0|F1NNW0_CHICK	UncharacterizedproteinOS=GallusgallusOX=9031GN=MYOM2PE=4SV=1	99	DDLEGDIQIPGPPTNVH		M-protein, striated muscle isoform X1 [Gallus gallus]	XP_015140305.1
tr|F1NNW0|F1NNW0_CHICK	UncharacterizedproteinOS=GallusgallusOX=9031GN=MYOM2PE=4SV=1	96.26	DLEGDIQIPGPPT		M-protein, striated muscle isoform X1 [Gallus gallus]	XP_015140305.1
tr|F1NNW0|F1NNW0_CHICK	UncharacterizedproteinOS=GallusgallusOX=9031GN=MYOM2PE=4SV=1	99	DLEGDIQIPGPPTNV		M-protein, striated muscle isoform X1 [Gallus gallus]	XP_015140305.1
tr|F1NNW0|F1NNW0_CHICK	UncharacterizedproteinOS=GallusgallusOX=9031GN=MYOM2PE=4SV=1	88.33	HGISDPSEITEPIQPQ		M-protein, striated muscle isoform X1 [Gallus gallus]	XP_015140305.1
tr|F1NNW0|F1NNW0_CHICK	UncharacterizedproteinOS=GallusgallusOX=9031GN=MYOM2PE=4SV=1	99	ISKDDLEGDIQIPGPPTNV		M-protein, striated muscle isoform X1 [Gallus gallus]	XP_015140305.1
tr|F1NNW0|F1NNW0_CHICK	UncharacterizedproteinOS=GallusgallusOX=9031GN=MYOM2PE=4SV=1	99	IVISKDDLEGDIQIPGPPTNV		M-protein, striated muscle isoform X1 [Gallus gallus]	XP_015140305.1
tr|F1NNW0|F1NNW0_CHICK	UncharacterizedproteinOS=GallusgallusOX=9031GN=MYOM2PE=4SV=1	90.87	KDDLEGDIQIPGPPT		M-protein, striated muscle isoform X1 [Gallus gallus]	XP_015140305.1
tr|F1NNW0|F1NNW0_CHICK	UncharacterizedproteinOS=GallusgallusOX=9031GN=MYOM2PE=4SV=1	99	KDDLEGDIQIPGPPTNV		M-protein, striated muscle isoform X1 [Gallus gallus]	XP_015140305.1
tr|F1NNW0|F1NNW0_CHICK	UncharacterizedproteinOS=GallusgallusOX=9031GN=MYOM2PE=4SV=1	90.03	NGSGIDVDEAPD		M-protein, striated muscle isoform X1 [Gallus gallus]	XP_015140305.1
tr|F1NNW0|F1NNW0_CHICK	UncharacterizedproteinOS=GallusgallusOX=9031GN=MYOM2PE=4SV=1	99	RNGSGIDVDEAPDL		M-protein, striated muscle isoform X1 [Gallus gallus]	XP_015140305.1
tr|F1NNW0|F1NNW0_CHICK	UncharacterizedproteinOS=GallusgallusOX=9031GN=MYOM2PE=4SV=1	88.95	RNGSGIDVDEAPDL		M-protein, striated muscle isoform X1 [Gallus gallus]	XP_015140305.1
tr|F1NNW0|F1NNW0_CHICK	UncharacterizedproteinOS=GallusgallusOX=9031GN=MYOM2PE=4SV=1	98.42	RNGSGIDVDEAPDLQ		M-protein, striated muscle isoform X1 [Gallus gallus]	XP_015140305.1
tr|F1NNW0|F1NNW0_CHICK	UncharacterizedproteinOS=GallusgallusOX=9031GN=MYOM2PE=4SV=1	99	SKDDLEGDIQIPGPPT		M-protein, striated muscle isoform X1 [Gallus gallus]	XP_015140305.1
tr|F1NNW0|F1NNW0_CHICK	UncharacterizedproteinOS=GallusgallusOX=9031GN=MYOM2PE=4SV=1	99	SKDDLEGDIQIPGPPTNV		M-protein, striated muscle isoform X1 [Gallus gallus]	XP_015140305.1
tr|F1NNW0|F1NNW0_CHICK	UncharacterizedproteinOS=GallusgallusOX=9031GN=MYOM2PE=4SV=1	80.04	SKDDLEGDIQIPGPPTNVH		M-protein, striated muscle isoform X1 [Gallus gallus]	XP_015140305.1
tr|E1C6C1|E1C6C1_CHICK; tr|A0A2P4SKF1|A0A2P4SKF1_BAMTH; tr|A0A1L1S091|A0A1L1S091_CHICK	UncharacterizedproteinOS=GallusgallusOX=9031GN=PEBP1PE=4SV=1;UncharacterizedproteinOS=BambusicolathoracicusOX=9083GN=CIB84_011668PE=4SV=1;UncharacterizedproteinOS=GallusgallusOX=9031GN=PEBP1PE=4SV=1	99	PVELGLWDGPLSL		Phosphatidylethanolamine-binding protein 1 [Gallus gallus]	NP_001185571.1
tr|F1P0F7|F1P0F7_CHICK; tr|A0A2I0MCY2|A0A2I0MCY2_COLLI	UncharacterizedproteinOS=GallusgallusOX=9031GN=SLNPE=4SV=2;SarcolipinOS=ColumbaliviaOX=8932GN=SLNPE=4SV=1	99	STQELFLNFMIVLITVLLMWLLVKS		Sarcolipin [Gallus gallus]	NP_001289116.1
tr|F1P0F7|F1P0F7_CHICK; tr|A0A2I0MCY2|A0A2I0MCY2_COLLI	UncharacterizedproteinOS=GallusgallusOX=9031GN=SLNPE=4SV=2;SarcolipinOS=ColumbaliviaOX=8932GN=SLNPE=4SV=1	99	STQELFLNFMIVLITVLLMWLLVKSYQE		Sarcolipin [Gallus gallus]	NP_001289116.1
tr|A0A1D5NWH9|A0A1D5NWH9_CHICK	UncharacterizedproteinOS=GallusgallusOX=9031GN=YBX3PE=4SV=1	97.46	APAPPPPPPAAAPPDVKPK		Y-box-binding protein 3 [Gallus gallus]	NP_990737.2
tr|A0A1D5PQR2|A0A1D5PQR2_CHICK	UncharacterizedproteinOS=GallusgallusOX=9031PE=4SV=1	97.45	DVDIPDVDIEGPEGK		Neuroblast differentiation-associated protein AHNAK-like [Gallus gallus]	XP_025002030.1
tr|A0A1D5PTG3|A0A1D5PTG3_CHICK	UncharacterizedproteinOS=GallusgallusOX=9031PE=4SV=1	99	GAGGLAPGVGGLAPGVGGLAPG		Elastin isoform X1 [Gallus gallus]	XP_024997672.1
tr|A0A1D5PTG3|A0A1D5PTG3_CHICK	UncharacterizedproteinOS=GallusgallusOX=9031PE=4SV=1	98.81	GAGGLAPGVGGLAPGVGGLAPGVGGLVPG		Elastin isoform X1 [Gallus gallus]	XP_024997672.1
tr|A0A1D5PTG3|A0A1D5PTG3_CHICK	UncharacterizedproteinOS=GallusgallusOX=9031PE=4SV=1	99	GGVPGVPGVPGVPGVPGVPGVA		Elastin isoform X1 [Gallus gallus]	XP_024997672.1
RRRRRtr|A0A1D5PUM7|A0A1D5PUM7_CHICK	UncharacterizedproteinOS=GallusgallusOX=9031PE=4SV=1	92.12	LGAAGVGALGAAGVGALGAA		Uncharacterized protein LOC112530115 [Gallus gallus]	XP_024998098.1
RRRRRtr|A0A1D5PGM9|A0A1D5PGM9_CHICK	UncharacterizedproteinOS=GallusgallusOX=9031PE=4SV=1	87.3	TTPPPTTTSTPTTKPPD		Uncharacterized threonine-rich GPI-anchored glycoprotein PJ4664.02-like [Poecilia latipinna]	XP_014877198.1
tr|A0A1D5PQR2|A0A1D5PQR2_CHICK	UncharacterizedproteinOS=GallusgallusOX=9031PE=4SV=1	99	VDIDVPDVDIEGPEG		Neuroblast differentiation-associated protein AHNAK-like [Gallus gallus]	XP_025002030.1
tr|A0A1D5PQR2|A0A1D5PQR2_CHICK	UncharacterizedproteinOS=GallusgallusOX=9031PE=4SV=1	99	VDIDVPDVDIEGPEGK		Neuroblast differentiation-associated protein AHNAK-like [Gallus gallus]	XP_025002030.1
tr|A0A1D5PQR2|A0A1D5PQR2_CHICK	UncharacterizedproteinOS=GallusgallusOX=9031PE=4SV=1	98.11	VDVDIPDVDIEGPEG		Neuroblast differentiation-associated protein AHNAK-like [Gallus gallus]	XP_025002030.1
tr|A0A1D5PQR2|A0A1D5PQR2_CHICK	UncharacterizedproteinOS=GallusgallusOX=9031PE=4SV=1	99	VDVDIPDVDIEGPEGK		Neuroblast differentiation-associated protein AHNAK-like [Gallus gallus]	XP_025002030.1
tr|A0A1D5PQR2|A0A1D5PQR2_CHICK	UncharacterizedproteinOS=GallusgallusOX=9031PE=4SV=1	98.11	VDVDLPDVDIEGPEG		Neuroblast differentiation-associated protein AHNAK-like [Gallus gallus]	XP_025002030.1
tr|A0A1D5PQR2|A0A1D5PQR2_CHICK	UncharacterizedproteinOS=GallusgallusOX=9031PE=4SV=1	99	VDVDLPDVDIEGPEGK		Neuroblast differentiation-associated protein AHNAK-like [Gallus gallus]	XP_025002030.1
RRRRRtr|L1IEH2|L1IEH2_GUITH	UncharacterizedproteinOS=GuillardiathetaCCMP2712OX=905079GN=GUITHDRAFT_119564PE=4SV=1	98.43	PAAAPAPAPAPAPAPA		Eukaryotic translation initiation factor 4 gamma 1 isoform X1 [Larimichthys crocea]	XP_027135950.1
RRRRRtr|L1IEH2|L1IEH2_GUITH	UncharacterizedproteinOS=GuillardiathetaCCMP2712OX=905079GN=GUITHDRAFT_119564PE=4SV=1	98.43	PAPAAAPAPAPAPAPA		Large proline-rich protein BAG6 isoform X1 [Mesocricetus auratus]	XP_012981292.1
RRRRRtr|L1IEH2|L1IEH2_GUITH	UncharacterizedproteinOS=GuillardiathetaCCMP2712OX=905079GN=GUITHDRAFT_119564PE=4SV=1	84.88	PAPAPAAAPAPAPAPA		Large proline-rich protein BAG6 isoform X1 [Mesocricetus auratus]	XP_012981292.1
tr|L1JF17|L1JF17_GUITH	UncharacterizedproteinOS=GuillardiathetaCCMP2712OX=905079GN=GUITHDRAFT_137879PE=4SV=1	85.97	ELEELEELE		Alpha-2-macroglobulin [Anabarilius grahami]	ROK74162.1
RRRRRtr|L1J4J5|L1J4J5_GUITH	UncharacterizedproteinOS=GuillardiathetaCCMP2712OX=905079GN=GUITHDRAFT_140895PE=4SV=1	99	LELLEKDL		Nesprin-1-like [Sinocyclocheilus rhinocerous]	XP_016384680.1
RRRRRtr|L1I913|L1I913_GUITH	UncharacterizedproteinOS=GuillardiathetaCCMP2712OX=905079GN=GUITHDRAFT_148515PE=4SV=1	88.11	PAPAPAPAPAPAPTSSPAPAPAPA		Cyclic nucleotide-gated cation channel beta-1-like [Poecilia formosa]	XP_007566667.2
tr|L1JMV2|L1JMV2_GUITH	UncharacterizedproteinOS=GuillardiathetaCCMP2712OX=905079GN=GUITHDRAFT_150466PE=4SV=1	80.8	FDKDGDGTITT		Calmodulin, vasoactive intestinal peptide-binding protein, VIP binding protein, p18 - guinea pig (fragment)	A44101
tr|L1JYU9|L1JYU9_GUITH	UncharacterizedproteinOS=GuillardiathetaCCMP2712OX=905079GN=GUITHDRAFT_84409PE=4SV=1	95.56	ADFDKENFAN		Supervillin [Cuculus canorus]	XP_009567580.1
tr|A0A2I0TNR2|A0A2I0TNR2_LIMLA	UncharacterizedproteinOS=LimosalapponicabaueriOX=1758121GN=llap_14324PE=4SV=1	99	MQIFVKTLTGKTITL		Ubiquitin [Tyto alba]	XP_009967439.1
RRRRRtr|A0A2I0TJ25|A0A2I0TJ25_LIMLA	UncharacterizedproteinOS=LimosalapponicabaueriOX=1758121GN=llap_15933PE=4SV=1	90.46	LDTPTQLPWYSGTP		Cyclin-dependent kinase 13 [Calidris pugnax]	XP_014813943.1
RRRRRtr|A0A2I0UCH6|A0A2I0UCH6_LIMLA	UncharacterizedproteinOS=LimosalapponicabaueriOX=1758121GN=llap_5926PE=4SV=1	85.95	GAAVLAARGAGAGRGGHGG		Protein enabled-like [Taeniopygia guttata]	XP_012424309.1
tr|A0A2I0U4U8|A0A2I0U4U8_LIMLA	UncharacterizedproteinOS=LimosalapponicabaueriOX=1758121GN=llap_8645PE=4SV=1	81.87	VEVVLHSTLQ		Protein crumbs homolog 2 isoform X1 [Calidris pugnax]	XP_014798300.1
tr|G1NBW3|G1NBW3_MELGA; tr|F1NHM9|F1NHM9_CHICK; tr|A0A2P4SDL5|A0A2P4SDL5_BAMTH; tr|A0A1L1RPB8|A0A1L1RPB8_CHICK; sp|Q5ZLN1|PGAM1_CHICK	UncharacterizedproteinOS=MeleagrisgallopavoOX=9103GN=PGAM1PE=4SV=2;PhosphoglyceratemutaseOS=GallusgallusOX=9031GN=PGAM1PE=3SV=3;PhosphoglyceratemutaseOS=BambusicolathoracicusOX=9083GN=CIB84_014038PE=3SV=1;Phosphoglyceratemutase1OS=GallusgallusOX=9031GN=PGAM1PE=4SV=1;Phosphoglyceratemutase1OS=GallusgallusOX=9031GN=PGAM1PE=1SV=3	93.13	SFDIPPPPMQS		Phosphoglycerate mutase 1 [Gallus gallus]	NP_001026727.1
tr|G1NBW3|G1NBW3_MELGA; tr|F1NHM9|F1NHM9_CHICK; tr|A0A2P4SDL5|A0A2P4SDL5_BAMTH; tr|A0A1L1RPB8|A0A1L1RPB8_CHICK; sp|Q5ZLN1|PGAM1_CHICK	UncharacterizedproteinOS=MeleagrisgallopavoOX=9103GN=PGAM1PE=4SV=2;PhosphoglyceratemutaseOS=GallusgallusOX=9031GN=PGAM1PE=3SV=3;PhosphoglyceratemutaseOS=BambusicolathoracicusOX=9083GN=CIB84_014038PE=3SV=1;Phosphoglyceratemutase1OS=GallusgallusOX=9031GN=PGAM1PE=4SV=1;Phosphoglyceratemutase1OS=GallusgallusOX=9031GN=PGAM1PE=1SV=3	98.8	YADLTEDQLPT	Cation:Na(D)@7	Phosphoglycerate mutase 1 [Gallus gallus]	NP_001026727.1
tr|A0A1V4JQX1|A0A1V4JQX1_PATFA	UncharacterizedproteinOS=PatagioenasfasciatamonilisOX=372326GN=AV530_001435PE=4SV=1	83.34	GDAGPPGPAGPTGAPGPAGAV	Oxidation(P)@6; Oxidation(P)@15	Collagen alpha-1(I) chain [Gallus gallus]	OPJ74602.1
tr|A0A1V4JQX1|A0A1V4JQX1_PATFA	UncharacterizedproteinOS=PatagioenasfasciatamonilisOX=372326GN=AV530_001435PE=4SV=1	99	GDAGPPGPAGPTGAPGPAGAVGAPGPK	Oxidation(P)@8; Oxidation(P)@15; Oxidation(P)@24; Oxidation(P)@26	Collagen alpha-1(I) chain [Gallus gallus]	OPJ74602.1
tr|A0A1V4JQX1|A0A1V4JQX1_PATFA	UncharacterizedproteinOS=PatagioenasfasciatamonilisOX=372326GN=AV530_001435PE=4SV=1	99	GEPGSPGENGAPGQMGPR	Oxidation(P)@3; Oxidation(P)@6; Oxidation(P)@12	Collagen alpha-1(I) chain [Lonchura striata domestica]	XP_021394165.1
tr|A0A1V4JQX1|A0A1V4JQX1_PATFA	UncharacterizedproteinOS=PatagioenasfasciatamonilisOX=372326GN=AV530_001435PE=4SV=1	97.26	LQGPPGPPGSPGEQGPSGASGPAGPR	Oxidation(P)@5; Oxidation(P)@11	Collagen alpha-1(I) chain [Lonchura striata domestica]	XP_021394165.1
tr|A0A1V4JQX1|A0A1V4JQX1_PATFA	UncharacterizedproteinOS=PatagioenasfasciatamonilisOX=372326GN=AV530_001435PE=4SV=1	88.08	QGPPGPPGSPGEQGPSGA	Oxidation(P)@4; Oxidation(P)@7; Oxidation(P)@10	Collagen alpha-1(I) chain [Lonchura striata domestica]	XP_021394165.1
tr|A0A1V4JQX1|A0A1V4JQX1_PATFA	UncharacterizedproteinOS=PatagioenasfasciatamonilisOX=372326GN=AV530_001435PE=4SV=1	97.92	VGPPGPSGNIGLPGPPGPSGK	Oxidation(P)@4; Oxidation(P)@13; Oxidation(P)@16	Collagen alpha-1(I) chain [Gallus gallus]	XP_024999899.1
RRRRRtr|A0A1V4KT89|A0A1V4KT89_PATFA	UncharacterizedproteinOS=PatagioenasfasciatamonilisOX=372326GN=AV530_010037PE=4SV=1	81.5	GPAATGGAGHASLP		Transcription factor 20 isoform X10 [Bos taurus]	XP_005207456.1
tr|H0Z0D8|H0Z0D8_TAEGU	UncharacterizedproteinOS=TaeniopygiaguttataOX=59729GN=LOC100231891PE=3SV=1	94.39	HIADLAGNPEVILPVPA		Alpha-enolase isoform X1 [Gallus gallus]	XP_024998255.1
tr|H0Z0D8|H0Z0D8_TAEGU	UncharacterizedproteinOS=TaeniopygiaguttataOX=59729GN=LOC100231891PE=3SV=1	96.24	IEDPFDQDDWGA		Alpha enolase [Anas crecca]	AGY35861.1
tr|H0Z0D8|H0Z0D8_TAEGU	UncharacterizedproteinOS=TaeniopygiaguttataOX=59729GN=LOC100231891PE=3SV=1	97.51	MLEMDGTENK		Alpha-enolase isoform X1 [Gallus gallus]	XP_024998255.1
tr|H0Z0D8|H0Z0D8_TAEGU	UncharacterizedproteinOS=TaeniopygiaguttataOX=59729GN=LOC100231891PE=3SV=1	85.46	VNQIGSVTESL		Alpha-enolase isoform X1 [Gallus gallus]	XP_024998255.1
tr|H0Z0D8|H0Z0D8_TAEGU	UncharacterizedproteinOS=TaeniopygiaguttataOX=59729GN=LOC100231891PE=3SV=1	91.94	VNQIGSVTESLQ		Alpha-enolase isoform X1 [Gallus gallus]	XP_024998255.1
sp|O74427|URK1_SCHPO	UridinekinaseOS=Schizosaccharomycespombe(strain972/ATCC24843)OX=284812GN=urk1PE=3SV=1	86.13	MLMNLAGDSL	Deamidated(N)@4
tr|R0KC41|R0KC41_ANAPL	Vesicle-associatedmembraneprotein-associatedproteinA(Fragment)OS=AnasplatyrhynchosOX=8839GN=Anapl_06606PE=4SV=1	96.46	NDIDASKPAPV
tr|F1NJ08|F1NJ08_CHICK; sp|P09654|VIME_CHICK	VimentinOS=GallusgallusOX=9031GN=VIMPE=3SV=1;VimentinOS=GallusgallusOX=9031GN=VIMPE=3SV=2	87.45	IDMDVSKPDLT
tr|F1NJ08|F1NJ08_CHICK; sp|P09654|VIME_CHICK	VimentinOS=GallusgallusOX=9031GN=VIMPE=3SV=1;VimentinOS=GallusgallusOX=9031GN=VIMPE=3SV=2	99	IQIDMDVSKPDL
tr|F1NJ08|F1NJ08_CHICK; sp|P09654|VIME_CHICK	VimentinOS=GallusgallusOX=9031GN=VIMPE=3SV=1;VimentinOS=GallusgallusOX=9031GN=VIMPE=3SV=2	99	IQIDMDVSKPDLT
tr|F1NJ08|F1NJ08_CHICK; sp|P09654|VIME_CHICK	VimentinOS=GallusgallusOX=9031GN=VIMPE=3SV=1;VimentinOS=GallusgallusOX=9031GN=VIMPE=3SV=2	93.37	QIDMDVSKPDL
RRRRRtr|A0A091PY33|A0A091PY33_LEPDC	Vitrin(Fragment)OS=LeptosomusdiscolorOX=188344GN=N330_11974PE=4SV=1	89.81	PSSAASRFAVVPE
tr|A0A093CUG4|A0A093CUG4_TAUER	WDrepeat-containingprotein11(Fragment)OS=TauracoerythrolophusOX=121530GN=N340_11465PE=4SV=1	95.61	SITGTPNEEPDPDPV	Deamidated(N)@7
RRRRRtr|A0A0L6IDG5|A0A0L6IDG5_9BURK	ZincABCtransporterpermeaseOS=AchromobacterpiechaudiiOX=72556GN=AKG08_07285PE=3SV=1	89.97	VALGTAIGGLM
