# Supplementary material for: Peptidomics and proteomics data of oxidised peptides from in vitro gastrointestinal digestion of chicken breast exposed to chlorpyrifos
Source: Data Brief. 2020 Aug 8;32:106160. doi: 10.1016/j.dib.2020.106160 (PMC7452707; doi:10.1016/j.dib.2020.106160)
Supplement: Supplementary file 2 [file mmc2.zip › Tables S11 and S12.xlsx]

## Sheet: Table S11_Control
Table S11.Identification of peptides showing oxidation modification in undigested proteins after in vitro gastrointestinal digestion of control samples. (M) means methionine amino acid and (P) means proline amino acid.
Accessions	Names	Sequence	Modifications	Prec MW	Prec m/z	Theor MW	Theor m/z	BLAST NAME	BLAST ACCESSION
tr|A0A2I0MHQ9|A0A2I0MHQ9_COLLI; tr|A0A099Z6J9|A0A099Z6J9_TINGU; tr|A0A093R899|A0A093R899_PHACA; tr|A0A093NRD2|A0A093NRD2_PYGAD; tr|A0A093IJ18|A0A093IJ18_FULGA; tr|A0A093HN54|A0A093HN54_TYTAL; tr|A0A093FM66|A0A093FM66_GAVST; tr|A0A091SUX8|A0A091SUX8_PELCR; tr|A0A091Q3I8|A0A091Q3I8_LEPDC; tr|A0A091PI47|A0A091PI47_HALAL; tr|A0A091LP05|A0A091LP05_CATAU; tr|A0A087QJY7|A0A087QJY7_APTFO	Actin, aortic smooth muscle, transcript variant X1 OS=Columba livia OX=8932 GN=A306_00004770 PE=3 SV=1; Actin, alpha skeletal muscle B OS=Tinamus guttatus OX=94827 GN=N309_09237 PE=3 SV=1; Actin, alpha skeletal muscle B OS=Phalacrocorax carbo OX=9209 GN=N336_02092 PE=3 SV=1; Actin, alpha skeletal muscle B OS=Pygoscelis adeliae OX=9238 GN=AS28_03729 PE=3 SV=1; Actin, alpha skeletal muscle B OS=Ful…	EITALAPSTMK	Oxidation(M)@10	1176.62	589.317	1176.61	589.31
tr|A0A2I0MHQ9|A0A2I0MHQ9_COLLI; tr|A0A099Z6J9|A0A099Z6J9_TINGU; tr|A0A093R899|A0A093R899_PHACA; tr|A0A093NRD2|A0A093NRD2_PYGAD; tr|A0A093IJ18|A0A093IJ18_FULGA; tr|A0A093HN54|A0A093HN54_TYTAL; tr|A0A093FM66|A0A093FM66_GAVST; tr|A0A091SUX8|A0A091SUX8_PELCR; tr|A0A091Q3I8|A0A091Q3I8_LEPDC; tr|A0A091PI47|A0A091PI47_HALAL; tr|A0A091LP05|A0A091LP05_CATAU; tr|A0A087QJY7|A0A087QJY7_APTFO	Actin, aortic smooth muscle, transcript variant X1 OS=Columba livia OX=8932 GN=A306_00004770 PE=3 SV=1; Actin, alpha skeletal muscle B OS=Tinamus guttatus OX=94827 GN=N309_09237 PE=3 SV=1; Actin, alpha skeletal muscle B OS=Phalacrocorax carbo OX=9209 GN=N336_02092 PE=3 SV=1; Actin, alpha skeletal muscle B OS=Pygoscelis adeliae OX=9238 GN=AS28_03729 PE=3 SV=1; Actin, alpha skeletal muscle B OS=Ful…	HQGVMVGMGQK	Oxidation(M)@5	1186.56	594.286	1186.56	594.287
tr|A0A2I0MHQ9|A0A2I0MHQ9_COLLI; tr|A0A099Z6J9|A0A099Z6J9_TINGU; tr|A0A093R899|A0A093R899_PHACA; tr|A0A093NRD2|A0A093NRD2_PYGAD; tr|A0A093IJ18|A0A093IJ18_FULGA; tr|A0A093HN54|A0A093HN54_TYTAL; tr|A0A093FM66|A0A093FM66_GAVST; tr|A0A091SUX8|A0A091SUX8_PELCR; tr|A0A091Q3I8|A0A091Q3I8_LEPDC; tr|A0A091PI47|A0A091PI47_HALAL; tr|A0A091LP05|A0A091LP05_CATAU; tr|A0A087QJY7|A0A087QJY7_APTFO	Actin, aortic smooth muscle, transcript variant X1 OS=Columba livia OX=8932 GN=A306_00004770 PE=3 SV=1; Actin, alpha skeletal muscle B OS=Tinamus guttatus OX=94827 GN=N309_09237 PE=3 SV=1; Actin, alpha skeletal muscle B OS=Phalacrocorax carbo OX=9209 GN=N336_02092 PE=3 SV=1; Actin, alpha skeletal muscle B OS=Pygoscelis adeliae OX=9238 GN=AS28_03729 PE=3 SV=1; Actin, alpha skeletal muscle B OS=Ful…	HQGVMVGMGQK	Oxidation(M)@5; Oxidation(M)@8	1202.55	602.282	1202.55	602.284
tr|A0A2I0MHQ9|A0A2I0MHQ9_COLLI; tr|A0A099Z6J9|A0A099Z6J9_TINGU; tr|A0A093R899|A0A093R899_PHACA; tr|A0A093NRD2|A0A093NRD2_PYGAD; tr|A0A093IJ18|A0A093IJ18_FULGA; tr|A0A093HN54|A0A093HN54_TYTAL; tr|A0A093FM66|A0A093FM66_GAVST; tr|A0A091SUX8|A0A091SUX8_PELCR; tr|A0A091Q3I8|A0A091Q3I8_LEPDC; tr|A0A091PI47|A0A091PI47_HALAL; tr|A0A091LP05|A0A091LP05_CATAU; tr|A0A087QJY7|A0A087QJY7_APTFO	Actin, aortic smooth muscle, transcript variant X1 OS=Columba livia OX=8932 GN=A306_00004770 PE=3 SV=1; Actin, alpha skeletal muscle B OS=Tinamus guttatus OX=94827 GN=N309_09237 PE=3 SV=1; Actin, alpha skeletal muscle B OS=Phalacrocorax carbo OX=9209 GN=N336_02092 PE=3 SV=1; Actin, alpha skeletal muscle B OS=Pygoscelis adeliae OX=9238 GN=AS28_03729 PE=3 SV=1; Actin, alpha skeletal muscle B OS=Ful…	HQGVMVGMGQK	Oxidation(M)@8	1186.55	594.284	1186.56	594.287
tr|A0A093BL51|A0A093BL51_CHAPE	Actin, gamma-enteric smooth muscle OS=Chaetura pelagica OX=8897 GN=M959_11398 PE=3 SV=1	MYPGIADR	Oxidation(M)@1	937.434	469.724	937.433	469.724
tr|A0A093BL51|A0A093BL51_CHAPE	Actin, gamma-enteric smooth muscle OS=Chaetura pelagica OX=8897 GN=M959_11398 PE=3 SV=1	SGGTTMYPGIADR	Oxidation(M)@6	1340.6	671.308	1340.6	671.309
tr|A0A093BL51|A0A093BL51_CHAPE	Actin, gamma-enteric smooth muscle OS=Chaetura pelagica OX=8897 GN=M959_11398 PE=3 SV=1	SYELPDGQVITIGNER	Oxidation(P)@5; Cation:K(D)@6	1843.8	461.958	1843.84	461.966
tr|A0A093BL51|A0A093BL51_CHAPE	Actin, gamma-enteric smooth muscle OS=Chaetura pelagica OX=8897 GN=M959_11398 PE=3 SV=1	VAPEEHPTLLTEAPLNPK	Oxidation(P)@3; Cation:K(E)@5	2008.96	670.661	2008.99	670.67
tr|A0A093GYW8|A0A093GYW8_DRYPU	Alpha-enolase (Fragment) OS=Dryobates pubescens OX=118200 GN=N307_01470 PE=3 SV=1	HIADLAGNPEVILPVPAFNVINGGSHAGNK	Deamidated(N)@8; Oxidation(P)@9; Cation:K(E)@10; Oxidation(P)@14	3091.52	773.888	3091.51	773.885
tr|A0A093GYW8|A0A093GYW8_DRYPU	Alpha-enolase (Fragment) OS=Dryobates pubescens OX=118200 GN=N307_01470 PE=3 SV=1	MLEMDGTENK	Oxidation(M)@1; Dehydrated(E)@3	1164.48	583.247	1164.48	583.247
tr|A0A093GYW8|A0A093GYW8_DRYPU	Alpha-enolase (Fragment) OS=Dryobates pubescens OX=118200 GN=N307_01470 PE=3 SV=1	MLEMDGTENK	Oxidation(M)@4	1182.49	592.25	1182.49	592.252
tr|A0A093GYW8|A0A093GYW8_DRYPU	Alpha-enolase (Fragment) OS=Dryobates pubescens OX=118200 GN=N307_01470 PE=3 SV=1	YGKDATNVGDEGGFAPNILENKEALELLK	Oxidation(P)@16; Deamidated(N)@21	3121.52	1041.51	3121.55	1041.52
tr|A0A093QF41|A0A093QF41_9PASS	Alpha-enolase OS=Manacus vitellinus OX=328815 GN=N305_00919 PE=3 SV=1	DQLADLYKGFVKGYPVVSIEDPFDQDDWAAWKKFTGSAGIQVVGDDLTVTNPKR	Delta:H(2)C(2)(K)@12; Oxidation(W)@28	6041.05	864.014	6041.02	864.01
tr|A0A093RU69|A0A093RU69_9PASS	Beta-enolase (Fragment) OS=Manacus vitellinus OX=328815 GN=N305_06455 PE=3 SV=1	DATNVGDEGGFAPN	Oxidation(P)@13; Deamidated(N)@14	1379.59	690.804	1379.55	690.781
tr|A0A093RU69|A0A093RU69_9PASS	Beta-enolase (Fragment) OS=Manacus vitellinus OX=328815 GN=N305_06455 PE=3 SV=1	EGKYDLDFKSPPDPK	Glu->pyro-Glu@N-term; Dioxidation(F)@8	1748.83	583.952	1748.83	583.949
tr|A0A093RU69|A0A093RU69_9PASS	Beta-enolase (Fragment) OS=Manacus vitellinus OX=328815 GN=N305_06455 PE=3 SV=1	RAAVPSGASTGIHEALELR	Carbamyl@N-term; Oxidation(P)@5	1993.04	665.353	1993.03	665.352
sp|P07322|ENOB_CHICK	Beta-enolase OS=Gallus gallus OX=9031 GN=ENO3 PE=1 SV=3	AAVPSGASTGIHEALEPR	Oxidation(P)@17	1777.92	889.97	1777.9	889.955
sp|P07322|ENOB_CHICK	Beta-enolase OS=Gallus gallus OX=9031 GN=ENO3 PE=1 SV=3	AAVPSGASTGIHEALEPRDGDKKR	Oxidation(P)@4	2477.3	496.468	2477.26	496.46
sp|P07322|ENOB_CHICK	Beta-enolase OS=Gallus gallus OX=9031 GN=ENO3 PE=1 SV=3	AMQEFMVLPVGAASFHDAMR	Oxidation(M)@19	2223.03	742.017	2223.03	742.016
sp|P07322|ENOB_CHICK	Beta-enolase OS=Gallus gallus OX=9031 GN=ENO3 PE=1 SV=3	AMQEFMVLPVGAASFHDAMR	Oxidation(M)@6	2223.03	742.016	2223.03	742.016
sp|P07322|ENOB_CHICK	Beta-enolase OS=Gallus gallus OX=9031 GN=ENO3 PE=1 SV=3	GFIKDYPVVSIEDPFDQDDWEAWK	Oxidation(P)@14; Cation:K(D)@16	2952.25	985.092	2952.29	985.104
sp|P07322|ENOB_CHICK	Beta-enolase OS=Gallus gallus OX=9031 GN=ENO3 PE=1 SV=3	LAMQEFMVLPVGAASFHDAMR	Oxidation(M)@20	2336.11	779.712	2336.11	779.711
sp|P07322|ENOB_CHICK	Beta-enolase OS=Gallus gallus OX=9031 GN=ENO3 PE=1 SV=3	LAMQEFMVLPVGAASFHDAMR	Oxidation(M)@3	2336.12	779.713	2336.11	779.711
sp|P07322|ENOB_CHICK	Beta-enolase OS=Gallus gallus OX=9031 GN=ENO3 PE=1 SV=3	LAMQEFMVLPVGAASFHDAMR	Oxidation(M)@7	2336.11	779.71	2336.11	779.711
sp|P07322|ENOB_CHICK	Beta-enolase OS=Gallus gallus OX=9031 GN=ENO3 PE=1 SV=3	MIEMDGTENK	Oxidation(M)@1; Dehydrated(E)@3	1164.48	583.247	1164.48	583.247
sp|P07322|ENOB_CHICK	Beta-enolase OS=Gallus gallus OX=9031 GN=ENO3 PE=1 SV=3	MIEMDGTENK	Oxidation(M)@4	1182.49	592.25	1182.49	592.252
sp|P07322|ENOB_CHICK	Beta-enolase OS=Gallus gallus OX=9031 GN=ENO3 PE=1 SV=3	MVLPVGAASFHDAMR	Oxidation(M)@1	1616.78	539.933	1616.78	539.934
sp|P07322|ENOB_CHICK	Beta-enolase OS=Gallus gallus OX=9031 GN=ENO3 PE=1 SV=3	MVLPVGAASFHDAMR	Oxidation(M)@14	1616.78	539.934	1616.78	539.934
sp|P07322|ENOB_CHICK	Beta-enolase OS=Gallus gallus OX=9031 GN=ENO3 PE=1 SV=3	VMIEMDGTENK	Oxidation(M)@2	1281.56	641.787	1281.56	641.786
sp|P07322|ENOB_CHICK	Beta-enolase OS=Gallus gallus OX=9031 GN=ENO3 PE=1 SV=3	VMIEMDGTENK	Oxidation(M)@5	1281.56	641.786	1281.56	641.786
sp|P02457|CO1A1_CHICK	Collagen alpha-1(I) chain OS=Gallus gallus OX=9031 GN=COL1A1 PE=1 SV=3	AGLPGPAGER	Oxidation(P)@4	939.498	470.756	939.477	470.746
sp|P02457|CO1A1_CHICK	Collagen alpha-1(I) chain OS=Gallus gallus OX=9031 GN=COL1A1 PE=1 SV=3	DGAAGPKGDRGETGPAGPPGAPGAPGAPGPVGPAGK	Oxidation(P)@19; Oxidation(P)@22; Oxidation(P)@25; Oxidation(P)@28	3108.49	778.129	3108.49	778.129
sp|P02457|CO1A1_CHICK	Collagen alpha-1(I) chain OS=Gallus gallus OX=9031 GN=COL1A1 PE=1 SV=3	DGLNGLPGPIGPPGPR	Deamidated(N)@4; Oxidation(P)@7; Oxidation(P)@13; Oxidation(P)@15	1561.76	781.888	1561.77	781.894
sp|P02457|CO1A1_CHICK	Collagen alpha-1(I) chain OS=Gallus gallus OX=9031 GN=COL1A1 PE=1 SV=3	DGLNGLPGPIGPPGPR	Oxidation(P)@7; Oxidation(P)@12; Oxidation(P)@13	1560.79	781.402	1560.79	781.402
sp|P02457|CO1A1_CHICK	Collagen alpha-1(I) chain OS=Gallus gallus OX=9031 GN=COL1A1 PE=1 SV=3	DGLNGLPGPIGPPGPR	Oxidation(P)@7; Oxidation(P)@15	1544.79	773.403	1544.79	773.405
sp|P02457|CO1A1_CHICK	Collagen alpha-1(I) chain OS=Gallus gallus OX=9031 GN=COL1A1 PE=1 SV=3	GAAGEPGKPGER	Oxidation(P)@6	1140.55	571.283	1140.55	571.283
sp|P02457|CO1A1_CHICK	Collagen alpha-1(I) chain OS=Gallus gallus OX=9031 GN=COL1A1 PE=1 SV=3	GAAGEPGKPGER	Oxidation(P)@6; Oxidation(P)@9	1156.55	579.28	1156.55	579.281
sp|P02457|CO1A1_CHICK	Collagen alpha-1(I) chain OS=Gallus gallus OX=9031 GN=COL1A1 PE=1 SV=3	GAAGLPGAK	Oxidation(P)@6; Delta:H(2)C(2)(K)@9	782.419	392.217	782.429	392.222
sp|P02457|CO1A1_CHICK	Collagen alpha-1(I) chain OS=Gallus gallus OX=9031 GN=COL1A1 PE=1 SV=3	GADGAPGKDGLR	Oxidation(P)@6	1128.55	565.283	1128.55	565.283
sp|P02457|CO1A1_CHICK	Collagen alpha-1(I) chain OS=Gallus gallus OX=9031 GN=COL1A1 PE=1 SV=3	GAPGPPGAVGA	Oxidation(P)@3; Oxidation(P)@6	881.426	441.721	881.424	441.719
sp|P02457|CO1A1_CHICK	Collagen alpha-1(I) chain OS=Gallus gallus OX=9031 GN=COL1A1 PE=1 SV=3	GAPGPPGAVGAAGK	Oxidation(P)@3	1121.58	561.799	1121.58	561.799
sp|P02457|CO1A1_CHICK	Collagen alpha-1(I) chain OS=Gallus gallus OX=9031 GN=COL1A1 PE=1 SV=3	GAPGPPGAVGAAGK	Oxidation(P)@3; Oxidation(P)@6	1137.58	569.796	1137.58	569.796
sp|P02457|CO1A1_CHICK	Collagen alpha-1(I) chain OS=Gallus gallus OX=9031 GN=COL1A1 PE=1 SV=3	GATGAPGIAGAPGFPGAR	Oxidation(P)@6; Oxidation(P)@12; Oxidation(P)@15	1571.77	786.89	1571.77	786.892
sp|P02457|CO1A1_CHICK	Collagen alpha-1(I) chain OS=Gallus gallus OX=9031 GN=COL1A1 PE=1 SV=3	GDRGETGPAGPPGAPGAPGAPGPVGPAGK	Oxidation(P)@12; Oxidation(P)@15; Oxidation(P)@18; Oxidation(P)@21	2512.19	838.403	2512.19	838.405
sp|P02457|CO1A1_CHICK	Collagen alpha-1(I) chain OS=Gallus gallus OX=9031 GN=COL1A1 PE=1 SV=3	GEPGPAGLPGPAGER	Oxidation(P)@3; Oxidation(P)@9	1392.66	697.339	1392.66	697.339
sp|P02457|CO1A1_CHICK	Collagen alpha-1(I) chain OS=Gallus gallus OX=9031 GN=COL1A1 PE=1 SV=3	GEPGPAGVQGPPGPAGEEGK	Oxidation(P)@3; Oxidation(P)@12	1818.85	910.431	1818.84	910.427
sp|P02457|CO1A1_CHICK	Collagen alpha-1(I) chain OS=Gallus gallus OX=9031 GN=COL1A1 PE=1 SV=3	GEPGSPGENGAPGQMGPR	Oxidation(P)@3; Oxidation(P)@6; Oxidation(M)@15	1741.73	871.871	1741.73	871.874
sp|P02457|CO1A1_CHICK	Collagen alpha-1(I) chain OS=Gallus gallus OX=9031 GN=COL1A1 PE=1 SV=3	GEPGSPGENGAPGQMGPR	Oxidation(P)@3; Oxidation(P)@6; Oxidation(P)@12	1741.73	871.873	1741.73	871.874
sp|P02457|CO1A1_CHICK	Collagen alpha-1(I) chain OS=Gallus gallus OX=9031 GN=COL1A1 PE=1 SV=3	GETGPAGPAGPPGPAGAR	Oxidation(P)@12	1531.74	766.876	1531.74	766.876
sp|P02457|CO1A1_CHICK	Collagen alpha-1(I) chain OS=Gallus gallus OX=9031 GN=COL1A1 PE=1 SV=3	GETGPAGPPGAPGAPGAPGPVGPAGK	Oxidation(P)@9; Oxidation(P)@12; Oxidation(P)@15; Oxidation(P)@18	2184.05	1093.03	2184.04	1093.03
sp|P02457|CO1A1_CHICK	Collagen alpha-1(I) chain OS=Gallus gallus OX=9031 GN=COL1A1 PE=1 SV=3	GFPGADGIAGPK	Oxidation(P)@3	1101.55	551.78	1101.55	551.78
sp|P02457|CO1A1_CHICK	Collagen alpha-1(I) chain OS=Gallus gallus OX=9031 GN=COL1A1 PE=1 SV=3	GFPGADGIAGPKGPPGER	Oxidation(P)@3; Oxidation(P)@14	1710.84	571.289	1710.83	571.285
sp|P02457|CO1A1_CHICK	Collagen alpha-1(I) chain OS=Gallus gallus OX=9031 GN=COL1A1 PE=1 SV=3	GFPGADGIAGPKGPPGER	Oxidation(P)@3; Oxidation(P)@15	1710.83	571.284	1710.83	571.285
sp|P02457|CO1A1_CHICK	Collagen alpha-1(I) chain OS=Gallus gallus OX=9031 GN=COL1A1 PE=1 SV=3	GFPGLPGPSGEPGK	Oxidation(P)@3; Oxidation(P)@6	1327.64	664.826	1327.64	664.828
sp|P02457|CO1A1_CHICK	Collagen alpha-1(I) chain OS=Gallus gallus OX=9031 GN=COL1A1 PE=1 SV=3	GFPGLPGPSGEPGK	Oxidation(P)@3; Oxidation(P)@6; Oxidation(P)@12	1343.63	672.824	1343.64	672.825
sp|P02457|CO1A1_CHICK	Collagen alpha-1(I) chain OS=Gallus gallus OX=9031 GN=COL1A1 PE=1 SV=3	GFSGLQGPPGPPGAPGEQGPSGASGPAGPR	Oxidation(P)@9; Oxidation(P)@12; Oxidation(P)@15	2688.25	897.092	2688.25	897.092
sp|P02457|CO1A1_CHICK	Collagen alpha-1(I) chain OS=Gallus gallus OX=9031 GN=COL1A1 PE=1 SV=3	GFSGLQGPPGPPGAPGEQGPSGASGPAGPR	Oxidation(P)@9; Oxidation(P)@15	2672.26	891.76	2672.26	891.76
sp|P02457|CO1A1_CHICK	Collagen alpha-1(I) chain OS=Gallus gallus OX=9031 GN=COL1A1 PE=1 SV=3	GLTGPIGPPGPAGAPGDK	Oxidation(P)@9; Oxidation(P)@15	1589.79	795.904	1589.8	795.91
sp|P02457|CO1A1_CHICK	Collagen alpha-1(I) chain OS=Gallus gallus OX=9031 GN=COL1A1 PE=1 SV=3	GLTGPIGPPGPAGAPGDKGEAGPPGPAGPTGAR	Oxidation(P)@11; Oxidation(P)@15; Oxidation(P)@24	2878.43	960.484	2878.42	960.481
sp|P02457|CO1A1_CHICK	Collagen alpha-1(I) chain OS=Gallus gallus OX=9031 GN=COL1A1 PE=1 SV=3	GLTGPIGPPGPAGAPGDKGEAGPPGPAGPTGAR	Oxidation(P)@9; Oxidation(P)@11; Oxidation(P)@15; Oxidation(P)@24	2894.43	965.816	2894.42	965.813
sp|P02457|CO1A1_CHICK	Collagen alpha-1(I) chain OS=Gallus gallus OX=9031 GN=COL1A1 PE=1 SV=3	GLTGPIGPPGPAGAPGDKGEAGPPGPAGPTGAR	Oxidation(P)@9; Oxidation(P)@15; Oxidation(P)@24	2878.42	960.48	2878.42	960.481
sp|P02457|CO1A1_CHICK	Collagen alpha-1(I) chain OS=Gallus gallus OX=9031 GN=COL1A1 PE=1 SV=3	GLTGSPGSPGPDGK	Oxidation(P)@6; Oxidation(P)@9	1257.58	629.797	1257.58	629.799
sp|P02457|CO1A1_CHICK	Collagen alpha-1(I) chain OS=Gallus gallus OX=9031 GN=COL1A1 PE=1 SV=3	GPAGPPGKNGDDGEAGKPGRPGQR	Oxidation(P)@6; Oxidation(P)@18; Oxidation(P)@21; Deamidated(Q)@23	2320.08	581.027	2320.08	581.027
sp|P02457|CO1A1_CHICK	Collagen alpha-1(I) chain OS=Gallus gallus OX=9031 GN=COL1A1 PE=1 SV=3	GPAGPQGPR	Oxidation(P)@2	851.425	426.72	851.425	426.72
sp|P02457|CO1A1_CHICK	Collagen alpha-1(I) chain OS=Gallus gallus OX=9031 GN=COL1A1 PE=1 SV=3	GPAGPQGPRGDK	Oxidation(P)@2; Oxidation(P)@8	1167.55	584.78	1167.56	584.789
sp|P02457|CO1A1_CHICK	Collagen alpha-1(I) chain OS=Gallus gallus OX=9031 GN=COL1A1 PE=1 SV=3	GPAGPQGPRGDKGETGEQGDR	Oxidation(P)@8	2080.96	694.661	2080.95	694.658
sp|P02457|CO1A1_CHICK	Collagen alpha-1(I) chain OS=Gallus gallus OX=9031 GN=COL1A1 PE=1 SV=3	GPIGPPGPAGAPGDK	Oxidation(P)@2; Oxidation(P)@6	1318.66	660.338	1318.65	660.333
sp|P02457|CO1A1_CHICK	Collagen alpha-1(I) chain OS=Gallus gallus OX=9031 GN=COL1A1 PE=1 SV=3	GPPGPMGPPGLAGPPGEAGR	Oxidation(P)@3; Oxidation(P)@14	1799.86	900.938	1799.86	900.939
sp|P02457|CO1A1_CHICK	Collagen alpha-1(I) chain OS=Gallus gallus OX=9031 GN=COL1A1 PE=1 SV=3	GPPGPMGPPGLAGPPGEAGR	Oxidation(P)@3; Oxidation(P)@15	1799.87	900.941	1799.86	900.939
sp|P02457|CO1A1_CHICK	Collagen alpha-1(I) chain OS=Gallus gallus OX=9031 GN=COL1A1 PE=1 SV=3	GPPGPMGPPGLAGPPGEAGR	Oxidation(P)@3; Oxidation(P)@9; Oxidation(P)@14; Oxidation(P)@15	1831.85	916.93	1831.85	916.933
sp|P02457|CO1A1_CHICK	Collagen alpha-1(I) chain OS=Gallus gallus OX=9031 GN=COL1A1 PE=1 SV=3	GPPGPMGPPGLAGPPGEAGR	Oxidation(P)@3; Oxidation(P)@9; Oxidation(P)@15	1815.86	908.938	1815.86	908.936
sp|P02457|CO1A1_CHICK	Collagen alpha-1(I) chain OS=Gallus gallus OX=9031 GN=COL1A1 PE=1 SV=3	GPPGPQGAR	Oxidation(P)@3	851.425	426.72	851.425	426.72
sp|P02457|CO1A1_CHICK	Collagen alpha-1(I) chain OS=Gallus gallus OX=9031 GN=COL1A1 PE=1 SV=3	GPPGSAGAAGK	Oxidation(P)@3	884.435	443.225	884.435	443.225
sp|P02457|CO1A1_CHICK	Collagen alpha-1(I) chain OS=Gallus gallus OX=9031 GN=COL1A1 PE=1 SV=3	GPPGSAGAAGKDGLNGLPGPIGPPGPR	Oxidation(P)@3; Oxidation(P)@18; Oxidation(P)@24; Oxidation(P)@26	2427.2	810.075	2427.21	810.079
sp|P02457|CO1A1_CHICK	Collagen alpha-1(I) chain OS=Gallus gallus OX=9031 GN=COL1A1 PE=1 SV=3	GPSGPQGPSGAPGPK	Oxidation(P)@12	1305.63	653.822	1305.63	653.823
sp|P02457|CO1A1_CHICK	Collagen alpha-1(I) chain OS=Gallus gallus OX=9031 GN=COL1A1 PE=1 SV=3	GPSGPQGPSGAPGPK	Oxidation(P)@12; Oxidation(P)@14	1321.62	661.816	1321.63	661.82
sp|P02457|CO1A1_CHICK	Collagen alpha-1(I) chain OS=Gallus gallus OX=9031 GN=COL1A1 PE=1 SV=3	GPSGPQGPSGAPGPK	Oxidation(P)@14; Delta:H(2)C(2)(K)@15	1331.64	666.83	1331.65	666.831
sp|P02457|CO1A1_CHICK	Collagen alpha-1(I) chain OS=Gallus gallus OX=9031 GN=COL1A1 PE=1 SV=3	GPSGPQGPSGAPGPK	Oxidation(P)@2; Oxidation(P)@12; Oxidation(P)@14; Delta:H(2)C(2)(K)@15	1363.63	682.823	1363.64	682.826
sp|P02457|CO1A1_CHICK	Collagen alpha-1(I) chain OS=Gallus gallus OX=9031 GN=COL1A1 PE=1 SV=3	GQAGVMGFPGPK	Oxidation(P)@9	1160.61	581.312	1160.56	581.29
sp|P02457|CO1A1_CHICK	Collagen alpha-1(I) chain OS=Gallus gallus OX=9031 GN=COL1A1 PE=1 SV=3	GQAGVMGFPGPK	Oxidation(P)@9; Oxidation(P)@11	1176.56	589.288	1176.56	589.287
sp|P02457|CO1A1_CHICK	Collagen alpha-1(I) chain OS=Gallus gallus OX=9031 GN=COL1A1 PE=1 SV=3	GRPGPSGPAGAR	Oxidation(P)@3	1094.56	365.86	1094.56	365.86
sp|P02457|CO1A1_CHICK	Collagen alpha-1(I) chain OS=Gallus gallus OX=9031 GN=COL1A1 PE=1 SV=3	GSAGPPGATGFPGAAGR	Oxidation(P)@6; Oxidation(P)@12	1458.68	730.35	1458.69	730.35
sp|P02457|CO1A1_CHICK	Collagen alpha-1(I) chain OS=Gallus gallus OX=9031 GN=COL1A1 PE=1 SV=3	GSPGADGPIGAPGTPGPQGIAGQR	Oxidation(P)@3; Oxidation(P)@12; Oxidation(P)@15	2162.04	1082.03	2162.04	1082.02
sp|P02457|CO1A1_CHICK	Collagen alpha-1(I) chain OS=Gallus gallus OX=9031 GN=COL1A1 PE=1 SV=3	GSPGAVGPK	Oxidation(P)@3	784.409	393.212	784.408	393.211
sp|P02457|CO1A1_CHICK	Collagen alpha-1(I) chain OS=Gallus gallus OX=9031 GN=COL1A1 PE=1 SV=3	GSPGEAGRPGEAGLPGA	Oxidation(P)@3; Oxidation(P)@9; Oxidation(P)@15	1526.7	764.356	1526.7	764.355
sp|P02457|CO1A1_CHICK	Collagen alpha-1(I) chain OS=Gallus gallus OX=9031 GN=COL1A1 PE=1 SV=3	GVQGPPGPQGPR	Oxidation(P)@6	1161.57	581.791	1161.59	581.802
sp|P02457|CO1A1_CHICK	Collagen alpha-1(I) chain OS=Gallus gallus OX=9031 GN=COL1A1 PE=1 SV=3	NGDRGETGPAGPAGPPGPAGAR	Deamidated(N)@1; Oxidation(P)@16	1974.93	659.317	1974.91	659.312
sp|P02457|CO1A1_CHICK	Collagen alpha-1(I) chain OS=Gallus gallus OX=9031 GN=COL1A1 PE=1 SV=3	SGPQGPSGAPGPK	Oxidation(P)@10; Oxidation(P)@12	1167.56	584.789	1167.55	584.783
sp|P02457|CO1A1_CHICK	Collagen alpha-1(I) chain OS=Gallus gallus OX=9031 GN=COL1A1 PE=1 SV=3	TGPIGPPGPAGAPGDK	Oxidation(P)@7; Oxidation(P)@13	1419.7	710.858	1419.7	710.857
sp|P02457|CO1A1_CHICK	Collagen alpha-1(I) chain OS=Gallus gallus OX=9031 GN=COL1A1 PE=1 SV=3	VGPPGPSGNIGLPGPPGPAGK	Oxidation(P)@4; Oxidation(P)@13; Oxidation(P)@16; Oxidation(P)@18	1885.95	943.984	1885.95	943.984
sp|P02467|CO1A2_CHICK	Collagen alpha-2(I) chain OS=Gallus gallus OX=9031 GN=COL1A2 PE=1 SV=3	AGEDGHPGKPGRPGER	Oxidation(P)@7; Oxidation(P)@10; Oxidation(P)@13	1663.77	555.597	1663.77	555.596
sp|P02467|CO1A2_CHICK	Collagen alpha-2(I) chain OS=Gallus gallus OX=9031 GN=COL1A2 PE=1 SV=3	AGPGGIPGER	Oxidation(P)@7	925.464	463.739	925.462	463.738
sp|P02467|CO1A2_CHICK	Collagen alpha-2(I) chain OS=Gallus gallus OX=9031 GN=COL1A2 PE=1 SV=3	DGAPGFKGER	Oxidation(P)@4	1048.49	525.252	1048.49	525.254
sp|P02467|CO1A2_CHICK	Collagen alpha-2(I) chain OS=Gallus gallus OX=9031 GN=COL1A2 PE=1 SV=3	EGPVGFPGADGR	Oxidation(P)@7	1173.54	587.778	1173.54	587.778
sp|P02467|CO1A2_CHICK	Collagen alpha-2(I) chain OS=Gallus gallus OX=9031 GN=COL1A2 PE=1 SV=3	GAAGLPGVAGAPGLPGPR	Oxidation(P)@6; Oxidation(P)@12; Oxidation(P)@15	1561.82	781.917	1561.82	781.918
sp|P02467|CO1A2_CHICK	Collagen alpha-2(I) chain OS=Gallus gallus OX=9031 GN=COL1A2 PE=1 SV=3	GAAGLPGVAGAPGLPGPR	Oxidation(P)@6; Oxidation(P)@12; Oxidation(P)@17	1561.82	781.918	1561.82	781.918
sp|P02467|CO1A2_CHICK	Collagen alpha-2(I) chain OS=Gallus gallus OX=9031 GN=COL1A2 PE=1 SV=3	GAPGLPGPR	Oxidation(P)@3; Oxidation(P)@6	852.45	427.232	852.445	427.23
sp|P02467|CO1A2_CHICK	Collagen alpha-2(I) chain OS=Gallus gallus OX=9031 GN=COL1A2 PE=1 SV=3	GAPGNPGPSGALGAPGPHGQVGPSGKPGNR	Oxidation(P)@3; Oxidation(P)@15; Oxidation(P)@27	2692.31	674.085	2692.31	674.084
sp|P02467|CO1A2_CHICK	Collagen alpha-2(I) chain OS=Gallus gallus OX=9031 GN=COL1A2 PE=1 SV=3	GAPGNPGPSGALGAPGPHGQVGPSGKPGNR	Oxidation(P)@3; Oxidation(P)@6; Oxidation(P)@15; Oxidation(P)@27	2708.3	678.083	2708.3	678.083
sp|P02467|CO1A2_CHICK	Collagen alpha-2(I) chain OS=Gallus gallus OX=9031 GN=COL1A2 PE=1 SV=3	GASGPVGAKGPNGDAGRPGEPGLMGPR	Oxidation(P)@5; Oxidation(P)@18; Oxidation(M)@24	2506.23	836.416	2506.2	836.407
sp|P02467|CO1A2_CHICK	Collagen alpha-2(I) chain OS=Gallus gallus OX=9031 GN=COL1A2 PE=1 SV=3	GDAGPPGMTGFPGAAGR	Oxidation(P)@6; Oxidation(P)@12	1546.68	774.349	1546.68	774.349
sp|P02467|CO1A2_CHICK	Collagen alpha-2(I) chain OS=Gallus gallus OX=9031 GN=COL1A2 PE=1 SV=3	GDPGPVGPVGPAGAFGPR	Oxidation(P)@3	1619.81	810.91	1619.81	810.91
sp|P02467|CO1A2_CHICK	Collagen alpha-2(I) chain OS=Gallus gallus OX=9031 GN=COL1A2 PE=1 SV=3	GDPGPVGPVGPAGAFGPR	Oxidation(P)@5	1619.81	540.942	1619.81	540.943
sp|P02467|CO1A2_CHICK	Collagen alpha-2(I) chain OS=Gallus gallus OX=9031 GN=COL1A2 PE=1 SV=3	GEPGNIGFPGPK	Oxidation(P)@3; Oxidation(P)@9	1200.58	601.295	1200.58	601.296
sp|P02467|CO1A2_CHICK	Collagen alpha-2(I) chain OS=Gallus gallus OX=9031 GN=COL1A2 PE=1 SV=3	GETGPAGPPGFQGLPGPSGPAGEAGKPGER	Oxidation(P)@9; Oxidation(P)@15; Oxidation(P)@27	2776.3	926.442	2776.31	926.442
sp|P02467|CO1A2_CHICK	Collagen alpha-2(I) chain OS=Gallus gallus OX=9031 GN=COL1A2 PE=1 SV=3	GETGPTGAIGPIGASGPPGPVGAAGPAGPR	Oxidation(P)@18	2538.28	847.1	2538.28	847.102
sp|P02467|CO1A2_CHICK	Collagen alpha-2(I) chain OS=Gallus gallus OX=9031 GN=COL1A2 PE=1 SV=3	GIPGPPGPAGPSGAR	Oxidation(P)@3; Oxidation(P)@6	1318.66	660.338	1318.66	660.339
sp|P02467|CO1A2_CHICK	Collagen alpha-2(I) chain OS=Gallus gallus OX=9031 GN=COL1A2 PE=1 SV=3	GLHGEFGVPGPAGPR	Oxidation(P)@9	1462.73	488.585	1462.73	488.585
sp|P02467|CO1A2_CHICK	Collagen alpha-2(I) chain OS=Gallus gallus OX=9031 GN=COL1A2 PE=1 SV=3	GLHGEFGVPGPAGPR	Oxidation(P)@9; Oxidation(P)@11	1478.73	740.371	1478.73	740.371
sp|P02467|CO1A2_CHICK	Collagen alpha-2(I) chain OS=Gallus gallus OX=9031 GN=COL1A2 PE=1 SV=3	GLPGADGR	Oxidation(P)@3	757.373	379.694	757.372	379.693
sp|P02467|CO1A2_CHICK	Collagen alpha-2(I) chain OS=Gallus gallus OX=9031 GN=COL1A2 PE=1 SV=3	GLPGAIGAPGPAGGAGDR	Oxidation(P)@3; Oxidation(P)@9	1521.75	761.882	1521.75	761.884
sp|P02467|CO1A2_CHICK	Collagen alpha-2(I) chain OS=Gallus gallus OX=9031 GN=COL1A2 PE=1 SV=3	GLPGAIGAPGPAGGAGDRGEGGPAGPAGPAGAR	Oxidation(P)@3; Oxidation(P)@11	2724.34	909.119	2724.33	909.118
sp|P02467|CO1A2_CHICK	Collagen alpha-2(I) chain OS=Gallus gallus OX=9031 GN=COL1A2 PE=1 SV=3	GLPGESGAVGPAGPIGSR	Oxidation(P)@3	1593.81	797.912	1593.81	797.913
sp|P02467|CO1A2_CHICK	Collagen alpha-2(I) chain OS=Gallus gallus OX=9031 GN=COL1A2 PE=1 SV=3	GLPGIAGATGEPGPLGVSGPPGAR	Oxidation(P)@3; Oxidation(P)@12; Oxidation(P)@21	2132.09	711.705	2132.09	711.703
sp|P02467|CO1A2_CHICK	Collagen alpha-2(I) chain OS=Gallus gallus OX=9031 GN=COL1A2 PE=1 SV=3	GLPGIAGATGEPGPLGVSGPPGAR	Oxidation(P)@3; Oxidation(P)@21	2116.09	706.37	2116.09	706.371
sp|P02467|CO1A2_CHICK	Collagen alpha-2(I) chain OS=Gallus gallus OX=9031 GN=COL1A2 PE=1 SV=3	GLPGLKGHNGLQGLPGLAGQHGDQGPPGNNGPAGPR	Oxidation(P)@3; Oxidation(H)@8; Oxidation(P)@15; Oxidation(P)@27	3455.7	864.933	3455.7	864.933
sp|P02467|CO1A2_CHICK	Collagen alpha-2(I) chain OS=Gallus gallus OX=9031 GN=COL1A2 PE=1 SV=3	GLPGQPGSPGPAGK	Oxidation(P)@3; Oxidation(P)@6; Oxidation(P)@9	1266.59	634.304	1266.62	634.318
sp|P02467|CO1A2_CHICK	Collagen alpha-2(I) chain OS=Gallus gallus OX=9031 GN=COL1A2 PE=1 SV=3	GLVGEPGPAGAK	Oxidation(P)@6	1067.56	534.787	1067.56	534.788
sp|P02467|CO1A2_CHICK	Collagen alpha-2(I) chain OS=Gallus gallus OX=9031 GN=COL1A2 PE=1 SV=3	GPKGETGPTGAIGPIGASGPPGPVGAAGPAGPR	Oxidation(P)@2; Oxidation(P)@21	2836.45	946.49	2836.45	946.49
sp|P02467|CO1A2_CHICK	Collagen alpha-2(I) chain OS=Gallus gallus OX=9031 GN=COL1A2 PE=1 SV=3	GPNGDAGRPGEPGLMGPR	Oxidation(P)@9; Dioxidation(M)@15	1781.82	594.948	1781.81	594.944
sp|P02467|CO1A2_CHICK	Collagen alpha-2(I) chain OS=Gallus gallus OX=9031 GN=COL1A2 PE=1 SV=3	GPNGDAGRPGEPGLMGPR	Oxidation(P)@9; Oxidation(P)@12	1765.83	883.924	1765.82	883.916
sp|P02467|CO1A2_CHICK	Collagen alpha-2(I) chain OS=Gallus gallus OX=9031 GN=COL1A2 PE=1 SV=3	GPPGPSGPPGKDGR	Oxidation(P)@3; Oxidation(P)@9	1306.63	654.321	1306.63	654.321
sp|P02467|CO1A2_CHICK	Collagen alpha-2(I) chain OS=Gallus gallus OX=9031 GN=COL1A2 PE=1 SV=3	GPPGPSGPPGKDGR	Oxidation(P)@9	1290.63	431.217	1290.63	431.218
sp|P02467|CO1A2_CHICK	Collagen alpha-2(I) chain OS=Gallus gallus OX=9031 GN=COL1A2 PE=1 SV=3	GPSGEAGAAGPPGTPGPQGILGAPGILGLPGSR	Oxidation(P)@11; Oxidation(P)@15; Oxidation(P)@24; Oxidation(P)@30	2926.49	976.504	2926.48	976.5
sp|P02467|CO1A2_CHICK	Collagen alpha-2(I) chain OS=Gallus gallus OX=9031 GN=COL1A2 PE=1 SV=3	GPSGPPGPDGNKGEPGNVGPAGAPGPAGPGGIPGER	Oxidation(P)@6; Oxidation(P)@15; Oxidation(P)@24; Oxidation(P)@33	3191.49	1064.84	3191.49	1064.84
sp|P02467|CO1A2_CHICK	Collagen alpha-2(I) chain OS=Gallus gallus OX=9031 GN=COL1A2 PE=1 SV=3	GPSGPVGSPGPNGAPGEAGR	Oxidation(P)@9; Oxidation(P)@15	1748.81	875.412	1748.81	875.411
sp|P02467|CO1A2_CHICK	Collagen alpha-2(I) chain OS=Gallus gallus OX=9031 GN=COL1A2 PE=1 SV=3	GPSGPVGSPGPNGAPGEAGRDGNPGNDGPPGR	Oxidation(P)@9; Oxidation(P)@15; Oxidation(P)@24; Oxidation(P)@30	2914.29	972.438	2914.28	972.435
sp|P02467|CO1A2_CHICK	Collagen alpha-2(I) chain OS=Gallus gallus OX=9031 GN=COL1A2 PE=1 SV=3	GVAGVPGGK	Oxidation(P)@6	756.41	379.212	756.413	379.214
sp|P02467|CO1A2_CHICK	Collagen alpha-2(I) chain OS=Gallus gallus OX=9031 GN=COL1A2 PE=1 SV=3	HGDQGPPGNNGPAGPR	Oxidation(P)@12	1542.68	772.35	1542.69	772.353
sp|P02467|CO1A2_CHICK	Collagen alpha-2(I) chain OS=Gallus gallus OX=9031 GN=COL1A2 PE=1 SV=3	HGDQGPPGNNGPAGPR	Oxidation(P)@15	1542.68	772.347	1542.69	772.353
sp|P02467|CO1A2_CHICK	Collagen alpha-2(I) chain OS=Gallus gallus OX=9031 GN=COL1A2 PE=1 SV=3	IGAPGPAGAR	Oxidation(P)@4	881.468	441.741	881.472	441.743
sp|P02467|CO1A2_CHICK	Collagen alpha-2(I) chain OS=Gallus gallus OX=9031 GN=COL1A2 PE=1 SV=3	NGLPGPIGPAGVR	Oxidation(P)@4	1219.67	610.84	1219.67	610.841
sp|P02467|CO1A2_CHICK	Collagen alpha-2(I) chain OS=Gallus gallus OX=9031 GN=COL1A2 PE=1 SV=3	TGEQGIAGPPGFAGEK	Oxidation(P)@10	1530.72	766.366	1530.73	766.373
sp|P02467|CO1A2_CHICK	Collagen alpha-2(I) chain OS=Gallus gallus OX=9031 GN=COL1A2 PE=1 SV=3	VGPIGPAGNRGEPGNIGFPGPK	Oxidation(P)@13; Oxidation(P)@19	2119.08	707.366	2119.08	707.368
sp|P02467|CO1A2_CHICK	Collagen alpha-2(I) chain OS=Gallus gallus OX=9031 GN=COL1A2 PE=1 SV=3	VGPPGPAGITGPPGPPGPAGK	Oxidation(P)@3; Oxidation(P)@4; Oxidation(P)@13; Oxidation(P)@16	1840.94	921.475	1840.93	921.473
tr|A6BM71|A6BM71_CHICK	Connectin (Fragment) OS=Gallus gallus OX=9031 GN=TTN PE=2 SV=1	TSVQLTWEPPLEDGGSPILGYIIER	Oxidation(W)@7; Cation:K(E)@8	2823.34	706.843	2823.37	706.851
tr|A6BM71|A6BM71_CHICK	Connectin (Fragment) OS=Gallus gallus OX=9031 GN=TTN PE=2 SV=1	VMDHVIDQEFSVPDL	Oxidation(M)@2	1758.82	880.419	1758.81	880.414
tr|A6BM71|A6BM71_CHICK	Connectin (Fragment) OS=Gallus gallus OX=9031 GN=TTN PE=2 SV=1	VPITGYPIPTATWSFGDQVLEEGGR	Oxidation(W)@13; Cation:K(D)@17	2743.26	686.822	2743.29	686.83
sp|P00565|KCRM_CHICK	Creatine kinase M-type OS=Gallus gallus OX=9031 GN=CKM PE=2 SV=1	AEEEFPDLSK	Oxidation(P)@6	1179.53	590.773	1179.53	590.772
sp|P00565|KCRM_CHICK	Creatine kinase M-type OS=Gallus gallus OX=9031 GN=CKM PE=2 SV=1	AMTEQEQQQLIDDHFLFDKPVSPL	Oxidation(M)@2	2844.37	949.13	2844.36	949.129
sp|P00565|KCRM_CHICK	Creatine kinase M-type OS=Gallus gallus OX=9031 GN=CKM PE=2 SV=1	AMTEQEQQQLIDDHFLFDKPVSPLLLASGMAR	Oxidation(H)@14; Cation:K(D)@18	3681.75	737.358	3681.76	737.359
sp|P00565|KCRM_CHICK	Creatine kinase M-type OS=Gallus gallus OX=9031 GN=CKM PE=2 SV=1	AMTEQEQQQLIDDHFLFDKPVSPLLLASGMAR	Oxidation(M)@2	3643.81	911.96	3643.8	911.958
sp|P00565|KCRM_CHICK	Creatine kinase M-type OS=Gallus gallus OX=9031 GN=CKM PE=2 SV=1	AMTEQEQQQLIDDHFLFDKPVSPLLLASGMAR	Oxidation(M)@30	3643.8	911.957	3643.8	911.958
sp|P00565|KCRM_CHICK	Creatine kinase M-type OS=Gallus gallus OX=9031 GN=CKM PE=2 SV=1	AVGAVFDISNADRLGFSEVEQVQMVVDGVK	Oxidation(M)@24	3194.61	799.659	3194.59	799.655
sp|P00565|KCRM_CHICK	Creatine kinase M-type OS=Gallus gallus OX=9031 GN=CKM PE=2 SV=1	DKETPSGFTLDDVIQTGVDNPGHPF	Cation:K(D)@19; Oxidation(H)@23	2739.18	685.802	2739.21	685.809
sp|P00565|KCRM_CHICK	Creatine kinase M-type OS=Gallus gallus OX=9031 GN=CKM PE=2 SV=1	DKETPSGFTLDDVIQTGVDNPGHPF	Cation:K(D)@19; Oxidation(P)@21	2739.18	685.802	2739.21	685.809
sp|P00565|KCRM_CHICK	Creatine kinase M-type OS=Gallus gallus OX=9031 GN=CKM PE=2 SV=1	DKETPSGFTLDDVIQTGVDNPGHPFIMTV	Oxidation(M)@27	3145.49	1049.5	3145.49	1049.5
sp|P00565|KCRM_CHICK	Creatine kinase M-type OS=Gallus gallus OX=9031 GN=CKM PE=2 SV=1	DKETPSGFTLDDVIQTGVDNPGHPFIMTVGCVAGDEESYEVFKDLFDPVIQDR	Deamidated(N)@20; Dioxidation(M)@27; Carbamidomethyl(C)@31	5931.77	1187.36	5931.73	1187.35
sp|P00565|KCRM_CHICK	Creatine kinase M-type OS=Gallus gallus OX=9031 GN=CKM PE=2 SV=1	FIMTVGCVAGDEESYEVFKDLFDPVIQDR	Oxidation(M)@3; Carbamidomethyl(C)@7	3394.61	849.659	3394.57	849.651
sp|P00565|KCRM_CHICK	Creatine kinase M-type OS=Gallus gallus OX=9031 GN=CKM PE=2 SV=1	IMTVGCVAGDEESYEVFKDLFDPVIQDR	Dioxidation(M)@2; Carbamidomethyl(C)@6	3263.45	1088.82	3263.5	1088.84
sp|P00565|KCRM_CHICK	Creatine kinase M-type OS=Gallus gallus OX=9031 GN=CKM PE=2 SV=1	KLEQNQPIDDMIPAQ	Cation:K(D)@10; Oxidation(M)@11	1792.78	897.395	1792.81	897.411
sp|P00565|KCRM_CHICK	Creatine kinase M-type OS=Gallus gallus OX=9031 GN=CKM PE=2 SV=1	KLEQNQPIDDMIPAQ	Oxidation(M)@11	1754.85	878.433	1754.85	878.433
sp|P00565|KCRM_CHICK	Creatine kinase M-type OS=Gallus gallus OX=9031 GN=CKM PE=2 SV=1	KLEQNQPIDDMIPAQK	Deamidated(Q)@4; Oxidation(M)@11	1883.9	628.976	1883.93	628.984
sp|P00565|KCRM_CHICK	Creatine kinase M-type OS=Gallus gallus OX=9031 GN=CKM PE=2 SV=1	KLEQNQPIDDMIPAQK	Oxidation(M)@11	1882.94	628.655	1882.95	628.656
sp|P00565|KCRM_CHICK	Creatine kinase M-type OS=Gallus gallus OX=9031 GN=CKM PE=2 SV=1	LEQNQPIDDMIPAQ	Oxidation(M)@10	1626.79	814.402	1626.76	814.385
sp|P00565|KCRM_CHICK	Creatine kinase M-type OS=Gallus gallus OX=9031 GN=CKM PE=2 SV=1	LGFSEVEQVQMVVDGVK	Oxidation(M)@11	1878.94	627.32	1878.94	627.32
sp|P00565|KCRM_CHICK	Creatine kinase M-type OS=Gallus gallus OX=9031 GN=CKM PE=2 SV=1	LMVEMEK	Oxidation(M)@2	894.42	448.217	894.419	448.217
sp|P00565|KCRM_CHICK	Creatine kinase M-type OS=Gallus gallus OX=9031 GN=CKM PE=2 SV=1	LMVEMEK	Oxidation(M)@5	894.42	448.217	894.419	448.217
sp|P00565|KCRM_CHICK	Creatine kinase M-type OS=Gallus gallus OX=9031 GN=CKM PE=2 SV=1	LRDKETPSGFTLDDVIQTGVDNPGHPF	Cation:K(D)@21; Oxidation(P)@23	3008.36	753.097	3008.39	753.105
sp|P00565|KCRM_CHICK	Creatine kinase M-type OS=Gallus gallus OX=9031 GN=CKM PE=2 SV=1	LRDKETPSGFTLDDVIQTGVDNPGHPFIMTVGCVAGDEESYEVFKDLFDPVIQDR	Deamidated(Q)@17; Deamidated(N)@22; Dioxidation(M)@29; Carbamidomethyl(C)@33	6201.93	1034.66	6201.9	1034.66
sp|P00565|KCRM_CHICK	Creatine kinase M-type OS=Gallus gallus OX=9031 GN=CKM PE=2 SV=1	LRDKETPSGFTLDDVIQTGVDNPGHPFIMTVGCVAGDEESYEVFKDLFDPVIQDR	Oxidation(P)@7; Dioxidation(M)@29; Carbamidomethyl(C)@33	6215.98	889.004	6215.93	888.997
sp|P00565|KCRM_CHICK	Creatine kinase M-type OS=Gallus gallus OX=9031 GN=CKM PE=2 SV=1	LRDKETPSGFTLDDVIQTGVDNPGHPFIMTVGCVAGDEESYEVFKDLFDPVIQDRH	Carbamidomethyl(C)@33; Oxidation(H)@56	6321.09	904.021	6320.99	904.007
sp|P00565|KCRM_CHICK	Creatine kinase M-type OS=Gallus gallus OX=9031 GN=CKM PE=2 SV=1	LRDKETPSGFTLDDVIQTGVDNPGHPFIMTVGCVAGDEESYEVFKDLFDPVIQDRH	Oxidation(M)@29; Carbamidomethyl(C)@33	6321.13	904.026	6320.99	904.007
sp|P00565|KCRM_CHICK	Creatine kinase M-type OS=Gallus gallus OX=9031 GN=CKM PE=2 SV=1	PFIMTVGCVAGDEESYEVFKDLFDPVIQDR	Oxidation(M)@4; Carbamidomethyl(C)@8	3491.57	873.9	3491.63	873.914
sp|P00565|KCRM_CHICK	Creatine kinase M-type OS=Gallus gallus OX=9031 GN=CKM PE=2 SV=1	RLRDKETPSGFTLDDVIQTGVDNPGHPFIMTVGCVAGDEESYEVFKDLFDPVIQDR	Carbamidomethyl@N-term; Delta:H(2)C(2)(H)@26; Oxidation(M)@30; Carbamidomethyl(C)@34	6423.1	918.593	6423.07	918.589
sp|P00565|KCRM_CHICK	Creatine kinase M-type OS=Gallus gallus OX=9031 GN=CKM PE=2 SV=1	YYPLKAMTEQEQQQLIDDHFLFDKPVSPLLLASGMAR	Oxidation(M)@7	4308.16	1078.05	4308.16	1078.05
sp|P00340|LDHA_CHICK	L-lactate dehydrogenase A chain OS=Gallus gallus OX=9031 GN=LDHA PE=1 SV=3	ALHPDMGTDADK	Oxidation(M)@6; Lys-loss@C-term	1157.47	579.74	1157.47	579.74
sp|P00340|LDHA_CHICK	L-lactate dehydrogenase A chain OS=Gallus gallus OX=9031 GN=LDHA PE=1 SV=3	MILKPDEEEK	Oxidation(M)@1	1246.61	624.31	1246.61	624.313
tr|A0A2I0MKA4|A0A2I0MKA4_COLLI; tr|A0A1V4K7U7|A0A1V4K7U7_PATFA; tr|A0A1V4K7T3|A0A1V4K7T3_PATFA	Myosin binding protein C, slow type OS=Columba livia OX=8932 GN=MYBPC1 PE=4 SV=1; Myosin-binding protein C, slow-type isoform A OS=Patagioenas fasciata monilis OX=372326 GN=MYBPC1 PE=4 SV=1; Myosin-binding protein C, slow-type isoform B OS=Patagioenas fasciata monilis OX=372326 GN=MYBPC1 PE=4 SV=1	VVDVPDPPQA	Oxidation(P)@8	1051.52	526.766	1051.52	526.767
tr|A0A091I1Y4|A0A091I1Y4_CALAN	Myosin heavy chain, skeletal muscle, adult OS=Calypte anna OX=9244 GN=N300_04961 PE=3 SV=1	MKGTLEDQIISANPLLEAFGNAK	Oxidation(M)@1	2475.25	826.089	2475.27	826.097
tr|A0A091I1Y4|A0A091I1Y4_CALAN	Myosin heavy chain, skeletal muscle, adult OS=Calypte anna OX=9244 GN=N300_04961 PE=3 SV=1	MSSDSEMAIFGEAAPYLR	Dethiomethyl(M)@1; Oxidation(M)@7	1941.87	971.942	1941.88	971.946
sp|P13538|MYSS_CHICK	Myosin heavy chain, skeletal muscle, adult OS=Gallus gallus OX=9031 PE=1 SV=4	ASPDAEMAAFGEAAPYLR	Delta:H(2)C(2)@N-term; Oxidation(P)@3	1907.87	954.943	1907.87	954.943
sp|P13538|MYSS_CHICK	Myosin heavy chain, skeletal muscle, adult OS=Gallus gallus OX=9031 PE=1 SV=4	KKLETDIVQIQSEMEDTIQEAR	Oxidation(M)@14; Cation:K(E)@15	2657.22	665.312	2657.26	665.323
sp|P13538|MYSS_CHICK	Myosin heavy chain, skeletal muscle, adult OS=Gallus gallus OX=9031 PE=1 SV=4	MFLWMVIR	Oxidation(M)@1	1110.58	556.3	1110.57	556.293
sp|P13538|MYSS_CHICK	Myosin heavy chain, skeletal muscle, adult OS=Gallus gallus OX=9031 PE=1 SV=4	MQGTLEDQIISANPLLEAFGNAK	Oxidation(M)@1	2475.25	826.089	2475.23	826.084
sp|P13538|MYSS_CHICK	Myosin heavy chain, skeletal muscle, adult OS=Gallus gallus OX=9031 PE=1 SV=4	MQGTLEDQIISANPLLEAFGNAK	Oxidation(P)@14; Cation:K(E)@17	2513.16	629.298	2513.19	629.304
sp|P13538|MYSS_CHICK	Myosin heavy chain, skeletal muscle, adult OS=Gallus gallus OX=9031 PE=1 SV=4	SILEEECMFPK	Carbamidomethyl(C)@7; Oxidation(M)@8	1397.63	699.82	1397.62	699.818
sp|P02604|MLE1_CHICK	Myosin light chain 1, skeletal muscle isoform OS=Gallus gallus OX=9031 PE=1 SV=3	APAPAPAPAPAP	Oxidation(P)@6	1042.59	522.301	1042.54	522.28
sp|P02604|MLE1_CHICK	Myosin light chain 1, skeletal muscle isoform OS=Gallus gallus OX=9031 PE=1 SV=3	KITFEEFLPMLQAAANNKDQGTFEDFVEGLR	Oxidation(M)@10; Cation:K(D)@19	3611.66	903.923	3611.7	903.932
tr|A0A1V4JKX8|A0A1V4JKX8_PATFA	Nuclear pore complex protein Nup133 OS=Patagioenas fasciata monilis OX=372326 GN=NUP133 PE=3 SV=1	MSGGTTMYPGIADR	Oxidation(M)@1	1471.65	736.831	1471.64	736.829
tr|A0A1V4JKX8|A0A1V4JKX8_PATFA	Nuclear pore complex protein Nup133 OS=Patagioenas fasciata monilis OX=372326 GN=NUP133 PE=3 SV=1	MTQIMFETF	Oxidation(M)@1; Dehydrated(T)@2	1144.49	573.253	1144.49	573.254
tr|F1NVA4|F1NVA4_CHICK; tr|A0A1L1RJ18|A0A1L1RJ18_CHICK; tr|A0A1D5P1F0|A0A1D5P1F0_CHICK	Nucleophosmin OS=Gallus gallus OX=9031 GN=NPM1 PE=4 SV=3; Nucleophosmin OS=Gallus gallus OX=9031 GN=NPM1 PE=4 SV=1; Nucleophosmin OS=Gallus gallus OX=9031 GN=NPM1 PE=4 SV=1	MSVQPTVSLGGFEITPPVVLR	Deamidated(Q)@4; Oxidation(P)@5	2243.24	748.752	2243.19	748.736
tr|F1NVA4|F1NVA4_CHICK; tr|A0A1L1RJ18|A0A1L1RJ18_CHICK; tr|A0A1D5P1F0|A0A1D5P1F0_CHICK	Nucleophosmin OS=Gallus gallus OX=9031 GN=NPM1 PE=4 SV=3; Nucleophosmin OS=Gallus gallus OX=9031 GN=NPM1 PE=4 SV=1; Nucleophosmin OS=Gallus gallus OX=9031 GN=NPM1 PE=4 SV=1	MSVQPTVSLGGFEITPPVVLR	Oxidation(M)@1; Dehydrated(T)@6	2224.21	742.41	2224.19	742.405
sp|P02789|TRFE_CHICK	Ovotransferrin OS=Gallus gallus OX=9031 PE=1 SV=2	LQMDDFELLCTDGRRANVMDYRECNLAEVPTHAVVVRPEK	Carbamidomethyl(C)@10; Oxidation(M)@19; Carbamidomethyl(C)@24	4762.3	953.467	4762.27	953.462
RRRRRtr|A0A093HBF1|A0A093HBF1_STRCA	REVERSED Receptor-type tyrosine-protein phosphatase epsilon (Fragment) OS=Struthio camelus australis OX=441894 GN=N308_02541 PE=4 SV=1	SLLMVRQQETLEL	Oxidation(M)@4	1574.83	788.421	1574.83	788.424
RRRRRtr|A0A093H277|A0A093H277_GAVST; RRRRRtr|A0A091R785|A0A091R785_MERNU; RRRRRtr|A0A091PKZ8|A0A091PKZ8_HALAL	REVERSED snRNA-activating protein complex subunit 3 (Fragment) OS=Gavia stellata OX=37040 GN=N328_12949 PE=4 SV=1; REVERSED snRNA-activating protein complex subunit 3 (Fragment) OS=Merops nubicus OX=57421 GN=N331_05383 PE=4 SV=1; REVERSED snRNA-activating protein complex subunit 3 (Fragment) OS=Haliaeetus albicilla OX=8969 GN=N329_11913 PE=4 SV=1	EKDSSMLMDIS	Oxidation(M)@6	1270.54	636.278	1270.54	636.278
tr|A0A1D5NW68|A0A1D5NW68_CHICK	Serum albumin OS=Gallus gallus OX=9031 GN=ALB PE=4 SV=1	YVPPPFNPDM	Oxidation(M)@10	1191.53	596.77	1191.53	596.771
tr|R0K6C9|R0K6C9_ANAPL	Titin (Fragment) OS=Anas platyrhynchos OX=8839 GN=Anapl_04762 PE=4 SV=1	ACDILYPPGPPSNPK	Carbamidomethyl(C)@2; Oxidation(P)@7	1640.81	547.943	1640.79	547.936
tr|R0K6C9|R0K6C9_ANAPL	Titin (Fragment) OS=Anas platyrhynchos OX=8839 GN=Anapl_04762 PE=4 SV=1	DPFSPPDPPNKPDVEDVTSNSMLVK	Oxidation(P)@12; Cation:K(E)@15	2778.22	695.562	2778.25	695.569
tr|R0K6C9|R0K6C9_ANAPL	Titin (Fragment) OS=Anas platyrhynchos OX=8839 GN=Anapl_04762 PE=4 SV=1	GPPGPPGK	Oxidation(P)@3; Oxidation(P)@6	737.372	369.693	737.371	369.693
tr|R0K6C9|R0K6C9_ANAPL	Titin (Fragment) OS=Anas platyrhynchos OX=8839 GN=Anapl_04762 PE=4 SV=1	IYAMNSEGLGEPALVPGTPK	Oxidation(M)@4; Cation:K(E)@7	2096.96	525.247	2096.99	525.254
tr|R0K6C9|R0K6C9_ANAPL	Titin (Fragment) OS=Anas platyrhynchos OX=8839 GN=Anapl_04762 PE=4 SV=1	LPGDKWVRCNTTPHQIPLEEYTATDLEENAQYQFR	Oxidation(P)@2; Dicarbamidomethyl(D)@4; Carbamidomethyl(C)@9; Deamidated(Q)@15	4350.05	871.018	4350.03	871.013
tr|R0K6C9|R0K6C9_ANAPL	Titin (Fragment) OS=Anas platyrhynchos OX=8839 GN=Anapl_04762 PE=4 SV=1	MSIDNHK	Oxidation(M)@1; Dehydrated(S)@2	841.376	421.695	841.375	421.695
tr|R0K6C9|R0K6C9_ANAPL	Titin (Fragment) OS=Anas platyrhynchos OX=8839 GN=Anapl_04762 PE=4 SV=1	MVEIALPEEDEWKIVTPPVGLK	Oxidation(P)@18; Amidated@C-term	2507.33	836.784	2507.33	836.785
tr|R0K6C9|R0K6C9_ANAPL	Titin (Fragment) OS=Anas platyrhynchos OX=8839 GN=Anapl_04762 PE=4 SV=1	NPIIAEDPKQPPDPPVDLEVHNPTSK	Oxidation(P)@12; Cation:K(D)@13	2900.37	581.082	2900.4	581.086
tr|R0K6C9|R0K6C9_ANAPL	Titin (Fragment) OS=Anas platyrhynchos OX=8839 GN=Anapl_04762 PE=4 SV=1	TAQDPIMPPGPPIPR	Oxidation(M)@7	1601.82	801.916	1601.82	801.919
tr|R0K6C9|R0K6C9_ANAPL	Titin (Fragment) OS=Anas platyrhynchos OX=8839 GN=Anapl_04762 PE=4 SV=1	VLDRPGPPEGPLA	Oxidation(P)@11	1332.7	667.358	1332.7	667.359
tr|R0K6C9|R0K6C9_ANAPL	Titin (Fragment) OS=Anas platyrhynchos OX=8839 GN=Anapl_04762 PE=4 SV=1	VLDTPGPPSHIA	Oxidation(H)@10	1218.62	610.319	1218.62	610.32
tr|R0K6C9|R0K6C9_ANAPL	Titin (Fragment) OS=Anas platyrhynchos OX=8839 GN=Anapl_04762 PE=4 SV=1	VLDVPGPPGPIEISNVSAEK	Oxidation(P)@10; Cation:K(E)@12	2070.99	691.336	2071.02	691.349
tr|R0K6C9|R0K6C9_ANAPL	Titin (Fragment) OS=Anas platyrhynchos OX=8839 GN=Anapl_04762 PE=4 SV=1	VMAENAAGVSEPSPTSPFYK	Oxidation(M)@2; Deamidated(N)@5	2098.01	700.343	2097.96	700.326
tr|R0K6C9|R0K6C9_ANAPL	Titin (Fragment) OS=Anas platyrhynchos OX=8839 GN=Anapl_04762 PE=4 SV=1	VMAENLAGIGPPSEPSDPALAADPI	Oxidation(P)@12; Cation:K(E)@14	2485.12	829.38	2485.14	829.389
tr|R0K6C9|R0K6C9_ANAPL	Titin (Fragment) OS=Anas platyrhynchos OX=8839 GN=Anapl_04762 PE=4 SV=1	VSAENMYGIGEPAQCSPIIAK	Oxidation(P)@12; Carbamidomethyl(C)@15; Carbamidomethyl(S)@16; Oxidation(P)@17	2323.09	775.371	2323.08	775.368
tr|R0K6C9|R0K6C9_ANAPL	Titin (Fragment) OS=Anas platyrhynchos OX=8839 GN=Anapl_04762 PE=4 SV=1	WRNPTSK	Oxidation(W)@1	903.452	452.733	903.456	452.735
tr|R0K6C9|R0K6C9_ANAPL	Titin (Fragment) OS=Anas platyrhynchos OX=8839 GN=Anapl_04762 PE=4 SV=1	WYLNDHQIKPDER	Dioxidation(W)@1	1744.84	582.619	1744.82	582.613
tr|R0K6C9|R0K6C9_ANAPL	Titin (Fragment) OS=Anas platyrhynchos OX=8839 GN=Anapl_04762 PE=4 SV=1	WYLNDHQIKPDER	Oxidation(W)@1	1728.82	577.28	1728.82	577.281
tr|A0A2I0MII3|A0A2I0MII3_COLLI	Titin OS=Columba livia OX=8932 GN=TTN PE=4 SV=1	MGTGPPTETHPI	Oxidation(M)@1; Dehydrated(T)@3	1234.56	618.289	1234.57	618.29
tr|A0A2I0MII3|A0A2I0MII3_COLLI	Titin OS=Columba livia OX=8932 GN=TTN PE=4 SV=1	YGVGEPLESEPVLAVNPYMPPDPPKTPEVTAITK	Dethiomethyl(M)@19; Oxidation(P)@21	3602.87	1201.96	3602.84	1201.95
tr|A0A2I0MII3|A0A2I0MII3_COLLI	Titin OS=Columba livia OX=8932 GN=TTN PE=4 SV=1	YGVGEPLESEPVLAVNPYMPPDPPKTPEVTAITK	Oxidation(P)@17; Dethiomethyl(M)@19	3602.88	901.726	3602.84	901.717
tr|A0A1I7Q422|A0A1I7Q422_CHICK; sp|P27731|TTHY_CHICK	Transthyretin OS=Gallus gallus OX=9031 GN=TTR PE=3 SV=1; Transthyretin OS=Gallus gallus OX=9031 GN=TTR PE=1 SV=1	TTEFGEIHELTTEEQFVEGVYR	Oxidation(H)@8; Cation:K(E)@9	2667.14	890.055	2667.17	890.065
tr|A0A2P4T611|A0A2P4T611_BAMTH; tr|A0A226P9U0|A0A226P9U0_COLVI; tr|A0A226MZ03|A0A226MZ03_CALSU	Triosephosphate isomerase OS=Bambusicola thoracicus OX=9083 GN=CIB84_004452 PE=3 SV=1; Triosephosphate isomerase OS=Colinus virginianus OX=9014 GN=H355_014698 PE=3 SV=1; Triosephosphate isomerase OS=Callipepla squamata OX=9009 GN=ASZ78_000773 PE=3 SV=1	DIGAAWVILGHSER	Dioxidation(W)@6	1554.77	519.264	1554.78	519.267
tr|A0A2P4T611|A0A2P4T611_BAMTH; tr|A0A226P9U0|A0A226P9U0_COLVI; tr|A0A226MZ03|A0A226MZ03_CALSU	Triosephosphate isomerase OS=Bambusicola thoracicus OX=9083 GN=CIB84_004452 PE=3 SV=1; Triosephosphate isomerase OS=Colinus virginianus OX=9014 GN=H355_014698 PE=3 SV=1; Triosephosphate isomerase OS=Callipepla squamata OX=9009 GN=ASZ78_000773 PE=3 SV=1	DIGAAWVILGHSER	Oxidation(W)@6	1538.78	513.935	1538.78	513.935
tr|A0A2P4T611|A0A2P4T611_BAMTH; tr|A0A226P9U0|A0A226P9U0_COLVI; tr|A0A226MZ03|A0A226MZ03_CALSU	Triosephosphate isomerase OS=Bambusicola thoracicus OX=9083 GN=CIB84_004452 PE=3 SV=1; Triosephosphate isomerase OS=Colinus virginianus OX=9014 GN=H355_014698 PE=3 SV=1; Triosephosphate isomerase OS=Callipepla squamata OX=9009 GN=ASZ78_000773 PE=3 SV=1	ELASQHDVDGFLVGGASLKPEFVDIINAK	Oxidation(H)@6; Cation:K(D)@7	3122.51	1041.84	3122.53	1041.85
tr|A0A2P4T611|A0A2P4T611_BAMTH; tr|A0A226P9U0|A0A226P9U0_COLVI; tr|A0A226MZ03|A0A226MZ03_CALSU	Triosephosphate isomerase OS=Bambusicola thoracicus OX=9083 GN=CIB84_004452 PE=3 SV=1; Triosephosphate isomerase OS=Colinus virginianus OX=9014 GN=H355_014698 PE=3 SV=1; Triosephosphate isomerase OS=Callipepla squamata OX=9009 GN=ASZ78_000773 PE=3 SV=1	GAFTGEISPAMIKDIGAAWVILGHSER	Oxidation(M)@11; Cation:K(D)@14	2879.37	720.85	2879.4	720.858
tr|A0A2P4T611|A0A2P4T611_BAMTH; tr|A0A226P9U0|A0A226P9U0_COLVI; tr|A0A226MZ03|A0A226MZ03_CALSU	Triosephosphate isomerase OS=Bambusicola thoracicus OX=9083 GN=CIB84_004452 PE=3 SV=1; Triosephosphate isomerase OS=Colinus virginianus OX=9014 GN=H355_014698 PE=3 SV=1; Triosephosphate isomerase OS=Callipepla squamata OX=9009 GN=ASZ78_000773 PE=3 SV=1	KFFVGGNW	Oxidation(W)@8	969.471	485.743	969.471	485.743
tr|A0A2P4T611|A0A2P4T611_BAMTH; tr|A0A226P9U0|A0A226P9U0_COLVI; tr|A0A226MZ03|A0A226MZ03_CALSU	Triosephosphate isomerase OS=Bambusicola thoracicus OX=9083 GN=CIB84_004452 PE=3 SV=1; Triosephosphate isomerase OS=Colinus virginianus OX=9014 GN=H355_014698 PE=3 SV=1; Triosephosphate isomerase OS=Callipepla squamata OX=9009 GN=ASZ78_000773 PE=3 SV=1	KFFVGGNWK	Oxidation(W)@8; Lys-loss@C-term	969.49	485.752	969.471	485.743
tr|A0A2P4T611|A0A2P4T611_BAMTH; tr|A0A226P9U0|A0A226P9U0_COLVI; tr|A0A226MZ03|A0A226MZ03_CALSU	Triosephosphate isomerase OS=Bambusicola thoracicus OX=9083 GN=CIB84_004452 PE=3 SV=1; Triosephosphate isomerase OS=Colinus virginianus OX=9014 GN=H355_014698 PE=3 SV=1; Triosephosphate isomerase OS=Callipepla squamata OX=9009 GN=ASZ78_000773 PE=3 SV=1	LSADTEVVCGAPSIYLDFARQKLDAK	Carbamidomethyl(C)@9; Oxidation(P)@12; Deamidated(Q)@21; Delta:H(4)C(2)(K)@22	2911.46	728.872	2911.46	728.873
tr|A0A2P4T611|A0A2P4T611_BAMTH; tr|A0A226P9U0|A0A226P9U0_COLVI; tr|A0A226MZ03|A0A226MZ03_CALSU	Triosephosphate isomerase OS=Bambusicola thoracicus OX=9083 GN=CIB84_004452 PE=3 SV=1; Triosephosphate isomerase OS=Colinus virginianus OX=9014 GN=H355_014698 PE=3 SV=1; Triosephosphate isomerase OS=Callipepla squamata OX=9009 GN=ASZ78_000773 PE=3 SV=1	QSTRIIYGGSVTGANCKELASQHDVDGFLVGGASLKPEFVDIINAK	Carbamidomethyl(C)@16; Dioxidation(F)@28	4893.45	979.697	4893.46	979.699
tr|A0A2P4T611|A0A2P4T611_BAMTH; tr|A0A226P9U0|A0A226P9U0_COLVI; tr|A0A226MZ03|A0A226MZ03_CALSU	Triosephosphate isomerase OS=Bambusicola thoracicus OX=9083 GN=CIB84_004452 PE=3 SV=1; Triosephosphate isomerase OS=Colinus virginianus OX=9014 GN=H355_014698 PE=3 SV=1; Triosephosphate isomerase OS=Callipepla squamata OX=9009 GN=ASZ78_000773 PE=3 SV=1	VVLAYEPVWAIGTGK	Dioxidation(W)@9	1633.87	817.942	1633.87	817.943
tr|A0A2P4T611|A0A2P4T611_BAMTH; tr|A0A226P9U0|A0A226P9U0_COLVI; tr|A0A226MZ03|A0A226MZ03_CALSU	Triosephosphate isomerase OS=Bambusicola thoracicus OX=9083 GN=CIB84_004452 PE=3 SV=1; Triosephosphate isomerase OS=Colinus virginianus OX=9014 GN=H355_014698 PE=3 SV=1; Triosephosphate isomerase OS=Callipepla squamata OX=9009 GN=ASZ78_000773 PE=3 SV=1	VVLAYEPVWAIGTGK	Oxidation(P)@7	1617.87	809.94	1617.88	809.946
tr|A0A2P4T611|A0A2P4T611_BAMTH; tr|A0A226P9U0|A0A226P9U0_COLVI; tr|A0A226MZ03|A0A226MZ03_CALSU	Triosephosphate isomerase OS=Bambusicola thoracicus OX=9083 GN=CIB84_004452 PE=3 SV=1; Triosephosphate isomerase OS=Colinus virginianus OX=9014 GN=H355_014698 PE=3 SV=1; Triosephosphate isomerase OS=Callipepla squamata OX=9009 GN=ASZ78_000773 PE=3 SV=1	VVLAYEPVWAIGTGK	Oxidation(W)@9	1617.88	809.945	1617.88	809.946
tr|B5G2F0|B5G2F0_TAEGU; tr|A0A218VD68|A0A218VD68_9PASE	Triosephosphate isomerase OS=Taeniopygia guttata OX=59729 PE=2 SV=1; Triosephosphate isomerase OS=Lonchura striata domestica OX=299123 GN=TPI1 PE=3 SV=1	IIYGGSVTGSNCKELASQHDVDGFLVGGASLKPEFVDIINAK	Carbamidomethyl(C)@12; Dioxidation(F)@24	4437.21	740.543	4437.22	740.543
tr|B5G2F0|B5G2F0_TAEGU; tr|A0A218VD68|A0A218VD68_9PASE	Triosephosphate isomerase OS=Taeniopygia guttata OX=59729 PE=2 SV=1; Triosephosphate isomerase OS=Lonchura striata domestica OX=299123 GN=TPI1 PE=3 SV=1	LSADTEVVCGAPAIYLDFAR	Carbamidomethyl(C)@9; Oxidation(P)@12	2183.06	1092.54	2183.06	1092.54
tr|B5G2F0|B5G2F0_TAEGU; tr|A0A218VD68|A0A218VD68_9PASE	Triosephosphate isomerase OS=Taeniopygia guttata OX=59729 PE=2 SV=1; Triosephosphate isomerase OS=Lonchura striata domestica OX=299123 GN=TPI1 PE=3 SV=1	SHVSDAVAQSTRIIYGGSVTGSNCKELASQHDVDGFLVGGASLKPEFVDIINAK	Deamidated(N)@23; Carbamidomethyl(C)@24; Dioxidation(F)@36	5676.93	811.997	5676.8	811.979
tr|B5G2F0|B5G2F0_TAEGU; tr|A0A218VD68|A0A218VD68_9PASE	Triosephosphate isomerase OS=Taeniopygia guttata OX=59729 PE=2 SV=1; Triosephosphate isomerase OS=Lonchura striata domestica OX=299123 GN=TPI1 PE=3 SV=1	SHVSDAVAQSTRIIYGGSVTGSNCKELASQHDVDGFLVGGASLKPEFVDIINAK	Oxidation(H)@2; Deamidated(N)@23; Carbamidomethyl(C)@24; Oxidation(H)@31	5676.92	947.16	5676.8	947.141
tr|B5G2F0|B5G2F0_TAEGU; tr|A0A218VD68|A0A218VD68_9PASE	Triosephosphate isomerase OS=Taeniopygia guttata OX=59729 PE=2 SV=1; Triosephosphate isomerase OS=Lonchura striata domestica OX=299123 GN=TPI1 PE=3 SV=1	STRIIYGGSVTGSNCKELASQHDVDGFLVGGASLKPEFVDIINAK	Carbamidomethyl(C)@15; Oxidation(H)@22	4765.34	795.231	4765.4	795.241
tr|B5G2F0|B5G2F0_TAEGU; tr|A0A218VD68|A0A218VD68_9PASE	Triosephosphate isomerase OS=Taeniopygia guttata OX=59729 PE=2 SV=1; Triosephosphate isomerase OS=Lonchura striata domestica OX=299123 GN=TPI1 PE=3 SV=1	VVLAYEPVWAIGTGK	Cation:K(E)@6; Oxidation(W)@9	1655.8	414.958	1655.83	414.965
tr|G1MYI4|G1MYI4_MELGA; tr|F1NM23|F1NM23_CHICK; sp|P58773|TPM1_COTJA; sp|P04268|TPM1_CHICK	Tropomyosin 1 OS=Meleagris gallopavo OX=9103 GN=TPM1 PE=3 SV=1; Tropomyosin alpha-1 chain OS=Gallus gallus OX=9031 GN=TPM1 PE=3 SV=3; Tropomyosin alpha-1 chain OS=Coturnix japonica OX=93934 GN=TPM1 PE=2 SV=1; Tropomyosin alpha-1 chain OS=Gallus gallus OX=9031 GN=TPM1 PE=1 SV=2	AISEELDHALNDMT	Oxidation(M)@13	1573.7	787.858	1573.69	787.854
tr|A0A2P4TE09|A0A2P4TE09_BAMTH	Uncharacterized protein (Fragment) OS=Bambusicola thoracicus OX=9083 GN=CIB84_001635 PE=4 SV=1	DTFTTPGPPYALTVVEVTK	Cation:K(D)@1; Oxidation(P)@6	2088.97	697.332	2089	697.341	Titin [Meleagris gallopavo]	XP_019472906.1
tr|A0A2P4TE09|A0A2P4TE09_BAMTH	Uncharacterized protein (Fragment) OS=Bambusicola thoracicus OX=9083 GN=CIB84_001635 PE=4 SV=1	SSMLVAWEPPLDNGGSPITGYWLEK	Oxidation(P)@10; Deamidated(N)@13	2763.38	922.132	2763.31	922.111	Titin [Meleagris gallopavo]	XP_019472906.1
tr|A0A2P4T8Q4|A0A2P4T8Q4_BAMTH	Uncharacterized protein (Fragment) OS=Bambusicola thoracicus OX=9083 GN=CIB84_003500 PE=4 SV=1	TLTWSPPAEDGGAPIK	Oxidation(P)@14	1654.82	828.418	1654.82	828.417	Titin [Apteryx australis mantelli]	XP_013815943.1
tr|A0A2P4T8Q4|A0A2P4T8Q4_BAMTH	Uncharacterized protein (Fragment) OS=Bambusicola thoracicus OX=9083 GN=CIB84_003500 PE=4 SV=1	TWSPPAEDGGAPIKSY	Oxidation(P)@12	1690.79	846.4	1690.78	846.399	Titin [Apteryx australis mantelli]	XP_013815943.1
tr|A0A2P4SUR5|A0A2P4SUR5_BAMTH	Uncharacterized protein (Fragment) OS=Bambusicola thoracicus OX=9083 GN=CIB84_008420 PE=4 SV=1	VMAVNAAGESEPAYVPDPVEVK	Deamidated(N)@5; Oxidation(P)@12	2288.13	763.718	2288.09	763.703	Titin [Meleagris gallopavo]	XP_019472906.1
tr|A0A091TXN5|A0A091TXN5_PHORB	Uncharacterized protein (Fragment) OS=Phoenicopterus ruber ruber OX=9218 GN=N337_02558 PE=4 SV=1	GEQGPAGPPGFQGLPGPSGPAGEAGKPGER	Oxidation(P)@9; Oxidation(P)@15; Oxidation(P)@17; Oxidation(P)@27	2819.35	940.79	2819.31	940.778	Collagen alpha-2(I) chain isoform B [Patagioenas fasciata monilis]	OPJ81833.1
tr|A0A091TXN5|A0A091TXN5_PHORB	Uncharacterized protein (Fragment) OS=Phoenicopterus ruber ruber OX=9218 GN=N337_02558 PE=4 SV=1	GLPGISGATGEPGPLGISGPPGAR	Oxidation(P)@12	2130.11	711.044	2130.11	711.043	Collagen alpha-2(I) chain [Eurypyga helias]	XP_010158799.1
tr|A0A091TXN5|A0A091TXN5_PHORB	Uncharacterized protein (Fragment) OS=Phoenicopterus ruber ruber OX=9218 GN=N337_02558 PE=4 SV=1	GSNGEPGSAGPPGPAGLR	Oxidation(P)@6; Oxidation(P)@14	1608.75	805.38	1608.75	805.382	Collagen alpha-2(I) chain [Antrostomus carolinensis]	XP_010176198.1
tr|A0A091TXN5|A0A091TXN5_PHORB	Uncharacterized protein (Fragment) OS=Phoenicopterus ruber ruber OX=9218 GN=N337_02558 PE=4 SV=1	TGEQGIAGPPGFAGEKGPSGEAGAPGLPGTPGPQGILGAPGILGLPGSR	Cation:Na(E)@21; Deamidated(Q)@34; Oxidation(P)@40; Oxidation(P)@46	4456.21	1115.06	4456.23	1115.06	Collagen alpha-2(I) chain [Anas platyrhynchos]	EOB07631.1
tr|A0A2P4TIL0|A0A2P4TIL0_BAMTH	Uncharacterized protein OS=Bambusicola thoracicus OX=9083 GN=CIB84_000035 PE=3 SV=1	VNQIGSVTESMQACK	Dioxidation(M)@11; Carbamidomethyl(C)@14; Carbamyl(K)@15	1725.77	863.893	1725.77	863.89	Enolase 1 alpha [Crotophaga sulcirostris]	AEP40556.1
tr|A0A2P4T0I4|A0A2P4T0I4_BAMTH; sp|P02588|TNNC2_CHICK	Uncharacterized protein OS=Bambusicola thoracicus OX=9083 GN=CIB84_006393 PE=4 SV=1; Troponin C, skeletal muscle OS=Gallus gallus OX=9031 GN=TNNC2 PE=1 SV=3	AFLSEEMIAEFK	Dioxidation(F)@2	1445.67	723.845	1445.67	723.845	Troponin skeletal muscle [Limosa lapponica baueri]	PKU33484.1
tr|A0A2P4T0I4|A0A2P4T0I4_BAMTH; sp|P02588|TNNC2_CHICK	Uncharacterized protein OS=Bambusicola thoracicus OX=9083 GN=CIB84_006393 PE=4 SV=1; Troponin C, skeletal muscle OS=Gallus gallus OX=9031 GN=TNNC2 PE=1 SV=3	AFLSEEMIAEFK	Dioxidation(F)@2; Oxidation(M)@7	1461.69	731.855	1461.67	731.842	Troponin skeletal muscle [Limosa lapponica baueri]	PKU33484.1
tr|A0A2P4T0I4|A0A2P4T0I4_BAMTH; sp|P02588|TNNC2_CHICK	Uncharacterized protein OS=Bambusicola thoracicus OX=9083 GN=CIB84_006393 PE=4 SV=1; Troponin C, skeletal muscle OS=Gallus gallus OX=9031 GN=TNNC2 PE=1 SV=3	ATGEHVTEEDIEDLM	Oxidation(M)@15	1703.74	852.875	1703.72	852.867	Troponin C, skeletal muscle [Gallus gallus]	NP_990781.1
tr|A0A226N2E6|A0A226N2E6_CALSU	Uncharacterized protein OS=Callipepla squamata OX=9009 GN=ASZ78_002722 PE=4 SV=1	WVTDDTEIK	Dioxidation(W)@1	1137.53	569.771	1137.52	569.767	Titin [Lonchura striata domestica]	XP_021408090.1
tr|A0A226PD93|A0A226PD93_COLVI	Uncharacterized protein OS=Colinus virginianus OX=9014 GN=H355_009596 PE=4 SV=1	ALDPIDPPGKPVP	Oxidation(P)@11; Oxidation(P)@13	1346.71	674.362	1346.71	674.361	Titin [Apteryx australis mantelli]	XP_013815943.1
tr|A0A226PD93|A0A226PD93_COLVI	Uncharacterized protein OS=Colinus virginianus OX=9014 GN=H355_009596 PE=4 SV=1	AWEPPLIDGGA	Oxidation(W)@2	1140.54	571.279	1140.55	571.28	Titin isoform E [Patagioenas fasciata monilis]	OPJ80120.1
tr|A0A226PD93|A0A226PD93_COLVI	Uncharacterized protein OS=Colinus virginianus OX=9014 GN=H355_009596 PE=4 SV=1	TPVLDMKYRVTGLFEGNTYEFRVFAENMVGLSKPSPSSDPIKASRPITPPGPPINPK	Deamidated(N)@27; Oxidation(M)@28	6259.21	895.181	6259.21	895.18	Titin [Calypte anna]	XP_008503295.1
tr|A0A226PD93|A0A226PD93_COLVI	Uncharacterized protein OS=Colinus virginianus OX=9014 GN=H355_009596 PE=4 SV=1	TSVQLTWEPPLEDGGSPILGYIIER	Oxidation(P)@10; Cation:K(E)@12	2823.35	706.845	2823.37	706.851	Connectin [Gallus gallus]	BAF64430.1
tr|A0A226PD93|A0A226PD93_COLVI	Uncharacterized protein OS=Colinus virginianus OX=9014 GN=H355_009596 PE=4 SV=1	TTATFAELVITPSERPDKGIYTLTLENPVSSVSGEIDVNVIARPSAPK	Oxidation(P)@28	5098.68	1020.74	5098.67	1020.74	Connectin [Gallus gallus]	BAF64430.1
tr|A0A226PD93|A0A226PD93_COLVI	Uncharacterized protein OS=Colinus virginianus OX=9014 GN=H355_009596 PE=4 SV=1	YGVGEPLESEPVLAVNPYVPPDPPK	Deamidated(N)@16; Oxidation(P)@17	2679.38	894.133	2679.33	894.118	Titin [Haliaeetus leucocephalus]	XP_010567600.1
tr|A0A093Q3A6|A0A093Q3A6_9PASS	Uncharacterized protein OS=Manacus vitellinus OX=328815 GN=N305_10935 PE=4 SV=1	DGNPGNDGPPGR	Oxidation(P)@4; Oxidation(P)@10	1183.49	592.751	1183.49	592.75	Collagen alpha-2(I) chain isoform B [Patagioenas fasciata monilis]	OPJ81833.1
tr|A0A093Q3A6|A0A093Q3A6_9PASS	Uncharacterized protein OS=Manacus vitellinus OX=328815 GN=N305_10935 PE=4 SV=1	GAPGSPGPSGALGAPGPHGQVGPSGKPGNR	Carbamyl@N-term; Oxidation(P)@15; Oxidation(P)@27	2692.3	898.441	2692.31	898.443	Collagen alpha-2(I) chain precursor [Gallus gallus]	NP_001073182.2
tr|A0A093Q3A6|A0A093Q3A6_9PASS	Uncharacterized protein OS=Manacus vitellinus OX=328815 GN=N305_10935 PE=4 SV=1	GAPGSPGPSGALGAPGPHGQVGPSGKPGNR	Carbamyl@N-term; Oxidation(P)@3; Oxidation(P)@15; Oxidation(P)@27	2708.29	903.771	2708.3	903.774	Collagen alpha-2(I) chain precursor [Gallus gallus]	NP_001073182.2
tr|A0A093Q3A6|A0A093Q3A6_9PASS	Uncharacterized protein OS=Manacus vitellinus OX=328815 GN=N305_10935 PE=4 SV=1	GILGPPGPAGPSGAR	Oxidation(P)@6	1318.67	660.342	1318.7	660.357	Collagen alpha-2(I) chain precursor [Gallus gallus]	NP_001073182.2
tr|A0A093Q3A6|A0A093Q3A6_9PASS	Uncharacterized protein OS=Manacus vitellinus OX=328815 GN=N305_10935 PE=4 SV=1	GLPGISGATGEPGPLGVSGPPGAR	Oxidation(P)@12; Oxidation(P)@21	2132.09	1067.05	2132.09	1067.05	Collagen alpha-2(I) chain precursor [Gallus gallus]	NP_001073182.2
tr|A0A093Q3A6|A0A093Q3A6_9PASS	Uncharacterized protein OS=Manacus vitellinus OX=328815 GN=N305_10935 PE=4 SV=1	GLPGISGATGEPGPLGVSGPPGAR	Oxidation(P)@21	2116.09	706.37	2116.09	706.371	Collagen alpha-2(I) chain precursor [Gallus gallus]	NP_001073182.2
tr|A0A093Q3A6|A0A093Q3A6_9PASS	Uncharacterized protein OS=Manacus vitellinus OX=328815 GN=N305_10935 PE=4 SV=1	GPPGESGAVGPAGSIGSR	Oxidation(P)@3; Dehydrated(S)@14	1549.75	775.882	1549.75	775.882	Collagen alpha-2(I) chain [Athene cunicularia]	XP_026699008.1
tr|G5E7M6|G5E7M6_MELGA; tr|G1NL16|G1NL16_MELGA; tr|F1NZ30|F1NZ30_CHICK; tr|A0A2P4ST30|A0A2P4ST30_BAMTH; tr|A0A226P0L5|A0A226P0L5_COLVI; tr|A0A226MJD7|A0A226MJD7_CALSU; tr|A0A1D5PPN6|A0A1D5PPN6_CHICK; sp|P05122|KCRB_CHICK	Uncharacterized protein OS=Meleagris gallopavo OX=9103 GN=CKB PE=3 SV=1; Uncharacterized protein OS=Meleagris gallopavo OX=9103 GN=CKB PE=3 SV=1; Creatine kinase B-type OS=Gallus gallus OX=9031 GN=CKB PE=3 SV=3; Uncharacterized protein OS=Bambusicola thoracicus OX=9083 GN=CIB84_008998 PE=3 SV=1; Uncharacterized protein OS=Colinus virginianus OX=9014 GN=H355_005310 PE=3 SV=1; Uncharacterized prote…	GFSEVELVQMVVDGVK	Oxidation(M)@10	1750.87	876.444	1750.88	876.448	B-creatine kinase [Gallus gallus]	AAA48687.1
tr|G5E7M6|G5E7M6_MELGA; tr|G1NL16|G1NL16_MELGA; tr|F1NZ30|F1NZ30_CHICK; tr|A0A2P4ST30|A0A2P4ST30_BAMTH; tr|A0A226P0L5|A0A226P0L5_COLVI; tr|A0A226MJD7|A0A226MJD7_CALSU; tr|A0A1D5PPN6|A0A1D5PPN6_CHICK; sp|P05122|KCRB_CHICK	Uncharacterized protein OS=Meleagris gallopavo OX=9103 GN=CKB PE=3 SV=1; Uncharacterized protein OS=Meleagris gallopavo OX=9103 GN=CKB PE=3 SV=1; Creatine kinase B-type OS=Gallus gallus OX=9031 GN=CKB PE=3 SV=3; Uncharacterized protein OS=Bambusicola thoracicus OX=9083 GN=CIB84_008998 PE=3 SV=1; Uncharacterized protein OS=Colinus virginianus OX=9014 GN=H355_005310 PE=3 SV=1; Uncharacterized prote…	GQSIDDLMPAQK	Oxidation(M)@8; Deamidated(Q)@11	1318.62	660.318	1318.61	660.311	Creatine kinase (EC 2.7.3.2) chain Bb - chicken [Gallus gallus]	B37059
tr|G5E7M6|G5E7M6_MELGA; tr|G1NL16|G1NL16_MELGA; tr|F1NZ30|F1NZ30_CHICK; tr|A0A2P4ST30|A0A2P4ST30_BAMTH; tr|A0A226P0L5|A0A226P0L5_COLVI; tr|A0A226MJD7|A0A226MJD7_CALSU; tr|A0A1D5PPN6|A0A1D5PPN6_CHICK; sp|P05122|KCRB_CHICK	Uncharacterized protein OS=Meleagris gallopavo OX=9103 GN=CKB PE=3 SV=1; Uncharacterized protein OS=Meleagris gallopavo OX=9103 GN=CKB PE=3 SV=1; Creatine kinase B-type OS=Gallus gallus OX=9031 GN=CKB PE=3 SV=3; Uncharacterized protein OS=Bambusicola thoracicus OX=9083 GN=CIB84_008998 PE=3 SV=1; Uncharacterized protein OS=Colinus virginianus OX=9014 GN=H355_005310 PE=3 SV=1; Uncharacterized prote…	LGFSEVELVQMVVDGVK	Dioxidation(M)@11	1879.95	627.657	1879.96	627.661	B-creatine kinase [Gallus gallus]	AAA48687.1
tr|G5E7M6|G5E7M6_MELGA; tr|G1NL16|G1NL16_MELGA; tr|F1NZ30|F1NZ30_CHICK; tr|A0A2P4ST30|A0A2P4ST30_BAMTH; tr|A0A226P0L5|A0A226P0L5_COLVI; tr|A0A226MJD7|A0A226MJD7_CALSU; tr|A0A1D5PPN6|A0A1D5PPN6_CHICK; sp|P05122|KCRB_CHICK	Uncharacterized protein OS=Meleagris gallopavo OX=9103 GN=CKB PE=3 SV=1; Uncharacterized protein OS=Meleagris gallopavo OX=9103 GN=CKB PE=3 SV=1; Creatine kinase B-type OS=Gallus gallus OX=9031 GN=CKB PE=3 SV=3; Uncharacterized protein OS=Bambusicola thoracicus OX=9083 GN=CIB84_008998 PE=3 SV=1; Uncharacterized protein OS=Colinus virginianus OX=9014 GN=H355_005310 PE=3 SV=1; Uncharacterized prote…	LGFSEVELVQMVVDGVK	Oxidation(M)@11	1863.95	622.322	1863.97	622.329	B-creatine kinase [Gallus gallus]	AAA48687.1
tr|G5E7M6|G5E7M6_MELGA; tr|G1NL16|G1NL16_MELGA; tr|F1NZ30|F1NZ30_CHICK; tr|A0A2P4ST30|A0A2P4ST30_BAMTH; tr|A0A226P0L5|A0A226P0L5_COLVI; tr|A0A226MJD7|A0A226MJD7_CALSU; tr|A0A1D5PPN6|A0A1D5PPN6_CHICK; sp|P05122|KCRB_CHICK	Uncharacterized protein OS=Meleagris gallopavo OX=9103 GN=CKB PE=3 SV=1; Uncharacterized protein OS=Meleagris gallopavo OX=9103 GN=CKB PE=3 SV=1; Creatine kinase B-type OS=Gallus gallus OX=9031 GN=CKB PE=3 SV=3; Uncharacterized protein OS=Bambusicola thoracicus OX=9083 GN=CIB84_008998 PE=3 SV=1; Uncharacterized protein OS=Colinus virginianus OX=9014 GN=H355_005310 PE=3 SV=1; Uncharacterized prote…	MWNPHLGY	Deamidated(N)@3; Oxidation(P)@4	1033.43	517.722	1033.43	517.724	Creatine kinase (EC 2.7.3.2) chain Bb - chicken [Gallus gallus]	B37059
tr|G5E7M6|G5E7M6_MELGA; tr|G1NL16|G1NL16_MELGA; tr|F1NZ30|F1NZ30_CHICK; tr|A0A2P4ST30|A0A2P4ST30_BAMTH; tr|A0A226P0L5|A0A226P0L5_COLVI; tr|A0A226MJD7|A0A226MJD7_CALSU; tr|A0A1D5PPN6|A0A1D5PPN6_CHICK; sp|P05122|KCRB_CHICK	Uncharacterized protein OS=Meleagris gallopavo OX=9103 GN=CKB PE=3 SV=1; Uncharacterized protein OS=Meleagris gallopavo OX=9103 GN=CKB PE=3 SV=1; Creatine kinase B-type OS=Gallus gallus OX=9031 GN=CKB PE=3 SV=3; Uncharacterized protein OS=Bambusicola thoracicus OX=9083 GN=CIB84_008998 PE=3 SV=1; Uncharacterized protein OS=Colinus virginianus OX=9014 GN=H355_005310 PE=3 SV=1; Uncharacterized prote…	NMTDAEQQQLIDDHFLFDKPVSPLLLASGMAR	Carbamidomethyl@N-term; Dioxidation(M)@2	3688.75	923.195	3688.79	923.204	Creatine kinase B-type [Gallus gallus]	NP_990641.1
tr|G5E7M6|G5E7M6_MELGA; tr|G1NL16|G1NL16_MELGA; tr|F1NZ30|F1NZ30_CHICK; tr|A0A2P4ST30|A0A2P4ST30_BAMTH; tr|A0A226P0L5|A0A226P0L5_COLVI; tr|A0A226MJD7|A0A226MJD7_CALSU; tr|A0A1D5PPN6|A0A1D5PPN6_CHICK; sp|P05122|KCRB_CHICK	Uncharacterized protein OS=Meleagris gallopavo OX=9103 GN=CKB PE=3 SV=1; Uncharacterized protein OS=Meleagris gallopavo OX=9103 GN=CKB PE=3 SV=1; Creatine kinase B-type OS=Gallus gallus OX=9031 GN=CKB PE=3 SV=3; Uncharacterized protein OS=Bambusicola thoracicus OX=9083 GN=CIB84_008998 PE=3 SV=1; Uncharacterized protein OS=Colinus virginianus OX=9014 GN=H355_005310 PE=3 SV=1; Uncharacterized prote…	VISMQK	Oxidation(M)@4; Deamidated(Q)@5	721.368	361.691	721.368	361.691	Creatine kinase B-type isoform A [Patagioenas fasciata monilis]	OPJ81430.1
tr|G1MSI1|G1MSI1_MELGA	Uncharacterized protein OS=Meleagris gallopavo OX=9103 GN=COL6A2 PE=4 SV=1	GDKGPDGYPGDAGDQGER	Oxidation(P)@9	1805.75	602.924	1805.75	602.922	Collagen alpha-2(VI) chain precursor [Gallus gallus]	NP_990679.1
tr|G1MSI1|G1MSI1_MELGA	Uncharacterized protein OS=Meleagris gallopavo OX=9103 GN=COL6A2 PE=4 SV=1	GDQGLPGPR	Oxidation(P)@6	911.442	456.728	911.446	456.73	Collagen alpha-2(VI) chain precursor [Gallus gallus]	NP_990679.1
tr|A0A1V4JQX1|A0A1V4JQX1_PATFA	Uncharacterized protein OS=Patagioenas fasciata monilis OX=372326 GN=AV530_001435 PE=4 SV=1	EGAPGAEGAPGR	Oxidation(P)@4; Oxidation(P)@10	1099.49	550.753	1099.49	550.752	Collagen alpha-1(I) chain [Lonchura striata domestica]	XP_021394165.1
tr|A0A1V4JQX1|A0A1V4JQX1_PATFA	Uncharacterized protein OS=Patagioenas fasciata monilis OX=372326 GN=AV530_001435 PE=4 SV=1	GAPGADGPIGAPGTPGPQGIAGQR	Oxidation(P)@3; Oxidation(P)@8; Oxidation(P)@12; Oxidation(P)@15	2162.04	1082.03	2162.04	1082.02	Collagen alpha-1(I) chain [Gallus gallus]	XP_024999899.1
tr|A0A1V4JQX1|A0A1V4JQX1_PATFA	Uncharacterized protein OS=Patagioenas fasciata monilis OX=372326 GN=AV530_001435 PE=4 SV=1	GEPGPAGPKGEPGSPGENGAPGQMGPR	Oxidation(P)@3; Oxidation(P)@12; Oxidation(P)@15; Oxidation(P)@21	2548.13	850.384	2548.12	850.382	Collagen alpha-1(I) chain [Gallus gallus]	XP_024999899.1
tr|A0A1V4JQX1|A0A1V4JQX1_PATFA	Uncharacterized protein OS=Patagioenas fasciata monilis OX=372326 GN=AV530_001435 PE=4 SV=1	GFSGLQGPPGPPGSPGEQGPSGASGPAGPR	Oxidation(P)@11; Oxidation(P)@12; Oxidation(P)@15	2704.25	902.424	2704.25	902.423	Collagen alpha-1(I) chain [Lonchura striata domestica]	XP_021394165.1
tr|A0A1V4JQX1|A0A1V4JQX1_PATFA	Uncharacterized protein OS=Patagioenas fasciata monilis OX=372326 GN=AV530_001435 PE=4 SV=1	GFSGLQGPPGPPGSPGEQGPSGASGPAGPR	Oxidation(P)@9	2672.26	891.76	2672.26	891.76	Collagen alpha-1(I) chain [Lonchura striata domestica]	XP_021394165.1
tr|A0A1V4JQX1|A0A1V4JQX1_PATFA	Uncharacterized protein OS=Patagioenas fasciata monilis OX=372326 GN=AV530_001435 PE=4 SV=1	GFSGLQGPPGPPGSPGEQGPSGASGPAGPR	Oxidation(P)@9; Oxidation(P)@12; Oxidation(P)@15; Deamidated(Q)@18	2705.28	902.766	2705.23	902.751	Collagen alpha-1(I) chain [Lonchura striata domestica]	XP_021394165.1
tr|A0A1V4JQX1|A0A1V4JQX1_PATFA	Uncharacterized protein OS=Patagioenas fasciata monilis OX=372326 GN=AV530_001435 PE=4 SV=1	GPAGPPGKNGDDGEAGKPGRPGER	Oxidation(P)@6; Oxidation(P)@18; Oxidation(P)@21	2320.08	774.367	2320.08	774.367	Collagen alpha-1(I) chain [Gallus gallus]	XP_024999899.1
tr|A0A1V4JQX1|A0A1V4JQX1_PATFA	Uncharacterized protein OS=Patagioenas fasciata monilis OX=372326 GN=AV530_001435 PE=4 SV=1	GSPGEAGRPGEPGLPGAK	Oxidation(P)@3; Oxidation(P)@9; Oxidation(P)@12; Oxidation(P)@15	1696.79	566.605	1696.8	566.608	Collagen alpha-1(I) chain [Gallus gallus]	XP_024999899.1
tr|A0A1V4JQX1|A0A1V4JQX1_PATFA	Uncharacterized protein OS=Patagioenas fasciata monilis OX=372326 GN=AV530_001435 PE=4 SV=1	TGPPGPAGQDGRPGPPGPPGAR	Oxidation(P)@4; Oxidation(P)@13; Oxidation(P)@16; Oxidation(P)@19	2055.97	686.331	2055.97	686.331	Collagen alpha-1(I) chain [Lonchura striata domestica]	XP_021394165.1
tr|A0A1V4JQX1|A0A1V4JQX1_PATFA	Uncharacterized protein OS=Patagioenas fasciata monilis OX=372326 GN=AV530_001435 PE=4 SV=1	VGPPGPSGNIGLPGPPGPSGK	Oxidation(P)@4; Oxidation(P)@13; Oxidation(P)@16	1885.95	943.984	1885.95	943.984	Collagen alpha-1(I) chain [Gallus gallus]	XP_024999899.1

## Sheet: Table S12_CPF
Table S12. Identification of peptides showing oxidation modification in undigested proteins after in vitro gastrointestinal digestion of CPF contaminated samples. (M) means methionine amino acid and (P) means proline amino acid.
Accessions	Names	Sequence	Modifications	Prec MW	Prec m/z	Theor MW	Theor m/z	BLAST NAME	BLAST ACCESSION
tr|A0A093PGJ7|A0A093PGJ7_PYGAD	Actin, alpha cardiac muscle 1 (Fragment) OS=Pygoscelis adeliae OX=9238 GN=AS28_08009 PE=3 SV=1	GIITNWDDMEK	Oxidation(W)@6	1336.59	669.301	1336.6	669.306
tr|A0A093PGJ7|A0A093PGJ7_PYGAD	Actin, alpha cardiac muscle 1 (Fragment) OS=Pygoscelis adeliae OX=9238 GN=AS28_08009 PE=3 SV=1	HQGVMVGMGQK	Oxidation(M)@5	1186.56	594.289	1186.56	594.287
tr|A0A093PGJ7|A0A093PGJ7_PYGAD	Actin, alpha cardiac muscle 1 (Fragment) OS=Pygoscelis adeliae OX=9238 GN=AS28_08009 PE=3 SV=1	HQGVMVGMGQK	Oxidation(M)@8	1186.55	594.285	1186.56	594.287
tr|A0A093GQA2|A0A093GQA2_TYTAL	Actin, cytoplasmic 1 (Fragment) OS=Tyto alba OX=56313 GN=N341_08013 PE=3 SV=1	DLTDYLMKILTER	Dioxidation(M)@7; Delta:H(2)C(2)(K)@8	1667.87	556.964	1667.84	556.955
tr|A0A093GQA2|A0A093GQA2_TYTAL	Actin, cytoplasmic 1 (Fragment) OS=Tyto alba OX=56313 GN=N341_08013 PE=3 SV=1	IIAPPER	Oxidation(P)@5	810.457	406.236	810.46	406.237
tr|A0A093GQA2|A0A093GQA2_TYTAL	Actin, cytoplasmic 1 (Fragment) OS=Tyto alba OX=56313 GN=N341_08013 PE=3 SV=1	MQKEITALAPSTMK	Oxidation(M)@1; Dehydrated(E)@4	1545.79	516.271	1545.79	516.27
tr|A0A093GQA2|A0A093GQA2_TYTAL	Actin, cytoplasmic 1 (Fragment) OS=Tyto alba OX=56313 GN=N341_08013 PE=3 SV=1	SGGTTMYPGIADR	Oxidation(M)@6	1340.6	671.307	1340.6	671.309
tr|A0A093GYW8|A0A093GYW8_DRYPU	Alpha-enolase (Fragment) OS=Dryobates pubescens OX=118200 GN=N307_01470 PE=3 SV=1	GKDATNVGDEGGFAPNILENKEALELLK	Oxidation(P)@15; Deamidated(N)@20	2958.46	987.161	2958.48	987.168
tr|A0A093GYW8|A0A093GYW8_DRYPU	Alpha-enolase (Fragment) OS=Dryobates pubescens OX=118200 GN=N307_01470 PE=3 SV=1	HIADLAGNPEVILPVPAFNVINGGSHAGNK	Deamidated(N)@8; Oxidation(P)@9	3037.61	760.409	3037.56	760.398
tr|A0A093GYW8|A0A093GYW8_DRYPU	Alpha-enolase (Fragment) OS=Dryobates pubescens OX=118200 GN=N307_01470 PE=3 SV=1	HIADLAGNPEVILPVPAFNVINGGSHAGNK	Deamidated(N)@8; Oxidation(P)@9; Cation:K(E)@10; Oxidation(P)@14	3091.51	773.886	3091.51	773.885
tr|A0A093GYW8|A0A093GYW8_DRYPU	Alpha-enolase (Fragment) OS=Dryobates pubescens OX=118200 GN=N307_01470 PE=3 SV=1	HIADLAGNPEVILPVPAFNVINGGSHAGNK	Oxidation(H)@1; Deamidated(N)@8; Oxidation(P)@9; Cation:K(E)@10	3091.52	773.888	3091.51	773.885
tr|A0A093GYW8|A0A093GYW8_DRYPU	Alpha-enolase (Fragment) OS=Dryobates pubescens OX=118200 GN=N307_01470 PE=3 SV=1	MLEMDGTENK	Oxidation(M)@1; Dehydrated(E)@3	1164.47	583.245	1164.48	583.247
tr|A0A093GYW8|A0A093GYW8_DRYPU	Alpha-enolase (Fragment) OS=Dryobates pubescens OX=118200 GN=N307_01470 PE=3 SV=1	MLEMDGTENK	Oxidation(M)@1; Dehydrated(E)@3; Oxidation(M)@4	1180.47	591.243	1180.47	591.244
tr|A0A093RU69|A0A093RU69_9PASS	Beta-enolase (Fragment) OS=Manacus vitellinus OX=328815 GN=N305_06455 PE=3 SV=1	EGKYDLDFKSPPDPKR	Glu->pyro-Glu@N-term; Dioxidation(F)@8	1904.94	477.243	1904.93	477.239
tr|A0A093RU69|A0A093RU69_9PASS	Beta-enolase (Fragment) OS=Manacus vitellinus OX=328815 GN=N305_06455 PE=3 SV=1	RAAVPSGASTGIHEALELR	Carbamyl@N-term; Oxidation(P)@5	1993.03	665.35	1993.03	665.352
sp|P07322|ENOB_CHICK	Beta-enolase OS=Gallus gallus OX=9031 GN=ENO3 PE=1 SV=3	AAIAQAGYTDKVVIGMDVAASEFCR	Dioxidation(F)@23; Carbamidomethyl(C)@24	2674.27	892.431	2674.27	892.432
sp|P07322|ENOB_CHICK	Beta-enolase OS=Gallus gallus OX=9031 GN=ENO3 PE=1 SV=3	AAVPSGASTGIHEALEPR	Oxidation(P)@17	1777.88	889.949	1777.9	889.955
sp|P07322|ENOB_CHICK	Beta-enolase OS=Gallus gallus OX=9031 GN=ENO3 PE=1 SV=3	AMQEFMVLPVGAASFHDAMR	Oxidation(M)@19	2223.06	742.028	2223.03	742.016
sp|P07322|ENOB_CHICK	Beta-enolase OS=Gallus gallus OX=9031 GN=ENO3 PE=1 SV=3	AMQEFMVLPVGAASFHDAMR	Oxidation(M)@6	2223.02	742.015	2223.03	742.016
sp|P07322|ENOB_CHICK	Beta-enolase OS=Gallus gallus OX=9031 GN=ENO3 PE=1 SV=3	EDPFDQDDWEAWK	Oxidation(W)@12	1695.67	848.842	1695.67	848.842
sp|P07322|ENOB_CHICK	Beta-enolase OS=Gallus gallus OX=9031 GN=ENO3 PE=1 SV=3	GFIKDYPVVSIEDPFDQDDWEAWKR	Oxidation(P)@14; Cation:K(D)@16	3108.37	778.1	3108.39	778.105
sp|P07322|ENOB_CHICK	Beta-enolase OS=Gallus gallus OX=9031 GN=ENO3 PE=1 SV=3	HIADLAGNTELILPVPAFNVINGGSHAGNK	Cation:K(E)@10; Oxidation(P)@14	3092.53	774.139	3092.54	774.143
sp|P07322|ENOB_CHICK	Beta-enolase OS=Gallus gallus OX=9031 GN=ENO3 PE=1 SV=3	HIADLAGNTELILPVPAFNVINGGSHAGNK	Deamidated(N)@19; Oxidation(H)@26	3055.6	1019.54	3055.57	1019.53
sp|P07322|ENOB_CHICK	Beta-enolase OS=Gallus gallus OX=9031 GN=ENO3 PE=1 SV=3	HIADLAGNTELILPVPAFNVINGGSHAGNK	Oxidation(H)@1; Cation:K(E)@10	3092.52	774.137	3092.54	774.143
sp|P07322|ENOB_CHICK	Beta-enolase OS=Gallus gallus OX=9031 GN=ENO3 PE=1 SV=3	HIADLAGNTELILPVPAFNVINGGSHAGNK	Oxidation(P)@16; Deamidated(N)@19	3055.65	764.919	3055.57	764.9
sp|P07322|ENOB_CHICK	Beta-enolase OS=Gallus gallus OX=9031 GN=ENO3 PE=1 SV=3	HIADLAGNTELILPVPAFNVINGGSHAGNKL	Oxidation(P)@14; Deamidated(N)@19	3168.66	793.172	3168.66	793.171
sp|P07322|ENOB_CHICK	Beta-enolase OS=Gallus gallus OX=9031 GN=ENO3 PE=1 SV=3	IDKVMI	Oxidation(M)@5	733.402	367.708	733.404	367.709
sp|P07322|ENOB_CHICK	Beta-enolase OS=Gallus gallus OX=9031 GN=ENO3 PE=1 SV=3	LAMQEFMVLPVGAASFHDAMR	Cation:K(E)@5; Oxidation(M)@7	2374.03	792.35	2374.07	792.363
sp|P07322|ENOB_CHICK	Beta-enolase OS=Gallus gallus OX=9031 GN=ENO3 PE=1 SV=3	LAMQEFMVLPVGAASFHDAMR	Deamidated(Q)@4; Oxidation(M)@20	2337.14	780.054	2337.1	780.039
sp|P07322|ENOB_CHICK	Beta-enolase OS=Gallus gallus OX=9031 GN=ENO3 PE=1 SV=3	LAMQEFMVLPVGAASFHDAMR	Oxidation(M)@20	2336.06	779.694	2336.11	779.711
sp|P07322|ENOB_CHICK	Beta-enolase OS=Gallus gallus OX=9031 GN=ENO3 PE=1 SV=3	LAMQEFMVLPVGAASFHDAMR	Oxidation(M)@3	2336.12	779.714	2336.11	779.711
sp|P07322|ENOB_CHICK	Beta-enolase OS=Gallus gallus OX=9031 GN=ENO3 PE=1 SV=3	LAMQEFMVLPVGAASFHDAMR	Oxidation(M)@3; Oxidation(M)@7	2352.1	785.04	2352.11	785.043
sp|P07322|ENOB_CHICK	Beta-enolase OS=Gallus gallus OX=9031 GN=ENO3 PE=1 SV=3	LAMQEFMVLPVGAASFHDAMR	Oxidation(M)@7	2336.11	779.711	2336.11	779.711
sp|P07322|ENOB_CHICK	Beta-enolase OS=Gallus gallus OX=9031 GN=ENO3 PE=1 SV=3	LAQSHGW	Oxidation(W)@7	813.378	407.697	813.377	407.696
sp|P07322|ENOB_CHICK	Beta-enolase OS=Gallus gallus OX=9031 GN=ENO3 PE=1 SV=3	MIEMDGTENK	Oxidation(M)@1; Dehydrated(E)@3; Oxidation(M)@4	1180.47	591.243	1180.47	591.244
sp|P07322|ENOB_CHICK	Beta-enolase OS=Gallus gallus OX=9031 GN=ENO3 PE=1 SV=3	MVLPVGAASFHDAMR	Oxidation(M)@1; Dehydrated(S)@9	1598.77	533.93	1598.77	533.931
sp|P07322|ENOB_CHICK	Beta-enolase OS=Gallus gallus OX=9031 GN=ENO3 PE=1 SV=3	MVLPVGAASFHDAMR	Oxidation(M)@14	1616.78	539.935	1616.78	539.934
sp|P07322|ENOB_CHICK	Beta-enolase OS=Gallus gallus OX=9031 GN=ENO3 PE=1 SV=3	VMIEMDGTENK	Oxidation(M)@2	1281.56	641.788	1281.56	641.786
sp|P07322|ENOB_CHICK	Beta-enolase OS=Gallus gallus OX=9031 GN=ENO3 PE=1 SV=3	VMIEMDGTENK	Oxidation(M)@5	1281.56	641.788	1281.56	641.786
sp|P02457|CO1A1_CHICK	Collagen alpha-1(I) chain OS=Gallus gallus OX=9031 GN=COL1A1 PE=1 SV=3	DGAAGPKGDRGETGPAGPPGAPGAPGAPGPVGPAGK	Oxidation(P)@19; Oxidation(P)@22; Oxidation(P)@25; Oxidation(P)@28	3108.5	778.133	3108.49	778.129
sp|P02457|CO1A1_CHICK	Collagen alpha-1(I) chain OS=Gallus gallus OX=9031 GN=COL1A1 PE=1 SV=3	DGEAGAQGPPGPTGPAGER	Oxidation(P)@10	1735.76	868.889	1735.78	868.895
sp|P02457|CO1A1_CHICK	Collagen alpha-1(I) chain OS=Gallus gallus OX=9031 GN=COL1A1 PE=1 SV=3	DGLNGLPGPIGPPGPR	Oxidation(P)@7; Oxidation(P)@12; Oxidation(P)@13	1560.79	781.401	1560.79	781.402
sp|P02457|CO1A1_CHICK	Collagen alpha-1(I) chain OS=Gallus gallus OX=9031 GN=COL1A1 PE=1 SV=3	DGLNGLPGPIGPPGPR	Oxidation(P)@7; Oxidation(P)@12; Oxidation(P)@15	1560.79	781.401	1560.79	781.402
sp|P02457|CO1A1_CHICK	Collagen alpha-1(I) chain OS=Gallus gallus OX=9031 GN=COL1A1 PE=1 SV=3	DGLNGLPGPIGPPGPR	Oxidation(P)@7; Oxidation(P)@13; Oxidation(P)@15	1560.79	781.401	1560.79	781.402
sp|P02457|CO1A1_CHICK	Collagen alpha-1(I) chain OS=Gallus gallus OX=9031 GN=COL1A1 PE=1 SV=3	EGAPGAEGAPGR	Oxidation(P)@4; Oxidation(P)@10	1099.49	550.75	1099.49	550.752
sp|P02457|CO1A1_CHICK	Collagen alpha-1(I) chain OS=Gallus gallus OX=9031 GN=COL1A1 PE=1 SV=3	GAAGEPGKPGER	Oxidation(P)@9	1140.55	571.283	1140.55	571.283
sp|P02457|CO1A1_CHICK	Collagen alpha-1(I) chain OS=Gallus gallus OX=9031 GN=COL1A1 PE=1 SV=3	GADGAPGKDGLR	Oxidation(P)@6	1128.55	565.281	1128.55	565.283
sp|P02457|CO1A1_CHICK	Collagen alpha-1(I) chain OS=Gallus gallus OX=9031 GN=COL1A1 PE=1 SV=3	GAPGPPGAVGAAGK	Oxidation(P)@3; Oxidation(P)@6	1137.58	569.796	1137.58	569.796
sp|P02457|CO1A1_CHICK	Collagen alpha-1(I) chain OS=Gallus gallus OX=9031 GN=COL1A1 PE=1 SV=3	GATGAPGIAGAPGFPGAR	Oxidation(P)@6; Oxidation(P)@12; Oxidation(P)@15	1571.76	786.889	1571.77	786.892
sp|P02457|CO1A1_CHICK	Collagen alpha-1(I) chain OS=Gallus gallus OX=9031 GN=COL1A1 PE=1 SV=3	GDRGETGPAGPPGAPGAPGAPGPVGPAGK	Oxidation(P)@12; Oxidation(P)@15; Oxidation(P)@18; Oxidation(P)@21	2512.21	838.409	2512.19	838.405
sp|P02457|CO1A1_CHICK	Collagen alpha-1(I) chain OS=Gallus gallus OX=9031 GN=COL1A1 PE=1 SV=3	GEPGPAGLPGPAGER	Oxidation(P)@3; Oxidation(P)@9	1392.66	697.338	1392.66	697.339
sp|P02457|CO1A1_CHICK	Collagen alpha-1(I) chain OS=Gallus gallus OX=9031 GN=COL1A1 PE=1 SV=3	GEPGPAGLPGPAGER	Oxidation(P)@9	1376.67	689.342	1376.67	689.341
sp|P02457|CO1A1_CHICK	Collagen alpha-1(I) chain OS=Gallus gallus OX=9031 GN=COL1A1 PE=1 SV=3	GEPGPAGVQGPPGPAGEEGK	Oxidation(P)@3; Oxidation(P)@12	1818.83	910.422	1818.84	910.427
sp|P02457|CO1A1_CHICK	Collagen alpha-1(I) chain OS=Gallus gallus OX=9031 GN=COL1A1 PE=1 SV=3	GEPGPAGVQGPPGPAGEEGK	Oxidation(P)@5; Oxidation(P)@12	1818.84	910.427	1818.84	910.427
sp|P02457|CO1A1_CHICK	Collagen alpha-1(I) chain OS=Gallus gallus OX=9031 GN=COL1A1 PE=1 SV=3	GEPGPPGPAGAAGPAGNPGADGQPGAK	Oxidation(P)@3; Oxidation(P)@6; Oxidation(P)@18; Oxidation(P)@24	2315.06	1158.54	2315.04	1158.53
sp|P02457|CO1A1_CHICK	Collagen alpha-1(I) chain OS=Gallus gallus OX=9031 GN=COL1A1 PE=1 SV=3	GEPGSPGENGAPGQMGPR	Oxidation(P)@3; Oxidation(P)@6; Oxidation(P)@12	1741.73	871.874	1741.73	871.874
sp|P02457|CO1A1_CHICK	Collagen alpha-1(I) chain OS=Gallus gallus OX=9031 GN=COL1A1 PE=1 SV=3	GETGPAGPAGPPGPAGAR	Oxidation(P)@14	1531.74	766.879	1531.74	766.876
sp|P02457|CO1A1_CHICK	Collagen alpha-1(I) chain OS=Gallus gallus OX=9031 GN=COL1A1 PE=1 SV=3	GETGPAGRPGEPGPAGPPGPPGEK	Oxidation(P)@9; Oxidation(P)@18; Oxidation(P)@21	2213.05	738.69	2213.03	738.686
sp|P02457|CO1A1_CHICK	Collagen alpha-1(I) chain OS=Gallus gallus OX=9031 GN=COL1A1 PE=1 SV=3	GFPGADGIAGPK	Oxidation(P)@3	1101.54	551.779	1101.55	551.78
sp|P02457|CO1A1_CHICK	Collagen alpha-1(I) chain OS=Gallus gallus OX=9031 GN=COL1A1 PE=1 SV=3	GFPGADGIAGPKGPPGER	Oxidation(P)@3; Oxidation(P)@15	1710.83	856.423	1710.83	856.424
sp|P02457|CO1A1_CHICK	Collagen alpha-1(I) chain OS=Gallus gallus OX=9031 GN=COL1A1 PE=1 SV=3	GFPGLPGPSGEPGK	Oxidation(P)@3; Oxidation(P)@6	1327.64	664.829	1327.64	664.828
sp|P02457|CO1A1_CHICK	Collagen alpha-1(I) chain OS=Gallus gallus OX=9031 GN=COL1A1 PE=1 SV=3	GFPGLPGPSGEPGK	Oxidation(P)@3; Oxidation(P)@6; Oxidation(P)@12	1343.64	672.826	1343.64	672.825
sp|P02457|CO1A1_CHICK	Collagen alpha-1(I) chain OS=Gallus gallus OX=9031 GN=COL1A1 PE=1 SV=3	GFPGLPGPSGEPGK	Oxidation(P)@3; Oxidation(P)@8	1327.64	664.826	1327.64	664.828
sp|P02457|CO1A1_CHICK	Collagen alpha-1(I) chain OS=Gallus gallus OX=9031 GN=COL1A1 PE=1 SV=3	GFSGLQGPPGPPGAPGEQGPSGASGPAGPR	Oxidation(P)@9; Oxidation(P)@12	2672.26	891.761	2672.26	891.76
sp|P02457|CO1A1_CHICK	Collagen alpha-1(I) chain OS=Gallus gallus OX=9031 GN=COL1A1 PE=1 SV=3	GFSGLQGPPGPPGAPGEQGPSGASGPAGPR	Oxidation(P)@9; Oxidation(P)@12; Oxidation(P)@15	2688.25	897.09	2688.25	897.092
sp|P02457|CO1A1_CHICK	Collagen alpha-1(I) chain OS=Gallus gallus OX=9031 GN=COL1A1 PE=1 SV=3	GFSGLQGPPGPPGAPGEQGPSGASGPAGPR	Oxidation(P)@9; Oxidation(P)@15	2672.26	891.761	2672.26	891.76
sp|P02457|CO1A1_CHICK	Collagen alpha-1(I) chain OS=Gallus gallus OX=9031 GN=COL1A1 PE=1 SV=3	GLPGPPGAPGPQGFQGPPGEPGEPGASGPMGPR	Oxidation(P)@3; Oxidation(P)@6; Oxidation(P)@11; Oxidation(P)@24	3067.42	1023.48	3067.41	1023.48
sp|P02457|CO1A1_CHICK	Collagen alpha-1(I) chain OS=Gallus gallus OX=9031 GN=COL1A1 PE=1 SV=3	GLTGPIGPPGPAGAPGDK	Oxidation(P)@9; Oxidation(P)@15	1589.8	795.906	1589.8	795.91
sp|P02457|CO1A1_CHICK	Collagen alpha-1(I) chain OS=Gallus gallus OX=9031 GN=COL1A1 PE=1 SV=3	GLTGPIGPPGPAGAPGDKGEAGPPGPAGPTGAR	Oxidation(P)@11; Oxidation(P)@15; Oxidation(P)@24	2878.43	960.483	2878.42	960.481
sp|P02457|CO1A1_CHICK	Collagen alpha-1(I) chain OS=Gallus gallus OX=9031 GN=COL1A1 PE=1 SV=3	GLTGPIGPPGPAGAPGDKGEAGPPGPAGPTGAR	Oxidation(P)@9; Oxidation(P)@15; Oxidation(P)@23; Oxidation(P)@24	2894.42	965.813	2894.42	965.813
sp|P02457|CO1A1_CHICK	Collagen alpha-1(I) chain OS=Gallus gallus OX=9031 GN=COL1A1 PE=1 SV=3	GLTGSPGSPGPDGK	Oxidation(P)@6; Cation:K(D)@12	1279.56	640.79	1279.54	640.78
sp|P02457|CO1A1_CHICK	Collagen alpha-1(I) chain OS=Gallus gallus OX=9031 GN=COL1A1 PE=1 SV=3	GLTGSPGSPGPDGK	Oxidation(P)@6; Oxidation(P)@9	1257.58	629.798	1257.58	629.799
sp|P02457|CO1A1_CHICK	Collagen alpha-1(I) chain OS=Gallus gallus OX=9031 GN=COL1A1 PE=1 SV=3	GNDGAPGAAGPPGPTGPAGPPGFPGAAGAKGETGPQGAR	Oxidation(P)@6; Oxidation(P)@12; Dioxidation(F)@23; Oxidation(P)@35	3400.58	1134.53	3400.57	1134.53
sp|P02457|CO1A1_CHICK	Collagen alpha-1(I) chain OS=Gallus gallus OX=9031 GN=COL1A1 PE=1 SV=3	GNDGAPGAAGPPGPTGPAGPPGFPGAAGAKGETGPQGAR	Oxidation(P)@6; Oxidation(P)@12; Oxidation(P)@21; Dioxidation(F)@23	3400.58	851.152	3400.57	851.149
sp|P02457|CO1A1_CHICK	Collagen alpha-1(I) chain OS=Gallus gallus OX=9031 GN=COL1A1 PE=1 SV=3	GPAGPQGPR	Oxidation(P)@2	851.424	426.719	851.425	426.72
sp|P02457|CO1A1_CHICK	Collagen alpha-1(I) chain OS=Gallus gallus OX=9031 GN=COL1A1 PE=1 SV=3	GPAGPQGPRGDKGETGEQGDR	Oxidation(P)@5	2080.95	694.659	2080.95	694.658
sp|P02457|CO1A1_CHICK	Collagen alpha-1(I) chain OS=Gallus gallus OX=9031 GN=COL1A1 PE=1 SV=3	GPAGPQGPRGDKGETGEQGDR	Oxidation(P)@8	2080.95	694.656	2080.95	694.658
sp|P02457|CO1A1_CHICK	Collagen alpha-1(I) chain OS=Gallus gallus OX=9031 GN=COL1A1 PE=1 SV=3	GPPGPMGPPGLAGPPGEAGR	Oxidation(M)@6; Oxidation(P)@9; Oxidation(P)@15	1815.85	606.291	1815.86	606.293
sp|P02457|CO1A1_CHICK	Collagen alpha-1(I) chain OS=Gallus gallus OX=9031 GN=COL1A1 PE=1 SV=3	GPPGPMGPPGLAGPPGEAGR	Oxidation(P)@3; Oxidation(P)@14	1799.87	900.94	1799.86	900.939
sp|P02457|CO1A1_CHICK	Collagen alpha-1(I) chain OS=Gallus gallus OX=9031 GN=COL1A1 PE=1 SV=3	GPPGPMGPPGLAGPPGEAGR	Oxidation(P)@3; Oxidation(P)@15	1799.87	900.94	1799.86	900.939
sp|P02457|CO1A1_CHICK	Collagen alpha-1(I) chain OS=Gallus gallus OX=9031 GN=COL1A1 PE=1 SV=3	GPPGPQGAR	Oxidation(P)@3	851.422	426.718	851.425	426.72
sp|P02457|CO1A1_CHICK	Collagen alpha-1(I) chain OS=Gallus gallus OX=9031 GN=COL1A1 PE=1 SV=3	GPPGSAGAAGKDGLNGLPGPIGPPGPR	Oxidation(P)@3; Oxidation(P)@18; Oxidation(P)@24; Oxidation(P)@26	2427.21	810.079	2427.21	810.079
sp|P02457|CO1A1_CHICK	Collagen alpha-1(I) chain OS=Gallus gallus OX=9031 GN=COL1A1 PE=1 SV=3	GPSGPQGPSGAPGPK	Oxidation(P)@12	1305.63	653.822	1305.63	653.823
sp|P02457|CO1A1_CHICK	Collagen alpha-1(I) chain OS=Gallus gallus OX=9031 GN=COL1A1 PE=1 SV=3	GPSGPQGPSGAPGPK	Oxidation(P)@12; Oxidation(P)@14	1321.63	661.823	1321.63	661.82
sp|P02457|CO1A1_CHICK	Collagen alpha-1(I) chain OS=Gallus gallus OX=9031 GN=COL1A1 PE=1 SV=3	GPSGPQGPSGAPGPK	Oxidation(P)@14; Delta:H(2)C(2)(K)@15	1331.64	666.83	1331.65	666.831
sp|P02457|CO1A1_CHICK	Collagen alpha-1(I) chain OS=Gallus gallus OX=9031 GN=COL1A1 PE=1 SV=3	GPSGPQGPSGAPGPK	Oxidation(P)@2; Oxidation(P)@12; Oxidation(P)@14; Delta:H(2)C(2)(K)@15	1363.63	682.824	1363.64	682.826
sp|P02457|CO1A1_CHICK	Collagen alpha-1(I) chain OS=Gallus gallus OX=9031 GN=COL1A1 PE=1 SV=3	GPSGPQGPSGAPGPK	Oxidation(P)@8; Oxidation(P)@12; Oxidation(P)@14; Delta:H(2)C(2)(K)@15	1363.64	682.826	1363.64	682.826
sp|P02457|CO1A1_CHICK	Collagen alpha-1(I) chain OS=Gallus gallus OX=9031 GN=COL1A1 PE=1 SV=3	GQAGVMGFPGPK	Oxidation(P)@9	1160.57	581.292	1160.56	581.29
sp|P02457|CO1A1_CHICK	Collagen alpha-1(I) chain OS=Gallus gallus OX=9031 GN=COL1A1 PE=1 SV=3	GQAGVMGFPGPK	Oxidation(P)@9; Oxidation(P)@11	1176.56	589.289	1176.56	589.287
sp|P02457|CO1A1_CHICK	Collagen alpha-1(I) chain OS=Gallus gallus OX=9031 GN=COL1A1 PE=1 SV=3	GRPGPSGPAGAR	Oxidation(P)@3	1094.56	548.287	1094.56	548.286
sp|P02457|CO1A1_CHICK	Collagen alpha-1(I) chain OS=Gallus gallus OX=9031 GN=COL1A1 PE=1 SV=3	GSAGPPGATGFPGAAGR	Oxidation(P)@6; Oxidation(P)@12	1458.68	730.349	1458.69	730.35
sp|P02457|CO1A1_CHICK	Collagen alpha-1(I) chain OS=Gallus gallus OX=9031 GN=COL1A1 PE=1 SV=3	GSPGADGPIGAPGTPGPQGIAGQR	Oxidation(P)@3; Oxidation(P)@12; Oxidation(P)@15	2162.04	1082.03	2162.04	1082.02
sp|P02457|CO1A1_CHICK	Collagen alpha-1(I) chain OS=Gallus gallus OX=9031 GN=COL1A1 PE=1 SV=3	GSPGEAGRPGEAGLPGA	Oxidation(P)@3; Oxidation(P)@9; Oxidation(P)@15	1526.7	764.356	1526.7	764.355
sp|P02457|CO1A1_CHICK	Collagen alpha-1(I) chain OS=Gallus gallus OX=9031 GN=COL1A1 PE=1 SV=3	GVQGPPGPQGPR	Oxidation(P)@6	1161.56	581.786	1161.59	581.802
sp|P02457|CO1A1_CHICK	Collagen alpha-1(I) chain OS=Gallus gallus OX=9031 GN=COL1A1 PE=1 SV=3	GVVGLPGQR	Oxidation(P)@6	897.503	449.759	897.503	449.759
sp|P02457|CO1A1_CHICK	Collagen alpha-1(I) chain OS=Gallus gallus OX=9031 GN=COL1A1 PE=1 SV=3	NGDDGEAGKPGRPGQR	Oxidation(P)@10; Oxidation(P)@13; Deamidated(Q)@15	1642.73	548.583	1642.73	548.584
sp|P02457|CO1A1_CHICK	Collagen alpha-1(I) chain OS=Gallus gallus OX=9031 GN=COL1A1 PE=1 SV=3	NGDDGEAGKPGRPGQRGPPGPQGAR	Oxidation(P)@10; Oxidation(P)@13; Deamidated(Q)@15; Oxidation(P)@19	2476.16	620.046	2476.14	620.043
sp|P02457|CO1A1_CHICK	Collagen alpha-1(I) chain OS=Gallus gallus OX=9031 GN=COL1A1 PE=1 SV=3	NGDRGETGPAGPAGPPGPAGAR	Oxidation(P)@16	1973.92	987.969	1973.93	987.972
sp|P02457|CO1A1_CHICK	Collagen alpha-1(I) chain OS=Gallus gallus OX=9031 GN=COL1A1 PE=1 SV=3	NGDRGETGPAGPAGPPGPAGAR	Oxidation(P)@18	1973.94	658.987	1973.93	658.984
sp|P02457|CO1A1_CHICK	Collagen alpha-1(I) chain OS=Gallus gallus OX=9031 GN=COL1A1 PE=1 SV=3	SGPQGPSGAPGPK	Oxidation(P)@10; Oxidation(P)@12	1167.56	584.788	1167.55	584.783
sp|P02457|CO1A1_CHICK	Collagen alpha-1(I) chain OS=Gallus gallus OX=9031 GN=COL1A1 PE=1 SV=3	TGPIGPPGPAGAPGDK	Oxidation(P)@7; Oxidation(P)@13	1419.7	710.858	1419.7	710.857
sp|P02457|CO1A1_CHICK	Collagen alpha-1(I) chain OS=Gallus gallus OX=9031 GN=COL1A1 PE=1 SV=3	TGPPGPAGQDGR	Oxidation(P)@4	1124.53	563.27	1124.52	563.268
sp|P02457|CO1A1_CHICK	Collagen alpha-1(I) chain OS=Gallus gallus OX=9031 GN=COL1A1 PE=1 SV=3	VGPPGPSGNIGLPGPPGPAGK	Oxidation(P)@3; Oxidation(P)@13; Oxidation(P)@16; Oxidation(P)@18	1885.95	943.984	1885.95	943.984
tr|A0A218UIF5|A0A218UIF5_9PASE	Collagen alpha-1(I) chain OS=Lonchura striata domestica OX=299123 GN=COL1A1 PE=4 SV=1	ETGPQGPAGPPGPAGAR	Oxidation(P)@13	1531.74	766.879	1531.74	766.876
tr|A0A218UIF5|A0A218UIF5_9PASE	Collagen alpha-1(I) chain OS=Lonchura striata domestica OX=299123 GN=COL1A1 PE=4 SV=1	GAPGADGPIGAPGTPGPQGIAGQR	Oxidation(P)@3; Oxidation(P)@8; Oxidation(P)@12; Oxidation(P)@15	2162.03	1082.02	2162.04	1082.02
tr|A0A218UIF5|A0A218UIF5_9PASE	Collagen alpha-1(I) chain OS=Lonchura striata domestica OX=299123 GN=COL1A1 PE=4 SV=1	GETGDAGAKGDAGPPGPAGPTGAPGPAGAVGAPGPKGAR	Oxidation(P)@15; Oxidation(P)@24; Oxidation(P)@33; Oxidation(P)@35	3311.58	828.902	3311.58	828.901
tr|A0A218UIF5|A0A218UIF5_9PASE	Collagen alpha-1(I) chain OS=Lonchura striata domestica OX=299123 GN=COL1A1 PE=4 SV=1	GFSGLQGPPGPPGSPGEQGPSGASGPAGPR	Oxidation(P)@9	2672.26	891.761	2672.26	891.76
tr|A0A218UIF5|A0A218UIF5_9PASE	Collagen alpha-1(I) chain OS=Lonchura striata domestica OX=299123 GN=COL1A1 PE=4 SV=1	VGPPGPSGNIGLPGPPGPSGK	Oxidation(P)@3; Oxidation(P)@13; Oxidation(P)@16	1885.95	943.984	1885.95	943.984
sp|P02467|CO1A2_CHICK	Collagen alpha-2(I) chain OS=Gallus gallus OX=9031 GN=COL1A2 PE=1 SV=3	AGEDGHPGKPGRPGER	Oxidation(P)@7; Oxidation(P)@10; Oxidation(P)@13	1663.76	832.889	1663.77	832.89
sp|P02467|CO1A2_CHICK	Collagen alpha-2(I) chain OS=Gallus gallus OX=9031 GN=COL1A2 PE=1 SV=3	AGPGGIPGER	Oxidation(P)@7	925.486	463.75	925.462	463.738
sp|P02467|CO1A2_CHICK	Collagen alpha-2(I) chain OS=Gallus gallus OX=9031 GN=COL1A2 PE=1 SV=3	DGAPGFKGER	Oxidation(P)@4	1048.49	525.253	1048.49	525.254
sp|P02467|CO1A2_CHICK	Collagen alpha-2(I) chain OS=Gallus gallus OX=9031 GN=COL1A2 PE=1 SV=3	EGPVGFPGADGR	Oxidation(P)@7	1173.54	587.778	1173.54	587.778
sp|P02467|CO1A2_CHICK	Collagen alpha-2(I) chain OS=Gallus gallus OX=9031 GN=COL1A2 PE=1 SV=3	GAAGLPGVAGAPGLPGPR	Oxidation(P)@6; Oxidation(P)@12; Oxidation(P)@17	1561.83	781.922	1561.82	781.918
sp|P02467|CO1A2_CHICK	Collagen alpha-2(I) chain OS=Gallus gallus OX=9031 GN=COL1A2 PE=1 SV=3	GAPGLPGPR	Oxidation(P)@3; Oxidation(P)@6	852.454	427.234	852.445	427.23
sp|P02467|CO1A2_CHICK	Collagen alpha-2(I) chain OS=Gallus gallus OX=9031 GN=COL1A2 PE=1 SV=3	GAPGLRGDTGATGR	Oxidation(P)@3	1300.64	651.329	1300.65	651.331
sp|P02467|CO1A2_CHICK	Collagen alpha-2(I) chain OS=Gallus gallus OX=9031 GN=COL1A2 PE=1 SV=3	GAPGNPGPSGALGAPGPHGQVGPSGKPGNR	Oxidation(P)@3; Oxidation(P)@15; Oxidation(P)@27	2692.32	674.088	2692.31	674.084
sp|P02467|CO1A2_CHICK	Collagen alpha-2(I) chain OS=Gallus gallus OX=9031 GN=COL1A2 PE=1 SV=3	GAPGNPGPSGALGAPGPHGQVGPSGKPGNR	Oxidation(P)@3; Oxidation(P)@6; Oxidation(P)@15; Oxidation(P)@27	2708.31	678.085	2708.3	678.083
sp|P02467|CO1A2_CHICK	Collagen alpha-2(I) chain OS=Gallus gallus OX=9031 GN=COL1A2 PE=1 SV=3	GAPGNPGPSGALGAPGPHGQVGPSGKPGNR	Oxidation(P)@3; Oxidation(P)@6; Oxidation(P)@17; Oxidation(P)@27	2708.31	678.086	2708.3	678.083
sp|P02467|CO1A2_CHICK	Collagen alpha-2(I) chain OS=Gallus gallus OX=9031 GN=COL1A2 PE=1 SV=3	GAPGNPGPSGALGAPGPHGQVGPSGKPGNR	Oxidation(P)@3; Oxidation(P)@8; Oxidation(P)@15; Oxidation(P)@27	2708.31	903.777	2708.3	903.774
sp|P02467|CO1A2_CHICK	Collagen alpha-2(I) chain OS=Gallus gallus OX=9031 GN=COL1A2 PE=1 SV=3	GAPGNPGPSGALGAPGPHGQVGPSGKPGNR	Oxidation(P)@6; Oxidation(P)@15; Oxidation(P)@27	2692.31	898.444	2692.31	898.443
sp|P02467|CO1A2_CHICK	Collagen alpha-2(I) chain OS=Gallus gallus OX=9031 GN=COL1A2 PE=1 SV=3	GDAGPPGMTGFPGAAGR	Oxidation(P)@6; Oxidation(P)@12	1546.68	774.347	1546.68	774.349
sp|P02467|CO1A2_CHICK	Collagen alpha-2(I) chain OS=Gallus gallus OX=9031 GN=COL1A2 PE=1 SV=3	GDPGPVGPVGPAGAFGPR	Oxidation(P)@3	1619.8	810.909	1619.81	810.91
sp|P02467|CO1A2_CHICK	Collagen alpha-2(I) chain OS=Gallus gallus OX=9031 GN=COL1A2 PE=1 SV=3	GEPGNIGFPGPK	Oxidation(P)@3; Oxidation(P)@9	1200.59	601.302	1200.58	601.296
sp|P02467|CO1A2_CHICK	Collagen alpha-2(I) chain OS=Gallus gallus OX=9031 GN=COL1A2 PE=1 SV=3	GEPGNVGPAGAP	Oxidation(P)@3	1037.48	519.746	1037.48	519.746
sp|P02467|CO1A2_CHICK	Collagen alpha-2(I) chain OS=Gallus gallus OX=9031 GN=COL1A2 PE=1 SV=3	GESGNKGEPGAAGPPGPPGPSGEEGKR	Oxidation(P)@9; Oxidation(P)@15; Oxidation(P)@18	2520.15	631.045	2520.15	631.044
sp|P02467|CO1A2_CHICK	Collagen alpha-2(I) chain OS=Gallus gallus OX=9031 GN=COL1A2 PE=1 SV=3	GETGPAGPPGFQGLPGPSGPAGEAGKPGER	Oxidation(P)@9; Oxidation(P)@15; Oxidation(P)@27	2776.31	926.443	2776.31	926.442
sp|P02467|CO1A2_CHICK	Collagen alpha-2(I) chain OS=Gallus gallus OX=9031 GN=COL1A2 PE=1 SV=3	GETGPTGAIGPIGASGPPGPVGAAGPAGPR	Oxidation(P)@18	2538.28	847.1	2538.28	847.102
sp|P02467|CO1A2_CHICK	Collagen alpha-2(I) chain OS=Gallus gallus OX=9031 GN=COL1A2 PE=1 SV=3	GIPGPPGPAGPSGAR	Oxidation(P)@3; Oxidation(P)@6	1318.66	660.339	1318.66	660.339
sp|P02467|CO1A2_CHICK	Collagen alpha-2(I) chain OS=Gallus gallus OX=9031 GN=COL1A2 PE=1 SV=3	GLHGEFGVPGPAGPR	Oxidation(P)@11; Oxidation(P)@14	1478.72	740.368	1478.73	740.371
sp|P02467|CO1A2_CHICK	Collagen alpha-2(I) chain OS=Gallus gallus OX=9031 GN=COL1A2 PE=1 SV=3	GLHGEFGVPGPAGPR	Oxidation(P)@9	1462.73	732.37	1462.73	732.373
sp|P02467|CO1A2_CHICK	Collagen alpha-2(I) chain OS=Gallus gallus OX=9031 GN=COL1A2 PE=1 SV=3	GLHGEFGVPGPAGPR	Oxidation(P)@9; Oxidation(P)@11	1478.73	740.37	1478.73	740.371
sp|P02467|CO1A2_CHICK	Collagen alpha-2(I) chain OS=Gallus gallus OX=9031 GN=COL1A2 PE=1 SV=3	GLPGAIGAPGPAGGAGDR	Oxidation(P)@3; Oxidation(P)@9	1521.75	761.884	1521.75	761.884
sp|P02467|CO1A2_CHICK	Collagen alpha-2(I) chain OS=Gallus gallus OX=9031 GN=COL1A2 PE=1 SV=3	GLPGAIGAPGPAGGAGDRGEGGPAGPAGPAGAR	Oxidation(P)@3; Oxidation(P)@11	2724.33	909.116	2724.33	909.118
sp|P02467|CO1A2_CHICK	Collagen alpha-2(I) chain OS=Gallus gallus OX=9031 GN=COL1A2 PE=1 SV=3	GLPGAIGAPGPAGGAGDRGEGGPAGPAGPAGAR	Oxidation(P)@3; Oxidation(P)@9	2724.35	682.095	2724.33	682.09
sp|P02467|CO1A2_CHICK	Collagen alpha-2(I) chain OS=Gallus gallus OX=9031 GN=COL1A2 PE=1 SV=3	GLPGESGAVGPAGPIGSR	Oxidation(P)@3	1593.81	797.913	1593.81	797.913
sp|P02467|CO1A2_CHICK	Collagen alpha-2(I) chain OS=Gallus gallus OX=9031 GN=COL1A2 PE=1 SV=3	GLPGIAGATGEPGPLGVSGPPGAR	Oxidation(P)@3; Oxidation(P)@12; Oxidation(P)@21	2132.08	1067.05	2132.09	1067.05
sp|P02467|CO1A2_CHICK	Collagen alpha-2(I) chain OS=Gallus gallus OX=9031 GN=COL1A2 PE=1 SV=3	GLPGIAGATGEPGPLGVSGPPGAR	Oxidation(P)@3; Oxidation(P)@21	2116.08	706.368	2116.09	706.371
sp|P02467|CO1A2_CHICK	Collagen alpha-2(I) chain OS=Gallus gallus OX=9031 GN=COL1A2 PE=1 SV=3	GLPGLKGHNGLQGLPGLAGQHGDQGPPGNNGPAGPR	Oxidation(P)@3; Oxidation(H)@8; Oxidation(P)@15; Oxidation(P)@27	3455.71	864.936	3455.7	864.933
sp|P02467|CO1A2_CHICK	Collagen alpha-2(I) chain OS=Gallus gallus OX=9031 GN=COL1A2 PE=1 SV=3	GLPGQPGSPGPAGK	Oxidation(P)@3; Oxidation(P)@6; Oxidation(P)@9	1266.62	634.317	1266.62	634.318
sp|P02467|CO1A2_CHICK	Collagen alpha-2(I) chain OS=Gallus gallus OX=9031 GN=COL1A2 PE=1 SV=3	GLVGEPGPAGAK	Oxidation(P)@6	1067.57	534.791	1067.56	534.788
sp|P02467|CO1A2_CHICK	Collagen alpha-2(I) chain OS=Gallus gallus OX=9031 GN=COL1A2 PE=1 SV=3	GPKGETGPTGAIGPIGASGPPGPVGAAGPAGPR	Oxidation(P)@2; Oxidation(P)@21	2836.45	946.491	2836.45	946.49
sp|P02467|CO1A2_CHICK	Collagen alpha-2(I) chain OS=Gallus gallus OX=9031 GN=COL1A2 PE=1 SV=3	GPNGDAGRPGEPGLMGPR	Oxidation(P)@9; Oxidation(P)@12	1765.82	589.614	1765.82	589.613
sp|P02467|CO1A2_CHICK	Collagen alpha-2(I) chain OS=Gallus gallus OX=9031 GN=COL1A2 PE=1 SV=3	GPPGPSGPPGKDGR	Oxidation(P)@3	1290.63	646.323	1290.63	646.323
sp|P02467|CO1A2_CHICK	Collagen alpha-2(I) chain OS=Gallus gallus OX=9031 GN=COL1A2 PE=1 SV=3	GPPGPSGPPGKDGR	Oxidation(P)@3; Oxidation(P)@9	1306.63	654.32	1306.63	654.321
sp|P02467|CO1A2_CHICK	Collagen alpha-2(I) chain OS=Gallus gallus OX=9031 GN=COL1A2 PE=1 SV=3	GPPGPSGPPGKDGR	Oxidation(P)@9	1290.64	431.219	1290.63	431.218
sp|P02467|CO1A2_CHICK	Collagen alpha-2(I) chain OS=Gallus gallus OX=9031 GN=COL1A2 PE=1 SV=3	GPSGEAGAAGPPGTPGPQGILGAPGILGLPGSR	Oxidation(P)@12; Oxidation(P)@15; Oxidation(P)@24; Oxidation(P)@30	2926.5	976.506	2926.48	976.5
sp|P02467|CO1A2_CHICK	Collagen alpha-2(I) chain OS=Gallus gallus OX=9031 GN=COL1A2 PE=1 SV=3	GPSGPPGPDGNKGEPGNVGPAGAPGPAGPGGIPGER	Oxidation(P)@6; Oxidation(P)@15; Oxidation(P)@24; Oxidation(P)@33	3191.5	1064.84	3191.49	1064.84
sp|P02467|CO1A2_CHICK	Collagen alpha-2(I) chain OS=Gallus gallus OX=9031 GN=COL1A2 PE=1 SV=3	GPSGPVGSPGPNGAPGEAGR	Oxidation(P)@9; Oxidation(P)@15	1748.81	875.41	1748.81	875.411
sp|P02467|CO1A2_CHICK	Collagen alpha-2(I) chain OS=Gallus gallus OX=9031 GN=COL1A2 PE=1 SV=3	GPSGPVGSPGPNGAPGEAGRDGNPGNDGPPGR	Oxidation(P)@11; Oxidation(P)@15; Oxidation(P)@24; Oxidation(P)@30	2914.29	972.437	2914.28	972.435
sp|P02467|CO1A2_CHICK	Collagen alpha-2(I) chain OS=Gallus gallus OX=9031 GN=COL1A2 PE=1 SV=3	GPSGPVGSPGPNGAPGEAGRDGNPGNDGPPGR	Oxidation(P)@9; Oxidation(P)@15; Oxidation(P)@24; Oxidation(P)@30	2914.29	972.437	2914.28	972.435
sp|P02467|CO1A2_CHICK	Collagen alpha-2(I) chain OS=Gallus gallus OX=9031 GN=COL1A2 PE=1 SV=3	GSNGEPGSAGPPGPAGLR	Oxidation(P)@6; Oxidation(P)@14	1608.75	805.38	1608.75	805.382
sp|P02467|CO1A2_CHICK	Collagen alpha-2(I) chain OS=Gallus gallus OX=9031 GN=COL1A2 PE=1 SV=3	GVAGVPGGK	Oxidation(P)@6	756.414	379.214	756.413	379.214
sp|P02467|CO1A2_CHICK	Collagen alpha-2(I) chain OS=Gallus gallus OX=9031 GN=COL1A2 PE=1 SV=3	IGAPGPAGAR	Oxidation(P)@4	881.47	441.742	881.472	441.743
sp|P02467|CO1A2_CHICK	Collagen alpha-2(I) chain OS=Gallus gallus OX=9031 GN=COL1A2 PE=1 SV=3	NGLPGPIGPAGVR	Oxidation(P)@4	1219.67	610.84	1219.67	610.841
sp|P02467|CO1A2_CHICK	Collagen alpha-2(I) chain OS=Gallus gallus OX=9031 GN=COL1A2 PE=1 SV=3	TGEQGIAGPPGFAGEK	Oxidation(P)@10	1530.71	766.36	1530.73	766.373
sp|P02467|CO1A2_CHICK	Collagen alpha-2(I) chain OS=Gallus gallus OX=9031 GN=COL1A2 PE=1 SV=3	TGEQGIAGPPGFAGEKGPSGEAGAAGPPGTPGPQGILGAPGILGLPGSR	Dioxidation(F)@12; Oxidation(P)@31; Oxidation(P)@40; Oxidation(P)@46	4439.21	1110.81	4439.2	1110.81
sp|P02467|CO1A2_CHICK	Collagen alpha-2(I) chain OS=Gallus gallus OX=9031 GN=COL1A2 PE=1 SV=3	VGPIGPAGNRGEPGNIGFPGPK	Oxidation(P)@13; Oxidation(P)@19	2119.09	707.37	2119.08	707.368
sp|P02467|CO1A2_CHICK	Collagen alpha-2(I) chain OS=Gallus gallus OX=9031 GN=COL1A2 PE=1 SV=3	VGPPGPAGITGPPGPPGPAGK	Oxidation(P)@3; Oxidation(P)@4; Oxidation(P)@13; Oxidation(P)@16	1840.93	921.475	1840.93	921.473
sp|P02467|CO1A2_CHICK	Collagen alpha-2(I) chain OS=Gallus gallus OX=9031 GN=COL1A2 PE=1 SV=3	VGPPGPAGITGPPGPPGPAGKDGPR	Oxidation(P)@3; Oxidation(P)@6; Oxidation(P)@13; Oxidation(P)@16	2266.13	756.384	2266.13	756.385
tr|A6BM71|A6BM71_CHICK	Connectin (Fragment) OS=Gallus gallus OX=9031 GN=TTN PE=2 SV=1	TGDQNLVVDVGNPLTMTVPYDAYPR	Oxidation(P)@13	2750.4	917.808	2750.32	917.781
tr|A6BM71|A6BM71_CHICK	Connectin (Fragment) OS=Gallus gallus OX=9031 GN=TTN PE=2 SV=1	TSVQLTWEPPLEDGGSPILGYIIER	Oxidation(P)@10; Cation:K(E)@12	2823.34	706.843	2823.37	706.851
tr|A6BM71|A6BM71_CHICK	Connectin (Fragment) OS=Gallus gallus OX=9031 GN=TTN PE=2 SV=1	VPITGYPIPTATWSFGDQVLEEGGR	Oxidation(W)@13; Deamidated(Q)@18	2706.37	903.129	2706.32	903.113
tr|A0A0Q3X8W2|A0A0Q3X8W2_AMAAE	Creatine kinase B-type OS=Amazona aestiva OX=12930 GN=AAES_23128 PE=3 SV=1	DISNADRLGFSEVELVQMVVDGVK	Oxidation(M)@18	2635.3	879.44	2635.32	879.446
tr|A0A0Q3X8W2|A0A0Q3X8W2_AMAAE	Creatine kinase B-type OS=Amazona aestiva OX=12930 GN=AAES_23128 PE=3 SV=1	DKQTPSGFTLDDVIQTGVDNPGHPFIMTV	Deamidated(Q)@3; Oxidation(M)@27	3145.51	1049.51	3145.49	1049.5
tr|A0A0Q3X8W2|A0A0Q3X8W2_AMAAE	Creatine kinase B-type OS=Amazona aestiva OX=12930 GN=AAES_23128 PE=3 SV=1	GIWHNDNK	Oxidation(W)@3	998.457	500.236	998.457	500.236
tr|A0A0Q3X8W2|A0A0Q3X8W2_AMAAE	Creatine kinase B-type OS=Amazona aestiva OX=12930 GN=AAES_23128 PE=3 SV=1	LGFSEVELVQMVVDGVK	Carbamidomethyl(E)@7; Oxidation(M)@11	1920.97	641.33	1920.99	641.336
tr|A0A0Q3X8W2|A0A0Q3X8W2_AMAAE	Creatine kinase B-type OS=Amazona aestiva OX=12930 GN=AAES_23128 PE=3 SV=1	LGFSEVELVQMVVDGVK	Dioxidation(M)@11	1879.96	627.661	1879.96	627.661
tr|A0A0Q3X8W2|A0A0Q3X8W2_AMAAE	Creatine kinase B-type OS=Amazona aestiva OX=12930 GN=AAES_23128 PE=3 SV=1	LGFSEVELVQMVVDGVK	Oxidation(M)@11	1863.95	932.982	1863.97	932.99
tr|A0A0Q3X8W2|A0A0Q3X8W2_AMAAE	Creatine kinase B-type OS=Amazona aestiva OX=12930 GN=AAES_23128 PE=3 SV=1	MWNPHLGY	Oxidation(M)@1; Deamidated(N)@3	1033.43	517.725	1033.43	517.724
tr|A0A0Q3X8W2|A0A0Q3X8W2_AMAAE	Creatine kinase B-type OS=Amazona aestiva OX=12930 GN=AAES_23128 PE=3 SV=1	NMTEAEQQQLIDDHFLFDKPVSPLLLASGMAR	Dioxidation(M)@2; Cation:Na(E)@6	3667.78	917.953	3667.76	917.948
tr|A0A0Q3X8W2|A0A0Q3X8W2_AMAAE	Creatine kinase B-type OS=Amazona aestiva OX=12930 GN=AAES_23128 PE=3 SV=1	NMTEAEQQQLIDDHFLFDKPVSPLLLASGMAR	Oxidation(M)@2; Delta:H(2)C(2)(H)@14	3655.84	914.968	3655.8	914.958
tr|A0A0Q3X8W2|A0A0Q3X8W2_AMAAE	Creatine kinase B-type OS=Amazona aestiva OX=12930 GN=AAES_23128 PE=3 SV=1	VISMQK	Oxidation(M)@4; Deamidated(Q)@5	721.367	361.691	721.368	361.691
sp|P00565|KCRM_CHICK	Creatine kinase M-type OS=Gallus gallus OX=9031 GN=CKM PE=2 SV=1	AMTEQEQQQLIDDHFLFDKPVSPL	Oxidation(M)@2	2844.38	949.134	2844.36	949.129
sp|P00565|KCRM_CHICK	Creatine kinase M-type OS=Gallus gallus OX=9031 GN=CKM PE=2 SV=1	AMTEQEQQQLIDDHFLFDKPVSPLLLASGMAR	Oxidation(H)@14; Cation:K(D)@18	3681.73	737.354	3681.76	737.359
sp|P00565|KCRM_CHICK	Creatine kinase M-type OS=Gallus gallus OX=9031 GN=CKM PE=2 SV=1	AMTEQEQQQLIDDHFLFDKPVSPLLLASGMAR	Oxidation(M)@2	3643.8	911.958	3643.8	911.958
sp|P00565|KCRM_CHICK	Creatine kinase M-type OS=Gallus gallus OX=9031 GN=CKM PE=2 SV=1	AMTEQEQQQLIDDHFLFDKPVSPLLLASGMAR	Oxidation(M)@2; Deamidated(Q)@9; Oxidation(M)@30	3660.79	916.205	3660.78	916.202
sp|P00565|KCRM_CHICK	Creatine kinase M-type OS=Gallus gallus OX=9031 GN=CKM PE=2 SV=1	AMTEQEQQQLIDDHFLFDKPVSPLLLASGMAR	Oxidation(M)@30	3643.81	911.961	3643.8	911.958
sp|P00565|KCRM_CHICK	Creatine kinase M-type OS=Gallus gallus OX=9031 GN=CKM PE=2 SV=1	AVGAVFDISNADRLGFSEVEQVQMVVDGVK	Oxidation(M)@24	3194.61	1065.88	3194.59	1065.87
sp|P00565|KCRM_CHICK	Creatine kinase M-type OS=Gallus gallus OX=9031 GN=CKM PE=2 SV=1	DKETPSGFTLDDVIQTGVDNPGHPFIMTV	Oxidation(M)@27	3145.51	1049.51	3145.49	1049.5
sp|P00565|KCRM_CHICK	Creatine kinase M-type OS=Gallus gallus OX=9031 GN=CKM PE=2 SV=1	DKETPSGFTLDDVIQTGVDNPGHPFIMTVGCVAGDEESYEVFKDLFDPVIQDR	Dioxidation(M)@27; Carbamidomethyl(C)@31	5930.75	1187.16	5930.75	1187.16
sp|P00565|KCRM_CHICK	Creatine kinase M-type OS=Gallus gallus OX=9031 GN=CKM PE=2 SV=1	DKETPSGFTLDDVIQTGVDNPGHPFIMTVGCVAGDEESYEVFKDLFDPVIQDR	Oxidation(P)@21; Oxidation(H)@23; Pro->pyro-Glu(P)@24; Oxidation(M)@27; Carbamidomethyl(C)@31	5960.82	994.478	5960.72	994.461
sp|P00565|KCRM_CHICK	Creatine kinase M-type OS=Gallus gallus OX=9031 GN=CKM PE=2 SV=1	IMTVGCVAGDEESYEVFKDLFDPVIQDR	Dioxidation(M)@2; Carbamidomethyl(C)@6	3263.5	1088.84	3263.5	1088.84
sp|P00565|KCRM_CHICK	Creatine kinase M-type OS=Gallus gallus OX=9031 GN=CKM PE=2 SV=1	KLEQNQPIDDMIPAQK	Oxidation(M)@11	1882.95	628.658	1882.95	628.656
sp|P00565|KCRM_CHICK	Creatine kinase M-type OS=Gallus gallus OX=9031 GN=CKM PE=2 SV=1	KLEQNQPIDDMIPAQK	Oxidation(P)@7; Cation:K(D)@9	1920.87	641.296	1920.9	641.308
sp|P00565|KCRM_CHICK	Creatine kinase M-type OS=Gallus gallus OX=9031 GN=CKM PE=2 SV=1	LEQNQPIDDMIPAQ	Oxidation(P)@12	1626.78	814.399	1626.76	814.385
sp|P00565|KCRM_CHICK	Creatine kinase M-type OS=Gallus gallus OX=9031 GN=CKM PE=2 SV=1	LMVEMEK	Oxidation(M)@2	894.417	448.216	894.419	448.217
sp|P00565|KCRM_CHICK	Creatine kinase M-type OS=Gallus gallus OX=9031 GN=CKM PE=2 SV=1	LMVEMEK	Oxidation(M)@5	894.417	448.216	894.419	448.217
sp|P00565|KCRM_CHICK	Creatine kinase M-type OS=Gallus gallus OX=9031 GN=CKM PE=2 SV=1	LRDKETPSGFTLDDVIQTGVDNPGHPFIMTVGCVAGDEESYEVFKDLFDPVIQDR	Deamidated(Q)@17; Oxidation(P)@26; Carbamyl(M)@29; Carbamidomethyl(C)@33	6228.06	1039.02	6227.93	1038.99
sp|P00565|KCRM_CHICK	Creatine kinase M-type OS=Gallus gallus OX=9031 GN=CKM PE=2 SV=1	LRDKETPSGFTLDDVIQTGVDNPGHPFIMTVGCVAGDEESYEVFKDLFDPVIQDR	Dioxidation(M)@29; Carbamidomethyl(C)@33	6199.96	1034.33	6199.93	1034.33
sp|P00565|KCRM_CHICK	Creatine kinase M-type OS=Gallus gallus OX=9031 GN=CKM PE=2 SV=1	LRDKETPSGFTLDDVIQTGVDNPGHPFIMTVGCVAGDEESYEVFKDLFDPVIQDRH	Oxidation(M)@29; Carbamidomethyl(C)@33	6320.96	1054.5	6320.99	1054.51
sp|P00565|KCRM_CHICK	Creatine kinase M-type OS=Gallus gallus OX=9031 GN=CKM PE=2 SV=1	MWTEHL	Oxidation(M)@1	831.357	416.686	831.359	416.687
sp|P00565|KCRM_CHICK	Creatine kinase M-type OS=Gallus gallus OX=9031 GN=CKM PE=2 SV=1	PFIMTVGCVAGDEESYEVFKDLFDPVIQDR	Oxidation(M)@4; Carbamidomethyl(C)@8	3491.54	873.892	3491.63	873.914
sp|P00565|KCRM_CHICK	Creatine kinase M-type OS=Gallus gallus OX=9031 GN=CKM PE=2 SV=1	QQLIDDHFLFDKPVSPLLLASGMAR	Gln->pyro-Glu@N-term; Oxidation(P)@13	2809.41	937.478	2809.45	937.49
sp|P00565|KCRM_CHICK	Creatine kinase M-type OS=Gallus gallus OX=9031 GN=CKM PE=2 SV=1	QTGVDNPGHPFIMTVGCVAGDEESYEVFKDLFDPVIQDR	Carbamyl@N-term; Oxidation(M)@13; Carbamidomethyl(C)@17	4440.09	889.024	4440.03	889.014
sp|P00565|KCRM_CHICK	Creatine kinase M-type OS=Gallus gallus OX=9031 GN=CKM PE=2 SV=1	TLDDVIQTGVDNPGHPF	Deamidated(N)@12; Oxidation(P)@13	1840.9	614.641	1840.85	614.623
sp|P00565|KCRM_CHICK	Creatine kinase M-type OS=Gallus gallus OX=9031 GN=CKM PE=2 SV=1	TLDDVIQTGVDNPGHPFIMTVGCVAGDEESYEVFKDLFDPVIQDR	Cation:K(D)@11; Oxidation(M)@19; Carbamidomethyl(C)@23	5091.3	1019.27	5091.32	1019.27
sp|P00565|KCRM_CHICK	Creatine kinase M-type OS=Gallus gallus OX=9031 GN=CKM PE=2 SV=1	YYPLKAMTEQEQQQLIDDHFLFDKPVSPLLLASGMAR	Oxidation(M)@7	4308.18	1078.05	4308.16	1078.05
sp|P00565|KCRM_CHICK	Creatine kinase M-type OS=Gallus gallus OX=9031 GN=CKM PE=2 SV=1	YYPLKAMTEQEQQQLIDDHFLFDKPVSPLLLASGMAR	Oxidation(P)@3; Cation:K(E)@11; Deamidated(Q)@13; Deamidated(Q)@14	4348.15	870.638	4348.08	870.624
tr|G1NMJ1|G1NMJ1_MELGA; tr|F1NHG8|F1NHG8_CHICK	Cystatin A OS=Meleagris gallopavo OX=9103 GN=CSTA PE=4 SV=1; Uncharacterized protein OS=Gallus gallus OX=9031 GN=CSTA PE=4 SV=3	MMTGGLSDPKPATPEVQHLADQVKPQLESR	Oxidation(M)@2	3275.63	819.915	3275.63	819.914
tr|F1N9Q2|F1N9Q2_CHICK	Lactoylglutathione lyase OS=Gallus gallus OX=9031 GN=GLO1 PE=3 SV=3	GLAFVQDPDGYWIEILNPK	Oxidation(P)@8; Cation:K(D)@9	2228.03	743.683	2228.06	743.693
tr|E1BTT8|E1BTT8_CHICK	L-lactate dehydrogenase OS=Gallus gallus OX=9031 GN=LDHA PE=3 SV=2	ALHPDMGTDADK	Oxidation(M)@6; Lys-loss@C-term	1157.47	579.74	1157.47	579.74
tr|E1BTT8|E1BTT8_CHICK	L-lactate dehydrogenase OS=Gallus gallus OX=9031 GN=LDHA PE=3 SV=2	ALHPDMGTDADKEH	Oxidation(M)@6	1551.66	776.839	1551.66	776.838
tr|E1BTT8|E1BTT8_CHICK	L-lactate dehydrogenase OS=Gallus gallus OX=9031 GN=LDHA PE=3 SV=2	HLMGER	Oxidation(M)@3	757.355	379.685	757.354	379.684
tr|E1BTT8|E1BTT8_CHICK	L-lactate dehydrogenase OS=Gallus gallus OX=9031 GN=LDHA PE=3 SV=2	MILKPDEEEK	Oxidation(M)@1	1246.59	624.303	1246.61	624.313
sp|P13538|MYSS_CHICK	Myosin heavy chain, skeletal muscle, adult OS=Gallus gallus OX=9031 PE=1 SV=4	MFLWMVIR	Oxidation(M)@1	1110.57	556.292	1110.57	556.293
sp|P13538|MYSS_CHICK	Myosin heavy chain, skeletal muscle, adult OS=Gallus gallus OX=9031 PE=1 SV=4	MFLWMVIR	Oxidation(M)@5	1110.58	556.295	1110.57	556.293
tr|A0A1V4JKX8|A0A1V4JKX8_PATFA	Nuclear pore complex protein Nup133 OS=Patagioenas fasciata monilis OX=372326 GN=NUP133 PE=3 SV=1	ANNVMSGGTTMYPGIADR	Oxidation(M)@5	1869.86	935.936	1869.83	935.925
tr|A0A1V4JKX8|A0A1V4JKX8_PATFA	Nuclear pore complex protein Nup133 OS=Patagioenas fasciata monilis OX=372326 GN=NUP133 PE=3 SV=1	HQGVMVGMGQK	Oxidation(M)@5	1186.56	594.289	1186.56	594.287
tr|A0A1V4JKX8|A0A1V4JKX8_PATFA	Nuclear pore complex protein Nup133 OS=Patagioenas fasciata monilis OX=372326 GN=NUP133 PE=3 SV=1	MSGGTTMYPGIADR	Oxidation(M)@1	1471.64	736.829	1471.64	736.829
tr|F1NVA4|F1NVA4_CHICK; tr|A0A1L1RJ18|A0A1L1RJ18_CHICK; tr|A0A1D5P1F0|A0A1D5P1F0_CHICK	Nucleophosmin OS=Gallus gallus OX=9031 GN=NPM1 PE=4 SV=3; Nucleophosmin OS=Gallus gallus OX=9031 GN=NPM1 PE=4 SV=1; Nucleophosmin OS=Gallus gallus OX=9031 GN=NPM1 PE=4 SV=1	MSVQPTVSLGGFEITPPVVLR	Deamidated(Q)@4; Oxidation(P)@5	2243.23	748.749	2243.19	748.736
sp|P02789|TRFE_CHICK	Ovotransferrin OS=Gallus gallus OX=9031 PE=1 SV=2	LQMDDFELLCTDGRRANVMDYRECNLAEVPTHAVVVRPEK	Carbamidomethyl(C)@10; Oxidation(M)@19; Carbamidomethyl(C)@24	4762.28	794.721	4762.27	794.719
RRRRRsp|P02457|CO1A1_CHICK	REVERSED Collagen alpha-1(I) chain OS=Gallus gallus OX=9031 GN=COL1A1 PE=1 SV=3	AGTPGAPGPPGA	Oxidation(P)@10	964.473	483.244	964.461	483.238
RRRRRsp|P02457|CO1A1_CHICK	REVERSED Collagen alpha-1(I) chain OS=Gallus gallus OX=9031 GN=COL1A1 PE=1 SV=3	GRAGPPGAPGPR	Oxidation(P)@6	1104.57	553.291	1104.58	553.297
RRRRRtr|A0A094KII9|A0A094KII9_PODCR	REVERSED Collagen alpha-1(II) chain (Fragment) OS=Podiceps cristatus OX=345573 GN=N338_12769 PE=4 SV=1	PGPPGPPGSR	Oxidation(P)@1; Oxidation(P)@4; Oxidation(P)@7	965.458	483.736	965.457	483.736
RRRRRtr|A6BM71|A6BM71_CHICK	REVERSED Connectin (Fragment) OS=Gallus gallus OX=9031 GN=TTN PE=2 SV=1	HVEPEKAPTP	Oxidation(P)@10	1119.57	374.199	1119.56	374.193
RRRRRtr|A6BM71|A6BM71_CHICK	REVERSED Connectin (Fragment) OS=Gallus gallus OX=9031 GN=TTN PE=2 SV=1	KEMTEIDELPEV	Oxidation(M)@3	1447.68	724.848	1447.68	724.845
RRRRRtr|A0A093HBF1|A0A093HBF1_STRCA	REVERSED Receptor-type tyrosine-protein phosphatase epsilon (Fragment) OS=Struthio camelus australis OX=441894 GN=N308_02541 PE=4 SV=1	SLLMVRQQETLEL	Oxidation(M)@4	1574.83	788.421	1574.83	788.424
sp|P13585|AT2A1_CHICK	Sarcoplasmic/endoplasmic reticulum calcium ATPase 1 OS=Gallus gallus OX=9031 GN=ATP2A1 PE=2 SV=2	GFNPPDLDIMDKPPR	Deamidated(N)@3; Oxidation(M)@10	1727.85	576.958	1727.82	576.947
tr|A0A1D5NW68|A0A1D5NW68_CHICK	Serum albumin OS=Gallus gallus OX=9031 GN=ALB PE=4 SV=1	YVPPPFNPDM	Oxidation(M)@10	1191.53	596.774	1191.53	596.771
tr|R0K6C9|R0K6C9_ANAPL	Titin (Fragment) OS=Anas platyrhynchos OX=8839 GN=Anapl_04762 PE=4 SV=1	CVLSWLPPLDDGGAK	Carbamidomethyl(C)@1; Dioxidation(W)@5	1658.78	830.397	1658.8	830.406
tr|R0K6C9|R0K6C9_ANAPL	Titin (Fragment) OS=Anas platyrhynchos OX=8839 GN=Anapl_04762 PE=4 SV=1	DSMIVVWERPASDGGSEILGY	Oxidation(M)@3	2296.06	766.362	2296.07	766.363
tr|R0K6C9|R0K6C9_ANAPL	Titin (Fragment) OS=Anas platyrhynchos OX=8839 GN=Anapl_04762 PE=4 SV=1	ETSRPNWAQVSANVPITSCTVEKL	Deamidated(N)@13; Carbamidomethyl(C)@19; Cation:K(E)@22	2725.25	909.425	2725.28	909.433
tr|R0K6C9|R0K6C9_ANAPL	Titin (Fragment) OS=Anas platyrhynchos OX=8839 GN=Anapl_04762 PE=4 SV=1	IFAYVVEVLIGEDKWQEVMR	Oxidation(M)@19	2439.26	814.094	2439.25	814.091
tr|R0K6C9|R0K6C9_ANAPL	Titin (Fragment) OS=Anas platyrhynchos OX=8839 GN=Anapl_04762 PE=4 SV=1	ILRPDDRITIETKPNHSTVTITDSKR	Arg->GluSA(R)@7; Oxidation(P)@14	2978.6	596.727	2978.57	596.721
tr|R0K6C9|R0K6C9_ANAPL	Titin (Fragment) OS=Anas platyrhynchos OX=8839 GN=Anapl_04762 PE=4 SV=1	IYAMNSEGLGEPALVPGTPK	Oxidation(M)@4; Cation:K(E)@7	2096.97	699.996	2096.99	700.002
tr|R0K6C9|R0K6C9_ANAPL	Titin (Fragment) OS=Anas platyrhynchos OX=8839 GN=Anapl_04762 PE=4 SV=1	LEADVSGRPPPS	Oxidation(P)@11	1239.63	620.823	1239.61	620.812
tr|R0K6C9|R0K6C9_ANAPL	Titin (Fragment) OS=Anas platyrhynchos OX=8839 GN=Anapl_04762 PE=4 SV=1	MSIDNHKEGESVLSIR	Oxidation(M)@1; Dehydrated(S)@2	1811.88	453.978	1811.88	453.978
tr|R0K6C9|R0K6C9_ANAPL	Titin (Fragment) OS=Anas platyrhynchos OX=8839 GN=Anapl_04762 PE=4 SV=1	MVEIALPEEDEWK	Oxidation(M)@1; Dehydrated(E)@3	1585.72	793.868	1585.73	793.874
tr|R0K6C9|R0K6C9_ANAPL	Titin (Fragment) OS=Anas platyrhynchos OX=8839 GN=Anapl_04762 PE=4 SV=1	NPFVVPLPPK	Oxidation(P)@2	1122.65	375.223	1122.64	375.222
tr|R0K6C9|R0K6C9_ANAPL	Titin (Fragment) OS=Anas platyrhynchos OX=8839 GN=Anapl_04762 PE=4 SV=1	PTPDITW	Oxidation(P)@3	844.41	423.212	844.397	423.206
tr|R0K6C9|R0K6C9_ANAPL	Titin (Fragment) OS=Anas platyrhynchos OX=8839 GN=Anapl_04762 PE=4 SV=1	TAQDPIMPPGPPIPR	Oxidation(M)@7	1601.82	801.919	1601.82	801.919
tr|R0K6C9|R0K6C9_ANAPL	Titin (Fragment) OS=Anas platyrhynchos OX=8839 GN=Anapl_04762 PE=4 SV=1	VEPLEDIETMEK	Oxidation(M)@10	1447.68	724.848	1447.68	724.845
tr|R0K6C9|R0K6C9_ANAPL	Titin (Fragment) OS=Anas platyrhynchos OX=8839 GN=Anapl_04762 PE=4 SV=1	VGSGPPCVSKPLTAKDPFSPPDPPNKPDVEDVTSNSMLVK	Carbamidomethyl(C)@7; Oxidation(P)@11; Oxidation(P)@17	4235.07	848.022	4235.08	848.023
tr|R0K6C9|R0K6C9_ANAPL	Titin (Fragment) OS=Anas platyrhynchos OX=8839 GN=Anapl_04762 PE=4 SV=1	VLDRPGPPEGPLA	Oxidation(P)@11	1332.7	667.358	1332.7	667.359
tr|R0K6C9|R0K6C9_ANAPL	Titin (Fragment) OS=Anas platyrhynchos OX=8839 GN=Anapl_04762 PE=4 SV=1	VLDRPGPPEGPVQVTGVTAEK	Oxidation(P)@11; Deamidated(Q)@13	2162.16	721.728	2162.12	721.715
tr|R0K6C9|R0K6C9_ANAPL	Titin (Fragment) OS=Anas platyrhynchos OX=8839 GN=Anapl_04762 PE=4 SV=1	VLDTPGPPINF	Oxidation(P)@8	1184.61	593.313	1184.61	593.311
tr|R0K6C9|R0K6C9_ANAPL	Titin (Fragment) OS=Anas platyrhynchos OX=8839 GN=Anapl_04762 PE=4 SV=1	VLDTPGPPSHIA	Oxidation(H)@10	1218.63	610.321	1218.62	610.32
tr|R0K6C9|R0K6C9_ANAPL	Titin (Fragment) OS=Anas platyrhynchos OX=8839 GN=Anapl_04762 PE=4 SV=1	VMAENAAGVSEPSPTSPFYK	Oxidation(M)@2; Deamidated(N)@5	2098	700.34	2097.96	700.326
tr|R0K6C9|R0K6C9_ANAPL	Titin (Fragment) OS=Anas platyrhynchos OX=8839 GN=Anapl_04762 PE=4 SV=1	VSAENAAGVSDPAEAIGPLTADDTFVGPTMDLSAFKDGLEVIVPEPIKIR	Deamidated(N)@5; Oxidation(P)@28; Dioxidation(M)@30	5171.54	1035.32	5171.57	1035.32
tr|R0K6C9|R0K6C9_ANAPL	Titin (Fragment) OS=Anas platyrhynchos OX=8839 GN=Anapl_04762 PE=4 SV=1	WYLNDHQIKPDER	Dioxidation(W)@1	1744.8	873.407	1744.82	873.416
tr|R0K6C9|R0K6C9_ANAPL	Titin (Fragment) OS=Anas platyrhynchos OX=8839 GN=Anapl_04762 PE=4 SV=1	WYLNDHQIKPDER	Oxidation(W)@1	1728.82	577.28	1728.82	577.281
tr|Q07784|Q07784_CHICK	Titin (Fragment) OS=Gallus gallus OX=9031 PE=2 SV=1	KGFCQVTVVDRPSPPVGPV	Dioxidation(F)@3; Carbamidomethyl(C)@4	2070.05	691.024	2070.06	691.026
tr|Q07784|Q07784_CHICK	Titin (Fragment) OS=Gallus gallus OX=9031 PE=2 SV=1	VMAVNAAGESEPAYVPDPVEVK	Oxidation(P)@12	2287.13	763.383	2287.1	763.375
tr|A0A2I0MII3|A0A2I0MII3_COLLI	Titin OS=Columba livia OX=8932 GN=TTN PE=4 SV=1	ASIKWEPTMVTGADELSAVLTDVVENEEYFFR	Oxidation(P)@7; Carbamyl(M)@9	3704.76	927.198	3704.76	927.196
tr|A0A2I0MII3|A0A2I0MII3_COLLI	Titin OS=Columba livia OX=8932 GN=TTN PE=4 SV=1	SSITIAWNKPIYDGGSEITGYMVEIALPEEDEWKIVTPPIGLK	Cation:K(E)@17; Oxidation(M)@22	4813.38	963.684	4813.39	963.684
tr|A0A2I0MII3|A0A2I0MII3_COLLI	Titin OS=Columba livia OX=8932 GN=TTN PE=4 SV=1	YGVGEPLESEPVLAVNPYMPPDPPKTPEVTAITK	Oxidation(P)@17; Dethiomethyl(M)@19	3602.89	1201.97	3602.84	1201.95
tr|A0A226P9U0|A0A226P9U0_COLVI; tr|A0A226MZ03|A0A226MZ03_CALSU	Triosephosphate isomerase OS=Colinus virginianus OX=9014 GN=H355_014698 PE=3 SV=1; Triosephosphate isomerase OS=Callipepla squamata OX=9009 GN=ASZ78_000773 PE=3 SV=1	IIYGGSVTGANCKELASQHDVDGFLVGGASLKPEFVDIINAK	Deamidated(N)@11; Carbamidomethyl(C)@12; Deamidated(Q)@18; Oxidation(H)@19	4407.19	882.446	4407.19	882.446
tr|A0A226P9U0|A0A226P9U0_COLVI; tr|A0A226MZ03|A0A226MZ03_CALSU	Triosephosphate isomerase OS=Colinus virginianus OX=9014 GN=H355_014698 PE=3 SV=1; Triosephosphate isomerase OS=Callipepla squamata OX=9009 GN=ASZ78_000773 PE=3 SV=1	QSTRIIYGGSVTGANCKELASQHDVDGFLVGGASLKPEFVDIINAK	Carbamidomethyl(C)@16; Dioxidation(F)@28	4893.46	816.583	4893.46	816.584
sp|P00940|TPIS_CHICK	Triosephosphate isomerase OS=Gallus gallus OX=9031 GN=TPI1 PE=1 SV=2	AIADNVKDW	Oxidation(W)@9	1046.51	524.263	1046.5	524.259
sp|P00940|TPIS_CHICK	Triosephosphate isomerase OS=Gallus gallus OX=9031 GN=TPI1 PE=1 SV=2	ELASQHDVDGFLVGGASLKPEFVDIINAK	Cation:K(E)@1; Oxidation(H)@6	3122.51	781.635	3122.53	781.64
sp|P00940|TPIS_CHICK	Triosephosphate isomerase OS=Gallus gallus OX=9031 GN=TPI1 PE=1 SV=2	ELASQHDVDGFLVGGASLKPEFVDIINAK	Oxidation(P)@20; Cation:K(D)@24	3122.52	1041.85	3122.53	1041.85
sp|P00940|TPIS_CHICK	Triosephosphate isomerase OS=Gallus gallus OX=9031 GN=TPI1 PE=1 SV=2	KFFVGGNW	Oxidation(W)@8	969.495	485.755	969.471	485.743
sp|P00940|TPIS_CHICK	Triosephosphate isomerase OS=Gallus gallus OX=9031 GN=TPI1 PE=1 SV=2	KFFVGGNWK	Oxidation(W)@8; Lys-loss@C-term	969.489	485.752	969.471	485.743
sp|P00940|TPIS_CHICK	Triosephosphate isomerase OS=Gallus gallus OX=9031 GN=TPI1 PE=1 SV=2	QSTRIIYGGSVTGGNCKELASQHDVDGFLVGGASLKPEFVDIINAK	Deamidated(N)@15; Carbamidomethyl(C)@16; Oxidation(H)@23	4864.43	973.894	4864.43	973.894
sp|P00940|TPIS_CHICK	Triosephosphate isomerase OS=Gallus gallus OX=9031 GN=TPI1 PE=1 SV=2	VVLAYEPVWAIGTGK	Cation:K(E)@6; Oxidation(P)@7	1655.8	552.941	1655.83	552.951
sp|P00940|TPIS_CHICK	Triosephosphate isomerase OS=Gallus gallus OX=9031 GN=TPI1 PE=1 SV=2	VVLAYEPVWAIGTGK	Dioxidation(W)@9	1633.88	817.947	1633.87	817.943
sp|P00940|TPIS_CHICK	Triosephosphate isomerase OS=Gallus gallus OX=9031 GN=TPI1 PE=1 SV=2	VVLAYEPVWAIGTGK	Oxidation(W)@9	1617.87	809.942	1617.88	809.946
tr|A0A2P4TE09|A0A2P4TE09_BAMTH	Uncharacterized protein (Fragment) OS=Bambusicola thoracicus OX=9083 GN=CIB84_001635 PE=4 SV=1	LLRPDDRITIETKPNHSTVTITDSKR	Arg->GluSA(R)@7; Oxidation(P)@14	2978.6	596.727	2978.57	596.721	LOW QUALITY PROTEIN: titin [Anas platyrhynchos]	XP_027317399.1
tr|A0A2P4TE09|A0A2P4TE09_BAMTH	Uncharacterized protein (Fragment) OS=Bambusicola thoracicus OX=9083 GN=CIB84_001635 PE=4 SV=1	VSAENAAGVSDPAEAIGPLTADDPFVGPTMDLSAFKDGLEVIVPEPIKIR	Deamidated(N)@5; Oxidation(P)@24	5135.67	1028.14	5135.59	1028.13	PREDICTED: LOW QUALITY PROTEIN: titin [Meleagris gallopavo]	XP_019472906.1
tr|A0A2P4TE09|A0A2P4TE09_BAMTH	Uncharacterized protein (Fragment) OS=Bambusicola thoracicus OX=9083 GN=CIB84_001635 PE=4 SV=1	VSAENAAGVSDPAEAIGPLTADDPFVGPTMDLSAFKDGLEVIVPEPIKIR	Oxidation(M)@30; Cation:K(D)@37	5172.55	1035.52	5172.56	1035.52	PREDICTED: LOW QUALITY PROTEIN: titin [Meleagris gallopavo]	XP_019472906.1
tr|U3IW58|U3IW58_ANAPL	Uncharacterized protein OS=Anas platyrhynchos OX=8839 GN=COL1A2 PE=4 SV=1	GAPGSPGPSGALGAPGPHGQVGPAGKPGNR	Carbamyl@N-term; Oxidation(P)@15; Oxidation(P)@23; Oxidation(P)@27	2692.31	898.444	2692.31	898.443	Collagen alpha-2(I) chain isoform B [Patagioenas fasciata monilis]	OPJ81833.1
tr|U3IW58|U3IW58_ANAPL	Uncharacterized protein OS=Anas platyrhynchos OX=8839 GN=COL1A2 PE=4 SV=1	GLPGISGATGEPGPLGVSGPPGAR	Oxidation(P)@12; Oxidation(P)@21	2132.09	711.705	2132.09	711.703	Collagen alpha-2(I) chain [Cyanistes caeruleus]	XP_023776345.1
tr|U3IW58|U3IW58_ANAPL	Uncharacterized protein OS=Anas platyrhynchos OX=8839 GN=COL1A2 PE=4 SV=1	GLPGISGATGEPGPLGVSGPPGAR	Oxidation(P)@21	2116.08	706.368	2116.09	706.371	Collagen alpha-2(I) chain [Cyanistes caeruleus]	XP_023776345.1
tr|U3IW58|U3IW58_ANAPL	Uncharacterized protein OS=Anas platyrhynchos OX=8839 GN=COL1A2 PE=4 SV=1	TGEQGIAGPPGFAGEKGPSGEAGAPGPPGTPGPQGILGAPGILGLPGSR	Cation:K(E)@21; Oxidation(P)@40; Oxidation(P)@46	4455.21	1114.81	4455.19	1114.8	Alpha-2 type I collagen [Gallus gallus]	AAA69962.1
tr|U3IW58|U3IW58_ANAPL	Uncharacterized protein OS=Anas platyrhynchos OX=8839 GN=COL1A2 PE=4 SV=1	TGEQGIAGPPGFAGEKGPSGEAGAPGPPGTPGPQGILGAPGILGLPGSR	Oxidation(P)@10; Cation:Na(E)@21; Oxidation(P)@40; Oxidation(P)@46	4455.21	1114.81	4455.21	1114.81	Alpha-2 type I collagen [Gallus gallus]	AAA69962.1
tr|A0A2P4TIL0|A0A2P4TIL0_BAMTH	Uncharacterized protein OS=Bambusicola thoracicus OX=9083 GN=CIB84_000035 PE=3 SV=1	GFVKNYPVVSI	Oxidation(P)@7	1237.68	619.845	1237.67	619.843	Alpha enolase [Hemignathus stejnegeri]	AIJ00203.1
tr|A0A2P4TIL0|A0A2P4TIL0_BAMTH	Uncharacterized protein OS=Bambusicola thoracicus OX=9083 GN=CIB84_000035 PE=3 SV=1	VNQIGSVTESMQACK	Dioxidation(M)@11; Carbamidomethyl(C)@14; Carbamyl(K)@15	1725.78	863.895	1725.77	863.89	Enolase 1 alpha [Crotophaga sulcirostris]	AEP40556.1
tr|A0A226PD93|A0A226PD93_COLVI	Uncharacterized protein OS=Colinus virginianus OX=9014 GN=H355_009596 PE=4 SV=1	ALDPIDPPGKPVP	Oxidation(P)@11; Oxidation(P)@13	1346.71	674.361	1346.71	674.361	PREDICTED: titin [Apteryx australis mantelli]	XP_013815943.1
tr|A0A226PD93|A0A226PD93_COLVI	Uncharacterized protein OS=Colinus virginianus OX=9014 GN=H355_009596 PE=4 SV=1	ALDPIDPPGKPVPL	Oxidation(P)@11; Oxidation(P)@13	1459.79	730.902	1459.79	730.903	PREDICTED: titin [Apteryx australis mantelli]	XP_013815943.1
tr|A0A226PD93|A0A226PD93_COLVI	Uncharacterized protein OS=Colinus virginianus OX=9014 GN=H355_009596 PE=4 SV=1	ASIKWEPTMTTGADELSAVLTDVVENEEYFFR	Oxidation(M)@9	3663.73	1222.25	3663.73	1222.25	Connectin [Gallus gallus]	BAF64430.1
tr|A0A226PD93|A0A226PD93_COLVI	Uncharacterized protein OS=Colinus virginianus OX=9014 GN=H355_009596 PE=4 SV=1	AWEPPLIDGGA	Oxidation(W)@2	1140.54	571.279	1140.55	571.28	Titin isoform E [Patagioenas fasciata monilis]	OPJ80120.1
tr|A0A226PD93|A0A226PD93_COLVI	Uncharacterized protein OS=Colinus virginianus OX=9014 GN=H355_009596 PE=4 SV=1	IKGYLVEKSQRGTDKWEICGEPVIETK	Deamidated(Q)@10; Arg->Orn(R)@11; Oxidation(W)@16; Carbamidomethyl(C)@19	3137.6	628.527	3137.6	628.526	LOW QUALITY PROTEIN: titin [Lonchura striata domestica]	XP_021408090.1
tr|A0A226PD93|A0A226PD93_COLVI	Uncharacterized protein OS=Colinus virginianus OX=9014 GN=H355_009596 PE=4 SV=1	TSVQLTWEPPLEDGGSPILGYIIER	Deamidated(Q)@4; Oxidation(W)@7	2786.45	929.825	2786.4	929.808	Connectin [Gallus gallus]	BAF64430.1
tr|A0A226PD93|A0A226PD93_COLVI	Uncharacterized protein OS=Colinus virginianus OX=9014 GN=H355_009596 PE=4 SV=1	TTATFAELVITPSERPDKGIYTLTLENPVSSVSGEIDVNVIARPSAPK	Deamidated(N)@27; Oxidation(P)@28	5099.67	850.952	5099.66	850.95	Connectin [Gallus gallus]	BAF64430.1
tr|U3JQ75|U3JQ75_FICAL	Uncharacterized protein OS=Ficedula albicollis OX=59894 PE=3 SV=1	TLDNDIMLI	Oxidation(M)@7	1062.52	532.269	1062.53	532.271	PREDICTED: collagen alpha-1(III) chain isoform X4 [Apteryx australis mantelli]	XP_013816023.1
tr|A0A1D5PKQ4|A0A1D5PKQ4_CHICK; tr|A0A1D5P959|A0A1D5P959_CHICK	Uncharacterized protein OS=Gallus gallus OX=9031 GN=GULP1 PE=4 SV=1; Uncharacterized protein OS=Gallus gallus OX=9031 GN=GULP1 PE=4 SV=1	AGSPGNKGEMGPSGIPGAPGLPGGR	Oxidation(M)@10; Oxidation(P)@16; Oxidation(P)@19; Oxidation(P)@22	2281.09	761.369	2281.08	761.366	PREDICTED: collagen alpha-1(III) chain isoform X4 [Apteryx australis mantelli]	XP_013816023.1|
tr|A0A1D5PKQ4|A0A1D5PKQ4_CHICK; tr|A0A1D5P959|A0A1D5P959_CHICK	Uncharacterized protein OS=Gallus gallus OX=9031 GN=GULP1 PE=4 SV=1; Uncharacterized protein OS=Gallus gallus OX=9031 GN=GULP1 PE=4 SV=1	GANGEPGQNGVPGTPGER	Oxidation(P)@6; Oxidation(P)@12	1724.77	863.393	1724.77	863.393	Collagen [Gallus gallus]	CAA25397.1
tr|A0A1D5PKQ4|A0A1D5PKQ4_CHICK; tr|A0A1D5P959|A0A1D5P959_CHICK	Uncharacterized protein OS=Gallus gallus OX=9031 GN=GULP1 PE=4 SV=1; Uncharacterized protein OS=Gallus gallus OX=9031 GN=GULP1 PE=4 SV=1	GANGEPGQNGVPGTPGER	Oxidation(P)@6; Oxidation(P)@12; Oxidation(P)@15	1740.76	871.389	1740.77	871.39	Collagen [Gallus gallus]	CAA25397.1
tr|A0A1D5PKQ4|A0A1D5PKQ4_CHICK; tr|A0A1D5P959|A0A1D5P959_CHICK	Uncharacterized protein OS=Gallus gallus OX=9031 GN=GULP1 PE=4 SV=1; Uncharacterized protein OS=Gallus gallus OX=9031 GN=GULP1 PE=4 SV=1	GAPGPQGPMGQR	Oxidation(P)@3	1167.54	584.78	1167.55	584.78	Collagen alpha-1(III) chain precursor [Gallus gallus]	NP_990711.2
tr|A0A1D5PKQ4|A0A1D5PKQ4_CHICK; tr|A0A1D5P959|A0A1D5P959_CHICK	Uncharacterized protein OS=Gallus gallus OX=9031 GN=GULP1 PE=4 SV=1; Uncharacterized protein OS=Gallus gallus OX=9031 GN=GULP1 PE=4 SV=1	GAQGPPGPTGAR	Deamidated(Q)@3; Oxidation(P)@6	1081.54	541.778	1081.52	541.765	Collagen alpha-1(III) chain precursor [Gallus gallus]	NP_990711.2
tr|A0A1D5PKQ4|A0A1D5PKQ4_CHICK; tr|A0A1D5P959|A0A1D5P959_CHICK	Uncharacterized protein OS=Gallus gallus OX=9031 GN=GULP1 PE=4 SV=1; Uncharacterized protein OS=Gallus gallus OX=9031 GN=GULP1 PE=4 SV=1	GAQGPPGPTGAR	Oxidation(P)@6	1080.53	541.272	1080.53	541.273	Collagen alpha-1(III) chain precursor [Gallus gallus]	NP_990711.2
tr|A0A1D5PKQ4|A0A1D5PKQ4_CHICK; tr|A0A1D5P959|A0A1D5P959_CHICK	Uncharacterized protein OS=Gallus gallus OX=9031 GN=GULP1 PE=4 SV=1; Uncharacterized protein OS=Gallus gallus OX=9031 GN=GULP1 PE=4 SV=1	GDIGGPGFPGPK	Oxidation(P)@6; Oxidation(P)@9	1129.56	565.785	1129.54	565.777	Collagen alpha-1(III) chain precursor [Gallus gallus]	NP_990711.2
tr|A0A1D5PKQ4|A0A1D5PKQ4_CHICK; tr|A0A1D5P959|A0A1D5P959_CHICK	Uncharacterized protein OS=Gallus gallus OX=9031 GN=GULP1 PE=4 SV=1; Uncharacterized protein OS=Gallus gallus OX=9031 GN=GULP1 PE=4 SV=1	GDIGGPGFPGPK	Oxidation(P)@6; Oxidation(P)@9; Oxidation(P)@11	1145.54	573.775	1145.54	573.775	Collagen alpha-1(III) chain precursor [Gallus gallus]	NP_990711.2
tr|A0A1D5PKQ4|A0A1D5PKQ4_CHICK; tr|A0A1D5P959|A0A1D5P959_CHICK	Uncharacterized protein OS=Gallus gallus OX=9031 GN=GULP1 PE=4 SV=1; Uncharacterized protein OS=Gallus gallus OX=9031 GN=GULP1 PE=4 SV=1	GDSGAPGPKGEAGQPGANGSPGQPGPR	Oxidation(P)@6; Oxidation(P)@15; Oxidation(P)@21; Oxidation(P)@26	2463.1	822.04	2463.1	822.041	Collagen alpha-1(III) chain precursor [Gallus gallus]	NP_990711.2
tr|A0A1D5PKQ4|A0A1D5PKQ4_CHICK; tr|A0A1D5P959|A0A1D5P959_CHICK	Uncharacterized protein OS=Gallus gallus OX=9031 GN=GULP1 PE=4 SV=1; Uncharacterized protein OS=Gallus gallus OX=9031 GN=GULP1 PE=4 SV=1	GEAGQPGANGSPGQPGPR	Oxidation(P)@6; Oxidation(P)@12; Oxidation(P)@15	1680.75	841.38	1680.75	841.38	Collagen alpha-1(III) chain precursor [Gallus gallus]	NP_990711.2
tr|A0A1D5PKQ4|A0A1D5PKQ4_CHICK; tr|A0A1D5P959|A0A1D5P959_CHICK	Uncharacterized protein OS=Gallus gallus OX=9031 GN=GULP1 PE=4 SV=1; Uncharacterized protein OS=Gallus gallus OX=9031 GN=GULP1 PE=4 SV=1	GEAGQPGANGSPGQPGPR	Oxidation(P)@6; Oxidation(P)@12; Oxidation(P)@17	1680.74	841.378	1680.75	841.38	Collagen alpha-1(III) chain precursor [Gallus gallus]	NP_990711.2
tr|A0A1D5PKQ4|A0A1D5PKQ4_CHICK; tr|A0A1D5P959|A0A1D5P959_CHICK	Uncharacterized protein OS=Gallus gallus OX=9031 GN=GULP1 PE=4 SV=1; Uncharacterized protein OS=Gallus gallus OX=9031 GN=GULP1 PE=4 SV=1	GEDGKPGVNGVPGER	Oxidation(P)@6; Oxidation(P)@12	1498.69	750.354	1498.7	750.358	Collagen alpha-1(III) chain precursor [Gallus gallus]	NP_990711.2
tr|A0A1D5PKQ4|A0A1D5PKQ4_CHICK; tr|A0A1D5P959|A0A1D5P959_CHICK	Uncharacterized protein OS=Gallus gallus OX=9031 GN=GULP1 PE=4 SV=1; Uncharacterized protein OS=Gallus gallus OX=9031 GN=GULP1 PE=4 SV=1	GENGTPGAPGPPGEEGKR	Oxidation(P)@6; Oxidation(P)@9; Oxidation(P)@12	1753.79	877.9	1753.79	877.901	PREDICTED: LOW QUALITY PROTEIN: collagen alpha-1(III) chain [Apaloderma vittatum]	XP_009870973.1
tr|A0A1D5PKQ4|A0A1D5PKQ4_CHICK; tr|A0A1D5P959|A0A1D5P959_CHICK	Uncharacterized protein OS=Gallus gallus OX=9031 GN=GULP1 PE=4 SV=1; Uncharacterized protein OS=Gallus gallus OX=9031 GN=GULP1 PE=4 SV=1	GEPGPQGQAGPPGPQGPPGR	Oxidation(P)@5; Oxidation(P)@12; Oxidation(P)@18	1884.89	943.45	1884.87	943.443	Collagen alpha-1(III) chain precursor [Gallus gallus]	NP_990711.2
tr|A0A1D5PKQ4|A0A1D5PKQ4_CHICK; tr|A0A1D5P959|A0A1D5P959_CHICK	Uncharacterized protein OS=Gallus gallus OX=9031 GN=GULP1 PE=4 SV=1; Uncharacterized protein OS=Gallus gallus OX=9031 GN=GULP1 PE=4 SV=1	GFPGAPGQNGEPGGK	Oxidation(P)@3; Oxidation(P)@6; Oxidation(P)@12	1416.63	709.32	1416.63	709.321	PREDICTED: collagen alpha-1(III) chain isoform X4 [Apteryx australis mantelli]	XP_013816023.1
tr|A0A1D5PKQ4|A0A1D5PKQ4_CHICK; tr|A0A1D5P959|A0A1D5P959_CHICK	Uncharacterized protein OS=Gallus gallus OX=9031 GN=GULP1 PE=4 SV=1; Uncharacterized protein OS=Gallus gallus OX=9031 GN=GULP1 PE=4 SV=1	GGYPGPIGPPGPR	Oxidation(P)@4; Oxidation(P)@9; Oxidation(P)@10	1268.62	635.315	1268.61	635.315	Collagen [Gallus gallus]	CAA25402.1
tr|A0A1D5PKQ4|A0A1D5PKQ4_CHICK; tr|A0A1D5P959|A0A1D5P959_CHICK	Uncharacterized protein OS=Gallus gallus OX=9031 GN=GULP1 PE=4 SV=1; Uncharacterized protein OS=Gallus gallus OX=9031 GN=GULP1 PE=4 SV=1	GGYPGPIGPPGPR	Oxidation(P)@4; Oxidation(P)@9; Oxidation(P)@12	1268.62	635.316	1268.61	635.315	Collagen [Gallus gallus]	CAA25402.1
tr|A0A1D5PKQ4|A0A1D5PKQ4_CHICK; tr|A0A1D5P959|A0A1D5P959_CHICK	Uncharacterized protein OS=Gallus gallus OX=9031 GN=GULP1 PE=4 SV=1; Uncharacterized protein OS=Gallus gallus OX=9031 GN=GULP1 PE=4 SV=1	GLPGPAGMAGGK	Oxidation(P)@3	1027.51	514.764	1027.51	514.763	Collagen alpha-1(III) chain precursor [Gallus gallus]	NP_990711.2
tr|A0A1D5PKQ4|A0A1D5PKQ4_CHICK; tr|A0A1D5P959|A0A1D5P959_CHICK	Uncharacterized protein OS=Gallus gallus OX=9031 GN=GULP1 PE=4 SV=1; Uncharacterized protein OS=Gallus gallus OX=9031 GN=GULP1 PE=4 SV=1	GLPGPAGMAGGKGEDGKPGVNGVPGER	Oxidation(P)@3; Oxidation(P)@18; Oxidation(P)@24	2508.22	628.063	2508.2	628.058	Collagen alpha-1(III) chain precursor [Gallus gallus]	NP_990711.2
tr|A0A1D5PKQ4|A0A1D5PKQ4_CHICK; tr|A0A1D5P959|A0A1D5P959_CHICK	Uncharacterized protein OS=Gallus gallus OX=9031 GN=GULP1 PE=4 SV=1; Uncharacterized protein OS=Gallus gallus OX=9031 GN=GULP1 PE=4 SV=1	GLPGPPGTSGNPGAK	Oxidation(P)@3; Oxidation(P)@6; Oxidation(P)@12	1353.65	677.834	1353.65	677.833	Collagen alpha-1(III) chain precursor [Gallus gallus]	NP_990711.2
tr|A0A1D5PKQ4|A0A1D5PKQ4_CHICK; tr|A0A1D5P959|A0A1D5P959_CHICK	Uncharacterized protein OS=Gallus gallus OX=9031 GN=GULP1 PE=4 SV=1; Uncharacterized protein OS=Gallus gallus OX=9031 GN=GULP1 PE=4 SV=1	GLPGSNGLPGEK	Oxidation(P)@3; Oxidation(P)@9	1156.57	579.293	1156.57	579.293	PREDICTED: collagen alpha-1(III) chain isoform X4 [Apteryx australis mantelli]	XP_013816023.1
tr|A0A1D5PKQ4|A0A1D5PKQ4_CHICK; tr|A0A1D5P959|A0A1D5P959_CHICK	Uncharacterized protein OS=Gallus gallus OX=9031 GN=GULP1 PE=4 SV=1; Uncharacterized protein OS=Gallus gallus OX=9031 GN=GULP1 PE=4 SV=1	GNVGPIGPPGPAGPPGDK	Oxidation(P)@9; Oxidation(P)@15	1614.8	808.406	1614.8	808.407	PREDICTED: collagen alpha-1(III) chain isoform X4 [Apteryx australis mantelli]	XP_013816023.1
tr|A0A1D5PKQ4|A0A1D5PKQ4_CHICK; tr|A0A1D5P959|A0A1D5P959_CHICK	Uncharacterized protein OS=Gallus gallus OX=9031 GN=GULP1 PE=4 SV=1; Uncharacterized protein OS=Gallus gallus OX=9031 GN=GULP1 PE=4 SV=1	GNVGPIGPPGPAGPPGDKGETGPAGAPGPAGSR	Oxidation(P)@11; Oxidation(P)@14; Oxidation(P)@15; Oxidation(P)@27	2909.4	970.806	2909.39	970.804	Collagen alpha-1(III) chain [Lonchura striata domestica]	OWK55330.1|
tr|A0A1D5PKQ4|A0A1D5PKQ4_CHICK; tr|A0A1D5P959|A0A1D5P959_CHICK	Uncharacterized protein OS=Gallus gallus OX=9031 GN=GULP1 PE=4 SV=1; Uncharacterized protein OS=Gallus gallus OX=9031 GN=GULP1 PE=4 SV=1	GNVGPIGPPGPAGPPGDKGETGPAGAPGPAGSR	Oxidation(P)@11; Oxidation(P)@15; Oxidation(P)@29	2893.4	965.474	2893.4	965.472	Collagen alpha-1(III) chain [Lonchura striata domestica]	OWK55330.1|
tr|A0A1D5PKQ4|A0A1D5PKQ4_CHICK; tr|A0A1D5P959|A0A1D5P959_CHICK	Uncharacterized protein OS=Gallus gallus OX=9031 GN=GULP1 PE=4 SV=1; Uncharacterized protein OS=Gallus gallus OX=9031 GN=GULP1 PE=4 SV=1	GNVGPIGPPGPAGPPGDKGETGPAGAPGPAGSR	Oxidation(P)@9; Oxidation(P)@15; Oxidation(P)@27	2893.4	965.473	2893.4	965.472	Collagen alpha-1(III) chain [Lonchura striata domestica]	OWK55330.1|
tr|A0A1D5PKQ4|A0A1D5PKQ4_CHICK; tr|A0A1D5P959|A0A1D5P959_CHICK	Uncharacterized protein OS=Gallus gallus OX=9031 GN=GULP1 PE=4 SV=1; Uncharacterized protein OS=Gallus gallus OX=9031 GN=GULP1 PE=4 SV=1	GPGGPPGTPGPAGK	Oxidation(P)@6; Oxidation(P)@9	1177.57	589.792	1177.57	589.794	PREDICTED: collagen alpha-1(III) chain isoform X4 [Apteryx australis mantelli]	XP_013816023.1
tr|A0A1D5PKQ4|A0A1D5PKQ4_CHICK; tr|A0A1D5P959|A0A1D5P959_CHICK	Uncharacterized protein OS=Gallus gallus OX=9031 GN=GULP1 PE=4 SV=1; Uncharacterized protein OS=Gallus gallus OX=9031 GN=GULP1 PE=4 SV=1	GPPGPAGPPGKDGR	Oxidation(P)@3; Oxidation(P)@9	1290.64	646.329	1290.63	646.323	Collagen [Gallus gallus]	CAA25402.1|
tr|A0A1D5PKQ4|A0A1D5PKQ4_CHICK; tr|A0A1D5P959|A0A1D5P959_CHICK	Uncharacterized protein OS=Gallus gallus OX=9031 GN=GULP1 PE=4 SV=1; Uncharacterized protein OS=Gallus gallus OX=9031 GN=GULP1 PE=4 SV=1	GPPGPPGAPGGTGLPGLQGMPGER	Oxidation(P)@2; Oxidation(P)@6; Oxidation(P)@9; Dioxidation(M)@20	2233.05	745.359	2233.04	745.355	Collagen alpha-1(III) chain precursor [Gallus gallus]	NP_990711.2
tr|A0A1D5PKQ4|A0A1D5PKQ4_CHICK; tr|A0A1D5P959|A0A1D5P959_CHICK	Uncharacterized protein OS=Gallus gallus OX=9031 GN=GULP1 PE=4 SV=1; Uncharacterized protein OS=Gallus gallus OX=9031 GN=GULP1 PE=4 SV=1	GQDGGPGLPGMR	Oxidation(P)@6; Oxidation(M)@11	1172.52	587.266	1172.52	587.269	Collagen [Gallus gallus]	CAA25398.1
tr|A0A1D5PKQ4|A0A1D5PKQ4_CHICK; tr|A0A1D5P959|A0A1D5P959_CHICK	Uncharacterized protein OS=Gallus gallus OX=9031 GN=GULP1 PE=4 SV=1; Uncharacterized protein OS=Gallus gallus OX=9031 GN=GULP1 PE=4 SV=1	GQPGVMGFPGPK	Oxidation(P)@3; Oxidation(P)@9	1202.58	602.295	1202.58	602.295	PREDICTED: collagen alpha-1(II) chain [Sturnus vulgaris]	XP_014748587.1
tr|A0A1D5PKQ4|A0A1D5PKQ4_CHICK; tr|A0A1D5P959|A0A1D5P959_CHICK	Uncharacterized protein OS=Gallus gallus OX=9031 GN=GULP1 PE=4 SV=1; Uncharacterized protein OS=Gallus gallus OX=9031 GN=GULP1 PE=4 SV=1	GSPGGPGAAGFPGAR	Oxidation(P)@3; Oxidation(P)@6; Oxidation(P)@12	1302.6	652.306	1302.6	652.305	PREDICTED: collagen alpha-1(III) chain isoform X4 [Apteryx australis mantelli]	XP_013816023.1
tr|A0A1D5PKQ4|A0A1D5PKQ4_CHICK; tr|A0A1D5P959|A0A1D5P959_CHICK	Uncharacterized protein OS=Gallus gallus OX=9031 GN=GULP1 PE=4 SV=1; Uncharacterized protein OS=Gallus gallus OX=9031 GN=GULP1 PE=4 SV=1	GSPGPPGPSGPAGDR	Oxidation(P)@3; Oxidation(P)@6	1336.6	669.306	1336.6	669.308	Collagen [Gallus gallus]	CAA25398.1
tr|A0A1D5PKQ4|A0A1D5PKQ4_CHICK; tr|A0A1D5P959|A0A1D5P959_CHICK	Uncharacterized protein OS=Gallus gallus OX=9031 GN=GULP1 PE=4 SV=1; Uncharacterized protein OS=Gallus gallus OX=9031 GN=GULP1 PE=4 SV=1	NGERGPGGPPGTPGPAGK	Oxidation(P)@10; Oxidation(P)@13	1633.78	817.898	1633.78	817.898	PREDICTED: collagen alpha-1(III) chain isoform X4 [Apteryx australis mantelli]	XP_013816023.1|
tr|A0A1D5PKQ4|A0A1D5PKQ4_CHICK; tr|A0A1D5P959|A0A1D5P959_CHICK	Uncharacterized protein OS=Gallus gallus OX=9031 GN=GULP1 PE=4 SV=1; Uncharacterized protein OS=Gallus gallus OX=9031 GN=GULP1 PE=4 SV=1	SGPPGPAGPR	Oxidation(P)@4	907.448	454.731	907.451	454.733	Collagen alpha-1(III) chain precursor [Gallus gallus]	NP_990711.2
tr|G1MSI1|G1MSI1_MELGA	Uncharacterized protein OS=Meleagris gallopavo OX=9103 GN=COL6A2 PE=4 SV=1	GDKGPDGYPGDAGDQGER	Oxidation(P)@9	1805.74	602.921	1805.75	602.922	Collagen alpha-2(VI) chain [Lonchura striata domestica]	OWK50575.1
tr|G1MSI1|G1MSI1_MELGA	Uncharacterized protein OS=Meleagris gallopavo OX=9103 GN=COL6A2 PE=4 SV=1	GDQGLPGPR	Oxidation(P)@6	911.442	456.728	911.446	456.73	Collagen alpha-2(VI) chain [Patagioenas fasciata monilis]	OPJ90245.1
tr|A0A1V4JQX1|A0A1V4JQX1_PATFA	Uncharacterized protein OS=Patagioenas fasciata monilis OX=372326 GN=AV530_001435 PE=4 SV=1	GEPGPAGPKGEPGSPGENGAPGQMGPR	Oxidation(P)@3; Oxidation(P)@12; Oxidation(P)@15; Oxidation(P)@21	2548.13	850.385	2548.12	850.382	Collagen alpha-1(I) chain [Lonchura striata domestica]	XP_021394165.1
tr|A0A1V4JQX1|A0A1V4JQX1_PATFA	Uncharacterized protein OS=Patagioenas fasciata monilis OX=372326 GN=AV530_001435 PE=4 SV=1	GEPGPAGPKGEPGSPGENGAPGQMGPR	Oxidation(P)@3; Oxidation(P)@8; Oxidation(P)@12; Dioxidation(M)@24	2564.13	855.717	2564.12	855.714	Collagen alpha-1(I) chain [Lonchura striata domestica]	XP_021394165.1
tr|A0A1V4JQX1|A0A1V4JQX1_PATFA	Uncharacterized protein OS=Patagioenas fasciata monilis OX=372326 GN=AV530_001435 PE=4 SV=1	GPAGPPGKNGDDGEAGKPGRPGER	Oxidation(P)@6; Oxidation(P)@18; Oxidation(P)@21	2320.07	774.365	2320.08	774.367	Collagen alpha-1(I) chain [Lonchura striata domestica]	XP_021394165.1
tr|A0A1V4JQX1|A0A1V4JQX1_PATFA	Uncharacterized protein OS=Patagioenas fasciata monilis OX=372326 GN=AV530_001435 PE=4 SV=1	GQAGVMGFPGPK	Oxidation(P)@9	1160.57	581.293	1160.56	581.29	Collagen alpha-1(I) chain [Lonchura striata domestica]	XP_021394165.1
tr|A0A1V4JQX1|A0A1V4JQX1_PATFA	Uncharacterized protein OS=Patagioenas fasciata monilis OX=372326 GN=AV530_001435 PE=4 SV=1	GSPGEAGRPGEPGLPGAK	Oxidation(P)@3; Oxidation(P)@9; Oxidation(P)@12; Oxidation(P)@15	1696.8	849.407	1696.8	849.408	Collagen alpha-1(I) chain [Lonchura striata domestica]	XP_021394165.1
tr|A0A1V4JQX1|A0A1V4JQX1_PATFA	Uncharacterized protein OS=Patagioenas fasciata monilis OX=372326 GN=AV530_001435 PE=4 SV=1	NGDDGEAGKPGRPGE	Deamidated(N)@1; Oxidation(P)@10; Oxidation(P)@13	1487.62	744.817	1487.61	744.813	Collagen alpha-1(I) chain [Lonchura striata domestica]	XP_021394165.1
tr|A0A1V4JQX1|A0A1V4JQX1_PATFA	Uncharacterized protein OS=Patagioenas fasciata monilis OX=372326 GN=AV530_001435 PE=4 SV=1	NGDDGEAGKPGRPGER	Oxidation(P)@10; Oxidation(P)@13	1642.73	548.583	1642.73	548.584	Collagen alpha-1(I) chain [Lonchura striata domestica]	XP_021394165.1
tr|A0A1V4JQX1|A0A1V4JQX1_PATFA	Uncharacterized protein OS=Patagioenas fasciata monilis OX=372326 GN=AV530_001435 PE=4 SV=1	NGDDGEAGKPGRPGERGPPGPQGAR	Oxidation(P)@10; Oxidation(P)@13; Oxidation(P)@19	2476.16	620.046	2476.14	620.043	Collagen alpha-1(I) chain [Lonchura striata domestica]	XP_021394165.1
tr|A0A1V4JQX1|A0A1V4JQX1_PATFA	Uncharacterized protein OS=Patagioenas fasciata monilis OX=372326 GN=AV530_001435 PE=4 SV=1	TGPPGPAGQDGRPGPPGPPGAR	Oxidation(P)@4; Oxidation(P)@13; Oxidation(P)@16; Oxidation(P)@19	2055.97	686.331	2055.97	686.331	Collagen alpha-1(I) chain [Lonchura striata domestica]	XP_021394165.1
tr|A0A1V4JQX1|A0A1V4JQX1_PATFA	Uncharacterized protein OS=Patagioenas fasciata monilis OX=372326 GN=AV530_001435 PE=4 SV=1	TGPPGPAGQDGRPGPPGPPGAR	Oxidation(P)@4; Oxidation(P)@18; Oxidation(P)@19	2039.98	681.001	2039.98	681	Collagen alpha-1(I) chain [Lonchura striata domestica]	XP_021394165.1
tr|A0A1V4JQX1|A0A1V4JQX1_PATFA	Uncharacterized protein OS=Patagioenas fasciata monilis OX=372326 GN=AV530_001435 PE=4 SV=1	VGPPGPSGNIGLPGPPGPSGK	Oxidation(P)@3; Oxidation(P)@4; Oxidation(P)@13; Oxidation(P)@16	1901.94	951.979	1901.95	951.981	Collagen alpha-1(I) chain [Lonchura striata domestica]	XP_021394165.1
tr|A0A1V4JQX1|A0A1V4JQX1_PATFA	Uncharacterized protein OS=Patagioenas fasciata monilis OX=372326 GN=AV530_001435 PE=4 SV=1	VGPPGPSGNIGLPGPPGPSGK	Oxidation(P)@4; Oxidation(P)@13; Oxidation(P)@16	1885.95	943.981	1885.95	943.984	Collagen alpha-1(I) chain [Lonchura striata domestica]	XP_021394165.1
