# Supplementary material for: Peptidomics and proteomics data of oxidised peptides from in vitro gastrointestinal digestion of chicken breast exposed to chlorpyrifos
Source: Data Brief. 2020 Aug 8;32:106160. doi: 10.1016/j.dib.2020.106160 (PMC7452707; doi:10.1016/j.dib.2020.106160)
Supplement: Supplementary file 2 [file mmc2.zip › Tables S5 and S6.xlsx]

## Sheet: Table S5_Control
Table S5. Identification of oxidized peptides and their protein of origin after in vitro gastrointestinal digestion in Control samples
Accessions	Names	Conf	Sequence	Modifications	Prec MW	Prec m/z	Theor MW	Theor m/z	Theor z	BLAST	BLAST Accession
tr|A0A091UI88|A0A091UI88_PHORB	Apoptosis-stimulating of p53 protein 2 (Fragment) OS=Phoenicopterus ruber ruber OX=9218 GN=N337_01989 PE=4 SV=1	87.54	TLAAMETISAPSHS	Oxidation(M)@5	1430.68	716.348	1430.67	716.343	2
tr|A0A1X9HFZ7|A0A1X9HFZ7_9PASS	ATP synthase subunit a OS=Zosterops sp. OX=1848168 GN=ATP6 PE=4 SV=1	18.83	LTSLMIFLLVINLLGLLP	Oxidation(M)@5; Deamidated(N)@12	1999.1	1000.55	1999.2	1000.61	2
tr|A0A099ZR03|A0A099ZR03_TINGU	Coagulation factor VIII (Fragment) OS=Tinamus guttatus OX=94827 GN=N309_04058 PE=4 SV=1	75.62	CSMPLGMENGGI	Oxidation(M)@3	1223.47	612.741	1223.5	612.757	2
sp|P02457|CO1A1_CHICK	Collagen alpha-1(I) chain OS=Gallus gallus OX=9031 GN=COL1A1 PE=1 SV=3	99	DGEAGAQGPPGPTGPAGER	Oxidation(P)@10	1735.78	868.898	1735.78	868.895	2
sp|P02457|CO1A1_CHICK	Collagen alpha-1(I) chain OS=Gallus gallus OX=9031 GN=COL1A1 PE=1 SV=3	99	GNDGAPGAAGPPGPTGPAGPPGFPGAAGAK	Oxidation(P)@6; Oxidation(P)@12; Oxidation(P)@21; Oxidation(P)@24	2531.17	844.732	2531.17	844.73	3
sp|P02457|CO1A1_CHICK	Collagen alpha-1(I) chain OS=Gallus gallus OX=9031 GN=COL1A1 PE=1 SV=3	99	GPPGPMGPPGLAGPPGEAG	Oxidation(P)@3; Oxidation(P)@15	1643.76	822.889	1643.76	822.888	2
sp|P02457|CO1A1_CHICK	Collagen alpha-1(I) chain OS=Gallus gallus OX=9031 GN=COL1A1 PE=1 SV=3	99	GPPGPMGPPGLAGPPGEAG	Oxidation(P)@3; Oxidation(P)@9; Oxidation(P)@15	1659.76	830.887	1659.76	830.885	2
sp|P02457|CO1A1_CHICK	Collagen alpha-1(I) chain OS=Gallus gallus OX=9031 GN=COL1A1 PE=1 SV=3	98.23	GPSGPQGPSGAPGPK	Oxidation(P)@12	1305.63	653.823	1305.63	653.823	2
sp|P02457|CO1A1_CHICK	Collagen alpha-1(I) chain OS=Gallus gallus OX=9031 GN=COL1A1 PE=1 SV=3	96.49	QGPPGEPGEPGASGPMGPR	Oxidation(P)@4; Oxidation(P)@7; Oxidation(P)@10	1821.8	911.906	1821.8	911.905	2
sp|P02457|CO1A1_CHICK	Collagen alpha-1(I) chain OS=Gallus gallus OX=9031 GN=COL1A1 PE=1 SV=3	86.19	NGDRGETGPAGPAGPPGPAGA	Oxidation(P)@18	1817.83	909.924	1817.83	909.922	2
sp|P02457|CO1A1_CHICK	Collagen alpha-1(I) chain OS=Gallus gallus OX=9031 GN=COL1A1 PE=1 SV=3	85.87	GSPGADGPIGAPGTPGPQ	Oxidation(P)@3; Oxidation(P)@12; Oxidation(P)@15	1579.71	790.863	1579.71	790.863	2
sp|P02457|CO1A1_CHICK	Collagen alpha-1(I) chain OS=Gallus gallus OX=9031 GN=COL1A1 PE=1 SV=3	81.57	GETGPAGPAGPPGPAGA	Oxidation(P)@12	1375.64	688.828	1375.64	688.826	2
sp|P02457|CO1A1_CHICK	Collagen alpha-1(I) chain OS=Gallus gallus OX=9031 GN=COL1A1 PE=1 SV=3	64.93	GETGPAGRPGEPGPAGPPGPPGEK	Oxidation(P)@9; Oxidation(P)@18; Oxidation(P)@21	2213.05	738.689	2213.03	738.686	3
sp|P02457|CO1A1_CHICK	Collagen alpha-1(I) chain OS=Gallus gallus OX=9031 GN=COL1A1 PE=1 SV=3	63.47	GEPGPAGVQGPPGPAGEEGK	Oxidation(P)@5; Oxidation(P)@12	1818.84	607.288	1818.84	607.287	3
sp|P02457|CO1A1_CHICK	Collagen alpha-1(I) chain OS=Gallus gallus OX=9031 GN=COL1A1 PE=1 SV=3	60.7	GLTGPIGPPGPAGAPGDK	Oxidation(P)@9; Oxidation(P)@15	1589.8	795.909	1589.8	795.91	2
sp|P02457|CO1A1_CHICK	Collagen alpha-1(I) chain OS=Gallus gallus OX=9031 GN=COL1A1 PE=1 SV=3	45.41	GEPGPPGPAGAAGPAGNPGADGQPGAK	Oxidation(P)@6; Oxidation(P)@8; Oxidation(P)@18; Oxidation(P)@24	2315.05	772.69	2315.04	772.688	3
sp|P02457|CO1A1_CHICK	Collagen alpha-1(I) chain OS=Gallus gallus OX=9031 GN=COL1A1 PE=1 SV=3	39.95	GLTGSPGSPGPDGK	Oxidation(P)@6; Oxidation(P)@9	1257.58	629.799	1257.58	629.799	2
sp|P02457|CO1A1_CHICK	Collagen alpha-1(I) chain OS=Gallus gallus OX=9031 GN=COL1A1 PE=1 SV=3	38.38	GSAGPPGATGFPGAAG	Oxidation(P)@6; Oxidation(P)@12	1302.59	652.301	1302.58	652.299	2
sp|P02457|CO1A1_CHICK	Collagen alpha-1(I) chain OS=Gallus gallus OX=9031 GN=COL1A1 PE=1 SV=3	37.71	GVQGPPGPQGPR	Oxidation(P)@6	1161.59	581.803	1161.59	581.802	2
sp|P02457|CO1A1_CHICK	Collagen alpha-1(I) chain OS=Gallus gallus OX=9031 GN=COL1A1 PE=1 SV=3	30.28	NGDRGETGPAGPAGPPGPAGA	Oxidation(P)@16	1817.84	909.925	1817.83	909.922	2
sp|P02457|CO1A1_CHICK	Collagen alpha-1(I) chain OS=Gallus gallus OX=9031 GN=COL1A1 PE=1 SV=3	28.63	GEPGPPGPAGA	Oxidation(P)@3; Oxidation(P)@6	937.417	469.716	937.414	469.714	2
sp|P02457|CO1A1_CHICK	Collagen alpha-1(I) chain OS=Gallus gallus OX=9031 GN=COL1A1 PE=1 SV=3	24.1	GLPGPPGAPGPQG	Oxidation(P)@3; Oxidation(P)@6; Oxidation(P)@9	1148.55	575.281	1148.55	575.28	2
sp|P02457|CO1A1_CHICK	Collagen alpha-1(I) chain OS=Gallus gallus OX=9031 GN=COL1A1 PE=1 SV=3	22.33	GPSGPQGPSGAPGPK	Oxidation(P)@14; Delta:H(2)C(2)(K)@15	1331.65	666.831	1331.65	666.831	2
sp|P02457|CO1A1_CHICK	Collagen alpha-1(I) chain OS=Gallus gallus OX=9031 GN=COL1A1 PE=1 SV=3	21.58	GEPGPAGLPGPAGER	Oxidation(P)@3; Oxidation(P)@9	1392.67	697.341	1392.66	697.339	2
tr|A0A0A0ATN2|A0A0A0ATN2_CHAVO	Collagen alpha-1(II) chain (Fragment) OS=Charadrius vociferus OX=50402 GN=N301_02386 PE=4 SV=1	99	GANGEPGQNGVPGTPGER	Oxidation(P)@6; Oxidation(P)@12; Oxidation(P)@15	1740.77	871.393	1740.77	871.39	2
tr|A0A0A0ATN2|A0A0A0ATN2_CHAVO	Collagen alpha-1(II) chain (Fragment) OS=Charadrius vociferus OX=50402 GN=N301_02386 PE=4 SV=1	99	GEMGPSGIPGAPGLPGGR	Oxidation(P)@9; Oxidation(P)@12; Oxidation(P)@15	1653.78	827.896	1653.78	827.896	2
tr|A0A0A0ATN2|A0A0A0ATN2_CHAVO	Collagen alpha-1(II) chain (Fragment) OS=Charadrius vociferus OX=50402 GN=N301_02386 PE=4 SV=1	99	GENGTPGAPGPPGEEGK	Oxidation(P)@6; Oxidation(P)@9; Oxidation(P)@12	1597.69	799.851	1597.69	799.85	2
tr|A0A0A0ATN2|A0A0A0ATN2_CHAVO	Collagen alpha-1(II) chain (Fragment) OS=Charadrius vociferus OX=50402 GN=N301_02386 PE=4 SV=1	99	GFQGPPGPPGSAGPAGA	Oxidation(P)@6; Oxidation(P)@9	1452.66	727.338	1452.66	727.339	2
tr|A0A0A0ATN2|A0A0A0ATN2_CHAVO	Collagen alpha-1(II) chain (Fragment) OS=Charadrius vociferus OX=50402 GN=N301_02386 PE=4 SV=1	68.48	GLPGPPGTSGNPGAK	Oxidation(P)@3; Oxidation(P)@6; Oxidation(P)@12	1353.65	677.834	1353.65	677.833	2
tr|A0A0A0ATN2|A0A0A0ATN2_CHAVO	Collagen alpha-1(II) chain (Fragment) OS=Charadrius vociferus OX=50402 GN=N301_02386 PE=4 SV=1	58.18	GNVGPIGPPGPAGPPGDKGETGPA	Oxidation(P)@9; Oxidation(P)@15	2127.03	710.017	2127.02	710.015	3
tr|A0A0A0ATN2|A0A0A0ATN2_CHAVO	Collagen alpha-1(II) chain (Fragment) OS=Charadrius vociferus OX=50402 GN=N301_02386 PE=4 SV=1	54	GLPGSNGLPGEK	Oxidation(P)@3; Oxidation(P)@9	1156.57	579.294	1156.57	579.293	2
tr|A0A0A0ATN2|A0A0A0ATN2_CHAVO	Collagen alpha-1(II) chain (Fragment) OS=Charadrius vociferus OX=50402 GN=N301_02386 PE=4 SV=1	28.81	GNVGPIGPPGPAGPPGDK	Oxidation(P)@9; Oxidation(P)@15	1614.81	808.41	1614.8	808.407	2
tr|A0A0A0ATN2|A0A0A0ATN2_CHAVO	Collagen alpha-1(II) chain (Fragment) OS=Charadrius vociferus OX=50402 GN=N301_02386 PE=4 SV=1	23.14	QGPPGPPGSAGPAGA	Oxidation(P)@4; Oxidation(P)@7	1248.57	625.295	1248.57	625.294	2
tr|A0A0A0ATN2|A0A0A0ATN2_CHAVO	Collagen alpha-1(II) chain (Fragment) OS=Charadrius vociferus OX=50402 GN=N301_02386 PE=4 SV=1	15.08	FQGPPGPPGSAGPAGARGPAGPQGP	Oxidation(P)@5; Oxidation(P)@7	2213.04	738.688	2213.06	738.694	3
tr|A0A093PDB5|A0A093PDB5_PYGAD	Collagen alpha-1(XVII) chain OS=Pygoscelis adeliae OX=9238 GN=AS28_07794 PE=4 SV=1	21.26	GPPGPAGPPGPPGIPGSPGTSLEDVS	Oxidation(P)@3; Oxidation(P)@12	2325.13	776.049	2325.11	776.045	3
tr|A0A093PDB5|A0A093PDB5_PYGAD	Collagen alpha-1(XVII) chain OS=Pygoscelis adeliae OX=9238 GN=AS28_07794 PE=4 SV=1	18.88	GPPGPAGPPGPPGIPGSPGTSLEDVS	Oxidation(P)@3	2309.14	770.719	2309.12	770.713	3
sp|P02467|CO1A2_CHICK	Collagen alpha-2(I) chain OS=Gallus gallus OX=9031 GN=COL1A2 PE=1 SV=3	99	GLPGESGAVGPAGPI	Oxidation(P)@3	1293.66	647.837	1293.66	647.836	2
sp|P02467|CO1A2_CHICK	Collagen alpha-2(I) chain OS=Gallus gallus OX=9031 GN=COL1A2 PE=1 SV=3	99	GLPGIAGATGEPGPL	Oxidation(P)@3; Oxidation(P)@12	1337.68	669.848	1337.68	669.849	2
sp|P02467|CO1A2_CHICK	Collagen alpha-2(I) chain OS=Gallus gallus OX=9031 GN=COL1A2 PE=1 SV=3	99	GPSGPVGSPGPNGAPGEAG	Oxidation(P)@9; Oxidation(P)@15	1592.71	797.362	1592.71	797.361	2
sp|P02467|CO1A2_CHICK	Collagen alpha-2(I) chain OS=Gallus gallus OX=9031 GN=COL1A2 PE=1 SV=3	99	HGDQGPPGNNGPAGPR	Oxidation(P)@7	1542.7	515.241	1542.69	515.238	3
sp|P02467|CO1A2_CHICK	Collagen alpha-2(I) chain OS=Gallus gallus OX=9031 GN=COL1A2 PE=1 SV=3	90.13	GPSGPPGPDGNKGEPGN	Oxidation(P)@6; Deamidated(N)@17	1549.7	775.859	1549.66	775.84	2
sp|P02467|CO1A2_CHICK	Collagen alpha-2(I) chain OS=Gallus gallus OX=9031 GN=COL1A2 PE=1 SV=3	56.31	GPNGDAGRPGEPGLM	Oxidation(P)@9; Oxidation(M)@15	1455.65	728.83	1455.64	728.828	2
sp|P02467|CO1A2_CHICK	Collagen alpha-2(I) chain OS=Gallus gallus OX=9031 GN=COL1A2 PE=1 SV=3	51.15	GAAGLPGVAGAPGLPGPR	Oxidation(P)@6; Oxidation(P)@12; Oxidation(P)@17	1561.83	781.92	1561.82	781.918	2
sp|P02467|CO1A2_CHICK	Collagen alpha-2(I) chain OS=Gallus gallus OX=9031 GN=COL1A2 PE=1 SV=3	33.57	TGEQGIAGPPGFAGEK	Oxidation(P)@10	1530.73	766.374	1530.73	766.373	2
sp|P02467|CO1A2_CHICK	Collagen alpha-2(I) chain OS=Gallus gallus OX=9031 GN=COL1A2 PE=1 SV=3	31.32	QGLPGPSGPAGEAGKPGER	Oxidation(P)@6; Oxidation(P)@16	1792.88	598.633	1792.87	598.631	3
sp|P02467|CO1A2_CHICK	Collagen alpha-2(I) chain OS=Gallus gallus OX=9031 GN=COL1A2 PE=1 SV=3	28.23	GLPGAIGAPGPAGGAGDR	Oxidation(P)@3; Oxidation(P)@9	1521.76	761.887	1521.75	761.884	2
sp|P02467|CO1A2_CHICK	Collagen alpha-2(I) chain OS=Gallus gallus OX=9031 GN=COL1A2 PE=1 SV=3	27.5	EGPVGFPGADGR	Oxidation(P)@7	1173.54	587.78	1173.54	587.778	2
sp|P02467|CO1A2_CHICK	Collagen alpha-2(I) chain OS=Gallus gallus OX=9031 GN=COL1A2 PE=1 SV=3	19.15	GLPGESGAVGPAGPIGS	Oxidation(P)@3	1437.71	719.863	1437.71	719.862	2
sp|P02467|CO1A2_CHICK	Collagen alpha-2(I) chain OS=Gallus gallus OX=9031 GN=COL1A2 PE=1 SV=3	18.96	GPSGEAGAAGPPGTPGPQGIL	Oxidation(P)@12; Oxidation(P)@15	1818.88	910.447	1818.87	910.445	2
sp|P02467|CO1A2_CHICK	Collagen alpha-2(I) chain OS=Gallus gallus OX=9031 GN=COL1A2 PE=1 SV=3	15.75	GEPGNIGFPGPK	Oxidation(P)@3; Oxidation(P)@9	1200.58	601.298	1200.58	601.296	2
tr|A0A1V4JI78|A0A1V4JI78_PATFA	Collagen alpha-2(IX) chain OS=Patagioenas fasciata monilis OX=372326 GN=COL9A2 PE=4 SV=1	94.95	GHPGMPGPPGIPGLPGIPGHALDGK	Oxidation(P)@8	2341.09	781.371	2341.2	781.407	3
tr|R7VT76|R7VT76_COLLI; tr|A0A2I0MIG7|A0A2I0MIG7_COLLI; tr|A0A2I0MIG0|A0A2I0MIG0_COLLI; tr|A0A1V4K6R7|A0A1V4K6R7_PATFA	Collagen alpha-2(V) chain (Fragment) OS=Columba livia OX=8932 GN=A306_13700 PE=4 SV=1; Collagen, type V, alpha 2, transcript variant X1 OS=Columba livia OX=8932 GN=COL5A2 PE=4 SV=1; Collagen, type V, alpha 2, transcript variant X2 OS=Columba livia OX=8932 GN=COL5A2 PE=4 SV=1; Collagen alpha-2(V) chain OS=Patagioenas fasciata monilis OX=372326 GN=COL5A2 PE=4 SV=1	18.89	GSPGPSGTPGDPGPPGLQGMPGER	Oxidation(P)@15; Oxidation(P)@21	2233.05	745.357	2233.01	745.343	3
tr|A0A087VJS6|A0A087VJS6_BALRE	Collagen alpha-6(IV) chain (Fragment) OS=Balearica regulorum gibbericeps OX=100784 GN=N312_03656 PE=4 SV=1	18.82	PGATGPQGLPGEPGEKGKHG	Oxidation(P)@10	1885.96	629.661	1885.93	629.65	3
tr|A0A2I0LNV6|A0A2I0LNV6_COLLI	Collagen, type I, alpha 1 OS=Columba livia OX=8932 GN=COL1A1 PE=4 SV=1	71.54	VGPPGPSGNIGLPGPPGPSGK	Oxidation(P)@4; Oxidation(P)@13; Oxidation(P)@18	1885.96	943.986	1885.95	943.984	2
tr|A0A2I0LNV6|A0A2I0LNV6_COLLI	Collagen, type I, alpha 1 OS=Columba livia OX=8932 GN=COL1A1 PE=4 SV=1	50.05	SGLQGPPGPPGSPGEQGPSGASGPAGPR	Oxidation(P)@7; Oxidation(P)@13	2484.16	829.062	2484.16	829.062	3
tr|A0A2I0LNV6|A0A2I0LNV6_COLLI	Collagen, type I, alpha 1 OS=Columba livia OX=8932 GN=COL1A1 PE=4 SV=1	34.81	ETGPQGPAGPPGPAGA	Oxidation(P)@11	1375.64	688.828	1375.64	688.826	2
tr|A0A2I0LNV6|A0A2I0LNV6_COLLI	Collagen, type I, alpha 1 OS=Columba livia OX=8932 GN=COL1A1 PE=4 SV=1	19.52	GDAGPPGPAGPTGAPGPAGAV	Oxidation(P)@8; Oxidation(P)@15	1701.8	851.906	1701.8	851.905	2
tr|A0A2I0LNV6|A0A2I0LNV6_COLLI	Collagen, type I, alpha 1 OS=Columba livia OX=8932 GN=COL1A1 PE=4 SV=1	18.02	LQGPPGPPGSPGEQGPSGASGPAGPR	Oxidation(P)@8; Oxidation(P)@11	2340.12	781.046	2340.11	781.044	3
tr|A0A2I0MW54|A0A2I0MW54_COLLI	Collagen, type XXII, alpha 1 OS=Columba livia OX=8932 GN=COL22A1 PE=4 SV=1	15.4	NPGEIGKDGPPGPQGPPG	Oxidation(P)@2; Oxidation(P)@13	1701.8	851.906	1701.8	851.905	2
sp|P00565|KCRM_CHICK	Creatine kinase M-type OS=Gallus gallus OX=9031 GN=CKM PE=2 SV=1	88.53	LEQNQPIDDMIPA	Oxidation(M)@10	1498.7	750.356	1498.7	750.356	2
sp|P00565|KCRM_CHICK	Creatine kinase M-type OS=Gallus gallus OX=9031 GN=CKM PE=2 SV=1	82.05	KLEQNQPIDDMIPA	Oxidation(M)@11	1626.79	814.404	1626.79	814.403	2
sp|P07916|ELN_CHICK	Elastin (Fragment) OS=Gallus gallus OX=9031 GN=ELN PE=1 SV=1	99	GVPGVPGVPGVPGVPGVVPGVGV	Oxidation(P)@6	1964.12	983.065	1964.11	983.062	2
sp|P07916|ELN_CHICK	Elastin (Fragment) OS=Gallus gallus OX=9031 GN=ELN PE=1 SV=1	98.34	GVLPGAGGIPGVGGVVPGVGVVPGAGVGGPA	Oxidation(P)@10	2492.39	831.804	2492.38	831.799	3
sp|P07916|ELN_CHICK	Elastin (Fragment) OS=Gallus gallus OX=9031 GN=ELN PE=1 SV=1	97.88	GAGVLPGAGGIPGVGGVVPGVGVVPGAGVGGPA	Oxidation(P)@12	2620.44	874.488	2620.43	874.485	3
sp|P07916|ELN_CHICK	Elastin (Fragment) OS=Gallus gallus OX=9031 GN=ELN PE=1 SV=1	97.88	GAGVLPGAGGVPGVVPGVGVVPG	Oxidation(P)@12	1884.05	943.033	1884.05	943.031	2
sp|P07916|ELN_CHICK	Elastin (Fragment) OS=Gallus gallus OX=9031 GN=ELN PE=1 SV=1	96.42	GVPGVPGVPGVPGVPGVVPGVGVGGPA	Oxidation(P)@3	2246.25	749.758	2246.24	749.755	3
sp|P07916|ELN_CHICK	Elastin (Fragment) OS=Gallus gallus OX=9031 GN=ELN PE=1 SV=1	90.28	GVPGVPGVPGVPGVPGVVPGVGVGGPA	Oxidation(P)@12	2246.25	749.757	2246.24	749.755	3
sp|P07916|ELN_CHICK	Elastin (Fragment) OS=Gallus gallus OX=9031 GN=ELN PE=1 SV=1	86.54	GAGVLPGAGGVPGVVPGVGVVPGLVPGVGGIPGVAGV	Oxidation(P)@32	3056.75	1019.92	3056.74	1019.92	3
sp|P07916|ELN_CHICK	Elastin (Fragment) OS=Gallus gallus OX=9031 GN=ELN PE=1 SV=1	27.36	GVPGVPGVPGVPGVPGVVPGVGVGGPA	Oxidation(P)@9	2246.25	749.756	2246.24	749.755	3
sp|P07916|ELN_CHICK	Elastin (Fragment) OS=Gallus gallus OX=9031 GN=ELN PE=1 SV=1	25.64	GAGVLPGAGGVPGVVPGVGVVPGLVPGVGGIPGVA	Oxidation(P)@32	2900.66	967.893	2900.65	967.89	3
sp|P07916|ELN_CHICK	Elastin (Fragment) OS=Gallus gallus OX=9031 GN=ELN PE=1 SV=1	25.19	VPGVGVPGVGVLPGAGIPQ	Oxidation(P)@2	1684.96	843.485	1684.95	843.483	2
tr|U3J2I6|U3J2I6_ANAPL	Elastin OS=Anas platyrhynchos OX=8839 GN=ELN PE=4 SV=1	15.62	GVPGVGVPGIGGVPGVPGVAGVPGVPGVPGVAGVPG	Oxidation(P)@14	2953.65	985.557	2953.64	985.554	3
tr|G1NMR6|G1NMR6_MELGA; tr|F1NH87|F1NH87_CHICK; tr|A0A2P4T5T0|A0A2P4T5T0_BAMTH; tr|A0A226MZ71|A0A226MZ71_CALSU; sp|P00356|G3P_CHICK	Glyceraldehyde-3-phosphate dehydrogenase OS=Meleagris gallopavo OX=9103 GN=GAPDH PE=3 SV=1; Glyceraldehyde-3-phosphate dehydrogenase OS=Gallus gallus OX=9031 GN=GAPDH PE=3 SV=2; Glyceraldehyde-3-phosphate dehydrogenase OS=Bambusicola thoracicus OX=9083 GN=CIB84_004528 PE=3 SV=1; Glyceraldehyde-3-phosphate dehydrogenase OS=Callipepla squamata OX=9009 GN=ASZ78_000789 PE=3 SV=1; Glyceraldehyde-3-pho…	99	VIISAPSADAPM	Oxidation(M)@12	1186.59	594.304	1186.59	594.302	2
tr|A0A091P1A8|A0A091P1A8_HALAL	LisH domain-containing protein ARMC9 (Fragment) OS=Haliaeetus albicilla OX=8969 GN=N329_11557 PE=4 SV=1	28.86	MEEILH	Oxidation(M)@1	786.393	394.204	786.358	394.186	2	Actin-related protein 5 [Gallus gallus]	NP_001008446.1
sp|P02604|MLE1_CHICK	Myosin light chain 1, skeletal muscle isoform OS=Gallus gallus OX=9031 PE=1 SV=3	33.48	ITFEEFLPM	Oxidation(M)@9	1141.54	571.777	1141.54	571.776	2
sp|P02609|MLRS_CHICK	Myosin regulatory light chain 2, skeletal muscle isoform OS=Gallus gallus OX=9031 GN=MYLPF PE=1 SV=2	98.04	GADPEDVIMGA	Oxidation(M)@9	1089.47	545.741	1089.46	545.74	2
sp|P16419|MYPC2_CHICK	Myosin-binding protein C, fast-type OS=Gallus gallus OX=9031 GN=MYBPC2 PE=1 SV=3	69.27	SWEAPPFDGGMPI	Oxidation(M)@11	1418.63	710.322	1418.62	710.316	2
tr|A0A1V4JKX8|A0A1V4JKX8_PATFA	Nuclear pore complex protein Nup133 OS=Patagioenas fasciata monilis OX=372326 GN=NUP133 PE=3 SV=1	62.32	GIITNWDDMEK	Oxidation(M)@9	1336.6	669.307	1336.6	669.306	2
sp|P00548|KPYM_CHICK	Pyruvate kinase PKM OS=Gallus gallus OX=9031 GN=PKM PE=2 SV=2	66.43	VMTEVENGGMLGSK	Oxidation(M)@10	1466.67	734.345	1466.67	734.345	2
sp|P00548|KPYM_CHICK	Pyruvate kinase PKM OS=Gallus gallus OX=9031 GN=PKM PE=2 SV=2	30.76	VMTEVENGGMLGSK	Oxidation(M)@2	1466.68	734.348	1466.67	734.345	2
RRRRRtr|A0A091SR51|A0A091SR51_PELCR	REVERSED Collagen alpha-1(IV) chain (Fragment) OS=Pelecanus crispus OX=36300 GN=N334_08005 PE=4 SV=1	17	QPGPQGAPGPLGQP	Oxidation(P)@2; Oxidation(P)@8	1331.65	666.831	1331.65	666.831	2
RRRRRtr|A0A1V4J3Y9|A0A1V4J3Y9_PATFA	REVERSED Collagen alpha-2(IV) chain OS=Patagioenas fasciata monilis OX=372326 GN=COL4A2 PE=4 SV=1	18.82	SPKLKPPEGPP	Oxidation(P)@11	1161.69	581.854	1161.64	581.827	2
RRRRRtr|U3IRI9|U3IRI9_ANAPL	REVERSED Collagen type V alpha 1 chain OS=Anas platyrhynchos OX=8839 GN=COL5A1 PE=4 SV=1	22.76	GVAGPNGIGGPSGQPGDAGPPGSPG	Oxidation(P)@11	2071.96	691.662	2071.96	691.659	3
RRRRRtr|U3JUU3|U3JUU3_FICAL	REVERSED Collagen type XXIV alpha 1 chain OS=Ficedula albicollis OX=59894 GN=COL24A1 PE=4 SV=1	21.32	PGVGGIPGAPGA	Oxidation(P)@7	964.478	483.246	964.498	483.256	2
RRRRRtr|A0A2P4THD6|A0A2P4THD6_BAMTH	REVERSED Uncharacterized protein OS=Bambusicola thoracicus OX=9083 GN=CIB84_000471 PE=4 SV=1	36.5	GPTGPLGPLGVPGPPGMD	Oxidation(M)@17	1630.8	816.406	1630.8	816.409	2	Collagen alpha-1(V) chain isoform X2 [Oryzias melastigma]	XP_024154579.1
sp|P13585|AT2A1_CHICK	Sarcoplasmic/endoplasmic reticulum calcium ATPase 1 OS=Gallus gallus OX=9031 GN=ATP2A1 PE=2 SV=2	85.5	IVDKVEGDVCS	Dioxidation(C)@10	1194.53	598.272	1194.54	598.279	2
sp|P13585|AT2A1_CHICK	Sarcoplasmic/endoplasmic reticulum calcium ATPase 1 OS=Gallus gallus OX=9031 GN=ATP2A1 PE=2 SV=2	25.53	GFNPPDLDIMDKPPR	Oxidation(M)@10	1726.84	576.621	1726.83	576.619	3
tr|U3J6B8|U3J6B8_ANAPL	Uncharacterized protein OS=Anas platyrhynchos OX=8839 GN=COL19A1 PE=4 SV=1	15.36	GEVGLPGEHGL	Oxidation(P)@6	1079.49	540.752	1079.52	540.77	2	Collagen alpha-1(XIX) chain isoform X1 [Gallus gallus]	XP_004940504.1
tr|U3J1G1|U3J1G1_ANAPL	Uncharacterized protein OS=Anas platyrhynchos OX=8839 GN=COL4A6 PE=4 SV=1	99	GITGPLGFPGPIGLPGPK	Oxidation(P)@5; Oxidation(P)@9	1705.83	853.923	1705.94	853.977	2	Collagen alpha-6(IV) chain isoform X1 [Gallus gallus]	XP_420322.4
tr|A0A226MJD4|A0A226MJD4_CALSU	Uncharacterized protein OS=Callipepla squamata OX=9009 GN=ASZ78_004816 PE=3 SV=1	51.63	KMEGDLNEM	Oxidation(M)@2	1081.45	541.73	1081.44	541.728	2	Myosin, heavy chain 1G, skeletal muscle isoform X1 [Gallus gallus]	XP_024997494.1

## Sheet: Table S6_CPF
Table S6. Identification of oxidized peptides and their protein of origin after in vitro gastrointestinal digestion in CPF samples
Accessions	Names	Conf	Sequence	Modifications	Prec MW	Prec m/z	Theor MW	Theor m/z	Theor z	BLAST	BLAST ACCESSION
sp|Q9UUJ1|ARP2_SCHPO	Actin-related protein 2 OS=Schizosaccharomyces pombe (strain 972 / ATCC 24843) OX=284812 GN=arp2 PE=1 SV=1	16.21	KDVMVGDEA	Oxidation(M)@4	978.538	490.276	978.433	490.224	2
tr|A0A2I0TW13|A0A2I0TW13_LIMLA	Collagen alpha-1 chain OS=Limosa lapponica baueri OX=1758121 GN=llap_11711 PE=4 SV=1	99	GENGTPGAPGPPGEEGK	Oxidation(P)@6; Oxidation(P)@9; Oxidation(P)@12	1597.68	799.849	1597.69	799.85	2
tr|A0A2I0TW13|A0A2I0TW13_LIMLA	Collagen alpha-1 chain OS=Limosa lapponica baueri OX=1758121 GN=llap_11711 PE=4 SV=1	99	GFQGPPGPPGSAGPAGA	Oxidation(P)@6; Oxidation(P)@9	1452.66	727.338	1452.66	727.339	2
tr|A0A2I0TW13|A0A2I0TW13_LIMLA	Collagen alpha-1 chain OS=Limosa lapponica baueri OX=1758121 GN=llap_11711 PE=4 SV=1	99	GPGGPPGTPGPAGK	Oxidation(P)@6; Oxidation(P)@9	1177.57	589.793	1177.57	589.794	2
tr|A0A2I0TW13|A0A2I0TW13_LIMLA	Collagen alpha-1 chain OS=Limosa lapponica baueri OX=1758121 GN=llap_11711 PE=4 SV=1	88.98	GEMGPSGIPGAPGLPGGR	Oxidation(P)@9; Oxidation(P)@12; Oxidation(P)@15	1653.77	827.893	1653.78	827.896	2
tr|A0A2I0TW13|A0A2I0TW13_LIMLA	Collagen alpha-1 chain OS=Limosa lapponica baueri OX=1758121 GN=llap_11711 PE=4 SV=1	72.68	GANGEPGQNGVPGTPGER	Oxidation(P)@6; Oxidation(P)@12; Oxidation(P)@15	1740.77	871.39	1740.77	871.39	2
tr|A0A2I0TW13|A0A2I0TW13_LIMLA	Collagen alpha-1 chain OS=Limosa lapponica baueri OX=1758121 GN=llap_11711 PE=4 SV=1	40.42	GNVGPIGPPGPAGPPGDK	Oxidation(P)@9; Oxidation(P)@15	1614.8	808.408	1614.8	808.407	2
tr|A0A2I0TW13|A0A2I0TW13_LIMLA	Collagen alpha-1 chain OS=Limosa lapponica baueri OX=1758121 GN=llap_11711 PE=4 SV=1	27.5	GQPGVMGFPGPK	Oxidation(P)@3; Oxidation(P)@9	1202.58	602.295	1202.58	602.295	2
tr|A0A2I0TW13|A0A2I0TW13_LIMLA	Collagen alpha-1 chain OS=Limosa lapponica baueri OX=1758121 GN=llap_11711 PE=4 SV=1	19.95	GLPGSNGLPGEK	Oxidation(P)@3; Oxidation(P)@9	1156.57	579.291	1156.57	579.293	2
tr|A0A2I0TW13|A0A2I0TW13_LIMLA	Collagen alpha-1 chain OS=Limosa lapponica baueri OX=1758121 GN=llap_11711 PE=4 SV=1	19.26	GPGGPPGTPGPAG	Oxidation(P)@6; Oxidation(P)@9	1049.48	525.747	1049.48	525.746	2
sp|P02457|CO1A1_CHICK	Collagen alpha-1(I) chain OS=Gallus gallus OX=9031 GN=COL1A1 PE=1 SV=3	99	DGEAGAQGPPGPTGPAGER	Oxidation(P)@10	1735.77	868.892	1735.78	868.895	2
sp|P02457|CO1A1_CHICK	Collagen alpha-1(I) chain OS=Gallus gallus OX=9031 GN=COL1A1 PE=1 SV=3	99	GDRGETGPAGPPGAPGAPGAPGPVGPAGK	Oxidation(P)@12; Oxidation(P)@15; Oxidation(P)@18; Oxidation(P)@21	2512.2	838.409	2512.19	838.405	3
sp|P02457|CO1A1_CHICK	Collagen alpha-1(I) chain OS=Gallus gallus OX=9031 GN=COL1A1 PE=1 SV=3	99	GEPGSPGENGAPGQMGPR	Oxidation(P)@3; Oxidation(P)@6; Oxidation(P)@12	1741.73	871.872	1741.73	871.874	2
sp|P02457|CO1A1_CHICK	Collagen alpha-1(I) chain OS=Gallus gallus OX=9031 GN=COL1A1 PE=1 SV=3	99	GETGPAGPAGPPGPAGA	Oxidation(P)@12	1375.63	688.825	1375.64	688.826	2
sp|P02457|CO1A1_CHICK	Collagen alpha-1(I) chain OS=Gallus gallus OX=9031 GN=COL1A1 PE=1 SV=3	99	GPSGPQGPSGAPGPK	Oxidation(P)@12	1305.63	653.823	1305.63	653.823	2
sp|P02457|CO1A1_CHICK	Collagen alpha-1(I) chain OS=Gallus gallus OX=9031 GN=COL1A1 PE=1 SV=3	99	SGLQGPPGPPGAPGEQGPSGASGPAGPR	Oxidation(P)@7; Oxidation(P)@10; Oxidation(P)@13	2484.16	829.06	2484.16	829.062	3
sp|P02457|CO1A1_CHICK	Collagen alpha-1(I) chain OS=Gallus gallus OX=9031 GN=COL1A1 PE=1 SV=3	98.23	GNDGAPGAAGPPGPTGPAGPPGFPGAAGAK	Oxidation(P)@6; Oxidation(P)@12; Oxidation(P)@21; Oxidation(P)@24	2531.17	844.732	2531.17	844.73	3
sp|P02457|CO1A1_CHICK	Collagen alpha-1(I) chain OS=Gallus gallus OX=9031 GN=COL1A1 PE=1 SV=3	98.05	GLTGPIGPPGPAGAPGDKGEAGPPGPAGPT	Oxidation(P)@9; Oxidation(P)@15; Oxidation(P)@24	2594.27	865.763	2594.26	865.761	3
sp|P02457|CO1A1_CHICK	Collagen alpha-1(I) chain OS=Gallus gallus OX=9031 GN=COL1A1 PE=1 SV=3	94.44	DGEAGAQGPPGPTGPAGER	Oxidation(P)@12	1735.78	579.599	1735.78	579.599	3
sp|P02457|CO1A1_CHICK	Collagen alpha-1(I) chain OS=Gallus gallus OX=9031 GN=COL1A1 PE=1 SV=3	90.95	GLTGPIGPPGPAGAPGDK	Oxidation(P)@9; Oxidation(P)@15	1589.81	795.911	1589.8	795.91	2
sp|P02457|CO1A1_CHICK	Collagen alpha-1(I) chain OS=Gallus gallus OX=9031 GN=COL1A1 PE=1 SV=3	89.32	GVQGPPGPQGPR	Oxidation(P)@6	1161.59	581.802	1161.59	581.802	2
sp|P02457|CO1A1_CHICK	Collagen alpha-1(I) chain OS=Gallus gallus OX=9031 GN=COL1A1 PE=1 SV=3	88.1	GETGPAGRPGEPGPAGPPGPPGEK	Oxidation(P)@9; Oxidation(P)@18; Oxidation(P)@21	2213.04	738.688	2213.03	738.686	3
sp|P02457|CO1A1_CHICK	Collagen alpha-1(I) chain OS=Gallus gallus OX=9031 GN=COL1A1 PE=1 SV=3	78.42	GPSGPQGPSGAPGPK	Oxidation(P)@12; Oxidation(P)@14	1321.62	661.819	1321.63	661.82	2
sp|P02457|CO1A1_CHICK	Collagen alpha-1(I) chain OS=Gallus gallus OX=9031 GN=COL1A1 PE=1 SV=3	72.47	GATGAPGIAGAPGFPGA	Oxidation(P)@6; Oxidation(P)@12; Oxidation(P)@15	1415.67	708.843	1415.67	708.841	2
sp|P02457|CO1A1_CHICK	Collagen alpha-1(I) chain OS=Gallus gallus OX=9031 GN=COL1A1 PE=1 SV=3	70.03	QGPPGPAGEEGK	Oxidation(P)@4	1138.53	570.271	1138.53	570.27	2
sp|P02457|CO1A1_CHICK	Collagen alpha-1(I) chain OS=Gallus gallus OX=9031 GN=COL1A1 PE=1 SV=3	67.75	TGPIGPPGPAGAPGDK	Oxidation(P)@7; Oxidation(P)@13	1419.7	710.859	1419.7	710.857	2
sp|P02457|CO1A1_CHICK	Collagen alpha-1(I) chain OS=Gallus gallus OX=9031 GN=COL1A1 PE=1 SV=3	63.21	GEPGPPGPAGAAGPAGNPGADGQPGAK	Oxidation(P)@3; Oxidation(P)@8; Oxidation(P)@18; Oxidation(P)@24	2315.04	772.687	2315.04	772.688	3
sp|P02457|CO1A1_CHICK	Collagen alpha-1(I) chain OS=Gallus gallus OX=9031 GN=COL1A1 PE=1 SV=3	62.15	GPPGPMGPPGLAGPPGEAG	Oxidation(P)@3; Oxidation(P)@9; Oxidation(P)@15	1659.75	830.883	1659.76	830.885	2
sp|P02457|CO1A1_CHICK	Collagen alpha-1(I) chain OS=Gallus gallus OX=9031 GN=COL1A1 PE=1 SV=3	59.15	LQGPPGPPGAPGEQGPSGASGPAGPR	Oxidation(P)@5; Oxidation(P)@8; Oxidation(P)@11	2340.12	781.046	2340.11	781.044	3
sp|P02457|CO1A1_CHICK	Collagen alpha-1(I) chain OS=Gallus gallus OX=9031 GN=COL1A1 PE=1 SV=3	59.11	GEPGPAGVQGPPGPAGEEG	Oxidation(P)@3; Oxidation(P)@12	1690.74	846.377	1690.74	846.379	2
sp|P02457|CO1A1_CHICK	Collagen alpha-1(I) chain OS=Gallus gallus OX=9031 GN=COL1A1 PE=1 SV=3	51.23	GPPGPMGPPGLAGPPGEAG	Oxidation(P)@2; Oxidation(P)@9; Oxidation(P)@15	1659.76	830.885	1659.76	830.885	2
sp|P02457|CO1A1_CHICK	Collagen alpha-1(I) chain OS=Gallus gallus OX=9031 GN=COL1A1 PE=1 SV=3	46.5	NGDRGETGPAGPAGPPGPAGA	Oxidation(P)@16	1817.83	909.921	1817.83	909.922	2
sp|P02457|CO1A1_CHICK	Collagen alpha-1(I) chain OS=Gallus gallus OX=9031 GN=COL1A1 PE=1 SV=3	46.3	NGDRGETGPAGPAGPPGPAGA	Oxidation(P)@18	1817.82	909.92	1817.83	909.922	2
sp|P02457|CO1A1_CHICK	Collagen alpha-1(I) chain OS=Gallus gallus OX=9031 GN=COL1A1 PE=1 SV=3	39.97	GEPGPAGVQGPPGPAGEEGK	Oxidation(P)@5; Oxidation(P)@12	1818.84	607.288	1818.84	607.287	3
sp|P02457|CO1A1_CHICK	Collagen alpha-1(I) chain OS=Gallus gallus OX=9031 GN=COL1A1 PE=1 SV=3	34.86	GEPGPAGVQGPPGPAGEEG	Oxidation(P)@5; Oxidation(P)@12	1690.75	846.383	1690.74	846.379	2
sp|P02457|CO1A1_CHICK	Collagen alpha-1(I) chain OS=Gallus gallus OX=9031 GN=COL1A1 PE=1 SV=3	32.15	GPPGPMGPPGLAGPPGEAG	Oxidation(P)@3; Oxidation(P)@15	1643.76	822.887	1643.76	822.888	2
sp|P02457|CO1A1_CHICK	Collagen alpha-1(I) chain OS=Gallus gallus OX=9031 GN=COL1A1 PE=1 SV=3	29.63	GFPGADGIAGPK	Oxidation(P)@3	1101.55	551.781	1101.55	551.78	2
sp|P02457|CO1A1_CHICK	Collagen alpha-1(I) chain OS=Gallus gallus OX=9031 GN=COL1A1 PE=1 SV=3	25.69	GEPGPPGPAGA	Oxidation(P)@3; Oxidation(P)@6	937.416	469.715	937.414	469.714	2
sp|P02457|CO1A1_CHICK	Collagen alpha-1(I) chain OS=Gallus gallus OX=9031 GN=COL1A1 PE=1 SV=3	22.95	GPPGPMGPPGLAGPPGEAG	Oxidation(M)@6; Oxidation(P)@15	1643.76	822.887	1643.76	822.888	2
sp|P02457|CO1A1_CHICK	Collagen alpha-1(I) chain OS=Gallus gallus OX=9031 GN=COL1A1 PE=1 SV=3	18.11	QGPPGEPGEPGASGPMGPR	Oxidation(P)@4; Oxidation(P)@7; Oxidation(P)@10	1821.8	911.906	1821.8	911.905	2
sp|P02457|CO1A1_CHICK	Collagen alpha-1(I) chain OS=Gallus gallus OX=9031 GN=COL1A1 PE=1 SV=3	18.09	GLPGPPGAPGPQG	Oxidation(P)@3; Oxidation(P)@6; Oxidation(P)@9	1148.55	575.28	1148.55	575.28	2
sp|P02457|CO1A1_CHICK	Collagen alpha-1(I) chain OS=Gallus gallus OX=9031 GN=COL1A1 PE=1 SV=3	16.58	GLTGPIGPPGPAGAPGDKGEAGPPGPAGPTGA	Oxidation(P)@11; Oxidation(P)@15; Oxidation(P)@24	2722.32	908.446	2722.32	908.447	3
tr|A0A1V4JI78|A0A1V4JI78_PATFA	Collagen alpha-2(IX) chain OS=Patagioenas fasciata monilis OX=372326 GN=COL9A2 PE=4 SV=1	18.05	GHPGMPGPPGIPGLPGIPGHALDGK	Oxidation(P)@8	2341.09	781.37	2341.2	781.407	3
tr|G1NB83|G1NB83_MELGA	Collagen type I alpha 2 chain OS=Meleagris gallopavo OX=9103 GN=COL1A2 PE=4 SV=2	99	GAPGPAGPGGIPGER	Oxidation(P)@3; Oxidation(P)@12	1320.64	661.328	1320.64	661.328	2
tr|G1NB83|G1NB83_MELGA	Collagen type I alpha 2 chain OS=Meleagris gallopavo OX=9103 GN=COL1A2 PE=4 SV=2	99	HGDQGPPGNNGPAGPR	Oxidation(P)@7	1542.69	515.238	1542.69	515.238	3
tr|G1NB83|G1NB83_MELGA	Collagen type I alpha 2 chain OS=Meleagris gallopavo OX=9103 GN=COL1A2 PE=4 SV=2	99	NGLPGPIGPAGV	Oxidation(P)@4	1063.57	532.792	1063.57	532.79	2
tr|G1NB83|G1NB83_MELGA	Collagen type I alpha 2 chain OS=Meleagris gallopavo OX=9103 GN=COL1A2 PE=4 SV=2	99	TGEQGIAGPPGFAGEK	Oxidation(P)@10	1530.73	766.372	1530.73	766.373	2
tr|G1NB83|G1NB83_MELGA	Collagen type I alpha 2 chain OS=Meleagris gallopavo OX=9103 GN=COL1A2 PE=4 SV=2	96.98	GLPGAIGAPGPAGGAGDR	Oxidation(P)@3; Oxidation(P)@9	1521.75	761.883	1521.75	761.884	2
tr|G1NB83|G1NB83_MELGA	Collagen type I alpha 2 chain OS=Meleagris gallopavo OX=9103 GN=COL1A2 PE=4 SV=2	96.22	GPNGDAGRPGEPGLM	Oxidation(P)@9; Oxidation(P)@12	1455.65	728.832	1455.64	728.828	2
tr|G1NB83|G1NB83_MELGA	Collagen type I alpha 2 chain OS=Meleagris gallopavo OX=9103 GN=COL1A2 PE=4 SV=2	95.72	GLPGIAGATGEPGPL	Oxidation(P)@3; Oxidation(P)@12	1337.68	669.848	1337.68	669.849	2
tr|G1NB83|G1NB83_MELGA	Collagen type I alpha 2 chain OS=Meleagris gallopavo OX=9103 GN=COL1A2 PE=4 SV=2	89.16	GPSGPVGSPGPNGAPGEAG	Oxidation(P)@9; Oxidation(P)@15	1592.7	797.359	1592.71	797.361	2
tr|G1NB83|G1NB83_MELGA	Collagen type I alpha 2 chain OS=Meleagris gallopavo OX=9103 GN=COL1A2 PE=4 SV=2	44.33	GLPGAIGAPGPAGGAGDRGEGGPAGPAGPAGA	Oxidation(P)@3; Oxidation(P)@9	2568.24	857.086	2568.23	857.085	3
tr|G1NB83|G1NB83_MELGA	Collagen type I alpha 2 chain OS=Meleagris gallopavo OX=9103 GN=COL1A2 PE=4 SV=2	42.48	EGPVGFPGADGR	Oxidation(P)@7	1173.54	587.777	1173.54	587.778	2
tr|G1NB83|G1NB83_MELGA	Collagen type I alpha 2 chain OS=Meleagris gallopavo OX=9103 GN=COL1A2 PE=4 SV=2	25.27	NGLQGLPGLAGQ	Oxidation(P)@7	1139.59	570.803	1139.59	570.804	2
tr|G1NB83|G1NB83_MELGA	Collagen type I alpha 2 chain OS=Meleagris gallopavo OX=9103 GN=COL1A2 PE=4 SV=2	18.95	QGVPGEPGEPGQTGPQGPR	Oxidation(P)@4; Oxidation(P)@7; Oxidation(P)@10	1891.87	631.631	1891.87	631.629	3
tr|G1NB83|G1NB83_MELGA	Collagen type I alpha 2 chain OS=Meleagris gallopavo OX=9103 GN=COL1A2 PE=4 SV=2	18.73	AGPPGTPGPQGILGAPGIL	Oxidation(P)@4; Oxidation(P)@9; Oxidation(P)@16	1716.9	859.459	1716.9	859.46	2
tr|G1NB83|G1NB83_MELGA	Collagen type I alpha 2 chain OS=Meleagris gallopavo OX=9103 GN=COL1A2 PE=4 SV=2	16.25	NGLPGPIGPA	Oxidation(P)@4	907.475	454.745	907.476	454.745	2
tr|U3IRI9|U3IRI9_ANAPL	Collagen type V alpha 1 chain OS=Anas platyrhynchos OX=8839 GN=COL5A1 PE=4 SV=1	57.1	TGPIGPQGAPGKPGPDGL	Oxidation(P)@10; Oxidation(P)@13	1646.83	824.421	1646.83	824.42	2
sp|P00565|KCRM_CHICK	Creatine kinase M-type OS=Gallus gallus OX=9031 GN=CKM PE=2 SV=1	99	LEQNQPIDDMIPA	Oxidation(M)@10	1498.7	750.355	1498.7	750.356	2
sp|P00565|KCRM_CHICK	Creatine kinase M-type OS=Gallus gallus OX=9031 GN=CKM PE=2 SV=1	95.98	KLEQNQPIDDMIPA	Oxidation(M)@11	1626.79	814.4	1626.79	814.403	2
sp|P07916|ELN_CHICK	Elastin (Fragment) OS=Gallus gallus OX=9031 GN=ELN PE=1 SV=1	85.6	GVLPGAGGIPGVGGVVPGVGVVPGAGVGGPA	Oxidation(P)@10	2492.38	831.802	2492.38	831.799	3
sp|P07916|ELN_CHICK	Elastin (Fragment) OS=Gallus gallus OX=9031 GN=ELN PE=1 SV=1	85.6	GVPGVPGVPGVPGVPGVVPGVGV	Oxidation(P)@6	1964.11	983.063	1964.11	983.062	2
sp|P07916|ELN_CHICK	Elastin (Fragment) OS=Gallus gallus OX=9031 GN=ELN PE=1 SV=1	85.6	GVPGVPGVPGVPGVPGVVPGVGVGGPA	Oxidation(P)@9	2246.25	749.758	2246.24	749.755	3
sp|P07916|ELN_CHICK	Elastin (Fragment) OS=Gallus gallus OX=9031 GN=ELN PE=1 SV=1	42.33	GVPGVPGVPGVPGVPGVVPGVGVGGPA	Oxidation(P)@6	2246.24	749.755	2246.24	749.755	3
sp|P07916|ELN_CHICK	Elastin (Fragment) OS=Gallus gallus OX=9031 GN=ELN PE=1 SV=1	42.33	VPGVGVPGVGVLPGAGIPQ	Oxidation(P)@2	1684.95	843.48	1684.95	843.483	2
sp|P07916|ELN_CHICK	Elastin (Fragment) OS=Gallus gallus OX=9031 GN=ELN PE=1 SV=1	35.93	VPGVGVPGVGVLPGAGIPQ	Oxidation(P)@7	1684.95	843.482	1684.95	843.483	2
tr|G1NMR6|G1NMR6_MELGA; tr|F1NH87|F1NH87_CHICK; tr|A0A2P4T5T0|A0A2P4T5T0_BAMTH; tr|A0A226MZ71|A0A226MZ71_CALSU; sp|P00356|G3P_CHICK	Glyceraldehyde-3-phosphate dehydrogenase OS=Meleagris gallopavo OX=9103 GN=GAPDH PE=3 SV=1; Glyceraldehyde-3-phosphate dehydrogenase OS=Gallus gallus OX=9031 GN=GAPDH PE=3 SV=2; Glyceraldehyde-3-phosphate dehydrogenase OS=Bambusicola thoracicus OX=9083 GN=CIB84_004528 PE=3 SV=1; Glyceraldehyde-3-phosphate dehydrogenase OS=Callipepla squamata OX=9009 GN=ASZ78_000789 PE=3 SV=1; Glyceraldehyde-3-pho…	98.94	VIISAPSADAPM	Oxidation(M)@12	1186.59	594.303	1186.59	594.302	2
sp|P02604|MLE1_CHICK	Myosin light chain 1, skeletal muscle isoform OS=Gallus gallus OX=9031 PE=1 SV=3	21.02	ITFEEFLPM	Oxidation(M)@9	1141.54	571.776	1141.54	571.776	2
sp|P02604|MLE1_CHICK	Myosin light chain 1, skeletal muscle isoform OS=Gallus gallus OX=9031 PE=1 SV=3	19.82	FEEFLPM	Oxidation(M)@7	927.407	464.711	927.405	464.71	2
sp|P16419|MYPC2_CHICK	Myosin-binding protein C, fast-type OS=Gallus gallus OX=9031 GN=MYBPC2 PE=1 SV=3	66.68	SWEAPPFDGGMPI	Oxidation(M)@11	1418.62	710.316	1418.62	710.316	2
tr|A0A1V4JKX8|A0A1V4JKX8_PATFA	Nuclear pore complex protein Nup133 OS=Patagioenas fasciata monilis OX=372326 GN=NUP133 PE=3 SV=1	99	DLAGRDLTDYLMKILTERGY	Oxidation(M)@12	2358.19	787.07	2358.19	787.07	3
tr|A0A1V4JKX8|A0A1V4JKX8_PATFA	Nuclear pore complex protein Nup133 OS=Patagioenas fasciata monilis OX=372326 GN=NUP133 PE=3 SV=1	21.9	GIITNWDDMEK	Oxidation(M)@9	1336.6	669.307	1336.6	669.306	2
sp|P00548|KPYM_CHICK	Pyruvate kinase PKM OS=Gallus gallus OX=9031 GN=PKM PE=2 SV=2	21.03	VMTEVENGGMLGSK	Oxidation(M)@10	1466.68	734.348	1466.67	734.345	2
RRRRRtr|A0A093DMZ1|A0A093DMZ1_9AVES	REVERSED Collagen alpha-1(IV) chain (Fragment) OS=Pterocles gutturalis OX=240206 GN=N339_06636 PE=4 SV=1	25.14	QPGPQGAPGPLGQP	Oxidation(P)@2; Oxidation(P)@8	1331.65	666.831	1331.65	666.831	2
RRRRRtr|A0A093GTH5|A0A093GTH5_STRCA	REVERSED Collagen alpha-1(XI) chain (Fragment) OS=Struthio camelus australis OX=441894 GN=N308_12108 PE=4 SV=1	29.71	EGPSGSPGAPGPLGVPGQVG	Oxidation(P)@10	1731.82	866.915	1731.84	866.929	2
RRRRRtr|A0A091UVC2|A0A091UVC2_NIPNI	REVERSED Collagen alpha-1(XVIII) chain (Fragment) OS=Nipponia nippon OX=128390 GN=Y956_10205 PE=4 SV=1	35.65	QGRPGIPGPLG	Oxidation(P)@7	1063.49	532.754	1063.58	532.796	2
RRRRRtr|U3J0P6|U3J0P6_ANAPL	REVERSED Collagen type IV alpha 4 chain OS=Anas platyrhynchos OX=8839 GN=COL4A4 PE=4 SV=1	15.2	VHGQDGPPGPAGPLGDQ	Deamidated(Q)@4; Oxidation(P)@8	1614.8	808.406	1614.73	808.371	2
RRRRRtr|G1N4R3|G1N4R3_MELGA	REVERSED Collagen type IV alpha 6 chain OS=Meleagris gallopavo OX=9103 GN=COL4A6 PE=4 SV=2	40.59	GPTGPLGPLGVPGPPGMD	Oxidation(M)@17	1630.79	816.403	1630.8	816.409	2
RRRRRtr|G1NDV7|G1NDV7_MELGA	REVERSED Microtubule associated protein 1A OS=Meleagris gallopavo OX=9103 GN=MAP1A PE=4 SV=2	21.77	DLKHQVPGPT	Oxidation(P)@9	1106.57	554.29	1106.57	554.293	2
RRRRRtr|A0A2I0MII3|A0A2I0MII3_COLLI	REVERSED Titin OS=Columba livia OX=8932 GN=TTN PE=4 SV=1	42.35	VVFPNKM	Oxidation(M)@7	849.474	425.744	849.442	425.728	2
RRRRRtr|A0A087RFQ3|A0A087RFQ3_APTFO	REVERSED Uncharacterized protein OS=Aptenodytes forsteri OX=9233 GN=AS27_12170 PE=4 SV=1	27.11	PGPPGASGPEGNSGRKGEEGSPGPPGAPGAAGP	Oxidation(P)@1; Oxidation(P)@24; Oxidation(P)@28	2897.35	966.792	2897.32	966.78	3	PREDICTED: ficolin-1-like isoform X3 [Ursus maritimus]	XP_008707670.1
tr|A0A091Q0A0|A0A091Q0A0_LEPDC	Uncharacterized protein (Fragment) OS=Leptosomus discolor OX=188344 GN=N330_05213 PE=4 SV=1	99	HGDQGPPGNNGPAGPR	Oxidation(P)@7	1542.69	515.238	1542.69	515.238	3	PREDICTED: collagen alpha-2(I) chain [Pelecanus crispus]	XP_009490310.1
tr|A0A091Q0A0|A0A091Q0A0_LEPDC	Uncharacterized protein (Fragment) OS=Leptosomus discolor OX=188344 GN=N330_05213 PE=4 SV=1	99	NGLPGPIGPAGV	Oxidation(P)@4	1063.57	532.792	1063.57	532.79	2	Collagen alpha-2(I) chain precursor [Gallus gallus]	NP_001073182.2
tr|A0A091Q0A0|A0A091Q0A0_LEPDC	Uncharacterized protein (Fragment) OS=Leptosomus discolor OX=188344 GN=N330_05213 PE=4 SV=1	99	TGEQGIAGPPGFAGEK	Oxidation(P)@10	1530.73	766.372	1530.73	766.373	2	Collagen alpha-2(I) chain precursor [Gallus gallus]	NP_001073182.2
tr|A0A091Q0A0|A0A091Q0A0_LEPDC	Uncharacterized protein (Fragment) OS=Leptosomus discolor OX=188344 GN=N330_05213 PE=4 SV=1	89.16	GPSGPVGSPGPNGAPGEAG	Oxidation(P)@9; Oxidation(P)@15	1592.7	797.359	1592.71	797.361	2	Collagen alpha-2(I) chain precursor [Gallus gallus]	NP_001073182.2
tr|A0A091Q0A0|A0A091Q0A0_LEPDC	Uncharacterized protein (Fragment) OS=Leptosomus discolor OX=188344 GN=N330_05213 PE=4 SV=1	85.81	LPGPSGPAGEAGKPGER	Oxidation(P)@2; Oxidation(P)@14	1607.8	536.94	1607.79	536.937	3	Collagen alpha-2(I) chain precursor [Gallus gallus]	NP_001073182.2
tr|A0A091Q0A0|A0A091Q0A0_LEPDC	Uncharacterized protein (Fragment) OS=Leptosomus discolor OX=188344 GN=N330_05213 PE=4 SV=1	70.9	QGLPGPSGPAGEAGKPGER	Oxidation(P)@4; Oxidation(P)@16	1792.87	598.631	1792.87	598.631	3	Collagen alpha-2(I) chain precursor [Gallus gallus]	NP_001073182.2
tr|A0A091Q0A0|A0A091Q0A0_LEPDC	Uncharacterized protein (Fragment) OS=Leptosomus discolor OX=188344 GN=N330_05213 PE=4 SV=1	69.1	AGLPGVAGAPGLPGPR	Oxidation(P)@4; Oxidation(P)@10; Oxidation(P)@13	1433.76	717.889	1433.76	717.889	2	Collagen alpha-2(I) chain isoform B [Patagioenas fasciata monilis]	OPJ81833.1
tr|A0A091Q0A0|A0A091Q0A0_LEPDC	Uncharacterized protein (Fragment) OS=Leptosomus discolor OX=188344 GN=N330_05213 PE=4 SV=1	35.33	AGLPGVAGAPGLPGPR	Oxidation(P)@4; Oxidation(P)@10; Oxidation(P)@15	1433.76	717.889	1433.76	717.889	2	Collagen alpha-2(I) chain isoform B [Patagioenas fasciata monilis]	OPJ81833.1
tr|A0A091Q0A0|A0A091Q0A0_LEPDC	Uncharacterized protein (Fragment) OS=Leptosomus discolor OX=188344 GN=N330_05213 PE=4 SV=1	32.96	GDAGPPGMTGFPGAAG	Oxidation(P)@6; Oxidation(P)@12	1390.58	696.298	1390.58	696.298	2	Collagen alpha-2(I) chain precursor [Gallus gallus]	NP_001073182.2
tr|A0A091Q0A0|A0A091Q0A0_LEPDC	Uncharacterized protein (Fragment) OS=Leptosomus discolor OX=188344 GN=N330_05213 PE=4 SV=1	25.27	NGLQGLPGLAGQ	Oxidation(P)@7	1139.59	570.803	1139.59	570.804	2	Collagen alpha-2(I) chain precursor [Gallus gallus]	NP_001073182.2
tr|A0A091TXN5|A0A091TXN5_PHORB	Uncharacterized protein (Fragment) OS=Phoenicopterus ruber ruber OX=9218 GN=N337_02558 PE=4 SV=1	85.27	GILGPPGPAGPSGA	Oxidation(P)@6	1162.56	582.289	1162.6	582.306	2	Collagen alpha-2(I) chain precursor [Gallus gallus]	NP_001073182.2
tr|A0A091TXN5|A0A091TXN5_PHORB	Uncharacterized protein (Fragment) OS=Phoenicopterus ruber ruber OX=9218 GN=N337_02558 PE=4 SV=1	47.28	GSPGPAGPGGIPGER	Oxidation(P)@12	1320.65	661.33	1320.64	661.328	2	Collagen alpha-2(I) chain precursor [Gallus gallus]	NP_001073182.2
tr|A0A091TXN5|A0A091TXN5_PHORB	Uncharacterized protein (Fragment) OS=Phoenicopterus ruber ruber OX=9218 GN=N337_02558 PE=4 SV=1	42.48	EGPVGFPGADGR	Oxidation(P)@7	1173.54	587.777	1173.54	587.778	2	Collagen alpha-2(I) chain isoform B [Patagioenas fasciata monilis]	OPJ81833.1
tr|A0A091TXN5|A0A091TXN5_PHORB	Uncharacterized protein (Fragment) OS=Phoenicopterus ruber ruber OX=9218 GN=N337_02558 PE=4 SV=1	25.27	NGLQGLPGLAGQ	Oxidation(P)@7	1139.59	570.803	1139.59	570.804	2	Collagen alpha-2(I) chain isoform B [Patagioenas fasciata monilis]	OPJ81833.1
tr|A0A1D5PTG3|A0A1D5PTG3_CHICK	Uncharacterized protein OS=Gallus gallus OX=9031 PE=4 SV=1	85.6	GVPGVPGVPGVPGVPGVVPGVGV	Oxidation(P)@6	1964.11	983.063	1964.11	983.062	2	Elastin isoform X1 [Gallus gallus]	XP_024997672.1
tr|A0A1D5PTG3|A0A1D5PTG3_CHICK	Uncharacterized protein OS=Gallus gallus OX=9031 PE=4 SV=1	85.6	GVPGVPGVPGVPGVPGVVPGVGVGGPA	Oxidation(P)@9	2246.25	749.758	2246.24	749.755	3	Elastin isoform X1 [Gallus gallus]	XP_024997672.1
tr|A0A1V4JQX1|A0A1V4JQX1_PATFA	Uncharacterized protein OS=Patagioenas fasciata monilis OX=372326 GN=AV530_001435 PE=4 SV=1	99	DGEAGAQGPPGPTGPAGER	Oxidation(P)@10	1735.77	868.892	1735.78	868.895	2	Collagen alpha-1(I) chain [Gallus gallus]	XP_024999899.1
tr|A0A1V4JQX1|A0A1V4JQX1_PATFA	Uncharacterized protein OS=Patagioenas fasciata monilis OX=372326 GN=AV530_001435 PE=4 SV=1	99	GDAGPPGPAGPTGAPGPAGAVGAPGPK	Oxidation(P)@8; Oxidation(P)@15; Oxidation(P)@24; Oxidation(P)@26	2241.06	748.029	2241.07	748.029	3	Collagen alpha-1(I) chain [Gallus gallus]	XP_024999899.1
tr|A0A1V4JQX1|A0A1V4JQX1_PATFA	Uncharacterized protein OS=Patagioenas fasciata monilis OX=372326 GN=AV530_001435 PE=4 SV=1	99	SGLQGPPGPPGSPGEQGPSGASGPAGPR	Oxidation(P)@7; Oxidation(P)@13	2484.17	829.064	2484.16	829.062	3	Collagen alpha-1(I) chain [Gallus gallus]	XP_024999899.1
tr|A0A1V4JQX1|A0A1V4JQX1_PATFA	Uncharacterized protein OS=Patagioenas fasciata monilis OX=372326 GN=AV530_001435 PE=4 SV=1	97.92	VGPPGPSGNIGLPGPPGPSGK	Oxidation(P)@4; Oxidation(P)@13; Oxidation(P)@16	1885.94	943.979	1885.95	943.984	2	Collagen alpha-1(I) chain [Gallus gallus]	XP_024999899.1
tr|A0A1V4JQX1|A0A1V4JQX1_PATFA	Uncharacterized protein OS=Patagioenas fasciata monilis OX=372326 GN=AV530_001435 PE=4 SV=1	97.26	LQGPPGPPGSPGEQGPSGASGPAGPR	Oxidation(P)@5; Oxidation(P)@11	2340.11	781.043	2340.11	781.044	3	collagen alpha-1(I) chain [Gallus gallus]	XP_024999899.1
tr|A0A1V4JQX1|A0A1V4JQX1_PATFA	Uncharacterized protein OS=Patagioenas fasciata monilis OX=372326 GN=AV530_001435 PE=4 SV=1	88.08	QGPPGPPGSPGEQGPSGA	Oxidation(P)@4; Oxidation(P)@7; Oxidation(P)@10	1620.7	811.356	1620.7	811.358	2	Collagen alpha-1(I) chain [Gallus gallus]	XP_024999899.1
tr|A0A1V4JQX1|A0A1V4JQX1_PATFA	Uncharacterized protein OS=Patagioenas fasciata monilis OX=372326 GN=AV530_001435 PE=4 SV=1	83.34	GDAGPPGPAGPTGAPGPAGAV	Oxidation(P)@6; Oxidation(P)@15	1701.79	851.903	1701.8	851.905	2	Collagen alpha-1(I) chain [Gallus gallus]	XP_024999899.1
tr|A0A1V4JQX1|A0A1V4JQX1_PATFA	Uncharacterized protein OS=Patagioenas fasciata monilis OX=372326 GN=AV530_001435 PE=4 SV=1	74.4	LQGPPGPPGSPGEQGPSGASGPAGPR	Oxidation(P)@8; Oxidation(P)@11	2340.11	781.044	2340.11	781.044	3	Collagen alpha-1(I) chain [Gallus gallus]	XP_024999899.1
tr|A0A1V4JQX1|A0A1V4JQX1_PATFA	Uncharacterized protein OS=Patagioenas fasciata monilis OX=372326 GN=AV530_001435 PE=4 SV=1	72.36	GDAGPPGPAGPTGAPGPAGAVGAPGPK	Oxidation(P)@11; Oxidation(P)@15; Oxidation(P)@24; Oxidation(P)@26	2241.07	748.031	2241.07	748.029	3	Collagen alpha-1(I) chain [Gallus gallus]	XP_024999899.1
tr|A0A1V4JQX1|A0A1V4JQX1_PATFA	Uncharacterized protein OS=Patagioenas fasciata monilis OX=372326 GN=AV530_001435 PE=4 SV=1	36.52	LQGPPGPPGSPGEQGPSGA	Oxidation(P)@4; Oxidation(P)@11	1717.79	859.904	1717.79	859.903	2	Collagen alpha-1(I) chain [Gallus gallus]	XP_024999899.1
