# Supplementary material for: Peptidomics and proteomics data of oxidised peptides from in vitro gastrointestinal digestion of chicken breast exposed to chlorpyrifos
Source: Data Brief. 2020 Aug 8;32:106160. doi: 10.1016/j.dib.2020.106160 (PMC7452707; doi:10.1016/j.dib.2020.106160)
Supplement: Supplementary file 2 [file mmc2.zip › Tables S7 and S8.xlsx]

## Sheet: Table S7_Control
Table S7. Identification of undigested proteins after in vitro gastrointestinal digestion of Control samples.
N	%Cov(95)	Accession	Name	Species	Peptides(95%)
1	16.59	tr|R0K6C9|R0K6C9_ANAPL	Titin (Fragment) OS=Anas platyrhynchos OX=8839 GN=Anapl_04762 PE=4 SV=1	ANAPL	1134
2	92.91	sp|P00565|KCRM_CHICK	Creatine kinase M-type OS=Gallus gallus OX=9031 GN=CKM PE=2 SV=1	CHICK	421
3	25.81	tr|A0A226PD93|A0A226PD93_COLVI	Uncharacterized protein OS=Colinus virginianus OX=9014 GN=H355_009596 PE=4 SV=1	COLVI	1085
4	83.87	sp|P07322|ENOB_CHICK	Beta-enolase OS=Gallus gallus OX=9031 GN=ENO3 PE=1 SV=3	CHICK	341
5	31.04	tr|A6BM71|A6BM71_CHICK	Connectin (Fragment) OS=Gallus gallus OX=9031 GN=TTN PE=2 SV=1	CHICK	573
6	23.72	tr|A0A1V4JKX8|A0A1V4JKX8_PATFA	Nuclear pore complex protein Nup133 OS=Patagioenas fasciata monilis OX=372326 GN=NUP133 PE=3 SV=1	PATFA	238
6	94.69	tr|U3JL42|U3JL42_FICAL	Uncharacterized protein OS=Ficedula albicollis OX=59894 GN=ACTA1 PE=3 SV=1	FICAL	237
6	94.69	tr|A0A2P4SXB1|A0A2P4SXB1_BAMTH	Uncharacterized protein OS=Bambusicola thoracicus OX=9083 GN=CIB84_007492 PE=3 SV=1	BAMTH	237
6	94.69	tr|A0A2I0UAK3|A0A2I0UAK3_LIMLA	Alpha skeletal muscle OS=Limosa lapponica baueri OX=1758121 GN=llap_6616 PE=3 SV=1	LIMLA	237
6	94.69	tr|A0A226P6B7|A0A226P6B7_COLVI	Uncharacterized protein OS=Colinus virginianus OX=9014 GN=H355_011765 PE=3 SV=1	COLVI	237
6	94.69	tr|A0A226MSL5|A0A226MSL5_CALSU	Uncharacterized protein OS=Callipepla squamata OX=9009 GN=ASZ78_001118 PE=3 SV=1	CALSU	237
6	94.69	tr|A0A218VBM4|A0A218VBM4_9PASE	Actin, alpha skeletal muscle OS=Lonchura striata domestica OX=299123 GN=ACTA1 PE=3 SV=1	9PASE	237
6	94.69	tr|A0A0A0AU99|A0A0A0AU99_CHAVO	Actin, alpha skeletal muscle OS=Charadrius vociferus OX=50402 GN=N301_15211 PE=3 SV=1	CHAVO	237
6	94.69	tr|A0A093GLM6|A0A093GLM6_DRYPU	Actin, alpha skeletal muscle OS=Dryobates pubescens OX=118200 GN=N307_03431 PE=3 SV=1	DRYPU	237
6	94.69	tr|A0A091JKH4|A0A091JKH4_EGRGA	Actin, alpha skeletal muscle OS=Egretta garzetta OX=188379 GN=Z169_01146 PE=3 SV=1	EGRGA	237
6	94.69	tr|A0A091GVU0|A0A091GVU0_BUCRH	Actin, alpha skeletal muscle OS=Buceros rhinoceros silvestris OX=175836 GN=N320_00453 PE=3 SV=1	BUCRH	237
6	94.69	tr|A0A091GSF2|A0A091GSF2_9AVES	Actin, alpha skeletal muscle OS=Cuculus canorus OX=55661 GN=N303_13384 PE=3 SV=1	9AVES	237
6	94.69	tr|A0A091EBT4|A0A091EBT4_CORBR	Actin, alpha skeletal muscle OS=Corvus brachyrhynchos OX=85066 GN=N302_14497 PE=3 SV=1	CORBR	237
6	94.69	sp|P68139|ACTS_CHICK	Actin, alpha skeletal muscle OS=Gallus gallus OX=9031 GN=ACTA1 PE=1 SV=1	CHICK	237
7	97.18	sp|P00940|TPIS_CHICK	Triosephosphate isomerase OS=Gallus gallus OX=9031 GN=TPI1 PE=1 SV=2	CHICK	183
8	23.57	sp|P13538|MYSS_CHICK	Myosin heavy chain, skeletal muscle, adult OS=Gallus gallus OX=9031 PE=1 SV=4	CHICK	108
8	23	tr|A0A1D5NYC2|A0A1D5NYC2_CHICK	Uncharacterized protein OS=Gallus gallus OX=9031 GN=MYH1E PE=3 SV=1	CHICK	107
9	50.17	sp|P02457|CO1A1_CHICK	Collagen alpha-1(I) chain OS=Gallus gallus OX=9031 GN=COL1A1 PE=1 SV=3	CHICK	88
10	28.27	sp|P13585|AT2A1_CHICK	Sarcoplasmic/endoplasmic reticulum calcium ATPase 1 OS=Gallus gallus OX=9031 GN=ATP2A1 PE=2 SV=2	CHICK	68
11	54.29	sp|P02467|CO1A2_CHICK	Collagen alpha-2(I) chain OS=Gallus gallus OX=9031 GN=COL1A2 PE=1 SV=3	CHICK	66
12	46.76	tr|A0A2P4TE09|A0A2P4TE09_BAMTH	Uncharacterized protein (Fragment) OS=Bambusicola thoracicus OX=9083 GN=CIB84_001635 PE=4 SV=1	BAMTH	660
13	73.27	tr|A0A093RU69|A0A093RU69_9PASS	Beta-enolase (Fragment) OS=Manacus vitellinus OX=328815 GN=N305_06455 PE=3 SV=1	9PASS	181
14	38.55	tr|E1BTT8|E1BTT8_CHICK	L-lactate dehydrogenase OS=Gallus gallus OX=9031 GN=LDHA PE=3 SV=2	CHICK	53
14	38.32	tr|A0A2P4SCZ8|A0A2P4SCZ8_BAMTH	L-lactate dehydrogenase (Fragment) OS=Bambusicola thoracicus OX=9083 GN=CIB84_014268 PE=3 SV=1	BAMTH	53
14	38.55	sp|P00340|LDHA_CHICK	L-lactate dehydrogenase A chain OS=Gallus gallus OX=9031 GN=LDHA PE=1 SV=3	CHICK	53
14	38.55	tr|G1N679|G1N679_MELGA	L-lactate dehydrogenase OS=Meleagris gallopavo OX=9103 PE=3 SV=2	MELGA	53
15	29.38	tr|A0A1D5PKQ4|A0A1D5PKQ4_CHICK	Uncharacterized protein OS=Gallus gallus OX=9031 GN=GULP1 PE=4 SV=1	CHICK	41
15	29.18	tr|A0A1D5P959|A0A1D5P959_CHICK	Uncharacterized protein OS=Gallus gallus OX=9031 GN=GULP1 PE=4 SV=1	CHICK	41
15	33.39	tr|A0A1D5NY11|A0A1D5NY11_CHICK	Uncharacterized protein OS=Gallus gallus OX=9031 GN=GULP1 PE=4 SV=1	CHICK	40
16	39.88	tr|A0A2P4T0I4|A0A2P4T0I4_BAMTH	Uncharacterized protein OS=Bambusicola thoracicus OX=9083 GN=CIB84_006393 PE=4 SV=1	BAMTH	46
16	39.88	sp|P02588|TNNC2_CHICK	Troponin C, skeletal muscle OS=Gallus gallus OX=9031 GN=TNNC2 PE=1 SV=3	CHICK	46
16	69.15	tr|R0L5U9|R0L5U9_ANAPL	Troponin C, skeletal muscle (Fragment) OS=Anas platyrhynchos OX=8839 GN=TNNC2 PE=4 SV=1	ANAPL	46
17	31.89	sp|P00548|KPYM_CHICK	Pyruvate kinase PKM OS=Gallus gallus OX=9031 GN=PKM PE=2 SV=2	CHICK	49
17	32.31	tr|A0A1D5P9V0|A0A1D5P9V0_CHICK	Pyruvate kinase OS=Gallus gallus OX=9031 GN=PKM PE=3 SV=1	CHICK	49
17	30.38	tr|G1MSA4|G1MSA4_MELGA	Pyruvate kinase OS=Meleagris gallopavo OX=9103 GN=PKM PE=3 SV=1	MELGA	48
18	15.86	tr|F1N9Z6|F1N9Z6_CHICK	Uncharacterized protein OS=Gallus gallus OX=9031 GN=MYOM1 PE=4 SV=3	CHICK	32
18	14.66	tr|A0A1D5PSF9|A0A1D5PSF9_CHICK	Uncharacterized protein OS=Gallus gallus OX=9031 GN=MYOM1 PE=4 SV=1	CHICK	31
18	15.02	tr|E1C3E2|E1C3E2_CHICK	Uncharacterized protein OS=Gallus gallus OX=9031 GN=MYOM1 PE=4 SV=3	CHICK	31
18	15.03	tr|A0A1L1RZG4|A0A1L1RZG4_CHICK	Uncharacterized protein OS=Gallus gallus OX=9031 GN=MYOM1 PE=4 SV=1	CHICK	31
18	15.03	tr|Q90724|Q90724_CHICK	Myomesin OS=Gallus gallus OX=9031 PE=2 SV=1	CHICK	31
19	8.879	tr|Q90WF0|Q90WF0_CHICK	CgABP260 OS=Gallus gallus OX=9031 PE=2 SV=1	CHICK	29
20	26.44	tr|A0A2P4T8Q4|A0A2P4T8Q4_BAMTH	Uncharacterized protein (Fragment) OS=Bambusicola thoracicus OX=9083 GN=CIB84_003500 PE=4 SV=1	BAMTH	433
21	70	tr|F1N9Q2|F1N9Q2_CHICK	Lactoylglutathione lyase OS=Gallus gallus OX=9031 GN=GLO1 PE=3 SV=3	CHICK	23
21	68.33	tr|A0A226PAL2|A0A226PAL2_COLVI	Lactoylglutathione lyase OS=Colinus virginianus OX=9014 GN=H355_014503 PE=3 SV=1	COLVI	22
22	38.2	tr|A0A2P4SUR5|A0A2P4SUR5_BAMTH	Uncharacterized protein (Fragment) OS=Bambusicola thoracicus OX=9083 GN=CIB84_008420 PE=4 SV=1	BAMTH	243
23	15.45	tr|A0A1D5NW68|A0A1D5NW68_CHICK	Serum albumin OS=Gallus gallus OX=9031 GN=ALB PE=4 SV=1	CHICK	25
24	29.36	tr|A0A2P4T5T0|A0A2P4T5T0_BAMTH	Glyceraldehyde-3-phosphate dehydrogenase OS=Bambusicola thoracicus OX=9083 GN=CIB84_004528 PE=3 SV=1	BAMTH	28
24	30.33	tr|G1NMR6|G1NMR6_MELGA	Glyceraldehyde-3-phosphate dehydrogenase OS=Meleagris gallopavo OX=9103 GN=GAPDH PE=3 SV=1	MELGA	28
24	30.33	tr|F1NH87|F1NH87_CHICK	Glyceraldehyde-3-phosphate dehydrogenase OS=Gallus gallus OX=9031 GN=GAPDH PE=3 SV=2	CHICK	28
24	30.33	tr|A0A226MZ71|A0A226MZ71_CALSU	Glyceraldehyde-3-phosphate dehydrogenase OS=Callipepla squamata OX=9009 GN=ASZ78_000789 PE=3 SV=1	CALSU	28
24	30.33	sp|P00356|G3P_CHICK	Glyceraldehyde-3-phosphate dehydrogenase OS=Gallus gallus OX=9031 GN=GAPDH PE=2 SV=3	CHICK	28
24	30.33	tr|A0A346M329|A0A346M329_9AVES	Glyceraldehyde-3-phosphate dehydrogenase OS=Anser anser OX=8843 GN=GAPDH PE=2 SV=1	9AVES	28
24	30.33	tr|C7DR02|C7DR02_MELGA	Glyceraldehyde-3-phosphate dehydrogenase OS=Meleagris gallopavo OX=9103 PE=2 SV=1	MELGA	27
24	27.22	tr|A0A226P9X4|A0A226P9X4_COLVI	Glyceraldehyde-3-phosphate dehydrogenase OS=Colinus virginianus OX=9014 GN=H355_014667 PE=3 SV=1	COLVI	25
25	10.42	sp|P16419|MYPC2_CHICK	Myosin-binding protein C, fast-type OS=Gallus gallus OX=9031 GN=MYBPC2 PE=1 SV=3	CHICK	18
26	8.919	tr|U3KG99|U3KG99_FICAL	Actinin alpha 2 OS=Ficedula albicollis OX=59894 GN=ACTN2 PE=4 SV=1	FICAL	16
26	8.919	tr|R9PXQ0|R9PXQ0_CHICK	Alpha-actinin-2 OS=Gallus gallus OX=9031 GN=ACTN2 PE=4 SV=2	CHICK	16
26	8.919	tr|R0JMH7|R0JMH7_ANAPL	Alpha-actinin-2 (Fragment) OS=Anas platyrhynchos OX=8839 GN=Anapl_08531 PE=4 SV=1	ANAPL	16
26	8.919	tr|H0ZJL3|H0ZJL3_TAEGU	Actinin alpha 2 OS=Taeniopygia guttata OX=59729 GN=ACTN2 PE=4 SV=1	TAEGU	16
26	8.949	tr|G1NGT5|G1NGT5_MELGA	Actinin alpha 2 OS=Meleagris gallopavo OX=9103 GN=ACTN2 PE=4 SV=2	MELGA	16
26	8.919	tr|A0A2I0MTN9|A0A2I0MTN9_COLLI	Actinin, alpha 2 OS=Columba livia OX=8932 GN=ACTN2 PE=4 SV=1	COLLI	16
26	8.919	tr|A0A1V4JKI3|A0A1V4JKI3_PATFA	Alpha-actinin-2 OS=Patagioenas fasciata monilis OX=372326 GN=ACTN2 PE=4 SV=1	PATFA	16
26	8.919	tr|A0A0A0AHU9|A0A0A0AHU9_CHAVO	Alpha-actinin-2 OS=Charadrius vociferus OX=50402 GN=N301_10591 PE=4 SV=1	CHAVO	16
26	8.919	tr|A0A093R7I8|A0A093R7I8_PHACA	Alpha-actinin-2 OS=Phalacrocorax carbo OX=9209 GN=N336_05269 PE=4 SV=1	PHACA	16
26	8.919	tr|A0A093PUC7|A0A093PUC7_9PASS	Alpha-actinin-2 OS=Manacus vitellinus OX=328815 GN=N305_06211 PE=4 SV=1	9PASS	16
26	8.919	tr|A0A093P130|A0A093P130_PYGAD	Alpha-actinin-2 OS=Pygoscelis adeliae OX=9238 GN=AS28_13963 PE=4 SV=1	PYGAD	16
26	8.919	tr|A0A093H7J8|A0A093H7J8_STRCA	Alpha-actinin-2 (Fragment) OS=Struthio camelus australis OX=441894 GN=N308_14909 PE=4 SV=1	STRCA	16
26	8.919	tr|A0A093FTA5|A0A093FTA5_DRYPU	Alpha-actinin-2 OS=Dryobates pubescens OX=118200 GN=N307_04597 PE=4 SV=1	DRYPU	16
26	8.929	tr|A0A093C316|A0A093C316_TAUER	Alpha-actinin-2 (Fragment) OS=Tauraco erythrolophus OX=121530 GN=N340_14147 PE=4 SV=1	TAUER	16
26	8.919	tr|A0A091W2J4|A0A091W2J4_OPIHO	Alpha-actinin-2 OS=Opisthocomus hoazin OX=30419 GN=N306_02738 PE=4 SV=1	OPIHO	16
26	8.919	tr|A0A091UMG4|A0A091UMG4_NIPNI	Alpha-actinin-2 OS=Nipponia nippon OX=128390 GN=Y956_00198 PE=4 SV=1	NIPNI	16
26	8.919	tr|A0A091NXM3|A0A091NXM3_HALAL	Alpha-actinin-2 OS=Haliaeetus albicilla OX=8969 GN=N329_05270 PE=4 SV=1	HALAL	16
26	8.919	tr|A0A091NLA2|A0A091NLA2_APAVI	Alpha-actinin-2 OS=Apaloderma vittatum OX=57397 GN=N311_12189 PE=4 SV=1	APAVI	16
26	8.919	tr|A0A091JKQ5|A0A091JKQ5_EGRGA	Alpha-actinin-2 OS=Egretta garzetta OX=188379 GN=Z169_01098 PE=4 SV=1	EGRGA	16
26	8.919	tr|A0A091ITG1|A0A091ITG1_CALAN	Alpha-actinin-2 OS=Calypte anna OX=9244 GN=N300_09804 PE=4 SV=1	CALAN	16
26	8.919	tr|A0A091GSR6|A0A091GSR6_BUCRH	Alpha-actinin-2 OS=Buceros rhinoceros silvestris OX=175836 GN=N320_06689 PE=4 SV=1	BUCRH	16
26	8.939	tr|A0A091G6Y8|A0A091G6Y8_9AVES	Alpha-actinin-2 (Fragment) OS=Cuculus canorus OX=55661 GN=N303_13422 PE=4 SV=1	9AVES	16
26	8.919	tr|A0A091EB51|A0A091EB51_CORBR	Alpha-actinin-2 OS=Corvus brachyrhynchos OX=85066 GN=N302_14466 PE=4 SV=1	CORBR	16
26	8.919	tr|A0A087R6Z3|A0A087R6Z3_APTFO	Alpha-actinin-2 OS=Aptenodytes forsteri OX=9233 GN=AS27_01517 PE=4 SV=1	APTFO	16
26	8.919	sp|P20111|ACTN2_CHICK	Alpha-actinin-2 OS=Gallus gallus OX=9031 GN=ACTN2 PE=2 SV=1	CHICK	16
26	9.379	tr|A0A093IUT7|A0A093IUT7_FULGA	Alpha-actinin-2 (Fragment) OS=Fulmarus glacialis OX=30455 GN=N327_11849 PE=4 SV=1	FULGA	16
26	9.379	tr|A0A093HAW0|A0A093HAW0_TYTAL	Alpha-actinin-2 (Fragment) OS=Tyto alba OX=56313 GN=N341_12627 PE=4 SV=1	TYTAL	16
26	9.379	tr|A0A091SEJ6|A0A091SEJ6_9GRUI	Alpha-actinin-2 (Fragment) OS=Mesitornis unicolor OX=54374 GN=N332_14700 PE=4 SV=1	9GRUI	16
26	9.379	tr|A0A091MJA2|A0A091MJA2_9PASS	Alpha-actinin-2 (Fragment) OS=Acanthisitta chloris OX=57068 GN=N310_08218 PE=4 SV=1	9PASS	16
26	9.379	tr|A0A091KV20|A0A091KV20_9GRUI	Alpha-actinin-2 (Fragment) OS=Chlamydotis macqueenii OX=187382 GN=N324_09800 PE=4 SV=1	9GRUI	16
26	11.02	tr|A0A091JWS5|A0A091JWS5_COLST	Alpha-actinin-2 (Fragment) OS=Colius striatus OX=57412 GN=N325_02197 PE=4 SV=1	COLST	16
26	7.915	tr|A0A099Z3Q9|A0A099Z3Q9_TINGU	Alpha-actinin-2 (Fragment) OS=Tinamus guttatus OX=94827 GN=N309_13865 PE=4 SV=1	TINGU	15
26	10.07	tr|A0A226NSP6|A0A226NSP6_COLVI	Uncharacterized protein (Fragment) OS=Colinus virginianus OX=9014 GN=H355_005286 PE=4 SV=1	COLVI	15
26	7.388	tr|A0A226MV53|A0A226MV53_CALSU	Uncharacterized protein OS=Callipepla squamata OX=9009 GN=ASZ78_007400 PE=4 SV=1	CALSU	15
26	8.189	tr|A0A218VB10|A0A218VB10_9PASE	Alpha-actinin-2 OS=Lonchura striata domestica OX=299123 GN=ACTN2 PE=4 SV=1	9PASE	15
27	62.5	tr|A0A1I7Q422|A0A1I7Q422_CHICK	Transthyretin OS=Gallus gallus OX=9031 GN=TTR PE=3 SV=1	CHICK	16
27	70	sp|P27731|TTHY_CHICK	Transthyretin OS=Gallus gallus OX=9031 GN=TTR PE=1 SV=1	CHICK	16
28	20.8	tr|A0A226PV81|A0A226PV81_COLVI	Glucose-6-phosphate isomerase OS=Colinus virginianus OX=9014 GN=H355_015534 PE=3 SV=1	COLVI	22
28	20.8	tr|Q5ZMU3|Q5ZMU3_CHICK	Glucose-6-phosphate isomerase OS=Gallus gallus OX=9031 GN=RCJMB04_1c14 PE=2 SV=1	CHICK	22
28	20.8	tr|F1NIJ6|F1NIJ6_CHICK	Glucose-6-phosphate isomerase OS=Gallus gallus OX=9031 GN=GPI PE=3 SV=1	CHICK	22
28	20.87	tr|A0A1D5PRS4|A0A1D5PRS4_CHICK	Glucose-6-phosphate isomerase OS=Gallus gallus OX=9031 GN=GPI PE=3 SV=1	CHICK	22
29	19.57	sp|P02789|TRFE_CHICK	Ovotransferrin OS=Gallus gallus OX=9031 PE=1 SV=2	CHICK	13
29	17.68	tr|E1BQC2|E1BQC2_CHICK	Ovotransferrin OS=Gallus gallus OX=9031 GN=TF PE=3 SV=3	CHICK	12
29	17.73	tr|A0A1D5P4L7|A0A1D5P4L7_CHICK	Ovotransferrin OS=Gallus gallus OX=9031 GN=TF PE=3 SV=1	CHICK	12
30	43.27	tr|Q5ZLB6|Q5ZLB6_CHICK	Uncharacterized protein OS=Gallus gallus OX=9031 GN=RCJMB04_6n9 PE=2 SV=1	CHICK	15
30	43.27	tr|F1P1L8|F1P1L8_CHICK	Uncharacterized protein OS=Gallus gallus OX=9031 GN=SERPINB6L PE=3 SV=1	CHICK	15
31	21.52	tr|U3J7T0|U3J7T0_ANAPL	Uncharacterized protein OS=Anas platyrhynchos OX=8839 PE=3 SV=1	ANAPL	86
31	17.93	tr|A0A226MD59|A0A226MD59_CALSU	Uncharacterized protein (Fragment) OS=Callipepla squamata OX=9009 GN=ASZ78_014545 PE=3 SV=1	CALSU	50
32	7.097	tr|F1NJT4|F1NJT4_CHICK	Fibronectin OS=Gallus gallus OX=9031 GN=FN1 PE=4 SV=3	CHICK	11
32	7.917	tr|A0A1D5NU50|A0A1D5NU50_CHICK	Fibronectin OS=Gallus gallus OX=9031 GN=FN1 PE=4 SV=1	CHICK	11
32	6.565	tr|F1NJT3|F1NJT3_CHICK	Fibronectin OS=Gallus gallus OX=9031 GN=FN1 PE=4 SV=1	CHICK	10
32	12.98	sp|P11722|FINC_CHICK	Fibronectin (Fragments) OS=Gallus gallus OX=9031 GN=FN1 PE=2 SV=3	CHICK	10
33	25.26	tr|F1NWA8|F1NWA8_CHICK	Uncharacterized protein OS=Gallus gallus OX=9031 GN=DNPEP PE=3 SV=3	CHICK	10
33	25.58	tr|A0A1L1RNC8|A0A1L1RNC8_CHICK	Uncharacterized protein OS=Gallus gallus OX=9031 GN=DNPEP PE=3 SV=1	CHICK	10
33	25.37	tr|A0A1D5PUA5|A0A1D5PUA5_CHICK	Uncharacterized protein OS=Gallus gallus OX=9031 GN=DNPEP PE=3 SV=1	CHICK	10
33	23.47	tr|A0A226PBK4|A0A226PBK4_COLVI	Uncharacterized protein OS=Colinus virginianus OX=9014 GN=H355_007735 PE=3 SV=1	COLVI	9
33	19.03	tr|Q5ZJ47|Q5ZJ47_CHICK	Uncharacterized protein OS=Gallus gallus OX=9031 GN=RCJMB04_20m7 PE=2 SV=1	CHICK	9
33	26.33	tr|A0A1L1RX17|A0A1L1RX17_CHICK	Uncharacterized protein OS=Gallus gallus OX=9031 GN=DNPEP PE=3 SV=1	CHICK	9
34	68.53	tr|A0A093GQA2|A0A093GQA2_TYTAL	Actin, cytoplasmic 1 (Fragment) OS=Tyto alba OX=56313 GN=N341_08013 PE=3 SV=1	TYTAL	135
34	67.72	tr|U3KHC5|U3KHC5_FICAL	Uncharacterized protein OS=Ficedula albicollis OX=59894 GN=ACTB PE=3 SV=1	FICAL	140
34	68.27	tr|U3KHC4|U3KHC4_FICAL	Uncharacterized protein OS=Ficedula albicollis OX=59894 GN=ACTB PE=3 SV=1	FICAL	140
34	68.27	tr|R0LHA7|R0LHA7_ANAPL	Actin, cytoplasmic 1 (Fragment) OS=Anas platyrhynchos OX=8839 GN=Anapl_00512 PE=3 SV=1	ANAPL	140
34	68.27	tr|Q58J72|Q58J72_MELGA	Beta-actin OS=Meleagris gallopavo OX=9103 GN=ACTB PE=2 SV=1	MELGA	140
34	68.63	tr|Q2Z1J7|Q2Z1J7_PASDO	Beta-actin (Fragment) OS=Passer domesticus OX=48849 PE=2 SV=1	PASDO	140
34	68.27	tr|G8HY07|G8HY07_DRONO	Beta actin OS=Dromaius novaehollandiae OX=8790 PE=2 SV=1	DRONO	140
34	68.27	tr|D5MU85|D5MU85_CORMC	Beta-actin OS=Corvus macrorhynchos OX=36249 GN=ACTB PE=2 SV=1	CORMC	140
34	68.27	tr|A0A2P4SFV3|A0A2P4SFV3_BAMTH	Uncharacterized protein OS=Bambusicola thoracicus OX=9083 GN=CIB84_013297 PE=3 SV=1	BAMTH	140
34	68.27	tr|A0A2I0M0N6|A0A2I0M0N6_COLLI	Actin, beta OS=Columba livia OX=8932 GN=ACTB PE=3 SV=1	COLLI	140
34	68.27	tr|A0A226PS03|A0A226PS03_COLVI	Uncharacterized protein OS=Colinus virginianus OX=9014 GN=H355_000469 PE=3 SV=1	COLVI	140
34	68.27	tr|A0A226NJ42|A0A226NJ42_CALSU	Uncharacterized protein OS=Callipepla squamata OX=9009 GN=ASZ78_004669 PE=3 SV=1	CALSU	140
34	68.27	tr|A0A218UWT5|A0A218UWT5_9PASE	Actin, cytoplasmic 1 OS=Lonchura striata domestica OX=299123 GN=ACTB PE=3 SV=1	9PASE	140
34	58.72	tr|A0A1V4KSF0|A0A1V4KSF0_PATFA	Actin, cytoplasmic 1 OS=Patagioenas fasciata monilis OX=372326 GN=ACTB PE=3 SV=1	PATFA	140
34	68.45	tr|A0A0A0AU74|A0A0A0AU74_CHAVO	Actin, cytoplasmic 1 (Fragment) OS=Charadrius vociferus OX=50402 GN=N301_15340 PE=3 SV=1	CHAVO	140
34	68.45	tr|A0A099ZLU5|A0A099ZLU5_TINGU	Actin, cytoplasmic 1 (Fragment) OS=Tinamus guttatus OX=94827 GN=N309_01588 PE=3 SV=1	TINGU	140
34	68.45	tr|A0A094KN29|A0A094KN29_PODCR	Actin, cytoplasmic 1 (Fragment) OS=Podiceps cristatus OX=345573 GN=N338_07416 PE=3 SV=1	PODCR	140
34	68.45	tr|A0A093R4C2|A0A093R4C2_PHACA	Actin, cytoplasmic 1 (Fragment) OS=Phalacrocorax carbo OX=9209 GN=N336_07583 PE=3 SV=1	PHACA	140
34	68.45	tr|A0A093NQU6|A0A093NQU6_PYGAD	Actin, cytoplasmic 1 (Fragment) OS=Pygoscelis adeliae OX=9238 GN=AS28_05902 PE=3 SV=1	PYGAD	140
34	68.45	tr|A0A093J8P5|A0A093J8P5_FULGA	Actin, cytoplasmic 1 (Fragment) OS=Fulmarus glacialis OX=30455 GN=N327_05025 PE=3 SV=1	FULGA	140
34	68.45	tr|A0A093H6X3|A0A093H6X3_STRCA	Actin, cytoplasmic 1 (Fragment) OS=Struthio camelus australis OX=441894 GN=N308_12235 PE=3 SV=1	STRCA	140
34	68.45	tr|A0A093G3R1|A0A093G3R1_DRYPU	Actin, cytoplasmic 1 (Fragment) OS=Dryobates pubescens OX=118200 GN=N307_07714 PE=3 SV=1	DRYPU	140
34	68.09	tr|A0A093G0P9|A0A093G0P9_DRYPU	Actin, cytoplasmic type 5 OS=Dryobates pubescens OX=118200 GN=N307_15392 PE=3 SV=1	DRYPU	140
34	68.45	tr|A0A093EMZ2|A0A093EMZ2_9AVES	Actin, cytoplasmic 1 (Fragment) OS=Pterocles gutturalis OX=240206 GN=N339_07158 PE=3 SV=1	9AVES	140
34	68.45	tr|A0A091WE07|A0A091WE07_NIPNI	Actin, cytoplasmic 1 (Fragment) OS=Nipponia nippon OX=128390 GN=Y956_00599 PE=3 SV=1	NIPNI	140
34	68.45	tr|A0A091W963|A0A091W963_OPIHO	Actin, cytoplasmic 1 (Fragment) OS=Opisthocomus hoazin OX=30419 GN=N306_14056 PE=3 SV=1	OPIHO	140
34	68.45	tr|A0A091U544|A0A091U544_PHORB	Actin, cytoplasmic 1 (Fragment) OS=Phoenicopterus ruber ruber OX=9218 GN=N337_03613 PE=3 SV=1	PHORB	140
34	68.45	tr|A0A091T8K1|A0A091T8K1_PHALP	Actin, cytoplasmic 1 (Fragment) OS=Phaethon lepturus OX=97097 GN=N335_05422 PE=3 SV=1	PHALP	140
34	68.45	tr|A0A091R3T2|A0A091R3T2_9GRUI	Actin, cytoplasmic 1 (Fragment) OS=Mesitornis unicolor OX=54374 GN=N332_01683 PE=3 SV=1	9GRUI	140
34	67.9	tr|A0A091QXP3|A0A091QXP3_MERNU	Actin, cytoplasmic 1 (Fragment) OS=Merops nubicus OX=57421 GN=N331_04434 PE=3 SV=1	MERNU	140
34	68.45	tr|A0A091QA65|A0A091QA65_LEPDC	Actin, cytoplasmic 1 (Fragment) OS=Leptosomus discolor OX=188344 GN=N330_08799 PE=3 SV=1	LEPDC	140
34	68.45	tr|A0A091KQ47|A0A091KQ47_COLST	Actin, cytoplasmic 1 (Fragment) OS=Colius striatus OX=57412 GN=N325_09826 PE=3 SV=1	COLST	140
34	68.45	tr|A0A091KDE0|A0A091KDE0_EGRGA	Actin, cytoplasmic 1 (Fragment) OS=Egretta garzetta OX=188379 GN=Z169_07136 PE=3 SV=1	EGRGA	140
34	68.45	tr|A0A091I8G7|A0A091I8G7_CALAN	Actin, cytoplasmic 1 (Fragment) OS=Calypte anna OX=9244 GN=N300_09809 PE=3 SV=1	CALAN	140
34	68.45	tr|A0A091GCN8|A0A091GCN8_9AVES	Actin, cytoplasmic 1 (Fragment) OS=Cuculus canorus OX=55661 GN=N303_00828 PE=3 SV=1	9AVES	140
34	68.45	tr|A0A091EM45|A0A091EM45_CORBR	Actin, cytoplasmic 1 (Fragment) OS=Corvus brachyrhynchos OX=85066 GN=N302_11832 PE=3 SV=1	CORBR	140
34	68.45	tr|A0A087RFZ7|A0A087RFZ7_APTFO	Actin, cytoplasmic 1 (Fragment) OS=Aptenodytes forsteri OX=9233 GN=AS27_12274 PE=3 SV=1	APTFO	140
34	68.27	sp|P60706|ACTB_CHICK	Actin, cytoplasmic 1 OS=Gallus gallus OX=9031 GN=ACTB PE=1 SV=1	CHICK	140
34	68.09	tr|U3JPS8|U3JPS8_FICAL	Uncharacterized protein OS=Ficedula albicollis OX=59894 GN=LOC101808355 PE=3 SV=1	FICAL	140
34	70.14	tr|U3IRK7|U3IRK7_ANAPL	Uncharacterized protein OS=Anas platyrhynchos OX=8839 GN=ACTB PE=3 SV=1	ANAPL	140
34	68.09	tr|R7VXS5|R7VXS5_COLLI	Actin, cytoplasmic type 5 OS=Columba livia OX=8932 GN=A306_00006786 PE=3 SV=1	COLLI	140
34	68.09	tr|H0Z0Q3|H0Z0Q3_TAEGU	Uncharacterized protein OS=Taeniopygia guttata OX=59729 GN=ACTG1 PE=3 SV=1	TAEGU	140
34	68.09	tr|G1NS52|G1NS52_MELGA	Uncharacterized protein OS=Meleagris gallopavo OX=9103 GN=LOC100542800 PE=3 SV=1	MELGA	140
34	68.27	tr|A6ZIB9|A6ZIB9_ANAPL	Beta-actin OS=Anas platyrhynchos OX=8839 GN=ACTB PE=2 SV=1	ANAPL	140
34	68.09	tr|A0A2P4SW35|A0A2P4SW35_BAMTH	Uncharacterized protein OS=Bambusicola thoracicus OX=9083 GN=CIB84_007924 PE=3 SV=1	BAMTH	140
34	68.27	tr|A0A2P4SC09|A0A2P4SC09_BAMTH	Uncharacterized protein OS=Bambusicola thoracicus OX=9083 GN=CIB84_014644 PE=3 SV=1	BAMTH	140
34	68.09	tr|A0A2I0T2E6|A0A2I0T2E6_LIMLA	Cytoplasmic type 5 OS=Limosa lapponica baueri OX=1758121 GN=llap_21727 PE=3 SV=1	LIMLA	140
34	68.09	tr|A0A226PQK5|A0A226PQK5_COLVI	Uncharacterized protein OS=Colinus virginianus OX=9014 GN=H355_004071 PE=3 SV=1	COLVI	140
34	68.27	tr|A0A226PMW1|A0A226PMW1_COLVI	Uncharacterized protein OS=Colinus virginianus OX=9014 GN=H355_004974 PE=3 SV=1	COLVI	140
34	68.27	tr|A0A218UL93|A0A218UL93_9PASE	Actin, cytoplasmic 2 OS=Lonchura striata domestica OX=299123 GN=ACTG1 PE=3 SV=1	9PASE	140
34	68.09	tr|A0A218UA91|A0A218UA91_9PASE	Actin, cytoplasmic type 5 OS=Lonchura striata domestica OX=299123 GN=ACT5 PE=3 SV=1	9PASE	140
34	61.54	tr|A0A1V4KVC7|A0A1V4KVC7_PATFA	Actin, cytoplasmic 2 OS=Patagioenas fasciata monilis OX=372326 GN=AV530_003000 PE=3 SV=1	PATFA	140
34	68.09	tr|A0A1V4JE57|A0A1V4JE57_PATFA	Actin, cytoplasmic type 5 OS=Patagioenas fasciata monilis OX=372326 GN=AV530_019293 PE=3 SV=1	PATFA	140
34	67.55	tr|A0A1D5P630|A0A1D5P630_CHICK	Actin, cytoplasmic 2 OS=Gallus gallus OX=9031 GN=ACTG1 PE=3 SV=1	CHICK	140
34	68.09	tr|A0A099ZTN8|A0A099ZTN8_TINGU	Actin, cytoplasmic type 5 OS=Tinamus guttatus OX=94827 GN=N309_05500 PE=3 SV=1	TINGU	140
34	68.45	tr|A0A099YXH4|A0A099YXH4_TINGU	Actin, cytoplasmic 2 (Fragment) OS=Tinamus guttatus OX=94827 GN=N309_15113 PE=3 SV=1	TINGU	140
34	68.09	tr|A0A093SKQ2|A0A093SKQ2_PHACA	Actin, cytoplasmic type 5 OS=Phalacrocorax carbo OX=9209 GN=N336_07910 PE=3 SV=1	PHACA	140
34	68.09	tr|A0A093K443|A0A093K443_STRCA	Actin, cytoplasmic type 5 OS=Struthio camelus australis OX=441894 GN=N308_16142 PE=3 SV=1	STRCA	140
34	68.09	tr|A0A093BUG0|A0A093BUG0_TAUER	Actin, cytoplasmic type 5 OS=Tauraco erythrolophus OX=121530 GN=N340_06854 PE=3 SV=1	TAUER	140
34	68.09	tr|A0A091VFD5|A0A091VFD5_NIPNI	Actin, cytoplasmic type 5 OS=Nipponia nippon OX=128390 GN=Y956_05465 PE=3 SV=1	NIPNI	140
34	69.95	tr|A0A091V5Q5|A0A091V5Q5_NIPNI	Actin, cytoplasmic 2 (Fragment) OS=Nipponia nippon OX=128390 GN=Y956_08432 PE=3 SV=1	NIPNI	140
34	68.09	tr|A0A091TFC1|A0A091TFC1_PHALP	Actin, cytoplasmic type 5 OS=Phaethon lepturus OX=97097 GN=N335_05852 PE=3 SV=1	PHALP	140
34	68.09	tr|A0A091P808|A0A091P808_LEPDC	Actin, cytoplasmic type 5 OS=Leptosomus discolor OX=188344 GN=N330_04092 PE=3 SV=1	LEPDC	140
34	68.09	tr|A0A091M7I2|A0A091M7I2_CARIC	Actin, cytoplasmic type 5 OS=Cariama cristata OX=54380 GN=N322_08225 PE=3 SV=1	CARIC	140
34	68.09	tr|A0A091K8I2|A0A091K8I2_EGRGA	Actin, cytoplasmic type 5 OS=Egretta garzetta OX=188379 GN=Z169_06533 PE=3 SV=1	EGRGA	140
34	68.09	tr|A0A091IAR1|A0A091IAR1_CALAN	Actin, cytoplasmic type 5 OS=Calypte anna OX=9244 GN=N300_09865 PE=3 SV=1	CALAN	140
34	68.09	tr|A0A091GJA6|A0A091GJA6_9AVES	Actin, cytoplasmic type 5 OS=Cuculus canorus OX=55661 GN=N303_04298 PE=3 SV=1	9AVES	140
34	68.09	tr|A0A091FVZ9|A0A091FVZ9_CORBR	Actin, cytoplasmic type 5 OS=Corvus brachyrhynchos OX=85066 GN=N302_08442 PE=3 SV=1	CORBR	140
34	68.09	tr|A0A087V991|A0A087V991_BALRE	Actin, cytoplasmic type 5 OS=Balearica regulorum gibbericeps OX=100784 GN=N312_04640 PE=3 SV=1	BALRE	140
34	68.27	sp|Q5ZMQ2|ACTG_CHICK	Actin, cytoplasmic 2 OS=Gallus gallus OX=9031 GN=ACTG1 PE=1 SV=1	CHICK	140
34	68.09	sp|P53478|ACT5_CHICK	Actin, cytoplasmic type 5 OS=Gallus gallus OX=9031 PE=3 SV=1	CHICK	140
34	67.29	tr|A0A087RA80|A0A087RA80_APTFO	Actin, cytoplasmic type 5 OS=Aptenodytes forsteri OX=9233 GN=AS27_15213 PE=3 SV=1	APTFO	139
34	66.93	tr|A0A0Q3XC08|A0A0Q3XC08_AMAAE	Actin, beta OS=Amazona aestiva OX=12930 GN=AAES_13148 PE=3 SV=1	AMAAE	138
34	65.51	tr|A0A093SPA6|A0A093SPA6_9PASS	Actin, cytoplasmic 1 (Fragment) OS=Manacus vitellinus OX=328815 GN=N305_14864 PE=3 SV=1	9PASS	138
34	66.22	tr|A0A094KWX6|A0A094KWX6_ANTCR	Actin, cytoplasmic 1 (Fragment) OS=Antrostomus carolinensis OX=279965 GN=N321_09794 PE=3 SV=1	ANTCR	138
34	65.16	tr|A0A087R1A2|A0A087R1A2_APTFO	Actin, cytoplasmic type 5 OS=Aptenodytes forsteri OX=9233 GN=AS27_06991 PE=3 SV=1	APTFO	138
34	66.58	tr|A0A093IM92|A0A093IM92_EURHL	Actin, cytoplasmic 1 (Fragment) OS=Eurypyga helias OX=54383 GN=N326_05804 PE=3 SV=1	EURHL	138
34	64.36	tr|A0A093DJY5|A0A093DJY5_CHAPE	Actin, cytoplasmic type 5 OS=Chaetura pelagica OX=8897 GN=M959_09150 PE=3 SV=1	CHAPE	129
34	65.33	sp|P63256|ACTG_ANSAN	Actin, cytoplasmic 2 OS=Anser anser anser OX=8844 GN=ACTG1 PE=2 SV=1	ANSAN	127
34	72.54	tr|U3KDU4|U3KDU4_FICAL	Uncharacterized protein OS=Ficedula albicollis OX=59894 PE=3 SV=1	FICAL	118
34	61.6	tr|A0A091S2K9|A0A091S2K9_NESNO	Actin, cytoplasmic type 5 OS=Nestor notabilis OX=176057 GN=N333_10531 PE=3 SV=1	NESNO	121
34	61.5	tr|A0A091PTV9|A0A091PTV9_HALAL	Actin, cytoplasmic 1 (Fragment) OS=Haliaeetus albicilla OX=8969 GN=N329_12331 PE=3 SV=1	HALAL	113
34	69.07	tr|A0A2L1GGB3|A0A2L1GGB3_HAEME	Beta-actin (Fragment) OS=Haemorhous mexicanus OX=30427 GN=ACTB PE=2 SV=1	HAEME	113
34	67.25	tr|A0A226MRC8|A0A226MRC8_CALSU	Uncharacterized protein OS=Callipepla squamata OX=9009 GN=ASZ78_008251 PE=3 SV=1	CALSU	113
34	69.28	tr|A0A1V4JD03|A0A1V4JD03_PATFA	Uncharacterized protein OS=Patagioenas fasciata monilis OX=372326 GN=AV530_019293 PE=3 SV=1	PATFA	113
34	69.28	tr|A0A1L1RRL2|A0A1L1RRL2_CHICK	Actin, cytoplasmic 1 OS=Gallus gallus OX=9031 GN=ACTB PE=3 SV=1	CHICK	113
34	68.66	tr|A0A093GEM0|A0A093GEM0_DRYPU	Actin, cytoplasmic type 5 (Fragment) OS=Dryobates pubescens OX=118200 GN=N307_13023 PE=3 SV=1	DRYPU	113
34	68.66	tr|A0A091WHV0|A0A091WHV0_OPIHO	Actin, cytoplasmic 2 (Fragment) OS=Opisthocomus hoazin OX=30419 GN=N306_02280 PE=3 SV=1	OPIHO	113
34	68.66	tr|A0A091IPB4|A0A091IPB4_CALAN	Actin, cytoplasmic type 5 (Fragment) OS=Calypte anna OX=9244 GN=N300_05058 PE=3 SV=1	CALAN	113
34	68.66	tr|A0A091G1H1|A0A091G1H1_9AVES	Actin, cytoplasmic type 5 (Fragment) OS=Cuculus canorus OX=55661 GN=N303_08552 PE=3 SV=1	9AVES	113
34	67.67	tr|H9H1E9|H9H1E9_MELGA	Uncharacterized protein OS=Meleagris gallopavo OX=9103 PE=3 SV=1	MELGA	112
34	68.09	tr|A0A093R5W1|A0A093R5W1_PHACA	Actin, cytoplasmic 2 OS=Phalacrocorax carbo OX=9209 GN=N336_07022 PE=3 SV=1	PHACA	112
34	68.09	tr|A0A091JZH4|A0A091JZH4_COLST	Actin, cytoplasmic 2 OS=Colius striatus OX=57412 GN=N325_05477 PE=3 SV=1	COLST	112
34	66.27	tr|A0A226NDL5|A0A226NDL5_CALSU	Uncharacterized protein OS=Callipepla squamata OX=9009 GN=ASZ78_014611 PE=3 SV=1	CALSU	107
34	66.05	tr|A0A091LGB6|A0A091LGB6_CATAU	Actin, cytoplasmic 2 (Fragment) OS=Cathartes aura OX=43455 GN=N323_03672 PE=3 SV=1	CATAU	95
35	17.25	tr|G1MYI4|G1MYI4_MELGA	Tropomyosin 1 OS=Meleagris gallopavo OX=9103 GN=TPM1 PE=3 SV=1	MELGA	14
35	17.25	tr|F1NM23|F1NM23_CHICK	Tropomyosin alpha-1 chain OS=Gallus gallus OX=9031 GN=TPM1 PE=3 SV=3	CHICK	14
35	17.25	sp|P58773|TPM1_COTJA	Tropomyosin alpha-1 chain OS=Coturnix japonica OX=93934 GN=TPM1 PE=2 SV=1	COTJA	14
35	17.25	sp|P04268|TPM1_CHICK	Tropomyosin alpha-1 chain OS=Gallus gallus OX=9031 GN=TPM1 PE=1 SV=2	CHICK	14
35	18.01	tr|G3UUE2|G3UUE2_MELGA	Tropomyosin 1 OS=Meleagris gallopavo OX=9103 GN=TPM1 PE=3 SV=1	MELGA	14
35	14.08	tr|Q6LDU0|Q6LDU0_COTCO	Uncharacterized protein OS=Coturnix coturnix OX=9091 PE=2 SV=1	COTCO	13
35	12.27	tr|G3UPJ2|G3UPJ2_MELGA	Tropomyosin 1 OS=Meleagris gallopavo OX=9103 GN=TPM1 PE=3 SV=1	MELGA	13
35	14.13	tr|Q91968|Q91968_CHICK	Alpha-tropomyosin OS=Gallus gallus OX=9031 PE=3 SV=1	CHICK	13
35	12.46	tr|A0A1D5PSX3|A0A1D5PSX3_CHICK	Tropomyosin alpha-1 chain OS=Gallus gallus OX=9031 GN=TPM1 PE=3 SV=1	CHICK	13
35	14.39	tr|A0A1D5NVL7|A0A1D5NVL7_CHICK	Tropomyosin alpha-1 chain OS=Gallus gallus OX=9031 GN=TPM1 PE=3 SV=1	CHICK	13
35	9.44	tr|A0A226MFW3|A0A226MFW3_CALSU	Uncharacterized protein OS=Callipepla squamata OX=9009 GN=ASZ78_015391 PE=3 SV=1	CALSU	12
35	9.195	tr|A0A0Q3T5P4|A0A0Q3T5P4_AMAAE	Tropomyosin alpha-3 chain isoform X1 OS=Amazona aestiva OX=12930 GN=AAES_139087 PE=3 SV=1	AMAAE	12
35	11.27	tr|A0A0A0AZI3|A0A0A0AZI3_CHAVO	Tropomyosin alpha-3 chain OS=Charadrius vociferus OX=50402 GN=N301_00851 PE=3 SV=1	CHAVO	12
35	11.27	tr|H9L3K0|H9L3K0_CHICK	Tropomyosin 3 alpha isoform OS=Gallus gallus OX=9031 GN=TPM3 PE=2 SV=3	CHICK	12
35	9.639	tr|H9L074|H9L074_CHICK	Uncharacterized protein OS=Gallus gallus OX=9031 GN=TPM3 PE=3 SV=3	CHICK	12
35	11.27	tr|H0Z037|H0Z037_TAEGU	Uncharacterized protein OS=Taeniopygia guttata OX=59729 GN=TPM3 PE=3 SV=1	TAEGU	12
35	11.27	tr|A0A093Q258|A0A093Q258_9PASS	Tropomyosin alpha-3 chain OS=Manacus vitellinus OX=328815 GN=N305_13427 PE=3 SV=1	9PASS	12
35	11.27	tr|A0A093NKG7|A0A093NKG7_PYGAD	Tropomyosin alpha-3 chain OS=Pygoscelis adeliae OX=9238 GN=AS28_02875 PE=3 SV=1	PYGAD	12
35	11.27	tr|A0A093BQH9|A0A093BQH9_CHAPE	Tropomyosin alpha-3 chain OS=Chaetura pelagica OX=8897 GN=M959_12905 PE=3 SV=1	CHAPE	12
35	11.27	tr|A0A091UK86|A0A091UK86_NIPNI	Tropomyosin alpha-3 chain OS=Nipponia nippon OX=128390 GN=Y956_00443 PE=3 SV=1	NIPNI	12
35	11.27	tr|A0A091JMU8|A0A091JMU8_EGRGA	Tropomyosin alpha-3 chain OS=Egretta garzetta OX=188379 GN=Z169_00418 PE=3 SV=1	EGRGA	12
35	11.27	tr|A0A091FH35|A0A091FH35_9AVES	Tropomyosin alpha-3 chain OS=Cuculus canorus OX=55661 GN=N303_13430 PE=3 SV=1	9AVES	12
35	11.27	tr|A0A091F0E5|A0A091F0E5_CORBR	Tropomyosin alpha-3 chain OS=Corvus brachyrhynchos OX=85066 GN=N302_02198 PE=3 SV=1	CORBR	12
35	11.27	tr|A0A087R9Y6|A0A087R9Y6_APTFO	Tropomyosin alpha-3 chain OS=Aptenodytes forsteri OX=9233 GN=AS27_05911 PE=3 SV=1	APTFO	12
35	12.7	tr|U3J6G2|U3J6G2_ANAPL	Uncharacterized protein OS=Anas platyrhynchos OX=8839 GN=TPM3 PE=3 SV=1	ANAPL	12
35	12.96	tr|R0J8T5|R0J8T5_ANAPL	Tropomyosin alpha-3 chain (Fragment) OS=Anas platyrhynchos OX=8839 GN=Anapl_16009 PE=3 SV=1	ANAPL	12
35	11.39	tr|G5E7W7|G5E7W7_MELGA	Uncharacterized protein OS=Meleagris gallopavo OX=9103 PE=3 SV=1	MELGA	12
35	10.26	tr|U3JEM1|U3JEM1_FICAL	Uncharacterized protein OS=Ficedula albicollis OX=59894 PE=3 SV=1	FICAL	12
35	11.27	tr|G3USH8|G3USH8_MELGA	Tropomyosin 1 OS=Meleagris gallopavo OX=9103 GN=TPM1 PE=3 SV=1	MELGA	12
35	11.31	tr|Q90740|Q90740_CHICK	Alpha-tropomyosin OS=Gallus gallus OX=9031 PE=3 SV=1	CHICK	12
35	13.73	tr|A0A2I0M6N1|A0A2I0M6N1_COLLI	Tropomyosin 1 (Alpha), transcript variant X2 OS=Columba livia OX=8932 GN=TPM1 PE=3 SV=1	COLLI	8
35	13.36	tr|A0A1V4JDG5|A0A1V4JDG5_PATFA	Uncharacterized protein OS=Patagioenas fasciata monilis OX=372326 GN=AV530_019360 PE=3 SV=1	PATFA	8
35	11.96	tr|A0A1V4JDD2|A0A1V4JDD2_PATFA	Uncharacterized protein OS=Patagioenas fasciata monilis OX=372326 GN=AV530_019360 PE=3 SV=1	PATFA	8
35	13.73	tr|A0A1V4JD53|A0A1V4JD53_PATFA	Tropomyosin alpha-1 chain OS=Patagioenas fasciata monilis OX=372326 GN=AV530_019360 PE=3 SV=1	PATFA	8
35	12	tr|A0A0Q3URG0|A0A0Q3URG0_AMAAE	Tropomyosin alpha-4 chain-like isoform X1 OS=Amazona aestiva OX=12930 GN=AAES_120236 PE=3 SV=1	AMAAE	8
35	13.73	tr|A0A093S272|A0A093S272_9PASS	Tropomyosin alpha-1 chain OS=Manacus vitellinus OX=328815 GN=N305_07846 PE=3 SV=1	9PASS	8
35	13.73	tr|A0A093P4N2|A0A093P4N2_PYGAD	Tropomyosin alpha-1 chain OS=Pygoscelis adeliae OX=9238 GN=AS28_07296 PE=3 SV=1	PYGAD	8
35	13.73	tr|A0A093FT31|A0A093FT31_DRYPU	Tropomyosin alpha-1 chain OS=Dryobates pubescens OX=118200 GN=N307_11136 PE=3 SV=1	DRYPU	8
35	13.73	tr|A0A091WPN6|A0A091WPN6_OPIHO	Tropomyosin alpha-1 chain OS=Opisthocomus hoazin OX=30419 GN=N306_15245 PE=3 SV=1	OPIHO	8
35	13.83	tr|A0A091K8N2|A0A091K8N2_EGRGA	Tropomyosin alpha-1 chain (Fragment) OS=Egretta garzetta OX=188379 GN=Z169_06596 PE=3 SV=1	EGRGA	8
35	13.73	tr|A0A091FUD2|A0A091FUD2_9AVES	Tropomyosin alpha-1 chain OS=Cuculus canorus OX=55661 GN=N303_01378 PE=3 SV=1	9AVES	8
35	13.73	tr|A0A087QRW2|A0A087QRW2_APTFO	Tropomyosin alpha-1 chain OS=Aptenodytes forsteri OX=9233 GN=AS27_06146 PE=3 SV=1	APTFO	8
35	16.96	tr|A0A2I0TR76|A0A2I0TR76_LIMLA	Tropomyosin alpha-1 chain OS=Limosa lapponica baueri OX=1758121 GN=llap_13394 PE=3 SV=1	LIMLA	8
35	15.79	tr|A0A0A0AM85|A0A0A0AM85_CHAVO	Tropomyosin alpha-1 chain (Fragment) OS=Charadrius vociferus OX=50402 GN=N301_08927 PE=3 SV=1	CHAVO	8
35	15.79	tr|A0A093K2H1|A0A093K2H1_STRCA	Tropomyosin alpha-1 chain (Fragment) OS=Struthio camelus australis OX=441894 GN=N308_02814 PE=3 SV=1	STRCA	8
35	15.79	tr|A0A091VFJ2|A0A091VFJ2_NIPNI	Tropomyosin alpha-1 chain (Fragment) OS=Nipponia nippon OX=128390 GN=Y956_05524 PE=3 SV=1	NIPNI	8
35	10.92	tr|A0A099YWW5|A0A099YWW5_TINGU	Tropomyosin alpha-1 chain OS=Tinamus guttatus OX=94827 GN=N309_05815 PE=3 SV=1	TINGU	7
35	10.92	tr|A0A2I0M6N0|A0A2I0M6N0_COLLI	Tropomyosin 1 (Alpha), transcript variant X10 OS=Columba livia OX=8932 GN=TPM1 PE=3 SV=1	COLLI	7
36	13.97	tr|E1C597|E1C597_CHICK	Myosin-binding protein H OS=Gallus gallus OX=9031 GN=MYBPH PE=4 SV=3	CHICK	8
36	13.97	sp|Q05623|MYBPH_CHICK	Myosin-binding protein H OS=Gallus gallus OX=9031 GN=MYBPH PE=1 SV=1	CHICK	8
37	7.313	tr|A0A091TCS7|A0A091TCS7_PELCR	Myosin-binding protein C, slow-type (Fragment) OS=Pelecanus crispus OX=36300 GN=N334_04145 PE=4 SV=1	PELCR	12
37	6.975	tr|E1C5Z5|E1C5Z5_CHICK	Uncharacterized protein OS=Gallus gallus OX=9031 GN=MYBPC1 PE=4 SV=3	CHICK	12
37	7.088	tr|A0A1D5PHW7|A0A1D5PHW7_CHICK	Uncharacterized protein OS=Gallus gallus OX=9031 GN=MYBPC1 PE=4 SV=1	CHICK	12
37	7.004	tr|A0A1D5PE78|A0A1D5PE78_CHICK	Uncharacterized protein OS=Gallus gallus OX=9031 GN=MYBPC1 PE=4 SV=1	CHICK	12
37	7.199	tr|A0A1D5PCL3|A0A1D5PCL3_CHICK	Uncharacterized protein OS=Gallus gallus OX=9031 GN=MYBPC1 PE=4 SV=1	CHICK	12
37	6.843	tr|A0A1D5PBR5|A0A1D5PBR5_CHICK	Uncharacterized protein OS=Gallus gallus OX=9031 GN=MYBPC1 PE=4 SV=1	CHICK	12
37	7.391	tr|A0A093FGJ5|A0A093FGJ5_GAVST	Myosin-binding protein C, slow-type (Fragment) OS=Gavia stellata OX=37040 GN=N328_11529 PE=4 SV=1	GAVST	12
37	7.384	tr|A0A091K8N8|A0A091K8N8_COLST	Myosin-binding protein C, slow-type (Fragment) OS=Colius striatus OX=57412 GN=N325_09492 PE=4 SV=1	COLST	12
37	9.111	tr|A0A2P4T749|A0A2P4T749_BAMTH	Uncharacterized protein (Fragment) OS=Bambusicola thoracicus OX=9083 GN=CIB84_004077 PE=4 SV=1	BAMTH	12
37	7.371	tr|A0A093PAK0|A0A093PAK0_PYGAD	Myosin-binding protein C, slow-type (Fragment) OS=Pygoscelis adeliae OX=9238 GN=AS28_09157 PE=4 SV=1	PYGAD	12
37	7.779	tr|A0A091WLM7|A0A091WLM7_OPIHO	Myosin-binding protein C, slow-type (Fragment) OS=Opisthocomus hoazin OX=30419 GN=N306_11399 PE=4 SV=1	OPIHO	12
37	7.23	tr|A0A2I0MKA4|A0A2I0MKA4_COLLI	Myosin binding protein C, slow type OS=Columba livia OX=8932 GN=MYBPC1 PE=4 SV=1	COLLI	12
37	7.262	tr|A0A1V4K7U7|A0A1V4K7U7_PATFA	Myosin-binding protein C, slow-type isoform A OS=Patagioenas fasciata monilis OX=372326 GN=MYBPC1 PE=4 SV=1	PATFA	12
37	7.437	tr|A0A1V4K7T3|A0A1V4K7T3_PATFA	Myosin-binding protein C, slow-type isoform B OS=Patagioenas fasciata monilis OX=372326 GN=MYBPC1 PE=4 SV=1	PATFA	12
37	6.75	tr|A0A094LYB0|A0A094LYB0_PODCR	Myosin-binding protein C, slow-type (Fragment) OS=Podiceps cristatus OX=345573 GN=N338_06099 PE=4 SV=1	PODCR	11
37	6.143	tr|G1NK94|G1NK94_MELGA	Myosin binding protein C, slow type OS=Meleagris gallopavo OX=9103 GN=MYBPC1 PE=4 SV=2	MELGA	11
37	6.417	tr|A0A091P9Z4|A0A091P9Z4_LEPDC	Myosin-binding protein C, slow-type (Fragment) OS=Leptosomus discolor OX=188344 GN=N330_14013 PE=4 SV=1	LEPDC	11
37	6.383	tr|A0A093BLS2|A0A093BLS2_TAUER	Myosin-binding protein C, slow-type (Fragment) OS=Tauraco erythrolophus OX=121530 GN=N340_09828 PE=4 SV=1	TAUER	11
37	6.377	tr|A0A091V272|A0A091V272_PHORB	Myosin-binding protein C, slow-type (Fragment) OS=Phoenicopterus ruber ruber OX=9218 GN=N337_04020 PE=4 SV=1	PHORB	11
37	6.366	tr|A0A091G1Y2|A0A091G1Y2_9AVES	Myosin-binding protein C, slow-type (Fragment) OS=Cuculus canorus OX=55661 GN=N303_05548 PE=4 SV=1	9AVES	11
37	6.377	tr|A0A091UI02|A0A091UI02_PHALP	Myosin-binding protein C, slow-type (Fragment) OS=Phaethon lepturus OX=97097 GN=N335_03061 PE=4 SV=1	PHALP	11
37	6.389	tr|A0A091M7C8|A0A091M7C8_CARIC	Myosin-binding protein C, slow-type (Fragment) OS=Cariama cristata OX=54380 GN=N322_04674 PE=4 SV=1	CARIC	11
37	6	tr|A0A226PUA9|A0A226PUA9_COLVI	Uncharacterized protein OS=Colinus virginianus OX=9014 GN=H355_011430 PE=4 SV=1	COLVI	11
37	6.02	tr|A0A226NPB1|A0A226NPB1_CALSU	Uncharacterized protein OS=Callipepla squamata OX=9009 GN=ASZ78_015731 PE=4 SV=1	CALSU	11
37	6.245	tr|A0A0Q3X987|A0A0Q3X987_AMAAE	Myosin-binding protein C, slow-type isoform X7 OS=Amazona aestiva OX=12930 GN=AAES_10513 PE=4 SV=1	AMAAE	11
37	6.383	tr|A0A099ZT79|A0A099ZT79_TINGU	Myosin-binding protein C, slow-type (Fragment) OS=Tinamus guttatus OX=94827 GN=N309_00982 PE=4 SV=1	TINGU	11
37	6.366	tr|A0A093KX93|A0A093KX93_FULGA	Myosin-binding protein C, slow-type (Fragment) OS=Fulmarus glacialis OX=30455 GN=N327_07158 PE=4 SV=1	FULGA	11
37	6.406	tr|A0A091V3H3|A0A091V3H3_NIPNI	Myosin-binding protein C, slow-type (Fragment) OS=Nipponia nippon OX=128390 GN=Y956_15199 PE=4 SV=1	NIPNI	11
37	6.366	tr|A0A091IVR6|A0A091IVR6_EGRGA	Myosin-binding protein C, slow-type (Fragment) OS=Egretta garzetta OX=188379 GN=Z169_07641 PE=4 SV=1	EGRGA	11
37	6.406	tr|A0A0A0ANX6|A0A0A0ANX6_CHAVO	Myosin-binding protein C, slow-type (Fragment) OS=Charadrius vociferus OX=50402 GN=N301_04588 PE=4 SV=1	CHAVO	11
37	8.411	tr|A0A093R5A4|A0A093R5A4_PHACA	Myosin-binding protein C, slow-type (Fragment) OS=Phalacrocorax carbo OX=9209 GN=N336_05716 PE=4 SV=1	PHACA	11
37	6.366	tr|A0A091S6J4|A0A091S6J4_9GRUI	Myosin-binding protein C, slow-type (Fragment) OS=Mesitornis unicolor OX=54374 GN=N332_12583 PE=4 SV=1	9GRUI	11
37	6.159	tr|A0A2I0U6V2|A0A2I0U6V2_LIMLA	Uncharacterized protein OS=Limosa lapponica baueri OX=1758121 GN=llap_7949 PE=4 SV=1	LIMLA	11
37	6.551	tr|R0LHS9|R0LHS9_ANAPL	Myosin-binding protein C, slow-type (Fragment) OS=Anas platyrhynchos OX=8839 GN=Anapl_02863 PE=4 SV=1	ANAPL	11
37	6.383	tr|A0A094KAH5|A0A094KAH5_ANTCR	Myosin-binding protein C, slow-type (Fragment) OS=Antrostomus carolinensis OX=279965 GN=N321_04180 PE=4 SV=1	ANTCR	11
37	7.332	tr|A0A093F7Y7|A0A093F7Y7_TYTAL	Myosin-binding protein C, slow-type (Fragment) OS=Tyto alba OX=56313 GN=N341_03336 PE=4 SV=1	TYTAL	11
37	5.605	tr|A0A093SP06|A0A093SP06_9PASS	Myosin-binding protein C, slow-type (Fragment) OS=Manacus vitellinus OX=328815 GN=N305_09357 PE=4 SV=1	9PASS	10
38	34.53	tr|A0A1D5PXX5|A0A1D5PXX5_CHICK	Uncharacterized protein OS=Gallus gallus OX=9031 GN=LOC107050916 PE=4 SV=1	CHICK	126
38	60.62	tr|A0A1D5P5A6|A0A1D5P5A6_CHICK	Uncharacterized protein OS=Gallus gallus OX=9031 GN=LOC107050916 PE=4 SV=1	CHICK	125
39	34.78	tr|U3ILK3|U3ILK3_ANAPL	Uncharacterized protein OS=Anas platyrhynchos OX=8839 GN=TNNC1 PE=4 SV=1	ANAPL	8
39	34.78	tr|H0Z6I9|H0Z6I9_TAEGU	Uncharacterized protein OS=Taeniopygia guttata OX=59729 GN=TNNC1 PE=4 SV=1	TAEGU	8
39	34.78	tr|A0A226N0D1|A0A226N0D1_CALSU	Uncharacterized protein OS=Callipepla squamata OX=9009 GN=ASZ78_011539 PE=4 SV=1	CALSU	8
39	34.78	tr|A0A218VCK6|A0A218VCK6_9PASE	Troponin C, slow skeletal and cardiac muscles OS=Lonchura striata domestica OX=299123 GN=TNNC1 PE=4 SV=1	9PASE	8
39	34.78	tr|A0A091TBK1|A0A091TBK1_PHALP	Troponin C, slow skeletal and cardiac muscles OS=Phaethon lepturus OX=97097 GN=N335_05266 PE=4 SV=1	PHALP	8
39	34.78	tr|A0A087V8P5|A0A087V8P5_BALRE	Troponin C, slow skeletal and cardiac muscles OS=Balearica regulorum gibbericeps OX=100784 GN=N312_07562 PE=4 SV=1	BALRE	8
39	34.78	sp|P09860|TNNC1_CHICK	Troponin C, slow skeletal and cardiac muscles OS=Gallus gallus OX=9031 GN=TNNC1 PE=1 SV=1	CHICK	8
39	35.44	tr|A0A0A0AWA4|A0A0A0AWA4_CHAVO	Troponin C, slow skeletal and cardiac muscles (Fragment) OS=Charadrius vociferus OX=50402 GN=N301_15058 PE=4 SV=1	CHAVO	8
39	35.44	tr|A0A094MI73|A0A094MI73_ANTCR	Troponin C, slow skeletal and cardiac muscles (Fragment) OS=Antrostomus carolinensis OX=279965 GN=N321_11984 PE=4 SV=1	ANTCR	8
39	36.6	tr|A0A094KPS6|A0A094KPS6_PODCR	Troponin C, slow skeletal and cardiac muscles (Fragment) OS=Podiceps cristatus OX=345573 GN=N338_06420 PE=4 SV=1	PODCR	8
39	35.44	tr|A0A093PKC8|A0A093PKC8_9PASS	Troponin C, slow skeletal and cardiac muscles (Fragment) OS=Manacus vitellinus OX=328815 GN=N305_08612 PE=4 SV=1	9PASS	8
39	35.44	tr|A0A093NLE7|A0A093NLE7_PYGAD	Troponin C, slow skeletal and cardiac muscles (Fragment) OS=Pygoscelis adeliae OX=9238 GN=AS28_14965 PE=4 SV=1	PYGAD	8
39	36.6	tr|A0A093JC82|A0A093JC82_FULGA	Troponin C, slow skeletal and cardiac muscles (Fragment) OS=Fulmarus glacialis OX=30455 GN=N327_04820 PE=4 SV=1	FULGA	8
39	35.44	tr|A0A093IYI1|A0A093IYI1_DRYPU	Troponin C, slow skeletal and cardiac muscles (Fragment) OS=Dryobates pubescens OX=118200 GN=N307_03494 PE=4 SV=1	DRYPU	8
39	36.6	tr|A0A093FFN3|A0A093FFN3_GAVST	Troponin C, slow skeletal and cardiac muscles (Fragment) OS=Gavia stellata OX=37040 GN=N328_05175 PE=4 SV=1	GAVST	8
39	36.6	tr|A0A093F8E2|A0A093F8E2_TYTAL	Troponin C, slow skeletal and cardiac muscles (Fragment) OS=Tyto alba OX=56313 GN=N341_06328 PE=4 SV=1	TYTAL	8
39	35.44	tr|A0A091WP81|A0A091WP81_OPIHO	Troponin C, slow skeletal and cardiac muscles (Fragment) OS=Opisthocomus hoazin OX=30419 GN=N306_01609 PE=4 SV=1	OPIHO	8
39	35.44	tr|A0A091VV49|A0A091VV49_NIPNI	Troponin C, slow skeletal and cardiac muscles (Fragment) OS=Nipponia nippon OX=128390 GN=Y956_07450 PE=4 SV=1	NIPNI	8
39	35.44	tr|A0A091T2M4|A0A091T2M4_PELCR	Troponin C, slow skeletal and cardiac muscles (Fragment) OS=Pelecanus crispus OX=36300 GN=N334_02921 PE=4 SV=1	PELCR	8
39	35.44	tr|A0A091SQW4|A0A091SQW4_NESNO	Troponin C, slow skeletal and cardiac muscles (Fragment) OS=Nestor notabilis OX=176057 GN=N333_07162 PE=4 SV=1	NESNO	8
39	35.44	tr|A0A091P2Q4|A0A091P2Q4_9PASS	Troponin C, slow skeletal and cardiac muscles (Fragment) OS=Acanthisitta chloris OX=57068 GN=N310_12784 PE=4 SV=1	9PASS	8
39	35.44	tr|A0A091N019|A0A091N019_APAVI	Troponin C, slow skeletal and cardiac muscles (Fragment) OS=Apaloderma vittatum OX=57397 GN=N311_12956 PE=4 SV=1	APAVI	8
39	35.44	tr|A0A091M016|A0A091M016_CARIC	Troponin C, slow skeletal and cardiac muscles (Fragment) OS=Cariama cristata OX=54380 GN=N322_07395 PE=4 SV=1	CARIC	8
39	35.44	tr|A0A091KKE3|A0A091KKE3_9GRUI	Troponin C, slow skeletal and cardiac muscles (Fragment) OS=Chlamydotis macqueenii OX=187382 GN=N324_07706 PE=4 SV=1	9GRUI	8
39	35.44	tr|A0A091GM56|A0A091GM56_9AVES	Troponin C, slow skeletal and cardiac muscles (Fragment) OS=Cuculus canorus OX=55661 GN=N303_08660 PE=4 SV=1	9AVES	8
39	34.78	tr|A0A091F7X9|A0A091F7X9_CORBR	Troponin C, slow skeletal and cardiac muscles OS=Corvus brachyrhynchos OX=85066 GN=N302_10111 PE=4 SV=1	CORBR	8
39	35.44	tr|A0A087QT96|A0A087QT96_APTFO	Troponin C, slow skeletal and cardiac muscles (Fragment) OS=Aptenodytes forsteri OX=9233 GN=AS27_11578 PE=4 SV=1	APTFO	8
39	35.44	tr|A0A091I8I6|A0A091I8I6_CALAN	Troponin C, slow skeletal and cardiac muscles (Fragment) OS=Calypte anna OX=9244 GN=N300_09995 PE=4 SV=1	CALAN	8
39	33.54	tr|U3K2R5|U3K2R5_FICAL	Uncharacterized protein OS=Ficedula albicollis OX=59894 GN=TNNC1 PE=4 SV=1	FICAL	7
39	33.54	tr|A0A2I0LSN5|A0A2I0LSN5_COLLI	Troponin C type 1 (Slow) OS=Columba livia OX=8932 GN=TNNC1 PE=4 SV=1	COLLI	7
39	33.54	tr|A0A1V4K8N8|A0A1V4K8N8_PATFA	Troponin C, slow skeletal and cardiac muscles OS=Patagioenas fasciata monilis OX=372326 GN=TNNC1 PE=4 SV=1	PATFA	7
39	33.54	tr|A0A0Q3MQ28|A0A0Q3MQ28_AMAAE	Troponin C, slow skeletal and cardiac muscles isoform X2 OS=Amazona aestiva OX=12930 GN=AAES_48396 PE=4 SV=1	AMAAE	7
39	35.29	tr|A0A093RCR3|A0A093RCR3_PHACA	Troponin C, slow skeletal and cardiac muscles (Fragment) OS=Phalacrocorax carbo OX=9209 GN=N336_09237 PE=4 SV=1	PHACA	7
39	34.18	tr|A0A093EEA7|A0A093EEA7_9AVES	Troponin C, slow skeletal and cardiac muscles (Fragment) OS=Pterocles gutturalis OX=240206 GN=N339_04139 PE=4 SV=1	9AVES	7
39	35.29	tr|A0A091RBT8|A0A091RBT8_MERNU	Troponin C, slow skeletal and cardiac muscles (Fragment) OS=Merops nubicus OX=57421 GN=N331_05147 PE=4 SV=1	MERNU	7
39	34.18	tr|A0A091K780|A0A091K780_COLST	Troponin C, slow skeletal and cardiac muscles (Fragment) OS=Colius striatus OX=57412 GN=N325_00648 PE=4 SV=1	COLST	7
39	34.18	tr|A0A091J973|A0A091J973_EGRGA	Troponin C, slow skeletal and cardiac muscles (Fragment) OS=Egretta garzetta OX=188379 GN=Z169_04584 PE=4 SV=1	EGRGA	7
39	34.18	tr|A0A091GNI9|A0A091GNI9_BUCRH	Troponin C, slow skeletal and cardiac muscles (Fragment) OS=Buceros rhinoceros silvestris OX=175836 GN=N320_08018 PE=4 SV=1	BUCRH	7
39	34.18	tr|A0A091LC88|A0A091LC88_CATAU	Troponin C, slow skeletal and cardiac muscles (Fragment) OS=Cathartes aura OX=43455 GN=N323_03052 PE=4 SV=1	CATAU	7
39	34.16	sp|P05936|TNNC1_COTJA	Troponin C, slow skeletal and cardiac muscles OS=Coturnix japonica OX=93934 GN=TNNC1 PE=2 SV=1	COTJA	7
39	27.61	tr|H9H068|H9H068_MELGA	Troponin C1, slow skeletal and cardiac type OS=Meleagris gallopavo OX=9103 GN=TNNC1 PE=4 SV=1	MELGA	6
39	31.47	tr|R0LAC7|R0LAC7_ANAPL	Troponin C, slow skeletal and cardiac muscles (Fragment) OS=Anas platyrhynchos OX=8839 GN=Anapl_05044 PE=4 SV=1	ANAPL	6
39	25.14	tr|A0A2P4T8I8|A0A2P4T8I8_BAMTH	Uncharacterized protein OS=Bambusicola thoracicus OX=9083 GN=CIB84_003559 PE=4 SV=1	BAMTH	6
39	27.85	tr|A0A099ZS77|A0A099ZS77_TINGU	Troponin C, slow skeletal and cardiac muscles (Fragment) OS=Tinamus guttatus OX=94827 GN=N309_02077 PE=4 SV=1	TINGU	7
39	46.81	tr|A0A093JFB9|A0A093JFB9_STRCA	Troponin C, slow skeletal and cardiac muscles (Fragment) OS=Struthio camelus australis OX=441894 GN=N308_14181 PE=4 SV=1	STRCA	7
40	38.31	tr|F1N8Q1|F1N8Q1_CHICK	Superoxide dismutase [Cu-Zn] OS=Gallus gallus OX=9031 GN=SOD1 PE=3 SV=2	Cu-Zn	7
40	38.31	sp|P80566|SODC_CHICK	Superoxide dismutase [Cu-Zn] OS=Gallus gallus OX=9031 GN=SOD1 PE=1 SV=3	CHICK	7
40	46.09	tr|A0A1L1RRA5|A0A1L1RRA5_CHICK	Superoxide dismutase [Cu-Zn] OS=Gallus gallus OX=9031 GN=SOD1 PE=4 SV=1	Cu-Zn	7
40	45.38	tr|A0A1D5PQP5|A0A1D5PQP5_CHICK	Superoxide dismutase [Cu-Zn] OS=Gallus gallus OX=9031 GN=SOD1 PE=4 SV=1	Cu-Zn	7
40	40.68	tr|W5U2S9|W5U2S9_9AVES	Superoxide dismutase (Fragment) OS=Anser anser OX=8843 PE=2 SV=1	9AVES	6
41	9.353	tr|A0A093RXC0|A0A093RXC0_9PASS	Phosphoglycerate kinase OS=Manacus vitellinus OX=328815 GN=N305_14145 PE=3 SV=1	9PASS	5
41	9.353	tr|F1NU17|F1NU17_CHICK	Phosphoglycerate kinase OS=Gallus gallus OX=9031 GN=PGK1 PE=3 SV=1	CHICK	5
41	9.353	sp|P51903|PGK_CHICK	Phosphoglycerate kinase OS=Gallus gallus OX=9031 GN=PGK PE=2 SV=2	CHICK	5
41	9.75	tr|G1N3D8|G1N3D8_MELGA	Phosphoglycerate kinase OS=Meleagris gallopavo OX=9103 GN=PGK1 PE=3 SV=1	MELGA	5
41	10.03	tr|A0A1D5NZW9|A0A1D5NZW9_CHICK	Phosphoglycerate kinase OS=Gallus gallus OX=9031 GN=PGK1 PE=3 SV=1	CHICK	5
41	9.824	tr|A0A091KL02|A0A091KL02_9GRUI	Phosphoglycerate kinase (Fragment) OS=Chlamydotis macqueenii OX=187382 GN=N324_06051 PE=3 SV=1	9GRUI	5
41	7.194	tr|A0A226NJW3|A0A226NJW3_CALSU	Phosphoglycerate kinase OS=Callipepla squamata OX=9009 GN=ASZ78_016751 PE=3 SV=1	CALSU	4
41	7.874	tr|A0A226P6S8|A0A226P6S8_COLVI	Phosphoglycerate kinase OS=Colinus virginianus OX=9014 GN=H355_010616 PE=3 SV=1	COLVI	4
41	7.235	tr|A0A093KW83|A0A093KW83_EURHL	Phosphoglycerate kinase (Fragment) OS=Eurypyga helias OX=54383 GN=N326_05826 PE=3 SV=1	EURHL	4
41	7.235	tr|A0A093FMC2|A0A093FMC2_TYTAL	Phosphoglycerate kinase (Fragment) OS=Tyto alba OX=56313 GN=N341_12069 PE=3 SV=1	TYTAL	4
41	7.071	tr|A0A093CVX5|A0A093CVX5_TAUER	Phosphoglycerate kinase (Fragment) OS=Tauraco erythrolophus OX=121530 GN=N340_06490 PE=3 SV=1	TAUER	4
41	7.198	tr|A0A091UIS7|A0A091UIS7_NIPNI	Phosphoglycerate kinase (Fragment) OS=Nipponia nippon OX=128390 GN=Y956_12208 PE=3 SV=1	NIPNI	4
41	6.948	tr|A0A091UF54|A0A091UF54_PHALP	Phosphoglycerate kinase (Fragment) OS=Phaethon lepturus OX=97097 GN=N335_11382 PE=3 SV=1	PHALP	4
41	7.143	tr|A0A091TT49|A0A091TT49_PHORB	Phosphoglycerate kinase (Fragment) OS=Phoenicopterus ruber ruber OX=9218 GN=N337_02224 PE=3 SV=1	PHORB	4
41	7.053	tr|A0A091SH00|A0A091SH00_PELCR	Phosphoglycerate kinase (Fragment) OS=Pelecanus crispus OX=36300 GN=N334_07872 PE=3 SV=1	PELCR	4
41	7.035	tr|A0A091QK48|A0A091QK48_9GRUI	Phosphoglycerate kinase (Fragment) OS=Mesitornis unicolor OX=54374 GN=N332_13505 PE=3 SV=1	9GRUI	4
41	7	tr|A0A091PW13|A0A091PW13_HALAL	Phosphoglycerate kinase (Fragment) OS=Haliaeetus albicilla OX=8969 GN=N329_11008 PE=3 SV=1	HALAL	4
41	7.071	tr|A0A091JIS3|A0A091JIS3_EGRGA	Phosphoglycerate kinase (Fragment) OS=Egretta garzetta OX=188379 GN=Z169_10063 PE=3 SV=1	EGRGA	4
41	7.235	tr|A0A091ILZ9|A0A091ILZ9_CALAN	Phosphoglycerate kinase (Fragment) OS=Calypte anna OX=9244 GN=N300_04640 PE=3 SV=1	CALAN	4
41	7.053	tr|A0A087QI25|A0A087QI25_APTFO	Phosphoglycerate kinase (Fragment) OS=Aptenodytes forsteri OX=9233 GN=AS27_00426 PE=3 SV=1	APTFO	4
41	7.198	tr|A0A093QKQ0|A0A093QKQ0_PHACA	Phosphoglycerate kinase (Fragment) OS=Phalacrocorax carbo OX=9209 GN=N336_11006 PE=3 SV=1	PHACA	4
41	7.053	tr|A0A093F3U1|A0A093F3U1_GAVST	Phosphoglycerate kinase (Fragment) OS=Gavia stellata OX=37040 GN=N328_02941 PE=3 SV=1	GAVST	4
41	7.053	tr|A0A093EAK1|A0A093EAK1_9AVES	Phosphoglycerate kinase (Fragment) OS=Pterocles gutturalis OX=240206 GN=N339_04514 PE=3 SV=1	9AVES	4
41	7.018	tr|A0A091VNJ5|A0A091VNJ5_OPIHO	Phosphoglycerate kinase (Fragment) OS=Opisthocomus hoazin OX=30419 GN=N306_07098 PE=3 SV=1	OPIHO	4
41	7.198	tr|A0A091QWC7|A0A091QWC7_MERNU	Phosphoglycerate kinase (Fragment) OS=Merops nubicus OX=57421 GN=N331_06755 PE=3 SV=1	MERNU	4
41	7.053	tr|A0A091Q1P7|A0A091Q1P7_LEPDC	Phosphoglycerate kinase (Fragment) OS=Leptosomus discolor OX=188344 GN=N330_06447 PE=3 SV=1	LEPDC	4
41	8.092	tr|A0A2P4TI35|A0A2P4TI35_BAMTH	Phosphoglycerate kinase (Fragment) OS=Bambusicola thoracicus OX=9083 GN=CIB84_000223 PE=3 SV=1	BAMTH	4
41	7.629	tr|A0A2I0UGK5|A0A2I0UGK5_LIMLA	Phosphoglycerate kinase OS=Limosa lapponica baueri OX=1758121 GN=llap_4514 PE=3 SV=1	LIMLA	4
41	7.053	tr|A0A093HVA1|A0A093HVA1_STRCA	Phosphoglycerate kinase (Fragment) OS=Struthio camelus australis OX=441894 GN=N308_04735 PE=3 SV=1	STRCA	4
41	7.235	tr|A0A091NCE0|A0A091NCE0_9PASS	Phosphoglycerate kinase (Fragment) OS=Acanthisitta chloris OX=57068 GN=N310_09985 PE=3 SV=1	9PASS	4
42	26.87	tr|F1NVA4|F1NVA4_CHICK	Nucleophosmin OS=Gallus gallus OX=9031 GN=NPM1 PE=4 SV=3	CHICK	7
42	27.92	tr|A0A1L1RJ18|A0A1L1RJ18_CHICK	Nucleophosmin OS=Gallus gallus OX=9031 GN=NPM1 PE=4 SV=1	CHICK	7
42	33.62	tr|A0A1D5P1F0|A0A1D5P1F0_CHICK	Nucleophosmin OS=Gallus gallus OX=9031 GN=NPM1 PE=4 SV=1	CHICK	7
42	59.79	tr|Q6LEK3|Q6LEK3_CHICK	Uncharacterized protein (Fragment) OS=Gallus gallus OX=9031 PE=2 SV=1	CHICK	4
42	19.73	sp|P16039|NPM_CHICK	Nucleophosmin OS=Gallus gallus OX=9031 GN=NPM1 PE=2 SV=1	CHICK	4
43	16.44	tr|F1NSZ4|F1NSZ4_CHICK	Uncharacterized protein OS=Gallus gallus OX=9031 GN=NPEPL1 PE=4 SV=2	CHICK	5
43	18.07	tr|A0A091TUS5|A0A091TUS5_PHALP	Putative aminopeptidase NPEPL1 (Fragment) OS=Phaethon lepturus OX=97097 GN=N335_10706 PE=4 SV=1	PHALP	5
44	9.867	tr|A0A093ND96|A0A093ND96_PYGAD	Alpha-amylase OS=Pygoscelis adeliae OX=9238 GN=AS28_00171 PE=3 SV=1	PYGAD	10
44	11.16	tr|H0Z2Y3|H0Z2Y3_TAEGU	Alpha-amylase OS=Taeniopygia guttata OX=59729 PE=3 SV=1	TAEGU	10
44	9.72	tr|A0A2I0ME19|A0A2I0ME19_COLLI	Alpha-amylase OS=Columba livia OX=8932 GN=A306_00005743 PE=3 SV=1	COLLI	10
44	10.16	tr|A0A091W653|A0A091W653_OPIHO	Alpha-amylase OS=Opisthocomus hoazin OX=30419 GN=N306_09557 PE=3 SV=1	OPIHO	10
44	8.037	tr|A0A1V4JYF0|A0A1V4JYF0_PATFA	Alpha-amylase OS=Patagioenas fasciata monilis OX=372326 GN=AV530_007612 PE=3 SV=1	PATFA	8
44	8.566	tr|H0Z348|H0Z348_TAEGU	Alpha-amylase OS=Taeniopygia guttata OX=59729 GN=LOC100218765 PE=3 SV=1	TAEGU	8
45	21.7	tr|A0A2I0MII3|A0A2I0MII3_COLLI	Titin OS=Columba livia OX=8932 GN=TTN PE=4 SV=1	COLLI	921
45	13.99	tr|A0A1V4K6Q0|A0A1V4K6Q0_PATFA	Titin isoform D OS=Patagioenas fasciata monilis OX=372326 GN=TTN PE=4 SV=1	PATFA	1047
45	13.95	tr|A0A1V4K897|A0A1V4K897_PATFA	Titin isoform B OS=Patagioenas fasciata monilis OX=372326 GN=TTN PE=4 SV=1	PATFA	1047
45	13.95	tr|A0A1V4K6N2|A0A1V4K6N2_PATFA	Titin isoform A OS=Patagioenas fasciata monilis OX=372326 GN=TTN PE=4 SV=1	PATFA	1047
45	13.94	tr|A0A1V4K6Q4|A0A1V4K6Q4_PATFA	Titin isoform C OS=Patagioenas fasciata monilis OX=372326 GN=TTN PE=4 SV=1	PATFA	1047
45	13.8	tr|A0A1V4K6M4|A0A1V4K6M4_PATFA	Titin isoform E OS=Patagioenas fasciata monilis OX=372326 GN=TTN PE=4 SV=1	PATFA	1046
46	9.738	tr|H9H166|H9H166_MELGA	Phosphofructokinase, muscle OS=Meleagris gallopavo OX=9103 GN=PFKM PE=4 SV=1	MELGA	8
46	9.753	tr|H9H2G6|H9H2G6_MELGA	Phosphofructokinase, muscle OS=Meleagris gallopavo OX=9103 GN=PFKM PE=4 SV=1	MELGA	8
46	8.171	tr|A0A226MK00|A0A226MK00_CALSU	ATP-dependent 6-phosphofructokinase OS=Callipepla squamata OX=9009 GN=ASZ78_002845 PE=3 SV=1	CALSU	8
46	8.713	tr|Q90YA3|Q90YA3_CHICK	ATP-dependent 6-phosphofructokinase OS=Gallus gallus OX=9031 GN=pfk PE=2 SV=1	CHICK	8
46	8.862	tr|A0A1D5PUQ7|A0A1D5PUQ7_CHICK	ATP-dependent 6-phosphofructokinase OS=Gallus gallus OX=9031 GN=PFKM PE=3 SV=1	CHICK	8
46	8.568	tr|A0A1D5PG85|A0A1D5PG85_CHICK	ATP-dependent 6-phosphofructokinase OS=Gallus gallus OX=9031 GN=PFKM PE=3 SV=1	CHICK	8
46	7.289	tr|A0A226PG07|A0A226PG07_COLVI	Uncharacterized protein (Fragment) OS=Colinus virginianus OX=9014 GN=H355_004558 PE=4 SV=1	COLVI	7
47	47.35	tr|A0A1V4JQX1|A0A1V4JQX1_PATFA	Uncharacterized protein OS=Patagioenas fasciata monilis OX=372326 GN=AV530_001435 PE=4 SV=1	PATFA	86
48	90.32	tr|F1P0F7|F1P0F7_CHICK	Uncharacterized protein OS=Gallus gallus OX=9031 GN=SLN PE=4 SV=2	CHICK	4
48	90.32	tr|A0A2I0MCY2|A0A2I0MCY2_COLLI	Sarcolipin OS=Columba livia OX=8932 GN=SLN PE=4 SV=1	COLLI	4
49	5.382	tr|G1MSI1|G1MSI1_MELGA	Uncharacterized protein OS=Meleagris gallopavo OX=9103 GN=COL6A2 PE=4 SV=1	MELGA	5
49	5.382	sp|P15988|CO6A2_CHICK	Collagen alpha-2(VI) chain OS=Gallus gallus OX=9031 GN=COL6A2 PE=2 SV=1	CHICK	5
49	5.495	tr|A0A1D5PLK4|A0A1D5PLK4_CHICK	Collagen alpha-2(VI) chain OS=Gallus gallus OX=9031 GN=COL6A2 PE=4 SV=1	CHICK	5
49	5.991	tr|G3USK7|G3USK7_MELGA	Uncharacterized protein OS=Meleagris gallopavo OX=9103 GN=COL6A2 PE=4 SV=1	MELGA	5
49	4.017	tr|A0A226N1R6|A0A226N1R6_CALSU	Uncharacterized protein OS=Callipepla squamata OX=9009 GN=ASZ78_010227 PE=4 SV=1	CALSU	4
49	4	tr|A0A226P763|A0A226P763_COLVI	Uncharacterized protein OS=Colinus virginianus OX=9014 GN=H355_008540 PE=4 SV=1	COLVI	4
49	5.7	tr|A0A2P4T2F6|A0A2P4T2F6_BAMTH	Uncharacterized protein (Fragment) OS=Bambusicola thoracicus OX=9083 GN=CIB84_005706 PE=4 SV=1	BAMTH	4
50	8.658	tr|A0A093H5D9|A0A093H5D9_STRCA	Keratin, type II cytoskeletal cochleal (Fragment) OS=Struthio camelus australis OX=441894 GN=N308_10440 PE=3 SV=1	STRCA	6
50	8.423	tr|A0A091UIK6|A0A091UIK6_PHORB	Keratin, type II cytoskeletal cochleal (Fragment) OS=Phoenicopterus ruber ruber OX=9218 GN=N337_11780 PE=3 SV=1	PHORB	5
50	9.512	tr|A0A091S3Z0|A0A091S3Z0_NESNO	Keratin, type II cytoskeletal cochleal (Fragment) OS=Nestor notabilis OX=176057 GN=N333_10558 PE=3 SV=1	NESNO	5
50	8.333	tr|A0A091LRZ7|A0A091LRZ7_CARIC	Keratin, type II cytoskeletal cochleal (Fragment) OS=Cariama cristata OX=54380 GN=N322_12841 PE=3 SV=1	CARIC	5
50	8.405	tr|A0A093IXQ0|A0A093IXQ0_FULGA	Keratin, type II cytoskeletal cochleal (Fragment) OS=Fulmarus glacialis OX=30455 GN=N327_00678 PE=3 SV=1	FULGA	5
50	8.924	tr|A0A093CGY3|A0A093CGY3_TAUER	Keratin, type II cytoskeletal cochleal (Fragment) OS=Tauraco erythrolophus OX=121530 GN=N340_10126 PE=3 SV=1	TAUER	5
50	8.423	tr|A0A091U085|A0A091U085_PHALP	Keratin, type II cytoskeletal cochleal (Fragment) OS=Phaethon lepturus OX=97097 GN=N335_06084 PE=3 SV=1	PHALP	5
50	7.959	tr|A0A091KCN2|A0A091KCN2_9GRUI	Keratin, type II cytoskeletal cochleal (Fragment) OS=Chlamydotis macqueenii OX=187382 GN=N324_02451 PE=3 SV=1	9GRUI	5
50	8.609	tr|A0A091JFU5|A0A091JFU5_EGRGA	Keratin, type II cytoskeletal cochleal (Fragment) OS=Egretta garzetta OX=188379 GN=Z169_13104 PE=3 SV=1	EGRGA	5
50	8.333	tr|A0A087VDD4|A0A087VDD4_BALRE	Keratin, type II cytoskeletal cochleal (Fragment) OS=Balearica regulorum gibbericeps OX=100784 GN=N312_11681 PE=3 SV=1	BALRE	5
50	9.176	tr|A0A218UCU9|A0A218UCU9_9PASE	Keratin, type II cytoskeletal cochleal (Fragment) OS=Lonchura striata domestica OX=299123 GN=K2CO PE=3 SV=1	9PASE	5
50	8.351	tr|A0A099ZQ95|A0A099ZQ95_TINGU	Keratin, type II cytoskeletal cochleal (Fragment) OS=Tinamus guttatus OX=94827 GN=N309_04729 PE=3 SV=1	TINGU	5
50	7.975	tr|A0A094N5M3|A0A094N5M3_ANTCR	Keratin, type II cytoskeletal cochleal (Fragment) OS=Antrostomus carolinensis OX=279965 GN=N321_02023 PE=3 SV=1	ANTCR	5
50	8.211	tr|A0A093J8X6|A0A093J8X6_EURHL	Keratin, type II cytoskeletal cochleal (Fragment) OS=Eurypyga helias OX=54383 GN=N326_04980 PE=3 SV=1	EURHL	5
50	8.423	tr|A0A093FPY9|A0A093FPY9_GAVST	Keratin, type II cytoskeletal cochleal (Fragment) OS=Gavia stellata OX=37040 GN=N328_02857 PE=3 SV=1	GAVST	5
50	9.398	tr|A0A093CSD7|A0A093CSD7_9AVES	Keratin, type II cytoskeletal cochleal (Fragment) OS=Pterocles gutturalis OX=240206 GN=N339_05126 PE=3 SV=1	9AVES	5
50	8.478	tr|A0A093BL66|A0A093BL66_CHAPE	Keratin, type II cytoskeletal cochleal (Fragment) OS=Chaetura pelagica OX=8897 GN=M959_14555 PE=3 SV=1	CHAPE	5
50	8.298	tr|A0A091VRQ3|A0A091VRQ3_NIPNI	Keratin, type II cytoskeletal cochleal (Fragment) OS=Nipponia nippon OX=128390 GN=Y956_15669 PE=3 SV=1	NIPNI	5
50	7.911	tr|A0A091VIY3|A0A091VIY3_OPIHO	Keratin, type II cytoskeletal cochleal (Fragment) OS=Opisthocomus hoazin OX=30419 GN=N306_02245 PE=3 SV=1	OPIHO	5
50	8.245	tr|A0A091FQ71|A0A091FQ71_9AVES	Keratin, type II cytoskeletal cochleal (Fragment) OS=Cuculus canorus OX=55661 GN=N303_01304 PE=3 SV=1	9AVES	5
50	8.515	tr|A0A091F9Q9|A0A091F9Q9_CORBR	Keratin, type II cytoskeletal cochleal (Fragment) OS=Corvus brachyrhynchos OX=85066 GN=N302_15611 PE=3 SV=1	CORBR	5
50	8.46	tr|A0A091INQ6|A0A091INQ6_CALAN	Keratin, type II cytoskeletal cochleal (Fragment) OS=Calypte anna OX=9244 GN=N300_01355 PE=3 SV=1	CALAN	5
51	6.937	tr|A0A226MB65|A0A226MB65_CALSU	Uncharacterized protein (Fragment) OS=Callipepla squamata OX=9009 GN=ASZ78_015425 PE=4 SV=1	CALSU	7
51	10.7	tr|A0A1D5PQR2|A0A1D5PQR2_CHICK	Uncharacterized protein OS=Gallus gallus OX=9031 PE=4 SV=1	CHICK	7
51	11.95	tr|A0A226MHH0|A0A226MHH0_COLVI	Uncharacterized protein (Fragment) OS=Colinus virginianus OX=9014 GN=H355_000506 PE=4 SV=1	COLVI	8
51	10.71	tr|A0A226M7X4|A0A226M7X4_CALSU	Uncharacterized protein (Fragment) OS=Callipepla squamata OX=9009 GN=ASZ78_014197 PE=4 SV=1	CALSU	6
52	8.933	tr|U3K5R6|U3K5R6_FICAL	Uncharacterized protein OS=Ficedula albicollis OX=59894 PE=4 SV=1	FICAL	7
52	9.16	tr|H0Z020|H0Z020_TAEGU	Uncharacterized protein OS=Taeniopygia guttata OX=59729 PE=4 SV=1	TAEGU	7
52	8.889	tr|E1BSH9|E1BSH9_CHICK	Uncharacterized protein OS=Gallus gallus OX=9031 GN=BHMT PE=4 SV=1	CHICK	7
52	8.889	tr|A0A2P4TCA8|A0A2P4TCA8_BAMTH	Uncharacterized protein OS=Bambusicola thoracicus OX=9083 GN=CIB84_002256 PE=4 SV=1	BAMTH	7
52	9.091	tr|A0A2I0UAA9|A0A2I0UAA9_LIMLA	Uncharacterized protein OS=Limosa lapponica baueri OX=1758121 GN=llap_6700 PE=4 SV=1	LIMLA	7
52	8.889	tr|A0A218UNS7|A0A218UNS7_9PASE	Betaine--homocysteine S-methyltransferase 1 OS=Lonchura striata domestica OX=299123 GN=BHMT PE=4 SV=1	9PASE	7
52	9.184	tr|A0A099Z0K7|A0A099Z0K7_TINGU	Betaine--homocysteine S-methyltransferase 1 (Fragment) OS=Tinamus guttatus OX=94827 GN=N309_00915 PE=4 SV=1	TINGU	7
52	9.184	tr|A0A093IUH4|A0A093IUH4_EURHL	Betaine--homocysteine S-methyltransferase 1 (Fragment) OS=Eurypyga helias OX=54383 GN=N326_09576 PE=4 SV=1	EURHL	7
52	9.184	tr|A0A093I8V9|A0A093I8V9_STRCA	Betaine--homocysteine S-methyltransferase 1 (Fragment) OS=Struthio camelus australis OX=441894 GN=N308_15598 PE=4 SV=1	STRCA	7
52	9.184	tr|A0A091F5Y0|A0A091F5Y0_CORBR	Betaine--homocysteine S-methyltransferase 1 (Fragment) OS=Corvus brachyrhynchos OX=85066 GN=N302_14989 PE=4 SV=1	CORBR	7
52	8.889	tr|A0A226PL90|A0A226PL90_COLVI	Uncharacterized protein OS=Colinus virginianus OX=9014 GN=H355_016903 PE=4 SV=1	COLVI	7
52	8.889	tr|A0A226NFE7|A0A226NFE7_CALSU	Uncharacterized protein OS=Callipepla squamata OX=9009 GN=ASZ78_004264 PE=4 SV=1	CALSU	7
52	9.184	tr|A0A093PZI7|A0A093PZI7_PHACA	Betaine--homocysteine S-methyltransferase 1 (Fragment) OS=Phalacrocorax carbo OX=9209 GN=N336_12152 PE=4 SV=1	PHACA	7
52	9.184	tr|A0A091UNU9|A0A091UNU9_NIPNI	Betaine--homocysteine S-methyltransferase 1 (Fragment) OS=Nipponia nippon OX=128390 GN=Y956_12854 PE=4 SV=1	NIPNI	7
52	9.184	tr|A0A091T3K9|A0A091T3K9_PELCR	Betaine--homocysteine S-methyltransferase 1 (Fragment) OS=Pelecanus crispus OX=36300 GN=N334_04408 PE=4 SV=1	PELCR	7
52	9.184	tr|A0A091QUV6|A0A091QUV6_LEPDC	Betaine--homocysteine S-methyltransferase 1 (Fragment) OS=Leptosomus discolor OX=188344 GN=N330_02980 PE=4 SV=1	LEPDC	7
52	9.207	tr|A0A091LS69|A0A091LS69_CARIC	Betaine--homocysteine S-methyltransferase 1 (Fragment) OS=Cariama cristata OX=54380 GN=N322_11628 PE=4 SV=1	CARIC	7
52	9.184	tr|A0A091HAJ2|A0A091HAJ2_BUCRH	Betaine--homocysteine S-methyltransferase 1 (Fragment) OS=Buceros rhinoceros silvestris OX=175836 GN=N320_10356 PE=4 SV=1	BUCRH	7
52	9.184	tr|A0A093J596|A0A093J596_FULGA	Betaine--homocysteine S-methyltransferase 1 (Fragment) OS=Fulmarus glacialis OX=30455 GN=N327_01804 PE=4 SV=1	FULGA	7
52	10.34	tr|A0A093HZH1|A0A093HZH1_GAVST	Betaine--homocysteine S-methyltransferase 1 (Fragment) OS=Gavia stellata OX=37040 GN=N328_07934 PE=4 SV=1	GAVST	7
52	9.184	tr|A0A0A0AFF7|A0A0A0AFF7_CHAVO	Betaine--homocysteine S-methyltransferase 1 (Fragment) OS=Charadrius vociferus OX=50402 GN=N301_04101 PE=4 SV=1	CHAVO	7
52	9.184	tr|A0A093G8S4|A0A093G8S4_DRYPU	Betaine--homocysteine S-methyltransferase 1 (Fragment) OS=Dryobates pubescens OX=118200 GN=N307_11861 PE=4 SV=1	DRYPU	7
52	9.184	tr|A0A091VAY3|A0A091VAY3_OPIHO	Betaine--homocysteine S-methyltransferase 1 (Fragment) OS=Opisthocomus hoazin OX=30419 GN=N306_11189 PE=4 SV=1	OPIHO	7
52	10.34	tr|A0A087VC26|A0A087VC26_BALRE	Betaine--homocysteine S-methyltransferase 1 (Fragment) OS=Balearica regulorum gibbericeps OX=100784 GN=N312_08552 PE=4 SV=1	BALRE	7
52	8.929	tr|A0A091J968|A0A091J968_CALAN	Betaine--homocysteine S-methyltransferase 1 (Fragment) OS=Calypte anna OX=9244 GN=N300_04324 PE=4 SV=1	CALAN	6
52	6.616	tr|A0A093SG20|A0A093SG20_9PASS	Betaine--homocysteine S-methyltransferase 1 (Fragment) OS=Manacus vitellinus OX=328815 GN=N305_14715 PE=4 SV=1	9PASS	5
52	6.633	tr|A0A091J116|A0A091J116_EGRGA	Betaine--homocysteine S-methyltransferase 1 (Fragment) OS=Egretta garzetta OX=188379 GN=Z169_10283 PE=4 SV=1	EGRGA	5
52	6.388	tr|A0A1V4L2T8|A0A1V4L2T8_PATFA	Betaine--homocysteine S-methyltransferase 1 OS=Patagioenas fasciata monilis OX=372326 GN=AV530_008687 PE=4 SV=1	PATFA	5
52	6.633	tr|A0A093NYZ1|A0A093NYZ1_PYGAD	Betaine--homocysteine S-methyltransferase 1 (Fragment) OS=Pygoscelis adeliae OX=9238 GN=AS28_06241 PE=4 SV=1	PYGAD	5
52	6.633	tr|A0A091UVN4|A0A091UVN4_PHORB	Betaine--homocysteine S-methyltransferase 1 (Fragment) OS=Phoenicopterus ruber ruber OX=9218 GN=N337_11606 PE=4 SV=1	PHORB	5
52	6.633	tr|A0A091R938|A0A091R938_9GRUI	Betaine--homocysteine S-methyltransferase 1 (Fragment) OS=Mesitornis unicolor OX=54374 GN=N332_14114 PE=4 SV=1	9GRUI	5
52	6.633	tr|A0A091KT77|A0A091KT77_9GRUI	Betaine--homocysteine S-methyltransferase 1 (Fragment) OS=Chlamydotis macqueenii OX=187382 GN=N324_00830 PE=4 SV=1	9GRUI	5
52	5.95	tr|A0A2I0M162|A0A2I0M162_COLLI	Betaine--homocysteine S-methyltransferase 1 OS=Columba livia OX=8932 GN=A306_00009853 PE=4 SV=1	COLLI	5
53	25.78	tr|A0A094L109|A0A094L109_ANTCR	Uncharacterized protein OS=Antrostomus carolinensis OX=279965 GN=N321_01946 PE=3 SV=1	ANTCR	33
53	29.12	tr|A0A091V7C9|A0A091V7C9_NIPNI	Uncharacterized protein OS=Nipponia nippon OX=128390 GN=Y956_05034 PE=3 SV=1	NIPNI	37
53	21.82	tr|A0A226PSI7|A0A226PSI7_COLVI	Uncharacterized protein OS=Colinus virginianus OX=9014 GN=H355_003929 PE=3 SV=1	COLVI	35
53	23.75	tr|A0A2I0TJW3|A0A2I0TJW3_LIMLA	Creatine kinase s-mitochondrial OS=Limosa lapponica baueri OX=1758121 GN=llap_15595 PE=3 SV=1	LIMLA	31
53	27.62	tr|U3IGH1|U3IGH1_ANAPL	Uncharacterized protein OS=Anas platyrhynchos OX=8839 GN=CKMT2 PE=3 SV=1	ANAPL	32
53	27.68	tr|R0LMT7|R0LMT7_ANAPL	Creatine kinase, sarcomeric mitochondrial (Fragment) OS=Anas platyrhynchos OX=8839 GN=Anapl_15730 PE=3 SV=1	ANAPL	32
53	27.68	tr|A0A091TZ60|A0A091TZ60_PHORB	Uncharacterized protein OS=Phoenicopterus ruber ruber OX=9218 GN=N337_09184 PE=3 SV=1	PHORB	32
53	25.55	tr|A0A1V4KCL6|A0A1V4KCL6_PATFA	Creatine kinase S-type, mitochondrial OS=Patagioenas fasciata monilis OX=372326 GN=CKMT2 PE=3 SV=1	PATFA	32
53	25.78	tr|A0A0Q3PWY0|A0A0Q3PWY0_AMAAE	Creatine kinase S-type OS=Amazona aestiva OX=12930 GN=AAES_91622 PE=3 SV=1	AMAAE	31
53	25.84	tr|A0A093E0R2|A0A093E0R2_TAUER	Uncharacterized protein OS=Tauraco erythrolophus OX=121530 GN=N340_00852 PE=3 SV=1	TAUER	31
53	25.78	tr|A0A091VT09|A0A091VT09_NIPNI	Uncharacterized protein OS=Nipponia nippon OX=128390 GN=Y956_13592 PE=3 SV=1	NIPNI	31
53	27.68	tr|A0A087VL39|A0A087VL39_BALRE	Uncharacterized protein OS=Balearica regulorum gibbericeps OX=100784 GN=N312_02492 PE=3 SV=1	BALRE	32
53	25.78	tr|F1NAD3|F1NAD3_CHICK	Creatine kinase S-type, mitochondrial OS=Gallus gallus OX=9031 GN=CKMT2 PE=3 SV=1	CHICK	31
53	25.78	tr|A0A0A0ALB6|A0A0A0ALB6_CHAVO	Uncharacterized protein OS=Charadrius vociferus OX=50402 GN=N301_05769 PE=3 SV=1	CHAVO	31
53	25.78	tr|A0A093IQ10|A0A093IQ10_FULGA	Uncharacterized protein OS=Fulmarus glacialis OX=30455 GN=N327_12969 PE=3 SV=1	FULGA	31
53	25.78	tr|A0A091JBF4|A0A091JBF4_EGRGA	Uncharacterized protein OS=Egretta garzetta OX=188379 GN=Z169_01789 PE=3 SV=1	EGRGA	31
53	25.78	tr|A0A091G3K1|A0A091G3K1_9AVES	Uncharacterized protein OS=Cuculus canorus OX=55661 GN=N303_14001 PE=3 SV=1	9AVES	31
53	25.78	sp|P11009|KCRS_CHICK	Creatine kinase S-type, mitochondrial OS=Gallus gallus OX=9031 GN=CKMT2 PE=1 SV=2	CHICK	31
53	27.68	tr|A0A093I2V8|A0A093I2V8_STRCA	Uncharacterized protein OS=Struthio camelus australis OX=441894 GN=N308_15531 PE=3 SV=1	STRCA	32
53	27.68	tr|A0A093BTF2|A0A093BTF2_9AVES	Uncharacterized protein OS=Pterocles gutturalis OX=240206 GN=N339_07217 PE=3 SV=1	9AVES	32
53	27.68	tr|A0A2I0LUW4|A0A2I0LUW4_COLLI	Creatine kinase, mitochondrial 2 (Sarcomeric) OS=Columba livia OX=8932 GN=CKMT2 PE=3 SV=1	COLLI	32
53	27.68	tr|A0A093R281|A0A093R281_PHACA	Uncharacterized protein OS=Phalacrocorax carbo OX=9209 GN=N336_00619 PE=3 SV=1	PHACA	32
53	27.45	tr|A0A091NTZ8|A0A091NTZ8_APAVI	Uncharacterized protein OS=Apaloderma vittatum OX=57397 GN=N311_12246 PE=3 SV=1	APAVI	32
53	25.78	tr|A0A091SJ47|A0A091SJ47_PELCR	Uncharacterized protein OS=Pelecanus crispus OX=36300 GN=N334_11702 PE=3 SV=1	PELCR	31
53	25.06	tr|A0A091HCP4|A0A091HCP4_BUCRH	Uncharacterized protein OS=Buceros rhinoceros silvestris OX=175836 GN=N320_01956 PE=3 SV=1	BUCRH	31
53	25.06	tr|U3KE71|U3KE71_FICAL	Uncharacterized protein OS=Ficedula albicollis OX=59894 GN=CKMT2 PE=3 SV=1	FICAL	31
53	25.06	tr|A0A093SBS7|A0A093SBS7_9PASS	Uncharacterized protein OS=Manacus vitellinus OX=328815 GN=N305_07157 PE=3 SV=1	9PASS	31
53	26.73	tr|A0A093I8L4|A0A093I8L4_DRYPU	Uncharacterized protein OS=Dryobates pubescens OX=118200 GN=N307_08912 PE=3 SV=1	DRYPU	32
53	25.67	tr|A0A091QYU8|A0A091QYU8_MERNU	Uncharacterized protein (Fragment) OS=Merops nubicus OX=57421 GN=N331_05582 PE=3 SV=1	MERNU	31
53	24.11	tr|A0A099YSF9|A0A099YSF9_TINGU	Uncharacterized protein OS=Tinamus guttatus OX=94827 GN=N309_00230 PE=3 SV=1	TINGU	30
53	26.01	tr|A0A093HJC6|A0A093HJC6_GAVST	Uncharacterized protein OS=Gavia stellata OX=37040 GN=N328_10861 PE=3 SV=1	GAVST	31
53	28.72	tr|A0A2P4TED3|A0A2P4TED3_BAMTH	Uncharacterized protein OS=Bambusicola thoracicus OX=9083 GN=CIB84_001564 PE=3 SV=1	BAMTH	27
53	29.25	tr|A0A091T2M3|A0A091T2M3_NESNO	Uncharacterized protein (Fragment) OS=Nestor notabilis OX=176057 GN=N333_01299 PE=3 SV=1	NESNO	26
53	22.89	tr|U3KE73|U3KE73_FICAL	Uncharacterized protein OS=Ficedula albicollis OX=59894 GN=CKMT2 PE=3 SV=1	FICAL	24
53	26.49	tr|A0A093PED8|A0A093PED8_PYGAD	Uncharacterized protein OS=Pygoscelis adeliae OX=9238 GN=AS28_04432 PE=3 SV=1	PYGAD	25
53	26.49	tr|A0A087R5E2|A0A087R5E2_APTFO	Uncharacterized protein OS=Aptenodytes forsteri OX=9233 GN=AS27_09961 PE=3 SV=1	APTFO	25
54	15.56	tr|A0A2P4SUE7|A0A2P4SUE7_BAMTH	Ferritin OS=Bambusicola thoracicus OX=9083 GN=CIB84_008559 PE=3 SV=1	BAMTH	3
54	15.56	sp|P08267|FRIH_CHICK	Ferritin heavy chain OS=Gallus gallus OX=9031 GN=FTH PE=2 SV=2	CHICK	3
55	91.26	tr|A0A093PGJ7|A0A093PGJ7_PYGAD	Actin, alpha cardiac muscle 1 (Fragment) OS=Pygoscelis adeliae OX=9238 GN=AS28_08009 PE=3 SV=1	PYGAD	204
56	21.15	tr|A0A226N2E6|A0A226N2E6_CALSU	Uncharacterized protein OS=Callipepla squamata OX=9009 GN=ASZ78_002722 PE=4 SV=1	CALSU	737
57	52.44	tr|A0A093GYW8|A0A093GYW8_DRYPU	Alpha-enolase (Fragment) OS=Dryobates pubescens OX=118200 GN=N307_01470 PE=3 SV=1	DRYPU	113
57	52.53	tr|A0A094KEI3|A0A094KEI3_ANTCR	Alpha-enolase OS=Antrostomus carolinensis OX=279965 GN=N321_09932 PE=3 SV=1	ANTCR	119
57	47.7	tr|A0A091QJL5|A0A091QJL5_9GRUI	Alpha-enolase OS=Mesitornis unicolor OX=54374 GN=N332_07329 PE=3 SV=1	9GRUI	104
58	7.63	tr|A0A1D5P5W4|A0A1D5P5W4_CHICK	Uncharacterized protein OS=Gallus gallus OX=9031 PE=4 SV=1	CHICK	43
59	48.23	tr|Q07784|Q07784_CHICK	Titin (Fragment) OS=Gallus gallus OX=9031 PE=2 SV=1	CHICK	107
59	47.98	tr|G1NAZ1|G1NAZ1_MELGA	Uncharacterized protein OS=Meleagris gallopavo OX=9103 PE=4 SV=1	MELGA	103
60	5.172	tr|H0Z0C5|H0Z0C5_TAEGU	Keratin 4 OS=Taeniopygia guttata OX=59729 GN=KRT4 PE=3 SV=1	TAEGU	5
60	6.26	tr|U3JPW5|U3JPW5_FICAL	Keratin 7 OS=Ficedula albicollis OX=59894 GN=KRT7 PE=3 SV=1	FICAL	6
60	7.632	tr|A0A2I0LMJ5|A0A2I0LMJ5_COLLI	Keratin, type II cytoskeletal cochleal (Fragment) OS=Columba livia OX=8932 GN=A306_00012911 PE=3 SV=1	COLLI	6
60	6.787	tr|A0A091MSU7|A0A091MSU7_9PASS	Keratin, type II cytoskeletal cochleal (Fragment) OS=Acanthisitta chloris OX=57068 GN=N310_11758 PE=3 SV=1	9PASS	5
60	4.839	tr|U3IFQ5|U3IFQ5_ANAPL	Keratin 4 OS=Anas platyrhynchos OX=8839 GN=KRT4 PE=3 SV=1	ANAPL	5
60	6.303	tr|A0A226PU49|A0A226PU49_COLVI	Uncharacterized protein OS=Colinus virginianus OX=9014 GN=H355_009839 PE=3 SV=1	COLVI	5
60	6.772	tr|A0A226MNG6|A0A226MNG6_CALSU	Uncharacterized protein OS=Callipepla squamata OX=9009 GN=ASZ78_006884 PE=3 SV=1	CALSU	5
60	6.787	tr|U3IA51|U3IA51_ANAPL	Uncharacterized protein OS=Anas platyrhynchos OX=8839 PE=3 SV=1	ANAPL	5
60	6.803	tr|R0J8L6|R0J8L6_ANAPL	Keratin, type II cytoskeletal 75 (Fragment) OS=Anas platyrhynchos OX=8839 GN=Anapl_07530 PE=3 SV=1	ANAPL	5
60	10.55	tr|H9H0B7|H9H0B7_MELGA	Uncharacterized protein OS=Meleagris gallopavo OX=9103 PE=3 SV=1	MELGA	4
60	7.372	tr|H9H0B6|H9H0B6_MELGA	Uncharacterized protein OS=Meleagris gallopavo OX=9103 PE=3 SV=1	MELGA	4
60	4.972	tr|U3JP95|U3JP95_FICAL	Keratin 4 OS=Ficedula albicollis OX=59894 GN=KRT4 PE=3 SV=1	FICAL	5
60	5.153	tr|U3JP96|U3JP96_FICAL	Keratin 4 OS=Ficedula albicollis OX=59894 GN=KRT4 PE=3 SV=1	FICAL	5
60	4.987	tr|A0A093GRA7|A0A093GRA7_DRYPU	Keratin, type II cytoskeletal 75 (Fragment) OS=Dryobates pubescens OX=118200 GN=N307_02006 PE=3 SV=1	DRYPU	4
60	8.759	tr|A0A2P4S6M6|A0A2P4S6M6_BAMTH	Uncharacterized protein (Fragment) OS=Bambusicola thoracicus OX=9083 GN=CIB84_016499 PE=3 SV=1	BAMTH	3
61	3.71	tr|A0A2I0TKM1|A0A2I0TKM1_LIMLA	Type ii cytoskeletal 5-like OS=Limosa lapponica baueri OX=1758121 GN=llap_15361 PE=3 SV=1	LIMLA	4
62	0.5493	tr|G1MUC1|G1MUC1_MELGA	Obscurin, cytoskeletal calmodulin and titin-interacting RhoGEF OS=Meleagris gallopavo OX=9103 GN=OBSCN PE=4 SV=2	MELGA	4
62	0.416	tr|U3I5M2|U3I5M2_ANAPL	Obscurin, cytoskeletal calmodulin and titin-interacting RhoGEF OS=Anas platyrhynchos OX=8839 GN=OBSCN PE=4 SV=1	ANAPL	4
62	0.3568	tr|A0A1D5P9K1|A0A1D5P9K1_CHICK	Uncharacterized protein OS=Gallus gallus OX=9031 GN=OBSCN PE=4 SV=2	CHICK	3
63	5.755	tr|A0A091MUQ0|A0A091MUQ0_9PASS	Carboxypeptidase B OS=Acanthisitta chloris OX=57068 GN=N310_01636 PE=4 SV=1	9PASS	2
63	5.755	tr|A0A091VJ78|A0A091VJ78_OPIHO	Carboxypeptidase B OS=Opisthocomus hoazin OX=30419 GN=N306_13578 PE=4 SV=1	OPIHO	2
63	5.755	tr|U3J5E6|U3J5E6_ANAPL	Uncharacterized protein OS=Anas platyrhynchos OX=8839 GN=LOC101797837 PE=4 SV=1	ANAPL	2
63	5.755	tr|H0ZEV9|H0ZEV9_TAEGU	Uncharacterized protein OS=Taeniopygia guttata OX=59729 GN=CPB1 PE=4 SV=1	TAEGU	2
63	6.486	tr|A0A218V8S7|A0A218V8S7_9PASE	Carboxypeptidase B OS=Lonchura striata domestica OX=299123 GN=CPB1 PE=4 SV=1	9PASE	2
63	6.486	tr|R0LPH0|R0LPH0_ANAPL	Carboxypeptidase B (Fragment) OS=Anas platyrhynchos OX=8839 GN=Anapl_17246 PE=4 SV=1	ANAPL	2
63	5.755	tr|G1N4I9|G1N4I9_MELGA	Uncharacterized protein OS=Meleagris gallopavo OX=9103 GN=CPB1 PE=4 SV=2	MELGA	2
63	6	tr|A0A226PSN2|A0A226PSN2_COLVI	Uncharacterized protein OS=Colinus virginianus OX=9014 GN=H355_016687 PE=4 SV=1	COLVI	2
63	6.266	tr|A0A226N8V6|A0A226N8V6_CALSU	Uncharacterized protein OS=Callipepla squamata OX=9009 GN=ASZ78_014758 PE=4 SV=1	CALSU	2
63	5.854	tr|A0A093I3N1|A0A093I3N1_STRCA	Carboxypeptidase B OS=Struthio camelus australis OX=441894 GN=N308_11757 PE=4 SV=1	STRCA	2
63	5.755	tr|A0A091E914|A0A091E914_CORBR	Carboxypeptidase B OS=Corvus brachyrhynchos OX=85066 GN=N302_05894 PE=4 SV=1	CORBR	2
63	5.755	tr|E1BW20|E1BW20_CHICK	Uncharacterized protein OS=Gallus gallus OX=9031 GN=CPB1 PE=4 SV=1	CHICK	2
63	5.755	tr|A0A0Q3V527|A0A0Q3V527_AMAAE	Carboxypeptidase B OS=Amazona aestiva OX=12930 GN=AAES_33467 PE=4 SV=1	AMAAE	2
63	5.755	tr|A0A2I0UNG4|A0A2I0UNG4_LIMLA	Carboxypeptidase b OS=Limosa lapponica baueri OX=1758121 GN=llap_2072 PE=4 SV=1	LIMLA	2
63	5.755	tr|A0A091Q9A9|A0A091Q9A9_LEPDC	Carboxypeptidase B OS=Leptosomus discolor OX=188344 GN=N330_04471 PE=4 SV=1	LEPDC	2
63	5.755	tr|A0A091LYS5|A0A091LYS5_CARIC	Carboxypeptidase B OS=Cariama cristata OX=54380 GN=N322_04415 PE=4 SV=1	CARIC	2
63	5.755	tr|A0A091L9Z5|A0A091L9Z5_9GRUI	Carboxypeptidase B OS=Chlamydotis macqueenii OX=187382 GN=N324_06745 PE=4 SV=1	9GRUI	2
63	3.357	tr|A0A094KZI2|A0A094KZI2_ANTCR	Carboxypeptidase B OS=Antrostomus carolinensis OX=279965 GN=N321_11875 PE=4 SV=1	ANTCR	1
63	3.357	tr|A0A093FC13|A0A093FC13_GAVST	Carboxypeptidase B OS=Gavia stellata OX=37040 GN=N328_01144 PE=4 SV=1	GAVST	1
63	3.357	tr|A0A087R7W0|A0A087R7W0_APTFO	Carboxypeptidase B OS=Aptenodytes forsteri OX=9233 GN=AS27_10148 PE=4 SV=1	APTFO	1
63	2.227	tr|A0A2I0MBP8|A0A2I0MBP8_COLLI	Carboxypeptidase B1 (Tissue) (Fragment) OS=Columba livia OX=8932 GN=CPB1 PE=4 SV=1	COLLI	1
63	2.398	tr|A0A091WGC1|A0A091WGC1_NIPNI	Carboxypeptidase B OS=Nipponia nippon OX=128390 GN=Y956_07221 PE=4 SV=1	NIPNI	1
63	2.398	tr|A0A087VLJ3|A0A087VLJ3_BALRE	Carboxypeptidase B OS=Balearica regulorum gibbericeps OX=100784 GN=N312_09032 PE=4 SV=1	BALRE	1
63	2.375	tr|U3JX99|U3JX99_FICAL	Carboxypeptidase B1 OS=Ficedula albicollis OX=59894 GN=CPB1 PE=4 SV=1	FICAL	1
63	3.357	tr|A0A091J6S1|A0A091J6S1_EGRGA	Carboxypeptidase B OS=Egretta garzetta OX=188379 GN=Z169_10337 PE=4 SV=1	EGRGA	1
63	3.365	tr|A0A091GR25|A0A091GR25_BUCRH	Carboxypeptidase B (Fragment) OS=Buceros rhinoceros silvestris OX=175836 GN=N320_07320 PE=4 SV=1	BUCRH	1
63	2.398	tr|A0A093PEJ0|A0A093PEJ0_9PASS	Carboxypeptidase B OS=Manacus vitellinus OX=328815 GN=N305_11329 PE=4 SV=1	9PASS	1
63	5.868	tr|A0A093LQ49|A0A093LQ49_EURHL	Carboxypeptidase B OS=Eurypyga helias OX=54383 GN=N326_08570 PE=4 SV=1	EURHL	2
63	2.398	tr|A0A093JAT8|A0A093JAT8_FULGA	Carboxypeptidase B OS=Fulmarus glacialis OX=30455 GN=N327_06412 PE=4 SV=1	FULGA	1
63	2.398	tr|A0A091UBE9|A0A091UBE9_PHORB	Carboxypeptidase B OS=Phoenicopterus ruber ruber OX=9218 GN=N337_03169 PE=4 SV=1	PHORB	1
64	81.36	tr|B5G2Q4|B5G2Q4_TAEGU	Putative ubiquitin C variant 12 OS=Taeniopygia guttata OX=59729 PE=2 SV=1	TAEGU	5
64	65.23	tr|U3K442|U3K442_FICAL	Uncharacterized protein OS=Ficedula albicollis OX=59894 PE=4 SV=1	FICAL	5
64	42.45	tr|B5G2N9|B5G2N9_TAEGU	Putative ubiquitin C variant 1 OS=Taeniopygia guttata OX=59729 PE=2 SV=1	TAEGU	4
64	11.19	tr|A0A2I0TNR2|A0A2I0TNR2_LIMLA	Uncharacterized protein OS=Limosa lapponica baueri OX=1758121 GN=llap_14324 PE=4 SV=1	LIMLA	4
64	64.08	tr|B5G2P2|B5G2P2_TAEGU	Putative ubiquitin C variant 2 OS=Taeniopygia guttata OX=59729 PE=2 SV=1	TAEGU	4
64	69.51	tr|B5G2P0|B5G2P0_TAEGU	Putative ubiquitin C variant 1 OS=Taeniopygia guttata OX=59729 PE=2 SV=1	TAEGU	4
64	21.37	tr|A0A1V4K2F8|A0A1V4K2F8_PATFA	Polyubiquitin-C isoform A OS=Patagioenas fasciata monilis OX=372326 GN=UBC PE=4 SV=1	PATFA	4
64	24.53	tr|A0A1V4K285|A0A1V4K285_PATFA	Polyubiquitin-C isoform B OS=Patagioenas fasciata monilis OX=372326 GN=UBC PE=4 SV=1	PATFA	4
64	67.15	tr|A0A1D5PHP6|A0A1D5PHP6_CHICK	Uncharacterized protein OS=Gallus gallus OX=9031 GN=UBC PE=4 SV=1	CHICK	4
64	60.34	tr|A0A091ESV7|A0A091ESV7_CORBR	Polyubiquitin (Fragment) OS=Corvus brachyrhynchos OX=85066 GN=N302_01294 PE=4 SV=1	CORBR	4
64	39.74	tr|U3K9Q2|U3K9Q2_FICAL	Uncharacterized protein OS=Ficedula albicollis OX=59894 GN=RPS27A PE=4 SV=1	FICAL	4
64	81.31	tr|U3JU61|U3JU61_FICAL	Uncharacterized protein OS=Ficedula albicollis OX=59894 PE=4 SV=1	FICAL	4
64	74.01	tr|U3I2K4|U3I2K4_ANAPL	Uncharacterized protein OS=Anas platyrhynchos OX=8839 GN=LOC101797590 PE=4 SV=1	ANAPL	4
64	76.86	tr|U3HYK1|U3HYK1_ANAPL	Uncharacterized protein OS=Anas platyrhynchos OX=8839 GN=UBB PE=4 SV=1	ANAPL	4
64	78.98	tr|Q91021|Q91021_CHICK	Uncharacterized protein (Fragment) OS=Gallus gallus OX=9031 PE=2 SV=1	CHICK	4
64	70.43	tr|Q7ZSY5|Q7ZSY5_ANAPL	Polyubiquitin (Fragment) OS=Anas platyrhynchos OX=8839 PE=4 SV=1	ANAPL	4
64	81.31	tr|Q1ZYW5|Q1ZYW5_9AVES	Ubiquitin C I OS=Anser anser OX=8843 PE=2 SV=1	9AVES	4
64	74.54	tr|Q1ZYW4|Q1ZYW4_9AVES	Ubiquitin C II OS=Anser anser OX=8843 PE=2 SV=1	9AVES	4
64	58.87	tr|Q1KLD8|Q1KLD8_9AVES	Polyubiquitin OS=Anser anser OX=8843 PE=2 SV=1	9AVES	4
64	79.49	tr|H1A5A7|H1A5A7_TAEGU	Uncharacterized protein OS=Taeniopygia guttata OX=59729 PE=4 SV=1	TAEGU	4
64	64.58	tr|H0Z8Y5|H0Z8Y5_TAEGU	Uncharacterized protein OS=Taeniopygia guttata OX=59729 PE=4 SV=1	TAEGU	4
64	62.5	tr|G5D7D1|G5D7D1_9PASE	Ubiquitin C-like protein OS=Euplectes orix OX=229098 PE=2 SV=1	9PASE	4
64	76.54	tr|G1NR62|G1NR62_MELGA	Uncharacterized protein OS=Meleagris gallopavo OX=9103 PE=4 SV=2	MELGA	4
64	81.05	tr|G1NR52|G1NR52_MELGA	Uncharacterized protein OS=Meleagris gallopavo OX=9103 PE=4 SV=1	MELGA	4
64	39.74	tr|D8KW28|D8KW28_ZONAL	Ribosomal protein S27a OS=Zonotrichia albicollis OX=44394 GN=RPS27A PE=4 SV=1	ZONAL	4
64	81.31	tr|B5M6P2|B5M6P2_COLLI	Ubiquitin C OS=Columba livia OX=8932 GN=UBC PE=2 SV=1	COLLI	4
64	80.52	tr|B5G2Q3|B5G2Q3_TAEGU	Putative ubiquitin C variant 10 OS=Taeniopygia guttata OX=59729 PE=2 SV=1	TAEGU	4
64	74.24	tr|B5G2Q2|B5G2Q2_TAEGU	Putative ubiquitin C variant 9 OS=Taeniopygia guttata OX=59729 PE=2 SV=1	TAEGU	4
64	81.36	tr|B5G2P9|B5G2P9_TAEGU	Putative ubiquitin C variant 7 OS=Taeniopygia guttata OX=59729 PE=2 SV=1	TAEGU	4
64	81.05	tr|B5G2P7|B5G2P7_TAEGU	Putative ubiquitin C variant 4 OS=Taeniopygia guttata OX=59729 PE=2 SV=1	TAEGU	4
64	65.26	tr|B5G2P6|B5G2P6_TAEGU	Putative ubiquitin C variant 4 OS=Taeniopygia guttata OX=59729 PE=2 SV=1	TAEGU	4
64	81.22	tr|B5G2P5|B5G2P5_TAEGU	Putative ubiquitin C variant 4 OS=Taeniopygia guttata OX=59729 GN=UBC PE=2 SV=1	TAEGU	4
64	75	tr|B5G2P3|B5G2P3_TAEGU	Putative ubiquitin C variant 2 OS=Taeniopygia guttata OX=59729 PE=2 SV=1	TAEGU	4
64	66.23	tr|B5G2N8|B5G2N8_TAEGU	Putative ubiquitin C variant 1 OS=Taeniopygia guttata OX=59729 PE=2 SV=1	TAEGU	4
64	81.31	tr|B5G2N7|B5G2N7_TAEGU	Putative ubiquitin C variant 14 OS=Taeniopygia guttata OX=59729 PE=2 SV=1	TAEGU	4
64	66.99	tr|B5G2N6|B5G2N6_TAEGU	Putative ubiquitin C variant 1 OS=Taeniopygia guttata OX=59729 PE=2 SV=1	TAEGU	4
64	61.69	tr|A0A218UVB3|A0A218UVB3_9PASE	Polyubiquitin-B OS=Lonchura striata domestica OX=299123 GN=UBB PE=4 SV=1	9PASE	4
64	39.74	tr|A0A218UIG2|A0A218UIG2_9PASE	Ubiquitin-40S ribosomal protein S27a OS=Lonchura striata domestica OX=299123 GN=RPS27A PE=4 SV=1	9PASE	4
64	34.83	tr|A0A1V4IG00|A0A1V4IG00_PATFA	Ubiquitin-40S ribosomal protein S27a OS=Patagioenas fasciata monilis OX=372326 GN=RPS27A PE=4 SV=1	PATFA	4
64	81.05	tr|A0A1L1RYF6|A0A1L1RYF6_CHICK	Polyubiquitin-B OS=Gallus gallus OX=9031 GN=UBB PE=4 SV=1	CHICK	4
64	80.52	tr|A0A1L1RWB4|A0A1L1RWB4_CHICK	Polyubiquitin-B OS=Gallus gallus OX=9031 GN=UBB PE=4 SV=1	CHICK	4
64	80.52	tr|A0A1L1RTJ9|A0A1L1RTJ9_CHICK	Uncharacterized protein OS=Gallus gallus OX=9031 GN=UBC PE=4 SV=1	CHICK	4
64	81.22	tr|A0A1L1RJ93|A0A1L1RJ93_CHICK	Polyubiquitin-B OS=Gallus gallus OX=9031 GN=UBB PE=4 SV=1	CHICK	4
64	74.7	tr|A0A1D5P6T4|A0A1D5P6T4_CHICK	Polyubiquitin-B OS=Gallus gallus OX=9031 GN=UBB PE=4 SV=1	CHICK	4
64	81.22	tr|A0A1D5P546|A0A1D5P546_CHICK	Uncharacterized protein OS=Gallus gallus OX=9031 GN=UBC PE=4 SV=1	CHICK	4
64	60.19	tr|A0A1D5NVA7|A0A1D5NVA7_CHICK	Uncharacterized protein OS=Gallus gallus OX=9031 GN=UBC PE=4 SV=1	CHICK	4
64	81.22	tr|A0A0A0AEJ7|A0A0A0AEJ7_CHAVO	Polyubiquitin-B OS=Charadrius vociferus OX=50402 GN=N301_15418 PE=4 SV=1	CHAVO	4
64	81.58	tr|A0A0A0A481|A0A0A0A481_CHAVO	Polyubiquitin-C (Fragment) OS=Charadrius vociferus OX=50402 GN=N301_08389 PE=4 SV=1	CHAVO	4
64	81.58	tr|A0A099ZFY2|A0A099ZFY2_TINGU	Polyubiquitin-C (Fragment) OS=Tinamus guttatus OX=94827 GN=N309_05665 PE=4 SV=1	TINGU	4
64	69.66	tr|A0A093Q9Z3|A0A093Q9Z3_9PASS	Polyubiquitin (Fragment) OS=Manacus vitellinus OX=328815 GN=N305_13689 PE=4 SV=1	9PASS	4
64	69.66	tr|A0A093PDK8|A0A093PDK8_PYGAD	Polyubiquitin (Fragment) OS=Pygoscelis adeliae OX=9238 GN=AS28_08318 PE=4 SV=1	PYGAD	4
64	63.27	tr|A0A093J371|A0A093J371_STRCA	Ubiquitin-60S ribosomal protein L40 (Fragment) OS=Struthio camelus australis OX=441894 GN=N308_03114 PE=4 SV=1	STRCA	4
64	69.66	tr|A0A093HMH5|A0A093HMH5_STRCA	Polyubiquitin (Fragment) OS=Struthio camelus australis OX=441894 GN=N308_07060 PE=4 SV=1	STRCA	4
64	50	tr|A0A093HE43|A0A093HE43_DRYPU	Polyubiquitin-C (Fragment) OS=Dryobates pubescens OX=118200 GN=N307_00856 PE=4 SV=1	DRYPU	4
64	53.79	tr|A0A093HCU4|A0A093HCU4_STRCA	Polyubiquitin (Fragment) OS=Struthio camelus australis OX=441894 GN=N308_04198 PE=4 SV=1	STRCA	4
64	39.49	tr|A0A093GH46|A0A093GH46_DRYPU	Ubiquitin-40S ribosomal protein S27a (Fragment) OS=Dryobates pubescens OX=118200 GN=N307_02227 PE=4 SV=1	DRYPU	4
64	81.22	tr|A0A093GGT8|A0A093GGT8_DRYPU	Polyubiquitin-B OS=Dryobates pubescens OX=118200 GN=N307_07331 PE=4 SV=1	DRYPU	4
64	76.07	tr|A0A093D566|A0A093D566_TAUER	Polyubiquitin-B (Fragment) OS=Tauraco erythrolophus OX=121530 GN=N340_04593 PE=4 SV=1	TAUER	4
64	77.5	tr|A0A091WVR2|A0A091WVR2_OPIHO	Ubiquitin-40S ribosomal protein S27a (Fragment) OS=Opisthocomus hoazin OX=30419 GN=N306_12067 PE=4 SV=1	OPIHO	4
64	72.09	tr|A0A091V1F5|A0A091V1F5_NIPNI	Ubiquitin-40S ribosomal protein S27a (Fragment) OS=Nipponia nippon OX=128390 GN=Y956_11586 PE=4 SV=1	NIPNI	4
64	81.58	tr|A0A091UPM7|A0A091UPM7_NIPNI	Polyubiquitin-C (Fragment) OS=Nipponia nippon OX=128390 GN=Y956_05938 PE=4 SV=1	NIPNI	4
64	38.75	tr|A0A091UN38|A0A091UN38_NIPNI	Ubiquitin-40S ribosomal protein S27a (Fragment) OS=Nipponia nippon OX=128390 GN=Y956_14505 PE=4 SV=1	NIPNI	4
64	77.5	tr|A0A091SSA0|A0A091SSA0_PELCR	Polyubiquitin (Fragment) OS=Pelecanus crispus OX=36300 GN=N334_09041 PE=4 SV=1	PELCR	4
64	69.66	tr|A0A091S470|A0A091S470_NESNO	Polyubiquitin (Fragment) OS=Nestor notabilis OX=176057 GN=N333_09347 PE=4 SV=1	NESNO	4
64	69.66	tr|A0A091QVC6|A0A091QVC6_9GRUI	Polyubiquitin (Fragment) OS=Mesitornis unicolor OX=54374 GN=N332_11991 PE=4 SV=1	9GRUI	4
64	77.42	tr|A0A091NUW1|A0A091NUW1_9PASS	Polyubiquitin-C (Fragment) OS=Acanthisitta chloris OX=57068 GN=N310_10243 PE=4 SV=1	9PASS	4
64	81.58	tr|A0A091NUB6|A0A091NUB6_HALAL	Ubiquitin-40S ribosomal protein S27a (Fragment) OS=Haliaeetus albicilla OX=8969 GN=N329_00792 PE=4 SV=1	HALAL	4
64	78.14	tr|A0A091LUS8|A0A091LUS8_CATAU	Polyubiquitin-B (Fragment) OS=Cathartes aura OX=43455 GN=N323_10599 PE=4 SV=1	CATAU	4
64	81.58	tr|A0A091LEZ2|A0A091LEZ2_CATAU	Polyubiquitin-C (Fragment) OS=Cathartes aura OX=43455 GN=N323_03538 PE=4 SV=1	CATAU	4
64	81.22	tr|A0A091KEV9|A0A091KEV9_9GRUI	Polyubiquitin-B OS=Chlamydotis macqueenii OX=187382 GN=N324_07151 PE=4 SV=1	9GRUI	4
64	81.58	tr|A0A091I7K1|A0A091I7K1_CALAN	Polyubiquitin-C (Fragment) OS=Calypte anna OX=9244 GN=N300_10229 PE=4 SV=1	CALAN	4
64	57.24	tr|A0A091I394|A0A091I394_CALAN	Polyubiquitin (Fragment) OS=Calypte anna OX=9244 GN=N300_03535 PE=4 SV=1	CALAN	4
64	38.75	tr|A0A091HZ70|A0A091HZ70_CALAN	Ubiquitin-40S ribosomal protein S27a (Fragment) OS=Calypte anna OX=9244 GN=N300_06258 PE=4 SV=1	CALAN	4
64	81.58	tr|A0A091HF71|A0A091HF71_BUCRH	Polyubiquitin-C (Fragment) OS=Buceros rhinoceros silvestris OX=175836 GN=N320_08870 PE=4 SV=1	BUCRH	4
64	69.66	tr|A0A091H709|A0A091H709_BUCRH	Polyubiquitin (Fragment) OS=Buceros rhinoceros silvestris OX=175836 GN=N320_08460 PE=4 SV=1	BUCRH	4
64	81.58	tr|A0A091FRX5|A0A091FRX5_9AVES	Polyubiquitin-C (Fragment) OS=Cuculus canorus OX=55661 GN=N303_02186 PE=4 SV=1	9AVES	4
64	69.66	tr|A0A091ELH1|A0A091ELH1_CORBR	Polyubiquitin (Fragment) OS=Corvus brachyrhynchos OX=85066 GN=N302_07742 PE=4 SV=1	CORBR	4
64	74.7	tr|A0A087RB55|A0A087RB55_APTFO	Ubiquitin-40S ribosomal protein S27a (Fragment) OS=Aptenodytes forsteri OX=9233 GN=AS27_00871 PE=4 SV=1	APTFO	4
64	76.07	tr|A0A087QZY9|A0A087QZY9_APTFO	Polyubiquitin-B (Fragment) OS=Aptenodytes forsteri OX=9233 GN=AS27_13468 PE=4 SV=1	APTFO	4
64	39.74	sp|P79781|RS27A_CHICK	Ubiquitin-40S ribosomal protein S27a OS=Gallus gallus OX=9031 GN=RPS27A PE=2 SV=3	CHICK	4
64	81.31	sp|P0CG62|UBB_CHICK	Polyubiquitin-B OS=Gallus gallus OX=9031 GN=UBB PE=2 SV=1	CHICK	4
64	39.74	tr|A0A2I0M9A1|A0A2I0M9A1_COLLI	Ribosomal protein S27a OS=Columba livia OX=8932 GN=RPS27A PE=4 SV=1	COLLI	4
64	86.11	tr|A0A094KN03|A0A094KN03_PODCR	Ubiquitin-40S ribosomal protein S27a (Fragment) OS=Podiceps cristatus OX=345573 GN=N338_10700 PE=4 SV=1	PODCR	4
64	16.15	tr|H0Z9N6|H0Z9N6_TAEGU	Uncharacterized protein OS=Taeniopygia guttata OX=59729 PE=4 SV=1	TAEGU	2
65	10.38	tr|U3JQ75|U3JQ75_FICAL	Uncharacterized protein OS=Ficedula albicollis OX=59894 PE=3 SV=1	FICAL	3
65	14.84	tr|A0A091IC67|A0A091IC67_CALAN	Trypsin (Fragment) OS=Calypte anna OX=9244 GN=N300_14100 PE=3 SV=1	CALAN	3
65	7.258	tr|G1NN41|G1NN41_MELGA	Uncharacterized protein OS=Meleagris gallopavo OX=9103 GN=LOC100544478 PE=3 SV=2	MELGA	2
65	10.84	tr|A0A218VDG9|A0A218VDG9_9PASE	Trypsin I-P1 OS=Lonchura striata domestica OX=299123 GN=TRY1 PE=3 SV=1	9PASE	3
65	11.89	tr|A0A091GYG9|A0A091GYG9_9AVES	Trypsin I-P1 (Fragment) OS=Cuculus canorus OX=55661 GN=N303_11805 PE=3 SV=1	9AVES	3
65	11.84	tr|A0A091ETW4|A0A091ETW4_CORBR	Trypsin (Fragment) OS=Corvus brachyrhynchos OX=85066 GN=N302_08936 PE=3 SV=1	CORBR	3
65	7.792	tr|Q6GYJ5|Q6GYJ5_STRCA	Pancreatic trypsinogen (Fragment) OS=Struthio camelus OX=8801 PE=2 SV=2	STRCA	2
65	7.258	tr|A2JDL7|A2JDL7_CHICK	Trypsinogen OS=Gallus gallus OX=9031 GN=LOC107054568 PE=3 SV=1	CHICK	2
65	7.258	tr|A0A226MF55|A0A226MF55_CALSU	Uncharacterized protein OS=Callipepla squamata OX=9009 GN=ASZ78_007868 PE=3 SV=1	CALSU	2
65	10.06	tr|A0A226MC16|A0A226MC16_CALSU	Uncharacterized protein (Fragment) OS=Callipepla squamata OX=9009 GN=ASZ78_013300 PE=3 SV=1	CALSU	2
65	7.258	tr|A0A1D5PN36|A0A1D5PN36_CHICK	Uncharacterized protein OS=Gallus gallus OX=9031 GN=LOC107054568 PE=3 SV=1	CHICK	2
65	7.258	tr|A0A1D5NXT3|A0A1D5NXT3_CHICK	Uncharacterized protein OS=Gallus gallus OX=9031 GN=LOC107054568 PE=3 SV=1	CHICK	2
65	7.258	tr|A0A0K2GVM2|A0A0K2GVM2_ANAPL	Trypsin-II OS=Anas platyrhynchos OX=8839 PE=2 SV=1	ANAPL	2
65	7.258	sp|Q90629|TRY3_CHICK	Trypsin II-P29 OS=Gallus gallus OX=9031 PE=2 SV=1	CHICK	2
65	10.99	tr|A0A0A0A8L5|A0A0A0A8L5_CHAVO	Trypsin (Fragment) OS=Charadrius vociferus OX=50402 GN=N301_03881 PE=3 SV=1	CHAVO	2
65	8.772	tr|A0A091QJZ8|A0A091QJZ8_HALAL	Trypsin I-P1 (Fragment) OS=Haliaeetus albicilla OX=8969 GN=N329_06799 PE=3 SV=1	HALAL	2
65	8.065	tr|U3I9W7|U3I9W7_ANAPL	Trypsin-I OS=Anas platyrhynchos OX=8839 GN=LOC101792988 PE=2 SV=1	ANAPL	2
65	8.658	tr|R0KWP6|R0KWP6_ANAPL	Trypsin I-P1 (Fragment) OS=Anas platyrhynchos OX=8839 GN=Anapl_18720 PE=3 SV=1	ANAPL	2
65	8.032	tr|H0ZSH7|H0ZSH7_TAEGU	Uncharacterized protein OS=Taeniopygia guttata OX=59729 GN=LOC100221157 PE=3 SV=1	TAEGU	2
65	8.772	tr|H0ZSH5|H0ZSH5_TAEGU	Uncharacterized protein OS=Taeniopygia guttata OX=59729 PE=3 SV=1	TAEGU	2
65	8.163	tr|A0A2I0U3S4|A0A2I0U3S4_LIMLA	Trypsin i-p1-like OS=Limosa lapponica baueri OX=1758121 GN=llap_8970 PE=3 SV=1	LIMLA	2
65	4.198	tr|A0A1D5PV11|A0A1D5PV11_CHICK	Uncharacterized protein OS=Gallus gallus OX=9031 GN=PRSS3 PE=3 SV=1	CHICK	1
65	4.198	tr|A0A1D5PHH5|A0A1D5PHH5_CHICK	Uncharacterized protein OS=Gallus gallus OX=9031 GN=PRSS1 PE=3 SV=1	CHICK	1
65	10.53	tr|A0A093TL88|A0A093TL88_PHACA	Trypsin I-P1 (Fragment) OS=Phalacrocorax carbo OX=9209 GN=N336_03440 PE=3 SV=1	PHACA	2
65	8.772	tr|A0A093N979|A0A093N979_PYGAD	Trypsin I-P1 (Fragment) OS=Pygoscelis adeliae OX=9238 GN=AS28_01366 PE=3 SV=1	PYGAD	2
65	10.99	tr|A0A093E781|A0A093E781_TAUER	Trypsin I-P1 (Fragment) OS=Tauraco erythrolophus OX=121530 GN=N340_07793 PE=3 SV=1	TAUER	2
65	8.811	tr|A0A093BW07|A0A093BW07_TAUER	Trypsin I-P1 (Fragment) OS=Tauraco erythrolophus OX=121530 GN=N340_10064 PE=3 SV=1	TAUER	2
65	12.58	tr|A0A091TBB1|A0A091TBB1_PHALP	Trypsin I-P1 (Fragment) OS=Phaethon lepturus OX=97097 GN=N335_12557 PE=3 SV=1	PHALP	2
65	8.772	tr|A0A091T9D9|A0A091T9D9_PHALP	Trypsin I-P1 (Fragment) OS=Phaethon lepturus OX=97097 GN=N335_09053 PE=3 SV=1	PHALP	2
65	8.772	tr|A0A091NPJ4|A0A091NPJ4_APAVI	Trypsin I-P1 (Fragment) OS=Apaloderma vittatum OX=57397 GN=N311_00669 PE=3 SV=1	APAVI	2
65	4.435	tr|F1N9P4|F1N9P4_CHICK	Uncharacterized protein OS=Gallus gallus OX=9031 GN=PRSS1 PE=3 SV=3	CHICK	1
65	4.435	tr|F1N9P3|F1N9P3_CHICK	Uncharacterized protein OS=Gallus gallus OX=9031 GN=PRSS1 PE=3 SV=3	CHICK	1
65	4.721	tr|A0A2P4SI13|A0A2P4SI13_BAMTH	Uncharacterized protein (Fragment) OS=Bambusicola thoracicus OX=9083 GN=CIB84_012495 PE=3 SV=1	BAMTH	1
65	4.074	tr|A0A226NUD0|A0A226NUD0_COLVI	Uncharacterized protein (Fragment) OS=Colinus virginianus OX=9014 GN=H355_002148 PE=3 SV=1	COLVI	1
65	4.074	tr|A0A226MF79|A0A226MF79_CALSU	Uncharacterized protein (Fragment) OS=Callipepla squamata OX=9009 GN=ASZ78_007866 PE=3 SV=1	CALSU	1
65	5.023	tr|A0A1D5PZT1|A0A1D5PZT1_CHICK	Uncharacterized protein OS=Gallus gallus OX=9031 PE=3 SV=1	CHICK	1
65	4.435	tr|A0A1D5PZN9|A0A1D5PZN9_CHICK	Uncharacterized protein OS=Gallus gallus OX=9031 GN=PRSS3 PE=3 SV=1	CHICK	1
65	4.435	tr|A0A1D5PWS9|A0A1D5PWS9_CHICK	Uncharacterized protein OS=Gallus gallus OX=9031 GN=TRY1P1L3 PE=3 SV=1	CHICK	1
65	4.435	tr|A0A1D5PTV3|A0A1D5PTV3_CHICK	Uncharacterized protein OS=Gallus gallus OX=9031 GN=TRY1P1L2 PE=3 SV=1	CHICK	1
65	4.435	tr|A0A1D5PQT1|A0A1D5PQT1_CHICK	Uncharacterized protein OS=Gallus gallus OX=9031 PE=3 SV=1	CHICK	1
65	4.453	tr|A0A1D5PJ80|A0A1D5PJ80_CHICK	Uncharacterized protein OS=Gallus gallus OX=9031 GN=TRY1P1L4 PE=3 SV=1	CHICK	1
65	4.435	tr|A0A1D5P8C8|A0A1D5P8C8_CHICK	Uncharacterized protein OS=Gallus gallus OX=9031 GN=TRY1P1L1 PE=3 SV=1	CHICK	1
65	4.825	tr|A0A091X9I0|A0A091X9I0_OPIHO	Trypsin I-P1 (Fragment) OS=Opisthocomus hoazin OX=30419 GN=N306_01782 PE=3 SV=1	OPIHO	1
65	4.435	sp|Q90628|TRY2_CHICK	Trypsin I-P38 OS=Gallus gallus OX=9031 PE=2 SV=1	CHICK	1
65	4.435	sp|Q90627|TRY1_CHICK	Trypsin I-P1 OS=Gallus gallus OX=9031 PE=2 SV=1	CHICK	1
65	9.04	tr|A0A2I0LGB4|A0A2I0LGB4_COLLI	Trypsin (Fragment) OS=Columba livia OX=8932 GN=A306_00015345 PE=4 SV=1	COLLI	2
65	1.165	RRRRRtr|A0A2I0LMF4|A0A2I0LMF4_COLLI	REVERSED ATP-dependent DNA helicase OS=Columba livia OX=8932 GN=A306_00013159 PE=3 SV=1	COLLI	1
65	5.385	tr|A0A2P4S5K3|A0A2P4S5K3_BAMTH	Uncharacterized protein (Fragment) OS=Bambusicola thoracicus OX=9083 GN=CIB84_016864 PE=4 SV=1	BAMTH	1
65	4.094	tr|A0A2P4S4T5|A0A2P4S4T5_BAMTH	Uncharacterized protein (Fragment) OS=Bambusicola thoracicus OX=9083 GN=CIB84_017122 PE=4 SV=1	BAMTH	1
65	6.195	tr|A0A2P4S3H6|A0A2P4S3H6_BAMTH	Uncharacterized protein OS=Bambusicola thoracicus OX=9083 GN=CIB84_017614 PE=4 SV=1	BAMTH	1
66	16.8	tr|Q6QWE7|Q6QWE7_CHICK	Adiponectin OS=Gallus gallus OX=9031 GN=ADIPOQ PE=2 SV=1	CHICK	5
66	16.8	tr|F1NRD4|F1NRD4_CHICK	Uncharacterized protein OS=Gallus gallus OX=9031 GN=ADIPOQ PE=4 SV=1	CHICK	5
66	16.8	tr|Q4VKW2|Q4VKW2_CHICK	Adiponectin OS=Gallus gallus OX=9031 PE=2 SV=1	CHICK	5
66	13.17	tr|A0A093QVW5|A0A093QVW5_PYGAD	Adiponectin (Fragment) OS=Pygoscelis adeliae OX=9238 GN=AS28_11980 PE=4 SV=1	PYGAD	3
66	13.17	tr|A0A087RBS2|A0A087RBS2_APTFO	Adiponectin (Fragment) OS=Aptenodytes forsteri OX=9233 GN=AS27_07685 PE=4 SV=1	APTFO	3
66	11.11	tr|A0A1V4K457|A0A1V4K457_PATFA	Adiponectin OS=Patagioenas fasciata monilis OX=372326 GN=ADIPOQ PE=4 SV=1	PATFA	3
66	13.17	tr|A0A094MQC7|A0A094MQC7_ANTCR	Adiponectin (Fragment) OS=Antrostomus carolinensis OX=279965 GN=N321_08616 PE=4 SV=1	ANTCR	3
66	13.33	tr|A0A093R0E7|A0A093R0E7_PHACA	Adiponectin (Fragment) OS=Phalacrocorax carbo OX=9209 GN=N336_05065 PE=4 SV=1	PHACA	3
66	13.28	tr|A0A093GJZ9|A0A093GJZ9_DRYPU	Adiponectin (Fragment) OS=Dryobates pubescens OX=118200 GN=N307_06223 PE=4 SV=1	DRYPU	3
66	13.28	tr|A0A093EZM0|A0A093EZM0_TYTAL	Adiponectin (Fragment) OS=Tyto alba OX=56313 GN=N341_02683 PE=4 SV=1	TYTAL	3
66	13.17	tr|A0A093DQV3|A0A093DQV3_9AVES	Adiponectin (Fragment) OS=Pterocles gutturalis OX=240206 GN=N339_01160 PE=4 SV=1	9AVES	3
66	13.28	tr|U3J1G3|U3J1G3_ANAPL	Adiponectin, C1Q and collagen domain containing OS=Anas platyrhynchos OX=8839 GN=ADIPOQ PE=4 SV=1	ANAPL	3
66	14.16	tr|R0KND2|R0KND2_ANAPL	Adiponectin (Fragment) OS=Anas platyrhynchos OX=8839 GN=Anapl_14762 PE=4 SV=1	ANAPL	3
66	13.06	tr|Q06XU3|Q06XU3_ANAPL	Adiponectin OS=Anas platyrhynchos OX=8839 GN=adp PE=4 SV=1	ANAPL	3
66	13.06	tr|A0A2I0LW41|A0A2I0LW41_COLLI	Adiponectin, C1Q and collagen domain containing OS=Columba livia OX=8932 GN=ADIPOQ PE=4 SV=1	COLLI	3
66	12.85	tr|A0A091QTV9|A0A091QTV9_MERNU	Adiponectin (Fragment) OS=Merops nubicus OX=57421 GN=N331_04881 PE=4 SV=1	MERNU	3
66	13.06	tr|A0A091JI93|A0A091JI93_EGRGA	Adiponectin OS=Egretta garzetta OX=188379 GN=Z169_02933 PE=4 SV=1	EGRGA	3
66	13.39	tr|A0A087VNA2|A0A087VNA2_BALRE	Adiponectin (Fragment) OS=Balearica regulorum gibbericeps OX=100784 GN=N312_08432 PE=4 SV=1	BALRE	3
66	13.06	tr|D2KNA1|D2KNA1_ANAPL	Adiponectin OS=Anas platyrhynchos OX=8839 PE=2 SV=1	ANAPL	3
66	13.06	tr|D0ESZ8|D0ESZ8_CAIMO	Adiponectin OS=Cairina moschata OX=8855 PE=4 SV=1	CAIMO	3
66	13.06	tr|B1PBU4|B1PBU4_9AVES	Adiponectin OS=Anser anser OX=8843 GN=adp PE=4 SV=1	9AVES	3
66	13.01	tr|A0A2P4T0A5|A0A2P4T0A5_BAMTH	Uncharacterized protein OS=Bambusicola thoracicus OX=9083 GN=CIB84_006480 PE=4 SV=1	BAMTH	3
66	13.06	tr|A0A0K0MCW0|A0A0K0MCW0_ANSCY	Adiponectin OS=Anser cygnoid OX=8845 PE=2 SV=1	ANSCY	3
66	14.75	tr|A0A091VZV9|A0A091VZV9_OPIHO	Adiponectin (Fragment) OS=Opisthocomus hoazin OX=30419 GN=N306_07687 PE=4 SV=1	OPIHO	3
66	13.06	tr|A0A091K415|A0A091K415_COLST	Adiponectin OS=Colius striatus OX=57412 GN=N325_02516 PE=4 SV=1	COLST	3
66	13.17	tr|A0A091H856|A0A091H856_BUCRH	Adiponectin (Fragment) OS=Buceros rhinoceros silvestris OX=175836 GN=N320_02206 PE=4 SV=1	BUCRH	3
66	7.774	tr|A0A218UV77|A0A218UV77_9PASE	Adiponectin OS=Lonchura striata domestica OX=299123 GN=ADIPOQ PE=4 SV=1	9PASE	2
66	8.98	tr|H0Z4X0|H0Z4X0_TAEGU	Uncharacterized protein OS=Taeniopygia guttata OX=59729 GN=ADIPOQ PE=4 SV=1	TAEGU	2
66	9.053	tr|A0A091VUT4|A0A091VUT4_NIPNI	Adiponectin (Fragment) OS=Nipponia nippon OX=128390 GN=Y956_01624 PE=4 SV=1	NIPNI	2
66	8.98	tr|A0A091N196|A0A091N196_9PASS	Adiponectin OS=Acanthisitta chloris OX=57068 GN=N310_08988 PE=4 SV=1	9PASS	2
66	8.943	tr|U3JN22|U3JN22_FICAL	Uncharacterized protein OS=Ficedula albicollis OX=59894 PE=4 SV=1	FICAL	2
66	9.016	tr|G1MY58|G1MY58_MELGA	Adiponectin, C1Q and collagen domain containing OS=Meleagris gallopavo OX=9103 GN=ADIPOQ PE=4 SV=2	MELGA	2
66	8.148	tr|A0A226MU44|A0A226MU44_CALSU	Uncharacterized protein OS=Callipepla squamata OX=9009 GN=ASZ78_003627 PE=4 SV=1	CALSU	2
66	14.77	tr|A0A226PTS9|A0A226PTS9_COLVI	Uncharacterized protein OS=Colinus virginianus OX=9014 GN=H355_006360 PE=4 SV=1	COLVI	2
66	8.98	tr|A0A091F2A2|A0A091F2A2_CORBR	Adiponectin OS=Corvus brachyrhynchos OX=85066 GN=N302_05996 PE=4 SV=1	CORBR	2
66	8.98	tr|A0A2I0TR56|A0A2I0TR56_LIMLA	Adiponectin OS=Limosa lapponica baueri OX=1758121 GN=llap_13416 PE=4 SV=1	LIMLA	2
66	9.053	tr|A0A0A0A5E3|A0A0A0A5E3_CHAVO	Adiponectin (Fragment) OS=Charadrius vociferus OX=50402 GN=N301_13926 PE=4 SV=1	CHAVO	2
66	10.73	tr|A0A093HE71|A0A093HE71_STRCA	Adiponectin (Fragment) OS=Struthio camelus australis OX=441894 GN=N308_10899 PE=4 SV=1	STRCA	2
66	8.98	tr|A0A091L632|A0A091L632_9GRUI	Adiponectin OS=Chlamydotis macqueenii OX=187382 GN=N324_06206 PE=4 SV=1	9GRUI	2
66	4.898	tr|H9NA73|H9NA73_DRONO	Adiponectin OS=Dromaius novaehollandiae OX=8790 PE=2 SV=1	DRONO	1
66	5.042	tr|A0A091IFM5|A0A091IFM5_CALAN	Adiponectin (Fragment) OS=Calypte anna OX=9244 GN=N300_10426 PE=4 SV=1	CALAN	1
66	5.882	tr|A0A099ZV78|A0A099ZV78_TINGU	Adiponectin (Fragment) OS=Tinamus guttatus OX=94827 GN=N309_06227 PE=4 SV=1	TINGU	1
67	9.859	tr|A0A093J620|A0A093J620_FULGA	Keratin, type II cytoskeletal 75 (Fragment) OS=Fulmarus glacialis OX=30455 GN=N327_00680 PE=3 SV=1	FULGA	6
68	1.698	tr|A0A0A0AG33|A0A0A0AG33_CHAVO	Glycogen debranching enzyme OS=Charadrius vociferus OX=50402 GN=N301_03497 PE=4 SV=1	CHAVO	3
68	1.693	tr|G1N5J6|G1N5J6_MELGA	Amylo-alpha-1, 6-glucosidase, 4-alpha-glucanotransferase OS=Meleagris gallopavo OX=9103 GN=AGL PE=4 SV=2	MELGA	3
68	1.699	tr|F1NX83|F1NX83_CHICK	Uncharacterized protein OS=Gallus gallus OX=9031 GN=AGL PE=4 SV=2	CHICK	3
68	2.068	tr|A0A2P4TF43|A0A2P4TF43_BAMTH	Uncharacterized protein OS=Bambusicola thoracicus OX=9083 GN=CIB84_001255 PE=4 SV=1	BAMTH	3
68	1.715	tr|A0A2I0ME23|A0A2I0ME23_COLLI	Amylo-alpha-1, 6-glucosidase, 4-alpha-glucanotransferase, transcript variant X2 OS=Columba livia OX=8932 GN=AGL PE=4 SV=1	COLLI	3
68	1.715	tr|A0A2I0ME17|A0A2I0ME17_COLLI	Amylo-alpha-1, 6-glucosidase, 4-alpha-glucanotransferase, transcript variant X1 OS=Columba livia OX=8932 GN=AGL PE=4 SV=1	COLLI	3
68	1.66	tr|A0A1V4K064|A0A1V4K064_PATFA	Glycogen debranching enzyme isoform C OS=Patagioenas fasciata monilis OX=372326 GN=AGL PE=4 SV=1	PATFA	3
68	1.699	tr|A0A1V4JYV5|A0A1V4JYV5_PATFA	Glycogen debranching enzyme isoform A OS=Patagioenas fasciata monilis OX=372326 GN=AGL PE=4 SV=1	PATFA	3
68	1.699	tr|A0A1V4JYL5|A0A1V4JYL5_PATFA	Glycogen debranching enzyme isoform B OS=Patagioenas fasciata monilis OX=372326 GN=AGL PE=4 SV=1	PATFA	3
68	1.699	tr|A0A1D5PF87|A0A1D5PF87_CHICK	Uncharacterized protein OS=Gallus gallus OX=9031 GN=AGL PE=4 SV=1	CHICK	3
68	1.729	tr|A0A091VAU0|A0A091VAU0_NIPNI	Glycogen debranching enzyme (Fragment) OS=Nipponia nippon OX=128390 GN=Y956_14057 PE=4 SV=1	NIPNI	3
68	1.729	tr|A0A091UFK0|A0A091UFK0_PHORB	Glycogen debranching enzyme (Fragment) OS=Phoenicopterus ruber ruber OX=9218 GN=N337_11390 PE=4 SV=1	PHORB	3
68	1.729	tr|A0A091MDQ5|A0A091MDQ5_CARIC	Glycogen debranching enzyme (Fragment) OS=Cariama cristata OX=54380 GN=N322_05226 PE=4 SV=1	CARIC	3
68	1.729	tr|A0A091LLM9|A0A091LLM9_CATAU	Glycogen debranching enzyme (Fragment) OS=Cathartes aura OX=43455 GN=N323_10930 PE=4 SV=1	CATAU	3
68	1.729	tr|A0A091KUT8|A0A091KUT8_9GRUI	Glycogen debranching enzyme (Fragment) OS=Chlamydotis macqueenii OX=187382 GN=N324_06203 PE=4 SV=1	9GRUI	3
68	1.729	tr|A0A091KHC9|A0A091KHC9_EGRGA	Glycogen debranching enzyme (Fragment) OS=Egretta garzetta OX=188379 GN=Z169_02311 PE=4 SV=1	EGRGA	3
68	1.72	tr|A0A091HRX4|A0A091HRX4_CALAN	Glycogen debranching enzyme (Fragment) OS=Calypte anna OX=9244 GN=N300_00907 PE=4 SV=1	CALAN	3
68	1.729	tr|A0A091GQE9|A0A091GQE9_BUCRH	Glycogen debranching enzyme (Fragment) OS=Buceros rhinoceros silvestris OX=175836 GN=N320_08215 PE=4 SV=1	BUCRH	3
68	1.729	tr|A0A093LME3|A0A093LME3_FULGA	Glycogen debranching enzyme (Fragment) OS=Fulmarus glacialis OX=30455 GN=N327_08251 PE=4 SV=1	FULGA	3
68	1.729	tr|A0A091QG56|A0A091QG56_MERNU	Glycogen debranching enzyme (Fragment) OS=Merops nubicus OX=57421 GN=N331_08060 PE=4 SV=1	MERNU	3
68	1.132	tr|A0A093J624|A0A093J624_EURHL	Glycogen debranching enzyme (Fragment) OS=Eurypyga helias OX=54383 GN=N326_08245 PE=4 SV=1	EURHL	2
68	1.132	tr|A0A091G6W5|A0A091G6W5_9AVES	Glycogen debranching enzyme (Fragment) OS=Cuculus canorus OX=55661 GN=N303_13320 PE=4 SV=1	9AVES	2
68	1.427	tr|A0A226PQ18|A0A226PQ18_COLVI	Uncharacterized protein OS=Colinus virginianus OX=9014 GN=H355_004405 PE=4 SV=1	COLVI	2
68	1.109	tr|A0A093PRZ8|A0A093PRZ8_9PASS	Glycogen debranching enzyme OS=Manacus vitellinus OX=328815 GN=N305_02670 PE=4 SV=1	9PASS	2
68	1.111	tr|U3JI98|U3JI98_FICAL	Uncharacterized protein OS=Ficedula albicollis OX=59894 GN=AGL PE=4 SV=1	FICAL	2
68	1.111	tr|A0A218VEA5|A0A218VEA5_9PASE	Glycogen debranching enzyme OS=Lonchura striata domestica OX=299123 GN=AGL PE=4 SV=1	9PASE	2
68	1.111	tr|A0A0Q3LTJ5|A0A0Q3LTJ5_AMAAE	Glycogen debranching enzyme OS=Amazona aestiva OX=12930 GN=AAES_164704 PE=4 SV=1	AMAAE	2
68	1.121	tr|A0A091EIV1|A0A091EIV1_CORBR	Glycogen debranching enzyme OS=Corvus brachyrhynchos OX=85066 GN=N302_00617 PE=4 SV=1	CORBR	2
68	1.111	tr|H0Z4Q4|H0Z4Q4_TAEGU	Uncharacterized protein OS=Taeniopygia guttata OX=59729 GN=AGL PE=4 SV=1	TAEGU	2
68	1.13	tr|A0A093CNC6|A0A093CNC6_TAUER	Glycogen debranching enzyme (Fragment) OS=Tauraco erythrolophus OX=121530 GN=N340_03069 PE=4 SV=1	TAUER	2
68	1.13	tr|A0A091NKW9|A0A091NKW9_APAVI	Glycogen debranching enzyme (Fragment) OS=Apaloderma vittatum OX=57397 GN=N311_08611 PE=4 SV=1	APAVI	2
68	1.13	tr|A0A087QMK8|A0A087QMK8_APTFO	Glycogen debranching enzyme (Fragment) OS=Aptenodytes forsteri OX=9233 GN=AS27_06075 PE=4 SV=1	APTFO	2
68	1.296	tr|U3J1L9|U3J1L9_ANAPL	Amylo-alpha-1, 6-glucosidase, 4-alpha-glucanotransferase OS=Anas platyrhynchos OX=8839 GN=AGL PE=4 SV=1	ANAPL	2
68	1.13	tr|R0JWJ4|R0JWJ4_ANAPL	Glycogen debranching enzyme (Fragment) OS=Anas platyrhynchos OX=8839 GN=Anapl_05994 PE=4 SV=1	ANAPL	2
68	1.13	tr|A0A093NPU6|A0A093NPU6_PYGAD	Glycogen debranching enzyme (Fragment) OS=Pygoscelis adeliae OX=9238 GN=AS28_00190 PE=4 SV=1	PYGAD	2
68	1.134	tr|A0A093EJE1|A0A093EJE1_TYTAL	Glycogen debranching enzyme (Fragment) OS=Tyto alba OX=56313 GN=N341_04673 PE=4 SV=1	TYTAL	2
68	1.13	tr|A0A091P1S7|A0A091P1S7_HALAL	Glycogen debranching enzyme (Fragment) OS=Haliaeetus albicilla OX=8969 GN=N329_10863 PE=4 SV=1	HALAL	2
68	1.13	tr|A0A093CQ14|A0A093CQ14_9AVES	Glycogen debranching enzyme (Fragment) OS=Pterocles gutturalis OX=240206 GN=N339_04077 PE=4 SV=1	9AVES	2
68	1.13	tr|A0A091TI76|A0A091TI76_PHALP	Glycogen debranching enzyme (Fragment) OS=Phaethon lepturus OX=97097 GN=N335_08510 PE=4 SV=1	PHALP	2
68	1.868	tr|A0A091RCN7|A0A091RCN7_9GRUI	Glycogen debranching enzyme (Fragment) OS=Mesitornis unicolor OX=54374 GN=N332_06966 PE=4 SV=1	9GRUI	2
69	10.27	tr|H9H1S2|H9H1S2_MELGA	Glycerol-3-phosphate dehydrogenase 1 OS=Meleagris gallopavo OX=9103 GN=GPD1 PE=4 SV=1	MELGA	2
69	5.775	tr|A0A2P4TBP9|A0A2P4TBP9_BAMTH	Glycerol-3-phosphate dehydrogenase [NAD(+)] (Fragment) OS=Bambusicola thoracicus OX=9083 GN=CIB84_002475 PE=3 SV=1	NAD(+)	2
69	6.09	tr|A0A226MMK9|A0A226MMK9_CALSU	Glycerol-3-phosphate dehydrogenase [NAD(+)] OS=Callipepla squamata OX=9009 GN=ASZ78_008797 PE=3 SV=1	NAD(+)	2
69	5.367	tr|A0A1D5PA73|A0A1D5PA73_CHICK	Glycerol-3-phosphate dehydrogenase [NAD(+)] OS=Gallus gallus OX=9031 GN=ASIC1 PE=3 SV=1	NAD(+)	2
69	5.444	tr|A0A1D5P1Y7|A0A1D5P1Y7_CHICK	Glycerol-3-phosphate dehydrogenase [NAD(+)] OS=Gallus gallus OX=9031 GN=ASIC1 PE=3 SV=1	NAD(+)	2
69	4.977	tr|A0A091MYY7|A0A091MYY7_CARIC	Glycerol-3-phosphate dehydrogenase [NAD(+)] (Fragment) OS=Cariama cristata OX=54380 GN=N322_09219 PE=3 SV=1	NAD(+)	1
70	5.124	tr|A0A093PPU2|A0A093PPU2_9PASS	Phosphoglucomutase-1 (Fragment) OS=Manacus vitellinus OX=328815 GN=N305_05300 PE=3 SV=1	9PASS	3
70	4.809	tr|Q2UZR2|Q2UZR2_CHICK	Phosphoglucomutase 1 OS=Gallus gallus OX=9031 PE=2 SV=1	CHICK	3
70	5.052	tr|G1NGV6|G1NGV6_MELGA	Uncharacterized protein OS=Meleagris gallopavo OX=9103 GN=PGM1 PE=3 SV=2	MELGA	3
70	5.16	tr|F1NN63|F1NN63_CHICK	Uncharacterized protein OS=Gallus gallus OX=9031 GN=PGM1 PE=3 SV=2	CHICK	3
70	5.16	tr|A0A2P4TDJ5|A0A2P4TDJ5_BAMTH	Uncharacterized protein OS=Bambusicola thoracicus OX=9083 GN=CIB84_001812 PE=3 SV=1	BAMTH	3
70	5.244	tr|A0A2I0MBU1|A0A2I0MBU1_COLLI	Phosphoglucomutase 1 (Fragment) OS=Columba livia OX=8932 GN=PGM1 PE=3 SV=1	COLLI	3
70	5.16	tr|A0A226PRN3|A0A226PRN3_COLVI	Uncharacterized protein OS=Colinus virginianus OX=9014 GN=H355_009031 PE=3 SV=1	COLVI	3
70	5.16	tr|A0A226NGV3|A0A226NGV3_CALSU	Uncharacterized protein OS=Callipepla squamata OX=9009 GN=ASZ78_013899 PE=3 SV=1	CALSU	3
70	5.16	tr|A0A218UHL3|A0A218UHL3_9PASE	Phosphoglucomutase-1 OS=Lonchura striata domestica OX=299123 GN=PGM1 PE=3 SV=1	9PASE	3
70	5.16	tr|A0A1V4JXP3|A0A1V4JXP3_PATFA	Phosphoglucomutase-1 OS=Patagioenas fasciata monilis OX=372326 GN=PGM1 PE=3 SV=1	PATFA	3
70	4.817	tr|A0A1L1RR19|A0A1L1RR19_CHICK	Uncharacterized protein OS=Gallus gallus OX=9031 GN=PGM1 PE=4 SV=1	CHICK	3
70	5.124	tr|H0ZI36|H0ZI36_TAEGU	Uncharacterized protein OS=Taeniopygia guttata OX=59729 GN=PGM1 PE=3 SV=1	TAEGU	3
70	5.302	tr|A0A1D5PUY7|A0A1D5PUY7_CHICK	Uncharacterized protein OS=Gallus gallus OX=9031 GN=PGM1 PE=3 SV=1	CHICK	3
70	3.571	tr|A0A091HKC1|A0A091HKC1_CALAN	Phosphoglucomutase-1 (Fragment) OS=Calypte anna OX=9244 GN=N300_00638 PE=3 SV=1	CALAN	2
70	3.46	tr|A0A091NS24|A0A091NS24_APAVI	Phosphoglucomutase-1 (Fragment) OS=Apaloderma vittatum OX=57397 GN=N311_07802 PE=3 SV=1	APAVI	2
70	3.082	tr|A0A0Q3U3T0|A0A0Q3U3T0_AMAAE	Phosphoglucomutase-1 OS=Amazona aestiva OX=12930 GN=AAES_05048 PE=4 SV=1	AMAAE	2
70	3.578	tr|A0A099ZNV6|A0A099ZNV6_TINGU	Phosphoglucomutase-1 (Fragment) OS=Tinamus guttatus OX=94827 GN=N309_10417 PE=3 SV=1	TINGU	2
70	3.552	tr|A0A093NHA6|A0A093NHA6_PYGAD	Phosphoglucomutase-1 (Fragment) OS=Pygoscelis adeliae OX=9238 GN=AS28_04167 PE=3 SV=1	PYGAD	2
70	3.552	tr|A0A091R363|A0A091R363_MERNU	Phosphoglucomutase-1 (Fragment) OS=Merops nubicus OX=57421 GN=N331_02255 PE=3 SV=1	MERNU	2
70	3.552	tr|A0A091M2D2|A0A091M2D2_CARIC	Phosphoglucomutase-1 (Fragment) OS=Cariama cristata OX=54380 GN=N322_08098 PE=3 SV=1	CARIC	2
70	3.552	tr|A0A091HI76|A0A091HI76_BUCRH	Phosphoglucomutase-1 (Fragment) OS=Buceros rhinoceros silvestris OX=175836 GN=N320_03940 PE=3 SV=1	BUCRH	2
70	3.552	tr|A0A091E8Z8|A0A091E8Z8_CORBR	Phosphoglucomutase-1 (Fragment) OS=Corvus brachyrhynchos OX=85066 GN=N302_07520 PE=3 SV=1	CORBR	2
70	3.552	tr|A0A087RHY3|A0A087RHY3_APTFO	Phosphoglucomutase-1 (Fragment) OS=Aptenodytes forsteri OX=9233 GN=AS27_01077 PE=3 SV=1	APTFO	2
70	3.534	tr|U3J383|U3J383_ANAPL	Uncharacterized protein OS=Anas platyrhynchos OX=8839 GN=PGM1 PE=3 SV=1	ANAPL	2
70	3.552	tr|A0A0A0AGB2|A0A0A0AGB2_CHAVO	Phosphoglucomutase-1 (Fragment) OS=Charadrius vociferus OX=50402 GN=N301_10351 PE=3 SV=1	CHAVO	2
70	3.552	tr|A0A094KXN4|A0A094KXN4_ANTCR	Phosphoglucomutase-1 (Fragment) OS=Antrostomus carolinensis OX=279965 GN=N321_01555 PE=3 SV=1	ANTCR	2
70	3.552	tr|A0A093IKK1|A0A093IKK1_FULGA	Phosphoglucomutase-1 (Fragment) OS=Fulmarus glacialis OX=30455 GN=N327_05029 PE=3 SV=1	FULGA	2
70	3.552	tr|A0A093IDG1|A0A093IDG1_EURHL	Phosphoglucomutase-1 (Fragment) OS=Eurypyga helias OX=54383 GN=N326_08056 PE=3 SV=1	EURHL	2
70	3.552	tr|A0A093GVR6|A0A093GVR6_STRCA	Phosphoglucomutase-1 (Fragment) OS=Struthio camelus australis OX=441894 GN=N308_07995 PE=3 SV=1	STRCA	2
70	3.515	tr|A0A093G6X9|A0A093G6X9_DRYPU	Phosphoglucomutase-1 (Fragment) OS=Dryobates pubescens OX=118200 GN=N307_11817 PE=3 SV=1	DRYPU	2
70	3.552	tr|A0A093F7S3|A0A093F7S3_GAVST	Phosphoglucomutase-1 (Fragment) OS=Gavia stellata OX=37040 GN=N328_08243 PE=3 SV=1	GAVST	2
70	3.552	tr|A0A093D2E9|A0A093D2E9_TAUER	Phosphoglucomutase-1 (Fragment) OS=Tauraco erythrolophus OX=121530 GN=N340_03516 PE=3 SV=1	TAUER	2
70	3.552	tr|A0A091UVN7|A0A091UVN7_NIPNI	Phosphoglucomutase-1 (Fragment) OS=Nipponia nippon OX=128390 GN=Y956_08811 PE=3 SV=1	NIPNI	2
70	3.552	tr|A0A091UJJ9|A0A091UJJ9_PHORB	Phosphoglucomutase-1 (Fragment) OS=Phoenicopterus ruber ruber OX=9218 GN=N337_06656 PE=3 SV=1	PHORB	2
70	3.552	tr|A0A091TLK5|A0A091TLK5_PHALP	Phosphoglucomutase-1 (Fragment) OS=Phaethon lepturus OX=97097 GN=N335_12297 PE=3 SV=1	PHALP	2
70	3.552	tr|A0A091T0Y5|A0A091T0Y5_PELCR	Phosphoglucomutase-1 (Fragment) OS=Pelecanus crispus OX=36300 GN=N334_04125 PE=3 SV=1	PELCR	2
70	3.552	tr|A0A091QT56|A0A091QT56_9GRUI	Phosphoglucomutase-1 (Fragment) OS=Mesitornis unicolor OX=54374 GN=N332_10808 PE=3 SV=1	9GRUI	2
70	3.552	tr|A0A091Q814|A0A091Q814_LEPDC	Phosphoglucomutase-1 (Fragment) OS=Leptosomus discolor OX=188344 GN=N330_09545 PE=3 SV=1	LEPDC	2
70	3.552	tr|A0A091PFR0|A0A091PFR0_HALAL	Phosphoglucomutase-1 (Fragment) OS=Haliaeetus albicilla OX=8969 GN=N329_01558 PE=3 SV=1	HALAL	2
70	3.578	tr|A0A091MJC0|A0A091MJC0_9PASS	Phosphoglucomutase-1 (Fragment) OS=Acanthisitta chloris OX=57068 GN=N310_08457 PE=3 SV=1	9PASS	2
70	3.578	tr|A0A091K7M8|A0A091K7M8_COLST	Phosphoglucomutase-1 (Fragment) OS=Colius striatus OX=57412 GN=N325_06010 PE=3 SV=1	COLST	2
70	3.552	tr|A0A091IYH5|A0A091IYH5_EGRGA	Phosphoglucomutase-1 (Fragment) OS=Egretta garzetta OX=188379 GN=Z169_03022 PE=3 SV=1	EGRGA	2
70	3.552	tr|A0A091GLR1|A0A091GLR1_9AVES	Phosphoglucomutase-1 (Fragment) OS=Cuculus canorus OX=55661 GN=N303_09434 PE=3 SV=1	9AVES	2
70	2.902	tr|A0A091RZR5|A0A091RZR5_NESNO	Phosphoglucomutase-1 (Fragment) OS=Nestor notabilis OX=176057 GN=N333_08758 PE=4 SV=1	NESNO	1
70	1.968	tr|A0A094KQ42|A0A094KQ42_PODCR	Phosphoglucomutase-1 (Fragment) OS=Podiceps cristatus OX=345573 GN=N338_01316 PE=3 SV=1	PODCR	1
71	7.677	tr|A0A2I0U2K4|A0A2I0U2K4_LIMLA	Dihydrolipoyl dehydrogenase OS=Limosa lapponica baueri OX=1758121 GN=llap_9431 PE=3 SV=1	LIMLA	3
71	8.28	tr|G1NC58|G1NC58_MELGA	Dihydrolipoyl dehydrogenase OS=Meleagris gallopavo OX=9103 GN=DLD PE=3 SV=2	MELGA	3
71	7.879	tr|A0A093NRB5|A0A093NRB5_PYGAD	Dihydrolipoyl dehydrogenase (Fragment) OS=Pygoscelis adeliae OX=9238 GN=AS28_07735 PE=3 SV=1	PYGAD	3
71	7.879	tr|A0A093JBS5|A0A093JBS5_STRCA	Dihydrolipoyl dehydrogenase (Fragment) OS=Struthio camelus australis OX=441894 GN=N308_10085 PE=3 SV=1	STRCA	3
71	7.677	tr|A0A093G7E5|A0A093G7E5_DRYPU	Dihydrolipoyl dehydrogenase OS=Dryobates pubescens OX=118200 GN=N307_10159 PE=3 SV=1	DRYPU	3
71	7.879	tr|A0A093CQ99|A0A093CQ99_TAUER	Dihydrolipoyl dehydrogenase (Fragment) OS=Tauraco erythrolophus OX=121530 GN=N340_12556 PE=3 SV=1	TAUER	3
71	7.879	tr|A0A091UWG2|A0A091UWG2_NIPNI	Dihydrolipoyl dehydrogenase (Fragment) OS=Nipponia nippon OX=128390 GN=Y956_10497 PE=3 SV=1	NIPNI	3
71	7.879	tr|A0A091SN60|A0A091SN60_PELCR	Dihydrolipoyl dehydrogenase (Fragment) OS=Pelecanus crispus OX=36300 GN=N334_09100 PE=3 SV=1	PELCR	3
71	7.879	tr|A0A091LP29|A0A091LP29_CATAU	Dihydrolipoyl dehydrogenase (Fragment) OS=Cathartes aura OX=43455 GN=N323_12859 PE=3 SV=1	CATAU	3
71	7.879	tr|A0A091JPR0|A0A091JPR0_EGRGA	Dihydrolipoyl dehydrogenase (Fragment) OS=Egretta garzetta OX=188379 GN=Z169_08011 PE=3 SV=1	EGRGA	3
71	7.879	tr|A0A087RKP4|A0A087RKP4_APTFO	Dihydrolipoyl dehydrogenase (Fragment) OS=Aptenodytes forsteri OX=9233 GN=AS27_01685 PE=3 SV=1	APTFO	3
71	7.677	tr|Q5ZM32|Q5ZM32_CHICK	Dihydrolipoyl dehydrogenase OS=Gallus gallus OX=9031 GN=DLD PE=2 SV=1	CHICK	3
71	7.677	tr|A0A1L1RM48|A0A1L1RM48_CHICK	Dihydrolipoyl dehydrogenase OS=Gallus gallus OX=9031 GN=DLD PE=3 SV=1	CHICK	3
71	7.879	tr|A0A0A0AXY7|A0A0A0AXY7_CHAVO	Dihydrolipoyl dehydrogenase (Fragment) OS=Charadrius vociferus OX=50402 GN=N301_16682 PE=3 SV=1	CHAVO	3
71	7.879	tr|A0A093FHS3|A0A093FHS3_TYTAL	Dihydrolipoyl dehydrogenase (Fragment) OS=Tyto alba OX=56313 GN=N341_08853 PE=3 SV=1	TYTAL	3
71	7.879	tr|A0A091W332|A0A091W332_OPIHO	Dihydrolipoyl dehydrogenase (Fragment) OS=Opisthocomus hoazin OX=30419 GN=N306_13488 PE=3 SV=1	OPIHO	3
71	7.879	tr|A0A091UHP7|A0A091UHP7_PHORB	Dihydrolipoyl dehydrogenase (Fragment) OS=Phoenicopterus ruber ruber OX=9218 GN=N337_02407 PE=3 SV=1	PHORB	3
71	7.879	tr|A0A091QUF5|A0A091QUF5_MERNU	Dihydrolipoyl dehydrogenase (Fragment) OS=Merops nubicus OX=57421 GN=N331_05697 PE=3 SV=1	MERNU	3
71	7.879	tr|A0A091Q4D1|A0A091Q4D1_LEPDC	Dihydrolipoyl dehydrogenase (Fragment) OS=Leptosomus discolor OX=188344 GN=N330_04754 PE=3 SV=1	LEPDC	3
71	7.879	tr|A0A091MMT2|A0A091MMT2_9PASS	Dihydrolipoyl dehydrogenase (Fragment) OS=Acanthisitta chloris OX=57068 GN=N310_12978 PE=3 SV=1	9PASS	3
71	7.879	tr|A0A091KHG4|A0A091KHG4_9GRUI	Dihydrolipoyl dehydrogenase (Fragment) OS=Chlamydotis macqueenii OX=187382 GN=N324_09506 PE=3 SV=1	9GRUI	3
71	7.927	tr|A0A091GYI4|A0A091GYI4_BUCRH	Dihydrolipoyl dehydrogenase (Fragment) OS=Buceros rhinoceros silvestris OX=175836 GN=N320_12937 PE=3 SV=1	BUCRH	3
71	7.879	tr|A0A091FWP6|A0A091FWP6_9AVES	Dihydrolipoyl dehydrogenase (Fragment) OS=Cuculus canorus OX=55661 GN=N303_05869 PE=3 SV=1	9AVES	3
71	7.879	tr|A0A087VKE6|A0A087VKE6_BALRE	Dihydrolipoyl dehydrogenase (Fragment) OS=Balearica regulorum gibbericeps OX=100784 GN=N312_02793 PE=3 SV=1	BALRE	3
71	5.657	tr|A0A093BVW1|A0A093BVW1_9AVES	Dihydrolipoyl dehydrogenase (Fragment) OS=Pterocles gutturalis OX=240206 GN=N339_06641 PE=3 SV=1	9AVES	2
71	5.657	tr|A0A091UUW7|A0A091UUW7_PHALP	Dihydrolipoyl dehydrogenase (Fragment) OS=Phaethon lepturus OX=97097 GN=N335_08416 PE=3 SV=1	PHALP	2
71	5.657	tr|A0A091K8A9|A0A091K8A9_COLST	Dihydrolipoyl dehydrogenase (Fragment) OS=Colius striatus OX=57412 GN=N325_07867 PE=3 SV=1	COLST	2
71	5.512	tr|U3K6D4|U3K6D4_FICAL	Dihydrolipoyl dehydrogenase OS=Ficedula albicollis OX=59894 GN=DLD PE=3 SV=1	FICAL	2
71	5.545	tr|U3IR48|U3IR48_ANAPL	Dihydrolipoyl dehydrogenase OS=Anas platyrhynchos OX=8839 GN=DLD PE=3 SV=1	ANAPL	2
71	5.68	tr|A0A093T826|A0A093T826_PHACA	Dihydrolipoyl dehydrogenase (Fragment) OS=Phalacrocorax carbo OX=9209 GN=N336_11469 PE=3 SV=1	PHACA	2
71	5.657	tr|A0A093J7S2|A0A093J7S2_EURHL	Dihydrolipoyl dehydrogenase (Fragment) OS=Eurypyga helias OX=54383 GN=N326_05812 PE=3 SV=1	EURHL	2
71	5.738	tr|A0A091IKS0|A0A091IKS0_CALAN	Dihydrolipoyl dehydrogenase (Fragment) OS=Calypte anna OX=9244 GN=N300_00421 PE=3 SV=1	CALAN	2
71	5.657	tr|A0A091FWQ1|A0A091FWQ1_CORBR	Dihydrolipoyl dehydrogenase (Fragment) OS=Corvus brachyrhynchos OX=85066 GN=N302_06359 PE=3 SV=1	CORBR	2
71	5.657	tr|A0A091SAV0|A0A091SAV0_9GRUI	Dihydrolipoyl dehydrogenase (Fragment) OS=Mesitornis unicolor OX=54374 GN=N332_01269 PE=3 SV=1	9GRUI	2
71	6.796	tr|A0A0Q3UQ78|A0A0Q3UQ78_AMAAE	Dihydrolipoyl dehydrogenase, isoform X4 OS=Amazona aestiva OX=12930 GN=AAES_169717 PE=4 SV=1	AMAAE	2
71	5.657	tr|A0A094NH49|A0A094NH49_ANTCR	Dihydrolipoyl dehydrogenase (Fragment) OS=Antrostomus carolinensis OX=279965 GN=N321_00631 PE=3 SV=1	ANTCR	2
71	5.354	tr|A0A226NVU6|A0A226NVU6_COLVI	Dihydrolipoyl dehydrogenase OS=Colinus virginianus OX=9014 GN=H355_011530 PE=3 SV=1	COLVI	2
71	5.512	tr|A0A226MYX1|A0A226MYX1_CALSU	Dihydrolipoyl dehydrogenase OS=Callipepla squamata OX=9009 GN=ASZ78_007436 PE=3 SV=1	CALSU	2
71	5.957	tr|A0A099Z4H3|A0A099Z4H3_TINGU	Dihydrolipoyl dehydrogenase (Fragment) OS=Tinamus guttatus OX=94827 GN=N309_06010 PE=3 SV=1	TINGU	2
71	3.195	tr|A0A2I0MH62|A0A2I0MH62_COLLI	Dihydrolipoyl dehydrogenase OS=Columba livia OX=8932 GN=DLD PE=3 SV=1	COLLI	1
71	3.434	tr|H0YYH1|H0YYH1_TAEGU	Dihydrolipoyl dehydrogenase OS=Taeniopygia guttata OX=59729 GN=DLD PE=3 SV=1	TAEGU	1
71	3.346	tr|A0A1V4K1H9|A0A1V4K1H9_PATFA	Dihydrolipoyl dehydrogenase OS=Patagioenas fasciata monilis OX=372326 GN=DLD PE=3 SV=1	PATFA	1
71	3.346	tr|A0A218UGI4|A0A218UGI4_9PASE	Dihydrolipoyl dehydrogenase OS=Lonchura striata domestica OX=299123 GN=DLD PE=3 SV=1	9PASE	1
71	3.427	tr|A0A091N0T0|A0A091N0T0_APAVI	Dihydrolipoyl dehydrogenase (Fragment) OS=Apaloderma vittatum OX=57397 GN=N311_08208 PE=3 SV=1	APAVI	1
72	1.621	tr|A0A1D5NYG3|A0A1D5NYG3_CHICK	Uncharacterized protein OS=Gallus gallus OX=9031 GN=FLNB PE=4 SV=1	CHICK	2
72	1.683	tr|F1N8D4|F1N8D4_CHICK	Uncharacterized protein OS=Gallus gallus OX=9031 GN=FLNB PE=4 SV=3	CHICK	2
72	1.676	tr|A0A1D5PXM1|A0A1D5PXM1_CHICK	Uncharacterized protein OS=Gallus gallus OX=9031 GN=FLNB PE=4 SV=2	CHICK	2
72	1.663	tr|G1N4G8|G1N4G8_MELGA	Filamin B OS=Meleagris gallopavo OX=9103 GN=FLNB PE=4 SV=2	MELGA	2
72	1.36	tr|A0A226PSC8|A0A226PSC8_COLVI	Uncharacterized protein OS=Colinus virginianus OX=9014 GN=H355_001366 PE=4 SV=1	COLVI	2
72	1.708	tr|G3URL1|G3URL1_MELGA	Filamin B OS=Meleagris gallopavo OX=9103 GN=FLNB PE=4 SV=1	MELGA	2
72	1.726	tr|A0A226MDR5|A0A226MDR5_CALSU	Uncharacterized protein OS=Callipepla squamata OX=9009 GN=ASZ78_007584 PE=4 SV=1	CALSU	2
72	3.183	tr|A0A2P4T878|A0A2P4T878_BAMTH	Uncharacterized protein OS=Bambusicola thoracicus OX=9083 GN=CIB84_003684 PE=4 SV=1	BAMTH	2
72	1.052	tr|Q90574|Q90574_CHICK	Filamin OS=Gallus gallus OX=9031 PE=2 SV=1	CHICK	1
72	1.03	tr|A0A1V4JJ03|A0A1V4JJ03_PATFA	Filamin-B isoform C OS=Patagioenas fasciata monilis OX=372326 GN=FLNB PE=4 SV=1	PATFA	1
72	1.059	tr|A0A1V4JIQ6|A0A1V4JIQ6_PATFA	Filamin-B isoform A OS=Patagioenas fasciata monilis OX=372326 GN=FLNB PE=4 SV=1	PATFA	1
72	1.04	tr|A0A1V4JIP7|A0A1V4JIP7_PATFA	Filamin-B isoform B OS=Patagioenas fasciata monilis OX=372326 GN=FLNB PE=4 SV=1	PATFA	1
72	1.077	tr|A0A091LST5|A0A091LST5_CARIC	Filamin-B (Fragment) OS=Cariama cristata OX=54380 GN=N322_11520 PE=4 SV=1	CARIC	1
72	1.074	tr|R7VQ48|R7VQ48_COLLI	Filamin-B OS=Columba livia OX=8932 GN=A306_10036 PE=4 SV=1	COLLI	1
72	1.055	tr|A0A2I0U8B7|A0A2I0U8B7_LIMLA	Uncharacterized protein OS=Limosa lapponica baueri OX=1758121 GN=llap_7485 PE=4 SV=1	LIMLA	1
72	1.022	tr|A0A2I0LUA5|A0A2I0LUA5_COLLI	Filamin B, beta OS=Columba livia OX=8932 GN=FLNB PE=4 SV=1	COLLI	1
72	1.077	tr|A0A094LJZ2|A0A094LJZ2_PODCR	Filamin-B (Fragment) OS=Podiceps cristatus OX=345573 GN=N338_13473 PE=4 SV=1	PODCR	1
72	1.077	tr|A0A093R4F3|A0A093R4F3_PYGAD	Filamin-B (Fragment) OS=Pygoscelis adeliae OX=9238 GN=AS28_10015 PE=4 SV=1	PYGAD	1
72	1.077	tr|A0A093QM35|A0A093QM35_PHACA	Filamin-B (Fragment) OS=Phalacrocorax carbo OX=9209 GN=N336_01584 PE=4 SV=1	PHACA	1
72	1.077	tr|A0A091VS80|A0A091VS80_NIPNI	Filamin-B (Fragment) OS=Nipponia nippon OX=128390 GN=Y956_08597 PE=4 SV=1	NIPNI	1
72	1.018	tr|U3K0X6|U3K0X6_FICAL	Filamin B OS=Ficedula albicollis OX=59894 GN=FLNB PE=4 SV=1	FICAL	1
72	1.077	tr|A0A0A0A3B0|A0A0A0A3B0_CHAVO	Filamin-B (Fragment) OS=Charadrius vociferus OX=50402 GN=N301_12003 PE=4 SV=1	CHAVO	1
72	1.077	tr|A0A093PZM2|A0A093PZM2_9PASS	Filamin-B (Fragment) OS=Manacus vitellinus OX=328815 GN=N305_03940 PE=4 SV=1	9PASS	1
72	1.077	tr|A0A093IPH5|A0A093IPH5_FULGA	Filamin-B (Fragment) OS=Fulmarus glacialis OX=30455 GN=N327_01331 PE=4 SV=1	FULGA	1
72	1.073	tr|A0A093CMA6|A0A093CMA6_9AVES	Filamin-B (Fragment) OS=Pterocles gutturalis OX=240206 GN=N339_12390 PE=4 SV=1	9AVES	1
72	1.077	tr|A0A091K0C7|A0A091K0C7_COLST	Filamin-B (Fragment) OS=Colius striatus OX=57412 GN=N325_12727 PE=4 SV=1	COLST	1
72	1.078	tr|A0A091J5Q6|A0A091J5Q6_EGRGA	Filamin-B (Fragment) OS=Egretta garzetta OX=188379 GN=Z169_04523 PE=4 SV=1	EGRGA	1
72	1.077	tr|A0A087RC83|A0A087RC83_APTFO	Filamin-B (Fragment) OS=Aptenodytes forsteri OX=9233 GN=AS27_11726 PE=4 SV=1	APTFO	1
72	1.077	tr|A0A093I754|A0A093I754_DRYPU	Filamin-B (Fragment) OS=Dryobates pubescens OX=118200 GN=N307_01149 PE=4 SV=1	DRYPU	1
72	1.172	tr|A0A093FYK8|A0A093FYK8_TYTAL	Filamin-B (Fragment) OS=Tyto alba OX=56313 GN=N341_04406 PE=4 SV=1	TYTAL	1
72	1.077	tr|A0A091IBV2|A0A091IBV2_CALAN	Filamin-B (Fragment) OS=Calypte anna OX=9244 GN=N300_10052 PE=4 SV=1	CALAN	1
72	1.077	tr|A0A087VRU1|A0A087VRU1_BALRE	Filamin-B (Fragment) OS=Balearica regulorum gibbericeps OX=100784 GN=N312_08500 PE=4 SV=1	BALRE	1
72	1.077	tr|H0ZAR1|H0ZAR1_TAEGU	Filamin B OS=Taeniopygia guttata OX=59729 GN=FLNB PE=4 SV=1	TAEGU	1
72	1.03	tr|A0A218VBT4|A0A218VBT4_9PASE	Filamin-B OS=Lonchura striata domestica OX=299123 GN=FLNB PE=4 SV=1	9PASE	1
72	1.077	tr|A0A094L4L0|A0A094L4L0_ANTCR	Filamin-B (Fragment) OS=Antrostomus carolinensis OX=279965 GN=N321_05421 PE=4 SV=1	ANTCR	1
72	1.077	tr|A0A093CNP0|A0A093CNP0_TAUER	Filamin-B (Fragment) OS=Tauraco erythrolophus OX=121530 GN=N340_11855 PE=4 SV=1	TAUER	1
72	1.077	tr|A0A093BL86|A0A093BL86_CHAPE	Filamin-B (Fragment) OS=Chaetura pelagica OX=8897 GN=M959_14919 PE=4 SV=1	CHAPE	1
72	1.078	tr|A0A091S2K7|A0A091S2K7_NESNO	Filamin-B (Fragment) OS=Nestor notabilis OX=176057 GN=N333_10594 PE=4 SV=1	NESNO	1
72	1.476	tr|A0A0Q3MNL2|A0A0Q3MNL2_AMAAE	Uncharacterized protein OS=Amazona aestiva OX=12930 GN=AAES_56247 PE=4 SV=1	AMAAE	1
72	1.078	tr|A0A091WFS3|A0A091WFS3_OPIHO	Filamin-B (Fragment) OS=Opisthocomus hoazin OX=30419 GN=N306_14358 PE=4 SV=1	OPIHO	1
72	1.077	tr|A0A099ZHA2|A0A099ZHA2_TINGU	Filamin-B (Fragment) OS=Tinamus guttatus OX=94827 GN=N309_02801 PE=4 SV=1	TINGU	1
72	1.079	tr|A0A091H791|A0A091H791_BUCRH	Filamin-B (Fragment) OS=Buceros rhinoceros silvestris OX=175836 GN=N320_04891 PE=4 SV=1	BUCRH	1
72	1.077	tr|A0A091F839|A0A091F839_CORBR	Filamin-B (Fragment) OS=Corvus brachyrhynchos OX=85066 GN=N302_10170 PE=4 SV=1	CORBR	1
72	1.077	tr|A0A093KCX9|A0A093KCX9_STRCA	Filamin-B (Fragment) OS=Struthio camelus australis OX=441894 GN=N308_01984 PE=4 SV=1	STRCA	1
72	1.919	tr|U3IPY8|U3IPY8_ANAPL	Uncharacterized protein OS=Anas platyrhynchos OX=8839 GN=LOC101796074 PE=4 SV=1	ANAPL	1
72	1.077	tr|A0A093HS12|A0A093HS12_GAVST	Filamin-B (Fragment) OS=Gavia stellata OX=37040 GN=N328_05105 PE=4 SV=1	GAVST	1
72	1.077	tr|A0A091N5Z5|A0A091N5Z5_APAVI	Filamin-B (Fragment) OS=Apaloderma vittatum OX=57397 GN=N311_08554 PE=4 SV=1	APAVI	1
72	1.077	tr|A0A091LPD7|A0A091LPD7_9GRUI	Filamin-B (Fragment) OS=Chlamydotis macqueenii OX=187382 GN=N324_05306 PE=4 SV=1	9GRUI	1
72	1.077	tr|A0A091G5H7|A0A091G5H7_9AVES	Filamin-B (Fragment) OS=Cuculus canorus OX=55661 GN=N303_13931 PE=4 SV=1	9AVES	1
72	1.077	tr|A0A091TJS1|A0A091TJS1_PHALP	Filamin-B (Fragment) OS=Phaethon lepturus OX=97097 GN=N335_07742 PE=4 SV=1	PHALP	1
72	1.077	tr|A0A091PEI0|A0A091PEI0_LEPDC	Filamin-B (Fragment) OS=Leptosomus discolor OX=188344 GN=N330_03998 PE=4 SV=1	LEPDC	1
72	1.28	tr|A0A091NZ06|A0A091NZ06_HALAL	Filamin-B (Fragment) OS=Haliaeetus albicilla OX=8969 GN=N329_06158 PE=4 SV=1	HALAL	1
73	8.427	tr|A0A091K4N3|A0A091K4N3_COLST	Troponin I, fast skeletal muscle (Fragment) OS=Colius striatus OX=57412 GN=N325_05639 PE=4 SV=1	COLST	2
73	9.259	tr|E1BUD3|E1BUD3_CHICK	Troponin I, fast skeletal muscle OS=Gallus gallus OX=9031 GN=TNNI2 PE=4 SV=3	CHICK	2
73	5.859	tr|A0A2P4STH1|A0A2P4STH1_BAMTH	Uncharacterized protein OS=Bambusicola thoracicus OX=9083 GN=CIB84_008860 PE=4 SV=1	BAMTH	2
73	6.944	tr|A0A226N7I3|A0A226N7I3_CALSU	Uncharacterized protein (Fragment) OS=Callipepla squamata OX=9009 GN=ASZ78_008819 PE=4 SV=1	CALSU	2
73	8.427	tr|A0A093PRC3|A0A093PRC3_9PASS	Troponin I, fast skeletal muscle (Fragment) OS=Manacus vitellinus OX=328815 GN=N305_09796 PE=4 SV=1	9PASS	2
73	8.427	tr|A0A091RJ55|A0A091RJ55_9GRUI	Troponin I, fast skeletal muscle (Fragment) OS=Mesitornis unicolor OX=54374 GN=N332_04902 PE=4 SV=1	9GRUI	2
73	8.197	sp|P68247|TNNI2_COTJA	Troponin I, fast skeletal muscle OS=Coturnix japonica OX=93934 GN=TNNI2 PE=3 SV=2	COTJA	2
73	8.197	sp|P68246|TNNI2_CHICK	Troponin I, fast skeletal muscle OS=Gallus gallus OX=9031 GN=TNNI2 PE=1 SV=2	CHICK	2
73	4.494	tr|G1N8B8|G1N8B8_MELGA	Troponin I2, fast skeletal type OS=Meleagris gallopavo OX=9103 GN=TNNI2 PE=4 SV=1	MELGA	1
73	3.704	tr|A0A226NYA2|A0A226NYA2_COLVI	Uncharacterized protein (Fragment) OS=Colinus virginianus OX=9014 GN=H355_006218 PE=4 SV=1	COLVI	1
73	4.494	tr|A0A099ZAB4|A0A099ZAB4_TINGU	Troponin I, fast skeletal muscle (Fragment) OS=Tinamus guttatus OX=94827 GN=N309_11686 PE=4 SV=1	TINGU	1
73	4.494	tr|A0A091MBZ9|A0A091MBZ9_CARIC	Troponin I, fast skeletal muscle (Fragment) OS=Cariama cristata OX=54380 GN=N322_07671 PE=4 SV=1	CARIC	1
74	60	tr|U3I124|U3I124_ANAPL	Uncharacterized protein OS=Anas platyrhynchos OX=8839 PE=4 SV=1	ANAPL	2
74	60	tr|Q7LZE8|Q7LZE8_CHICK	Fructose-bisphosphate aldolase (Fragment) OS=Gallus gallus OX=9031 PE=1 SV=1	CHICK	2
75	8.383	tr|A0A2P4SC45|A0A2P4SC45_BAMTH	Uncharacterized protein (Fragment) OS=Bambusicola thoracicus OX=9083 GN=CIB84_014577 PE=4 SV=1	BAMTH	2
75	10.69	tr|A0A226MYN0|A0A226MYN0_COLVI	Protein S100 (Fragment) OS=Colinus virginianus OX=9014 GN=H355_013860 PE=3 SV=1	COLVI	2
75	5.405	tr|A0A226MEV1|A0A226MEV1_CALSU	Uncharacterized protein OS=Callipepla squamata OX=9009 GN=ASZ78_004203 PE=4 SV=1	CALSU	2
75	12.5	tr|A0A091HDD3|A0A091HDD3_BUCRH	Protein MRP-126 (Fragment) OS=Buceros rhinoceros silvestris OX=175836 GN=N320_04863 PE=4 SV=1	BUCRH	2
75	12.07	tr|A0A2P4SAG0|A0A2P4SAG0_BAMTH	Protein S100 (Fragment) OS=Bambusicola thoracicus OX=9083 GN=CIB84_015151 PE=3 SV=1	BAMTH	2
75	11.76	sp|P28318|M126_CHICK	Protein MRP-126 OS=Gallus gallus OX=9031 PE=2 SV=1	CHICK	2
76	13.36	tr|A6BLM7|A6BLM7_CHICK	Titin isoform Ch12 (Fragment) OS=Gallus gallus OX=9031 GN=TTN PE=2 SV=1	CHICK	12
76	10.68	tr|G3USW1|G3USW1_MELGA	Uncharacterized protein OS=Meleagris gallopavo OX=9103 PE=4 SV=1	MELGA	9
77	3.147	tr|A0A1V4JQL7|A0A1V4JQL7_PATFA	Keratin, type I cytoskeletal 19 OS=Patagioenas fasciata monilis OX=372326 GN=AV530_001342 PE=3 SV=1	PATFA	2
77	5.814	tr|G1MVW1|G1MVW1_MELGA	Uncharacterized protein OS=Meleagris gallopavo OX=9103 PE=3 SV=2	MELGA	2
77	1.678	tr|A0A2I0TYE7|A0A2I0TYE7_LIMLA	Uncharacterized protein OS=Limosa lapponica baueri OX=1758121 GN=llap_10910 PE=3 SV=1	LIMLA	2
77	4.184	tr|A0A218UMF6|A0A218UMF6_9PASE	Keratin, type I cytoskeletal 13 OS=Lonchura striata domestica OX=299123 GN=KRT13 PE=3 SV=1	9PASE	2
77	4.872	tr|A0A1V4JQQ9|A0A1V4JQQ9_PATFA	Keratin, type I cytoskeletal 19 OS=Patagioenas fasciata monilis OX=372326 GN=AV530_001345 PE=3 SV=1	PATFA	2
77	4.988	tr|A0A091QQ22|A0A091QQ22_MERNU	Keratin, type I cytoskeletal 17 (Fragment) OS=Merops nubicus OX=57421 GN=N331_04569 PE=3 SV=1	MERNU	2
77	4.329	tr|U3JC32|U3JC32_FICAL	Uncharacterized protein OS=Ficedula albicollis OX=59894 GN=LOC101811738 PE=3 SV=1	FICAL	2
77	4.376	tr|G1MVS0|G1MVS0_MELGA	Uncharacterized protein OS=Meleagris gallopavo OX=9103 PE=3 SV=2	MELGA	2
77	4.52	tr|A0A2P4TCQ6|A0A2P4TCQ6_BAMTH	Uncharacterized protein OS=Bambusicola thoracicus OX=9083 GN=CIB84_002150 PE=3 SV=1	BAMTH	2
77	4.292	tr|A0A2I0LLZ1|A0A2I0LLZ1_COLLI	Keratin, type I cytoskeletal 19 OS=Columba livia OX=8932 GN=A306_00012799 PE=3 SV=1	COLLI	2
77	4.52	tr|A0A226NQF4|A0A226NQF4_COLVI	Uncharacterized protein OS=Colinus virginianus OX=9014 GN=H355_006404 PE=3 SV=1	COLVI	2
77	4.52	tr|A0A226N7Y4|A0A226N7Y4_CALSU	Uncharacterized protein OS=Callipepla squamata OX=9009 GN=ASZ78_009018 PE=3 SV=1	CALSU	2
77	5.988	tr|A0A099ZJ41|A0A099ZJ41_TINGU	Keratin, type I cytoskeletal 19 (Fragment) OS=Tinamus guttatus OX=94827 GN=N309_08650 PE=3 SV=1	TINGU	2
77	5.391	tr|A0A099ZEM5|A0A099ZEM5_TINGU	Keratin, type I cytoskeletal 17 (Fragment) OS=Tinamus guttatus OX=94827 GN=N309_08649 PE=3 SV=1	TINGU	2
77	5.618	tr|R7VSU6|R7VSU6_COLLI	Keratin, type I cytoskeletal 19 (Fragment) OS=Columba livia OX=8932 GN=A306_14079 PE=3 SV=1	COLLI	2
77	6.494	tr|R7VNF0|R7VNF0_COLLI	Keratin, type I cytoskeletal 19 (Fragment) OS=Columba livia OX=8932 GN=A306_14078 PE=3 SV=1	COLLI	2
77	3.976	tr|A0A2I0LLZ8|A0A2I0LLZ8_COLLI	Keratin, type I cytoskeletal 19 OS=Columba livia OX=8932 GN=A306_00012798 PE=3 SV=1	COLLI	2
77	3.968	tr|A0A1D5PA18|A0A1D5PA18_CHICK	Uncharacterized protein OS=Gallus gallus OX=9031 GN=KRTC42L PE=3 SV=2	CHICK	2
77	5.096	tr|A0A0Q3P1S1|A0A0Q3P1S1_AMAAE	Uncharacterized protein OS=Amazona aestiva OX=12930 GN=AAES_155639 PE=3 SV=1	AMAAE	2
77	5.391	tr|A0A0A0ART4|A0A0A0ART4_CHAVO	Keratin, type I cytoskeletal 17 (Fragment) OS=Charadrius vociferus OX=50402 GN=N301_03638 PE=3 SV=1	CHAVO	2
77	5.391	tr|A0A094NQE1|A0A094NQE1_PODCR	Keratin, type I cytoskeletal 17 (Fragment) OS=Podiceps cristatus OX=345573 GN=N338_02481 PE=3 SV=1	PODCR	2
77	5.391	tr|A0A093R431|A0A093R431_PHACA	Keratin, type I cytoskeletal 17 (Fragment) OS=Phalacrocorax carbo OX=9209 GN=N336_09158 PE=3 SV=1	PHACA	2
77	5.362	tr|A0A093Q3E1|A0A093Q3E1_9PASS	Keratin, type I cytoskeletal 17 (Fragment) OS=Manacus vitellinus OX=328815 GN=N305_13470 PE=3 SV=1	9PASS	2
77	5.391	tr|A0A093KZ64|A0A093KZ64_EURHL	Keratin, type I cytoskeletal 17 (Fragment) OS=Eurypyga helias OX=54383 GN=N326_10511 PE=3 SV=1	EURHL	2
77	5.076	tr|A0A093ISI1|A0A093ISI1_EURHL	Keratin, type I cytoskeletal 42 (Fragment) OS=Eurypyga helias OX=54383 GN=N326_10512 PE=3 SV=1	EURHL	2
77	5.391	tr|A0A093GTB0|A0A093GTB0_TYTAL	Keratin, type I cytoskeletal 17 (Fragment) OS=Tyto alba OX=56313 GN=N341_11489 PE=3 SV=1	TYTAL	2
77	5.391	tr|A0A091WLF2|A0A091WLF2_OPIHO	Keratin, type I cytoskeletal 17 (Fragment) OS=Opisthocomus hoazin OX=30419 GN=N306_01140 PE=3 SV=1	OPIHO	2
77	5.391	tr|A0A091UUY7|A0A091UUY7_NIPNI	Keratin, type I cytoskeletal 17 (Fragment) OS=Nipponia nippon OX=128390 GN=Y956_09865 PE=3 SV=1	NIPNI	2
77	5.391	tr|A0A091UAZ2|A0A091UAZ2_PHORB	Keratin, type I cytoskeletal 17 (Fragment) OS=Phoenicopterus ruber ruber OX=9218 GN=N337_06394 PE=3 SV=1	PHORB	2
77	5.249	tr|A0A091U746|A0A091U746_PHALP	Keratin, type I cytoskeletal 17 (Fragment) OS=Phaethon lepturus OX=97097 GN=N335_11673 PE=3 SV=1	PHALP	2
77	5.391	tr|A0A091SSR5|A0A091SSR5_PELCR	Keratin, type I cytoskeletal 17 (Fragment) OS=Pelecanus crispus OX=36300 GN=N334_01032 PE=3 SV=1	PELCR	2
77	5.181	tr|A0A091RB33|A0A091RB33_9GRUI	Keratin, type I cytoskeletal 17 (Fragment) OS=Mesitornis unicolor OX=54374 GN=N332_01689 PE=3 SV=1	9GRUI	2
77	5.391	tr|A0A091PZM7|A0A091PZM7_LEPDC	Keratin, type I cytoskeletal 17 (Fragment) OS=Leptosomus discolor OX=188344 GN=N330_01925 PE=3 SV=1	LEPDC	2
77	5.391	tr|A0A091PQP6|A0A091PQP6_HALAL	Keratin, type I cytoskeletal 17 (Fragment) OS=Haliaeetus albicilla OX=8969 GN=N329_04930 PE=3 SV=1	HALAL	2
77	5.391	tr|A0A091M4R5|A0A091M4R5_CARIC	Keratin, type I cytoskeletal 17 (Fragment) OS=Cariama cristata OX=54380 GN=N322_06854 PE=3 SV=1	CARIC	2
77	5.391	tr|A0A091L215|A0A091L215_CATAU	Keratin, type I cytoskeletal 17 (Fragment) OS=Cathartes aura OX=43455 GN=N323_05271 PE=3 SV=1	CATAU	2
77	5.236	tr|A0A091KQ10|A0A091KQ10_9GRUI	Keratin, type I cytoskeletal 17 (Fragment) OS=Chlamydotis macqueenii OX=187382 GN=N324_01719 PE=3 SV=1	9GRUI	2
77	6.006	tr|A0A091ICN9|A0A091ICN9_CALAN	Keratin, type I cytoskeletal 19 (Fragment) OS=Calypte anna OX=9244 GN=N300_06143 PE=3 SV=1	CALAN	2
77	5.362	tr|A0A091HQQ9|A0A091HQQ9_CALAN	Keratin, type I cytoskeletal 17 (Fragment) OS=Calypte anna OX=9244 GN=N300_06142 PE=3 SV=1	CALAN	2
77	5.391	tr|A0A091HF50|A0A091HF50_BUCRH	Keratin, type I cytoskeletal 17 (Fragment) OS=Buceros rhinoceros silvestris OX=175836 GN=N320_04870 PE=3 SV=1	BUCRH	2
77	5.391	tr|A0A091GDA1|A0A091GDA1_9AVES	Keratin, type I cytoskeletal 17 (Fragment) OS=Cuculus canorus OX=55661 GN=N303_00616 PE=3 SV=1	9AVES	2
77	5.348	tr|A0A091E809|A0A091E809_CORBR	Keratin, type I cytoskeletal 17 (Fragment) OS=Corvus brachyrhynchos OX=85066 GN=N302_08175 PE=3 SV=1	CORBR	2
77	5.391	tr|A0A087V8D4|A0A087V8D4_BALRE	Keratin, type I cytoskeletal 17 (Fragment) OS=Balearica regulorum gibbericeps OX=100784 GN=N312_13352 PE=3 SV=1	BALRE	2
77	4.024	tr|U3JC30|U3JC30_FICAL	Uncharacterized protein OS=Ficedula albicollis OX=59894 GN=LOC101811934 PE=3 SV=1	FICAL	2
77	5.78	tr|H1A2Y8|H1A2Y8_TAEGU	Uncharacterized protein OS=Taeniopygia guttata OX=59729 PE=3 SV=1	TAEGU	2
77	4.065	tr|G3UNW9|G3UNW9_MELGA	Uncharacterized protein OS=Meleagris gallopavo OX=9103 PE=3 SV=1	MELGA	2
77	4.008	tr|A0A1D5PMQ5|A0A1D5PMQ5_CHICK	Uncharacterized protein OS=Gallus gallus OX=9031 GN=KRTC42L PE=3 SV=2	CHICK	2
77	6.006	tr|A0A0A0ASS1|A0A0A0ASS1_CHAVO	Keratin, type I cytoskeletal 19 (Fragment) OS=Charadrius vociferus OX=50402 GN=N301_03639 PE=3 SV=1	CHAVO	2
77	5.168	tr|A0A094LCX0|A0A094LCX0_PODCR	Keratin, type I cytoskeletal 42 (Fragment) OS=Podiceps cristatus OX=345573 GN=N338_02480 PE=3 SV=1	PODCR	2
77	4.796	tr|A0A093RJG8|A0A093RJG8_PYGAD	Keratin, type I cytoskeletal 42 (Fragment) OS=Pygoscelis adeliae OX=9238 GN=AS28_09357 PE=3 SV=1	PYGAD	2
77	5.222	tr|A0A093PX43|A0A093PX43_9PASS	Keratin, type I cytoskeletal 19 (Fragment) OS=Manacus vitellinus OX=328815 GN=N305_13471 PE=3 SV=1	9PASS	2
77	9.95	tr|A0A093P221|A0A093P221_PYGAD	Keratin, type I cytoskeletal 13 (Fragment) OS=Pygoscelis adeliae OX=9238 GN=AS28_09356 PE=3 SV=1	PYGAD	2
77	6.006	tr|A0A093C7M0|A0A093C7M0_TAUER	Keratin, type I cytoskeletal 19 (Fragment) OS=Tauraco erythrolophus OX=121530 GN=N340_00694 PE=3 SV=1	TAUER	2
77	6.006	tr|A0A091XU78|A0A091XU78_OPIHO	Keratin, type I cytoskeletal 19 (Fragment) OS=Opisthocomus hoazin OX=30419 GN=N306_01139 PE=3 SV=1	OPIHO	2
77	6.006	tr|A0A091VC72|A0A091VC72_PHORB	Keratin, type I cytoskeletal 19 (Fragment) OS=Phoenicopterus ruber ruber OX=9218 GN=N337_06395 PE=3 SV=1	PHORB	2
77	6.006	tr|A0A091UVR9|A0A091UVR9_NIPNI	Keratin, type I cytoskeletal 19 (Fragment) OS=Nipponia nippon OX=128390 GN=Y956_09866 PE=3 SV=1	NIPNI	2
77	6.006	tr|A0A091TSW1|A0A091TSW1_PELCR	Keratin, type I cytoskeletal 19 (Fragment) OS=Pelecanus crispus OX=36300 GN=N334_01031 PE=3 SV=1	PELCR	2
77	6.006	tr|A0A091T638|A0A091T638_PHALP	Keratin, type I cytoskeletal 19 (Fragment) OS=Phaethon lepturus OX=97097 GN=N335_11674 PE=3 SV=1	PHALP	2
77	5.495	tr|A0A091S8B9|A0A091S8B9_9GRUI	Keratin, type I cytoskeletal 19 (Fragment) OS=Mesitornis unicolor OX=54374 GN=N332_01688 PE=3 SV=1	9GRUI	2
77	6.006	tr|A0A091QMD0|A0A091QMD0_MERNU	Keratin, type I cytoskeletal 19 (Fragment) OS=Merops nubicus OX=57421 GN=N331_04568 PE=3 SV=1	MERNU	2
77	6.006	tr|A0A091Q0X3|A0A091Q0X3_LEPDC	Keratin, type I cytoskeletal 19 (Fragment) OS=Leptosomus discolor OX=188344 GN=N330_01926 PE=3 SV=1	LEPDC	2
77	6.006	tr|A0A091NWS2|A0A091NWS2_HALAL	Keratin, type I cytoskeletal 19 (Fragment) OS=Haliaeetus albicilla OX=8969 GN=N329_04931 PE=3 SV=1	HALAL	2
77	5.089	tr|A0A091NLL7|A0A091NLL7_APAVI	Keratin, type I cytoskeletal 42 (Fragment) OS=Apaloderma vittatum OX=57397 GN=N311_08989 PE=3 SV=1	APAVI	2
77	5.45	tr|A0A091MVV1|A0A091MVV1_CARIC	Keratin, type I cytoskeletal 19 (Fragment) OS=Cariama cristata OX=54380 GN=N322_06855 PE=3 SV=1	CARIC	2
77	6.006	tr|A0A091LU47|A0A091LU47_CATAU	Keratin, type I cytoskeletal 19 (Fragment) OS=Cathartes aura OX=43455 GN=N323_05270 PE=3 SV=1	CATAU	2
77	5.495	tr|A0A091KLW4|A0A091KLW4_9GRUI	Keratin, type I cytoskeletal 19 (Fragment) OS=Chlamydotis macqueenii OX=187382 GN=N324_01720 PE=3 SV=1	9GRUI	2
77	5.222	tr|A0A091FT21|A0A091FT21_9AVES	Keratin, type I cytoskeletal 19 (Fragment) OS=Cuculus canorus OX=55661 GN=N303_00615 PE=3 SV=1	9AVES	2
77	5.222	tr|A0A091ESI5|A0A091ESI5_CORBR	Keratin, type I cytoskeletal 42 (Fragment) OS=Corvus brachyrhynchos OX=85066 GN=N302_08176 PE=3 SV=1	CORBR	2
77	5.848	tr|A0A087V8D5|A0A087V8D5_BALRE	Keratin, type I cytoskeletal 19 (Fragment) OS=Balearica regulorum gibbericeps OX=100784 GN=N312_13353 PE=3 SV=1	BALRE	2
77	4.796	tr|A0A087QJ66|A0A087QJ66_APTFO	Keratin, type I cytoskeletal 42 (Fragment) OS=Aptenodytes forsteri OX=9233 GN=AS27_11209 PE=3 SV=1	APTFO	2
77	0.4956	tr|A0A218UMJ4|A0A218UMJ4_9PASE	Keratin, type I cytoskeletal 19 OS=Lonchura striata domestica OX=299123 GN=KRT19 PE=3 SV=1	9PASE	1
77	1.798	tr|A0A0Q3QN65|A0A0Q3QN65_AMAAE	Uncharacterized protein OS=Amazona aestiva OX=12930 GN=AAES_155619 PE=3 SV=1	AMAAE	1
77	2.446	tr|A0A091VY52|A0A091VY52_NIPNI	Keratin, type I cytoskeletal 17 (Fragment) OS=Nipponia nippon OX=128390 GN=Y956_09862 PE=3 SV=1	NIPNI	1
77	2.514	tr|A0A091UVR6|A0A091UVR6_NIPNI	Keratin, type I cytoskeletal 17 (Fragment) OS=Nipponia nippon OX=128390 GN=Y956_09861 PE=3 SV=1	NIPNI	1
77	2.744	tr|A0A093PX36|A0A093PX36_9PASS	Keratin, type I cytoskeletal 42 (Fragment) OS=Manacus vitellinus OX=328815 GN=N305_13466 PE=3 SV=1	9PASS	1
77	2.752	tr|A0A091E5X9|A0A091E5X9_CORBR	Keratin, type I cytoskeletal 42 (Fragment) OS=Corvus brachyrhynchos OX=85066 GN=N302_08171 PE=3 SV=1	CORBR	1
77	2.064	tr|U3JC38|U3JC38_FICAL	Uncharacterized protein OS=Ficedula albicollis OX=59894 GN=LOC101810330 PE=3 SV=1	FICAL	1
77	5.389	tr|U3IN00|U3IN00_ANAPL	Uncharacterized protein OS=Anas platyrhynchos OX=8839 PE=3 SV=1	ANAPL	2
77	2.703	tr|A0A093GF49|A0A093GF49_DRYPU	Keratin, type I cytoskeletal 15 (Fragment) OS=Dryobates pubescens OX=118200 GN=N307_01185 PE=3 SV=1	DRYPU	1
77	2.19	tr|A0A093P212|A0A093P212_PYGAD	Keratin, type I cytoskeletal 42 (Fragment) OS=Pygoscelis adeliae OX=9238 GN=AS28_09351 PE=3 SV=1	PYGAD	1
77	2.594	tr|A0A091ICN4|A0A091ICN4_CALAN	Keratin, type I cytoskeletal 17 (Fragment) OS=Calypte anna OX=9244 GN=N300_06138 PE=3 SV=1	CALAN	1
77	2.326	tr|A0A091HNP6|A0A091HNP6_CALAN	Keratin, type I cytoskeletal 42 (Fragment) OS=Calypte anna OX=9244 GN=N300_06139 PE=3 SV=1	CALAN	1
77	3.371	tr|R7VS37|R7VS37_COLLI	Keratin, type I cytoskeletal 17 (Fragment) OS=Columba livia OX=8932 GN=A306_14075 PE=3 SV=1	COLLI	1
77	2.195	tr|A0A2I0LM11|A0A2I0LM11_COLLI	Keratin, type I cytoskeletal 14 OS=Columba livia OX=8932 GN=A306_00012802 PE=3 SV=1	COLLI	1
77	2.036	tr|A0A2I0LM07|A0A2I0LM07_COLLI	Keratin, type I cytoskeletal 16 OS=Columba livia OX=8932 GN=A306_00012803 PE=3 SV=1	COLLI	1
77	2.35	tr|A0A0A0APW1|A0A0A0APW1_CHAVO	Keratin, type I cytoskeletal 42 (Fragment) OS=Charadrius vociferus OX=50402 GN=N301_03634 PE=3 SV=1	CHAVO	1
77	2.624	tr|A0A093QA02|A0A093QA02_9PASS	Keratin, type I cytoskeletal 42 (Fragment) OS=Manacus vitellinus OX=328815 GN=N305_13467 PE=3 SV=1	9PASS	1
77	2.338	tr|A0A087QJ65|A0A087QJ65_APTFO	Keratin, type I cytoskeletal 17 (Fragment) OS=Aptenodytes forsteri OX=9233 GN=AS27_11208 PE=3 SV=1	APTFO	1
77	4.523	tr|A0A093R4T8|A0A093R4T8_PHACA	Keratin, type I cytoskeletal 19 (Fragment) OS=Phalacrocorax carbo OX=9209 GN=N336_09554 PE=3 SV=1	PHACA	1
77	4.523	tr|A0A093CN43|A0A093CN43_9AVES	Keratin, type I cytoskeletal 19 (Fragment) OS=Pterocles gutturalis OX=240206 GN=N339_06998 PE=3 SV=1	9AVES	1
77	4.167	tr|A0A091HCU7|A0A091HCU7_BUCRH	Keratin, type I cytoskeletal 19 (Fragment) OS=Buceros rhinoceros silvestris OX=175836 GN=N320_07418 PE=3 SV=1	BUCRH	1
78	10.98	tr|B5G0H7|B5G0H7_TAEGU	Nucleoside diphosphate kinase OS=Taeniopygia guttata OX=59729 PE=2 SV=1	TAEGU	3
78	12.67	tr|A0A093HNU9|A0A093HNU9_STRCA	Nucleoside diphosphate kinase (Fragment) OS=Struthio camelus australis OX=441894 GN=N308_10320 PE=3 SV=1	STRCA	3
78	10.04	tr|U3JFA9|U3JFA9_FICAL	Nucleoside diphosphate kinase OS=Ficedula albicollis OX=59894 PE=3 SV=1	FICAL	3
78	10.04	tr|U3I4Q4|U3I4Q4_ANAPL	Nucleoside diphosphate kinase OS=Anas platyrhynchos OX=8839 PE=3 SV=1	ANAPL	3
78	10.23	tr|R0LU38|R0LU38_ANAPL	Nucleoside diphosphate kinase (Fragment) OS=Anas platyrhynchos OX=8839 GN=Anapl_09604 PE=3 SV=1	ANAPL	3
78	10.11	tr|H0ZGE2|H0ZGE2_TAEGU	Nucleoside diphosphate kinase OS=Taeniopygia guttata OX=59729 PE=3 SV=1	TAEGU	3
78	12.42	tr|B5G0H9|B5G0H9_TAEGU	Nucleoside diphosphate kinase OS=Taeniopygia guttata OX=59729 PE=2 SV=1	TAEGU	3
78	12.42	tr|A0A2P4TEW7|A0A2P4TEW7_BAMTH	Nucleoside diphosphate kinase OS=Bambusicola thoracicus OX=9083 GN=CIB84_001342 PE=3 SV=1	BAMTH	3
78	12.42	tr|A0A2I0M730|A0A2I0M730_COLLI	Nucleoside diphosphate kinase OS=Columba livia OX=8932 GN=A306_00006382 PE=3 SV=1	COLLI	3
78	12.42	tr|A0A2I0M721|A0A2I0M721_COLLI	Nucleoside diphosphate kinase OS=Columba livia OX=8932 GN=A306_00006381 PE=3 SV=1	COLLI	3
78	12.42	tr|A0A218UVP2|A0A218UVP2_9PASE	Nucleoside diphosphate kinase OS=Lonchura striata domestica OX=299123 GN=NDK_1 PE=3 SV=1	9PASE	3
78	12.42	tr|A0A218UVG6|A0A218UVG6_9PASE	Nucleoside diphosphate kinase OS=Lonchura striata domestica OX=299123 GN=NDK_0 PE=3 SV=1	9PASE	3
78	12.42	tr|A0A1V4KW52|A0A1V4KW52_PATFA	Nucleoside diphosphate kinase OS=Patagioenas fasciata monilis OX=372326 GN=AV530_003169 PE=3 SV=1	PATFA	3
78	6.884	tr|A0A1V4KVY5|A0A1V4KVY5_PATFA	Nucleoside diphosphate kinase OS=Patagioenas fasciata monilis OX=372326 GN=AV530_003168 PE=3 SV=1	PATFA	3
78	12.42	tr|A0A1I7Q438|A0A1I7Q438_CHICK	Nucleoside diphosphate kinase OS=Gallus gallus OX=9031 GN=NME2 PE=3 SV=1	CHICK	3
78	12.42	tr|A0A0Q3UPV5|A0A0Q3UPV5_AMAAE	Nucleoside diphosphate kinase OS=Amazona aestiva OX=12930 GN=AAES_168622 PE=3 SV=1	AMAAE	3
78	12.67	tr|A0A099ZZ90|A0A099ZZ90_CHAVO	Nucleoside diphosphate kinase (Fragment) OS=Charadrius vociferus OX=50402 GN=N301_06392 PE=3 SV=1	CHAVO	3
78	12.58	tr|A0A099ZDR5|A0A099ZDR5_TINGU	Nucleoside diphosphate kinase (Fragment) OS=Tinamus guttatus OX=94827 GN=N309_11073 PE=3 SV=1	TINGU	3
78	12.84	tr|A0A093SLG7|A0A093SLG7_9PASS	Nucleoside diphosphate kinase (Fragment) OS=Manacus vitellinus OX=328815 GN=N305_05693 PE=3 SV=1	9PASS	3
78	12.67	tr|A0A093Q3C1|A0A093Q3C1_9PASS	Nucleoside diphosphate kinase (Fragment) OS=Manacus vitellinus OX=328815 GN=N305_05692 PE=3 SV=1	9PASS	3
78	12.67	tr|A0A093P3P9|A0A093P3P9_PYGAD	Nucleoside diphosphate kinase (Fragment) OS=Pygoscelis adeliae OX=9238 GN=AS28_13852 PE=3 SV=1	PYGAD	3
78	12.84	tr|A0A093HWS3|A0A093HWS3_STRCA	Nucleoside diphosphate kinase (Fragment) OS=Struthio camelus australis OX=441894 GN=N308_10321 PE=3 SV=1	STRCA	3
78	12.84	tr|A0A091VZ15|A0A091VZ15_NIPNI	Nucleoside diphosphate kinase (Fragment) OS=Nipponia nippon OX=128390 GN=Y956_12156 PE=3 SV=1	NIPNI	3
78	12.67	tr|A0A091VWM7|A0A091VWM7_NIPNI	Nucleoside diphosphate kinase (Fragment) OS=Nipponia nippon OX=128390 GN=Y956_12155 PE=3 SV=1	NIPNI	3
78	12.84	tr|A0A091U2P0|A0A091U2P0_PHORB	Nucleoside diphosphate kinase (Fragment) OS=Phoenicopterus ruber ruber OX=9218 GN=N337_10583 PE=3 SV=1	PHORB	3
78	12.67	tr|A0A091SWU0|A0A091SWU0_PELCR	Nucleoside diphosphate kinase (Fragment) OS=Pelecanus crispus OX=36300 GN=N334_05739 PE=3 SV=1	PELCR	3
78	12.84	tr|A0A091MM93|A0A091MM93_9PASS	Nucleoside diphosphate kinase (Fragment) OS=Acanthisitta chloris OX=57068 GN=N310_12120 PE=3 SV=1	9PASS	3
78	12.84	tr|A0A091MA01|A0A091MA01_CARIC	Nucleoside diphosphate kinase (Fragment) OS=Cariama cristata OX=54380 GN=N322_03179 PE=3 SV=1	CARIC	3
78	12.84	tr|A0A091J5M5|A0A091J5M5_EGRGA	Nucleoside diphosphate kinase (Fragment) OS=Egretta garzetta OX=188379 GN=Z169_08332 PE=3 SV=1	EGRGA	3
78	12.67	tr|A0A091I1P7|A0A091I1P7_CALAN	Nucleoside diphosphate kinase (Fragment) OS=Calypte anna OX=9244 GN=N300_04879 PE=3 SV=1	CALAN	3
78	12.84	tr|A0A091HYJ8|A0A091HYJ8_CALAN	Nucleoside diphosphate kinase (Fragment) OS=Calypte anna OX=9244 GN=N300_04878 PE=3 SV=1	CALAN	3
78	12.03	tr|A0A091HT04|A0A091HT04_BUCRH	Nucleoside diphosphate kinase (Fragment) OS=Buceros rhinoceros silvestris OX=175836 GN=N320_06250 PE=3 SV=1	BUCRH	3
78	12.84	tr|A0A091G7U7|A0A091G7U7_9AVES	Nucleoside diphosphate kinase (Fragment) OS=Cuculus canorus OX=55661 GN=N303_15669 PE=3 SV=1	9AVES	3
78	12.67	tr|A0A091EYM9|A0A091EYM9_CORBR	Nucleoside diphosphate kinase (Fragment) OS=Corvus brachyrhynchos OX=85066 GN=N302_12148 PE=3 SV=1	CORBR	3
78	12.93	tr|A0A087R2Y4|A0A087R2Y4_APTFO	Nucleoside diphosphate kinase (Fragment) OS=Aptenodytes forsteri OX=9233 GN=AS27_12582 PE=3 SV=1	APTFO	3
78	12.67	tr|A0A087R2Y3|A0A087R2Y3_APTFO	Nucleoside diphosphate kinase (Fragment) OS=Aptenodytes forsteri OX=9233 GN=AS27_12581 PE=3 SV=1	APTFO	3
78	12.42	sp|Q90380|NDK_COLLI	Nucleoside diphosphate kinase OS=Columba livia OX=8932 PE=2 SV=2	COLLI	3
78	12.42	sp|O57535|NDK_CHICK	Nucleoside diphosphate kinase OS=Gallus gallus OX=9031 PE=2 SV=1	CHICK	3
78	7.19	tr|A0A0Q3NYY2|A0A0Q3NYY2_AMAAE	Nucleoside diphosphate kinase OS=Amazona aestiva OX=12930 GN=AAES_168627 PE=3 SV=1	AMAAE	2
78	9.821	tr|A0A099ZB64|A0A099ZB64_TINGU	Nucleoside diphosphate kinase (Fragment) OS=Tinamus guttatus OX=94827 GN=N309_11074 PE=3 SV=1	TINGU	2
78	7.19	tr|G1N8T1|G1N8T1_MELGA	Nucleoside diphosphate kinase OS=Meleagris gallopavo OX=9103 PE=3 SV=1	MELGA	2
78	4.167	tr|G1N8S9|G1N8S9_MELGA	Nucleoside diphosphate kinase OS=Meleagris gallopavo OX=9103 PE=3 SV=1	MELGA	2
78	12.94	tr|F1NC40|F1NC40_CHICK	Nucleoside diphosphate kinase OS=Gallus gallus OX=9031 GN=NME2 PE=3 SV=2	CHICK	2
78	7.19	tr|A0A226PBV3|A0A226PBV3_COLVI	Nucleoside diphosphate kinase OS=Colinus virginianus OX=9014 GN=H355_014832 PE=3 SV=1	COLVI	2
78	7.19	tr|A0A226PAS2|A0A226PAS2_COLVI	Nucleoside diphosphate kinase OS=Colinus virginianus OX=9014 GN=H355_014833 PE=3 SV=1	COLVI	2
78	7.19	tr|A0A226MVV4|A0A226MVV4_CALSU	Nucleoside diphosphate kinase OS=Callipepla squamata OX=9009 GN=ASZ78_009711 PE=3 SV=1	CALSU	2
78	17.46	tr|A0A1L1S119|A0A1L1S119_CHICK	Nucleoside diphosphate kinase OS=Gallus gallus OX=9031 GN=NME2 PE=3 SV=1	CHICK	2
78	9.735	tr|A0A099ZWE0|A0A099ZWE0_CHAVO	Nucleoside diphosphate kinase (Fragment) OS=Charadrius vociferus OX=50402 GN=N301_06393 PE=3 SV=1	CHAVO	2
78	9.735	tr|A0A093QP16|A0A093QP16_PHACA	Nucleoside diphosphate kinase (Fragment) OS=Phalacrocorax carbo OX=9209 GN=N336_02195 PE=3 SV=1	PHACA	2
78	7.432	tr|A0A093NRX5|A0A093NRX5_PYGAD	Nucleoside diphosphate kinase (Fragment) OS=Pygoscelis adeliae OX=9238 GN=AS28_13851 PE=3 SV=1	PYGAD	2
78	9.91	tr|A0A093IZZ9|A0A093IZZ9_EURHL	Nucleoside diphosphate kinase (Fragment) OS=Eurypyga helias OX=54383 GN=N326_03644 PE=3 SV=1	EURHL	2
78	7.333	tr|A0A093ILE0|A0A093ILE0_EURHL	Nucleoside diphosphate kinase (Fragment) OS=Eurypyga helias OX=54383 GN=N326_05736 PE=3 SV=1	EURHL	2
78	9.735	tr|A0A093GA72|A0A093GA72_DRYPU	Nucleoside diphosphate kinase (Fragment) OS=Dryobates pubescens OX=118200 GN=N307_07156 PE=3 SV=1	DRYPU	2
78	7.333	tr|A0A093G3G8|A0A093G3G8_DRYPU	Nucleoside diphosphate kinase (Fragment) OS=Dryobates pubescens OX=118200 GN=N307_07155 PE=3 SV=1	DRYPU	2
78	7.333	tr|A0A091WKP4|A0A091WKP4_OPIHO	Nucleoside diphosphate kinase (Fragment) OS=Opisthocomus hoazin OX=30419 GN=N306_12374 PE=3 SV=1	OPIHO	2
78	9.735	tr|A0A091WJD2|A0A091WJD2_OPIHO	Nucleoside diphosphate kinase (Fragment) OS=Opisthocomus hoazin OX=30419 GN=N306_12373 PE=3 SV=1	OPIHO	2
78	7.432	tr|A0A091TPF7|A0A091TPF7_PHALP	Nucleoside diphosphate kinase (Fragment) OS=Phaethon lepturus OX=97097 GN=N335_04138 PE=3 SV=1	PHALP	2
78	7.432	tr|A0A091PU92|A0A091PU92_LEPDC	Nucleoside diphosphate kinase (Fragment) OS=Leptosomus discolor OX=188344 GN=N330_02242 PE=3 SV=1	LEPDC	2
78	9.735	tr|A0A091EE96|A0A091EE96_CORBR	Nucleoside diphosphate kinase (Fragment) OS=Corvus brachyrhynchos OX=85066 GN=N302_12147 PE=3 SV=1	CORBR	2
79	4.12	tr|G1N1Z6|G1N1Z6_MELGA	Uncharacterized protein OS=Meleagris gallopavo OX=9103 GN=CTRC PE=3 SV=1	MELGA	1
79	4.12	tr|A0A1D5NU45|A0A1D5NU45_CHICK	Uncharacterized protein OS=Gallus gallus OX=9031 GN=CTRC PE=3 SV=1	CHICK	1
79	5.584	tr|A0A2P4TEX0|A0A2P4TEX0_BAMTH	Uncharacterized protein OS=Bambusicola thoracicus OX=9083 GN=CIB84_001347 PE=3 SV=1	BAMTH	1
79	5.584	tr|A0A226PC61|A0A226PC61_COLVI	Uncharacterized protein OS=Colinus virginianus OX=9014 GN=H355_002290 PE=3 SV=1	COLVI	1
79	5.584	tr|A0A226N9T8|A0A226N9T8_CALSU	Uncharacterized protein OS=Callipepla squamata OX=9009 GN=ASZ78_009959 PE=3 SV=1	CALSU	1
80	6.567	tr|R0JAN4|R0JAN4_ANAPL	Myosin-7 OS=Anas platyrhynchos OX=8839 GN=Anapl_17981 PE=3 SV=1	ANAPL	9
81	4.641	tr|A0A2P4TH12|A0A2P4TH12_BAMTH	Uncharacterized protein OS=Bambusicola thoracicus OX=9083 GN=CIB84_000608 PE=4 SV=1	BAMTH	38
82	49.08	tr|A0A2P4TIL0|A0A2P4TIL0_BAMTH	Uncharacterized protein OS=Bambusicola thoracicus OX=9083 GN=CIB84_000035 PE=3 SV=1	BAMTH	102
82	71.43	tr|G5D926|G5D926_CROSL	Enolase 1 alpha (Fragment) OS=Crotophaga sulcirostris OX=33598 GN=ENO1 PE=4 SV=1	CROSL	2
83	97.18	tr|A0A226P9U0|A0A226P9U0_COLVI	Triosephosphate isomerase OS=Colinus virginianus OX=9014 GN=H355_014698 PE=3 SV=1	COLVI	182
83	97.18	tr|A0A226MZ03|A0A226MZ03_CALSU	Triosephosphate isomerase OS=Callipepla squamata OX=9009 GN=ASZ78_000773 PE=3 SV=1	CALSU	182
83	91.94	tr|A0A2P4T611|A0A2P4T611_BAMTH	Triosephosphate isomerase OS=Bambusicola thoracicus OX=9083 GN=CIB84_004452 PE=3 SV=1	BAMTH	179
84	6.716	tr|A0A226N2A9|A0A226N2A9_CALSU	Uncharacterized protein OS=Callipepla squamata OX=9009 GN=ASZ78_002727 PE=4 SV=1	CALSU	76
84	20.89	tr|A0A1D5NVP1|A0A1D5NVP1_CHICK	Uncharacterized protein OS=Gallus gallus OX=9031 PE=4 SV=1	CHICK	64
84	18.21	tr|G3UNT9|G3UNT9_MELGA	Uncharacterized protein OS=Meleagris gallopavo OX=9103 PE=4 SV=1	MELGA	55
84	21.83	tr|A6BM73|A6BM73_CHICK	Connectin (Fragment) OS=Gallus gallus OX=9031 GN=TTN PE=2 SV=1	CHICK	56
85	8.936	tr|A0A093JTW2|A0A093JTW2_STRCA	Titin (Fragment) OS=Struthio camelus australis OX=441894 GN=N308_10137 PE=4 SV=1	STRCA	68
85	9.156	tr|A0A093F1Z7|A0A093F1Z7_GAVST	Titin (Fragment) OS=Gavia stellata OX=37040 GN=N328_02821 PE=4 SV=1	GAVST	67
86	38.59	tr|U3IW58|U3IW58_ANAPL	Uncharacterized protein OS=Anas platyrhynchos OX=8839 GN=COL1A2 PE=4 SV=1	ANAPL	48
86	41.42	tr|R0KB91|R0KB91_ANAPL	Collagen alpha-2(I) chain (Fragment) OS=Anas platyrhynchos OX=8839 GN=Anapl_02590 PE=4 SV=1	ANAPL	43
87	43.01	tr|A0A218UIF5|A0A218UIF5_9PASE	Collagen alpha-1(I) chain OS=Lonchura striata domestica OX=299123 GN=COL1A1 PE=4 SV=1	9PASE	41
87	55.79	tr|A0A1D5PYU1|A0A1D5PYU1_CHICK	Collagen type I alpha 1 chain OS=Gallus gallus OX=9031 PE=4 SV=1	CHICK	30
87	45.63	tr|A0A1D5PVC5|A0A1D5PVC5_CHICK	Collagen type I alpha 1 chain OS=Gallus gallus OX=9031 PE=4 SV=1	CHICK	28
87	27.46	tr|A0A1D5P5F6|A0A1D5P5F6_CHICK	Uncharacterized protein OS=Gallus gallus OX=9031 PE=4 SV=1	CHICK	1
88	8.652	sp|P83053|AMYP_STRCA	Pancreatic alpha-amylase OS=Struthio camelus OX=8801 PE=1 SV=1	STRCA	7
89	0.2874	tr|H0ZNA5|H0ZNA5_TAEGU	Uncharacterized protein OS=Taeniopygia guttata OX=59729 PE=4 SV=1	TAEGU	1
89	0.2872	tr|F1NSR9|F1NSR9_CHICK	Uncharacterized protein OS=Gallus gallus OX=9031 GN=RYR3 PE=4 SV=3	CHICK	1
89	0.2872	tr|A0A1V4KF54|A0A1V4KF54_PATFA	Ryanodine receptor 3 isoform D OS=Patagioenas fasciata monilis OX=372326 GN=RYR3 PE=4 SV=1	PATFA	1
89	0.2875	tr|A0A1D5PCL0|A0A1D5PCL0_CHICK	Uncharacterized protein OS=Gallus gallus OX=9031 GN=RYR3 PE=4 SV=1	CHICK	1
89	0.2866	tr|G1NHY3|G1NHY3_MELGA	Ryanodine receptor 3 OS=Meleagris gallopavo OX=9103 GN=RYR3 PE=4 SV=2	MELGA	1
89	0.2876	tr|B4XW98|B4XW98_MELGA	Skeletal muscle ryanodine receptor isoform beta OS=Meleagris gallopavo OX=9103 GN=beta-RYR PE=2 SV=1	MELGA	1
89	0.2877	tr|A0A1L1RP70|A0A1L1RP70_CHICK	Uncharacterized protein OS=Gallus gallus OX=9031 GN=RYR3 PE=4 SV=1	CHICK	1
89	0.2875	tr|A0A1D5PDP0|A0A1D5PDP0_CHICK	Uncharacterized protein OS=Gallus gallus OX=9031 GN=RYR3 PE=4 SV=1	CHICK	1
89	0.2888	tr|A0A091VW56|A0A091VW56_OPIHO	Ryanodine receptor 3 OS=Opisthocomus hoazin OX=30419 GN=N306_10800 PE=4 SV=1	OPIHO	1
89	0.2887	tr|A0A1V4KGZ0|A0A1V4KGZ0_PATFA	Ryanodine receptor 3 isoform B OS=Patagioenas fasciata monilis OX=372326 GN=RYR3 PE=4 SV=1	PATFA	1
89	0.2931	tr|A0A1V4KF88|A0A1V4KF88_PATFA	Ryanodine receptor 3 isoform C OS=Patagioenas fasciata monilis OX=372326 GN=RYR3 PE=4 SV=1	PATFA	1
89	0.2923	tr|A0A1V4KF53|A0A1V4KF53_PATFA	Ryanodine receptor 3 isoform E OS=Patagioenas fasciata monilis OX=372326 GN=RYR3 PE=4 SV=1	PATFA	1
89	0.289	tr|A0A1V4KF46|A0A1V4KF46_PATFA	Ryanodine receptor 3 isoform A OS=Patagioenas fasciata monilis OX=372326 GN=RYR3 PE=4 SV=1	PATFA	1
89	0.2875	tr|Q90985|Q90985_CHICK	Ryanodine receptor type 3 OS=Gallus gallus OX=9031 GN=RyR3 PE=2 SV=1	CHICK	1
89	0.3032	tr|A0A099YX28|A0A099YX28_TINGU	Ryanodine receptor 3 (Fragment) OS=Tinamus guttatus OX=94827 GN=N309_06504 PE=4 SV=1	TINGU	1
89	0.3233	tr|U3JSP3|U3JSP3_FICAL	Ryanodine receptor 3 OS=Ficedula albicollis OX=59894 GN=RYR3 PE=4 SV=1	FICAL	1
89	0.2874	tr|U3IC48|U3IC48_ANAPL	Ryanodine receptor 3 OS=Anas platyrhynchos OX=8839 GN=RYR3 PE=4 SV=1	ANAPL	1
89	0.3545	tr|A0A2I0MP97|A0A2I0MP97_COLLI	Ryanodine receptor 3 OS=Columba livia OX=8932 GN=RYR3 PE=4 SV=1	COLLI	1
89	0.317	tr|A0A218V7L0|A0A218V7L0_9PASE	Ryanodine receptor 3 OS=Lonchura striata domestica OX=299123 GN=RYR3 PE=4 SV=1	9PASE	1
89	0.3145	tr|A0A2I0UJU1|A0A2I0UJU1_LIMLA	Ryanodine receptor 3 OS=Limosa lapponica baueri OX=1758121 GN=llap_3383 PE=4 SV=1	LIMLA	1
89	0.3213	tr|A0A226PUW0|A0A226PUW0_COLVI	Uncharacterized protein OS=Colinus virginianus OX=9014 GN=H355_009369 PE=4 SV=1	COLVI	1
89	0.3093	tr|A0A226NDS6|A0A226NDS6_CALSU	Uncharacterized protein OS=Callipepla squamata OX=9009 GN=ASZ78_015453 PE=4 SV=1	CALSU	1
89	0.3236	tr|A0A0A0AP67|A0A0A0AP67_CHAVO	Ryanodine receptor 3 (Fragment) OS=Charadrius vociferus OX=50402 GN=N301_02064 PE=4 SV=1	CHAVO	1
89	0.32	tr|A0A0Q3PWY1|A0A0Q3PWY1_AMAAE	Uncharacterized protein OS=Amazona aestiva OX=12930 GN=AAES_38931 PE=4 SV=1	AMAAE	1
89	0.4044	tr|A0A093F0L4|A0A093F0L4_TYTAL	Ryanodine receptor 3 (Fragment) OS=Tyto alba OX=56313 GN=N341_05808 PE=4 SV=1	TYTAL	1
89	0.4275	tr|A0A091LRX3|A0A091LRX3_CARIC	Ryanodine receptor 3 (Fragment) OS=Cariama cristata OX=54380 GN=N322_11888 PE=4 SV=1	CARIC	1
89	6.061	tr|A0A093TL95|A0A093TL95_PHACA	Ryanodine receptor 3 (Fragment) OS=Phalacrocorax carbo OX=9209 GN=N336_05951 PE=4 SV=1	PHACA	1
89	6.034	tr|A0A091QSU3|A0A091QSU3_LEPDC	Ryanodine receptor 3 (Fragment) OS=Leptosomus discolor OX=188344 GN=N330_03053 PE=4 SV=1	LEPDC	1
89	5.858	tr|A0A091NUY9|A0A091NUY9_9PASS	Ryanodine receptor 3 (Fragment) OS=Acanthisitta chloris OX=57068 GN=N310_05866 PE=4 SV=1	9PASS	1
89	5.645	tr|A0A091KYC0|A0A091KYC0_9GRUI	Ryanodine receptor 3 (Fragment) OS=Chlamydotis macqueenii OX=187382 GN=N324_05619 PE=4 SV=1	9GRUI	1
89	5.932	tr|A0A087V7R0|A0A087V7R0_BALRE	Ryanodine receptor 3 (Fragment) OS=Balearica regulorum gibbericeps OX=100784 GN=N312_12822 PE=4 SV=1	BALRE	1
90	2.478	RRRRRsp|P02457|CO1A1_CHICK	REVERSED Collagen alpha-1(I) chain OS=Gallus gallus OX=9031 GN=COL1A1 PE=1 SV=3	CHICK	2
91	7.2	tr|A0A091LB52|A0A091LB52_9GRUI	Adenylate kinase isoenzyme 1 (Fragment) OS=Chlamydotis macqueenii OX=187382 GN=N324_09604 PE=3 SV=1	9GRUI	1
91	4.639	sp|P05081|KAD1_CHICK	Adenylate kinase isoenzyme 1 OS=Gallus gallus OX=9031 GN=AK1 PE=1 SV=1	CHICK	1
91	4.265	tr|U3JF18|U3JF18_FICAL	Adenylate kinase isoenzyme 1 OS=Ficedula albicollis OX=59894 GN=AK1 PE=3 SV=1	FICAL	1
91	4.737	tr|R7VQP3|R7VQP3_COLLI	Adenylate kinase isoenzyme 1 (Fragment) OS=Columba livia OX=8932 GN=A306_15963 PE=3 SV=1	COLLI	1
91	4.737	tr|H0YZD1|H0YZD1_TAEGU	Adenylate kinase 1 OS=Taeniopygia guttata OX=59729 GN=AK1 PE=3 SV=1	TAEGU	1
91	4.615	tr|A0A2I0TCW1|A0A2I0TCW1_LIMLA	Adenylate kinase isoenzyme 1 OS=Limosa lapponica baueri OX=1758121 GN=llap_18068 PE=3 SV=1	LIMLA	1
91	4.712	tr|A0A2I0LGH5|A0A2I0LGH5_COLLI	Adenylate kinase 1 (Fragment) OS=Columba livia OX=8932 GN=AK1 PE=3 SV=1	COLLI	1
91	4.036	tr|A0A1V4J7S7|A0A1V4J7S7_PATFA	Adenylate kinase isoenzyme 1 OS=Patagioenas fasciata monilis OX=372326 GN=AK1 PE=3 SV=1	PATFA	1
91	2.344	tr|A0A0Q3RJX3|A0A0Q3RJX3_AMAAE	Adenylate kinase isoenzyme 1 OS=Amazona aestiva OX=12930 GN=AK1 PE=3 SV=1	AMAAE	1
91	7.143	tr|A0A093PJG3|A0A093PJG3_9PASS	Adenylate kinase isoenzyme 1 (Fragment) OS=Manacus vitellinus OX=328815 GN=N305_03038 PE=3 SV=1	9PASS	1
91	5.085	tr|A0A093H333|A0A093H333_DRYPU	Adenylate kinase isoenzyme 1 (Fragment) OS=Dryobates pubescens OX=118200 GN=N307_04920 PE=3 SV=1	DRYPU	1
91	4.369	tr|A0A2P4SF41|A0A2P4SF41_BAMTH	Uncharacterized protein (Fragment) OS=Bambusicola thoracicus OX=9083 GN=CIB84_013531 PE=3 SV=1	BAMTH	1
91	4.639	tr|A0A226NXC1|A0A226NXC1_COLVI	Adenylate kinase isoenzyme 1 OS=Colinus virginianus OX=9014 GN=AK1 PE=3 SV=1	COLVI	1
91	4.523	tr|A0A226NPY5|A0A226NPY5_CALSU	Uncharacterized protein OS=Callipepla squamata OX=9009 GN=ASZ78_009625 PE=3 SV=1	CALSU	1
91	4.639	tr|A0A218V244|A0A218V244_9PASE	Adenylate kinase isoenzyme 1 OS=Lonchura striata domestica OX=299123 GN=AK1 PE=3 SV=1	9PASE	1
91	9.278	tr|A0A091NNQ5|A0A091NNQ5_APAVI	Adenylate kinase isoenzyme 1 (Fragment) OS=Apaloderma vittatum OX=57397 GN=N311_06734 PE=4 SV=1	APAVI	1
92	4.603	tr|F1NNS8|F1NNS8_CHICK	Uncharacterized protein OS=Gallus gallus OX=9031 GN=PRDX4 PE=4 SV=2	CHICK	1
92	4.104	tr|A0A0Q3PRR9|A0A0Q3PRR9_AMAAE	Peroxiredoxin-4 OS=Amazona aestiva OX=12930 GN=AAES_55042 PE=4 SV=1	AMAAE	1
92	6.25	tr|A0A093EP74|A0A093EP74_TYTAL	Peroxiredoxin-4 (Fragment) OS=Tyto alba OX=56313 GN=N341_08085 PE=4 SV=1	TYTAL	1
92	6.25	tr|A0A091MUZ9|A0A091MUZ9_APAVI	Peroxiredoxin-4 (Fragment) OS=Apaloderma vittatum OX=57397 GN=N311_09171 PE=4 SV=1	APAVI	1
92	6.25	tr|A0A091MJD2|A0A091MJD2_9PASS	Peroxiredoxin-4 (Fragment) OS=Acanthisitta chloris OX=57068 GN=N310_12507 PE=4 SV=1	9PASS	1
92	6.25	tr|A0A091J0U6|A0A091J0U6_EGRGA	Peroxiredoxin-4 (Fragment) OS=Egretta garzetta OX=188379 GN=Z169_09120 PE=4 SV=1	EGRGA	1
92	5.556	tr|U3JNJ1|U3JNJ1_FICAL	Peroxiredoxin 4 OS=Ficedula albicollis OX=59894 GN=PRDX4 PE=4 SV=1	FICAL	1
92	5.528	tr|U3J011|U3J011_ANAPL	Peroxiredoxin 4 OS=Anas platyrhynchos OX=8839 GN=PRDX4 PE=4 SV=1	ANAPL	1
92	6.748	tr|R0KCV3|R0KCV3_ANAPL	Peroxiredoxin-4 (Fragment) OS=Anas platyrhynchos OX=8839 GN=Anapl_12669 PE=4 SV=1	ANAPL	1
92	5.729	tr|H0ZAF6|H0ZAF6_TAEGU	Peroxiredoxin 4 OS=Taeniopygia guttata OX=59729 GN=PRDX4 PE=4 SV=1	TAEGU	1
92	5.314	tr|G1NP83|G1NP83_MELGA	Peroxiredoxin 4 OS=Meleagris gallopavo OX=9103 GN=PRDX4 PE=4 SV=1	MELGA	1
92	4.721	tr|A0A2I0ULG6|A0A2I0ULG6_LIMLA	Peroxiredoxin-4 isoform x1 OS=Limosa lapponica baueri OX=1758121 GN=llap_2784 PE=4 SV=1	LIMLA	1
92	5.789	tr|A0A2I0ML48|A0A2I0ML48_COLLI	Uncharacterized protein (Fragment) OS=Columba livia OX=8932 GN=A306_00000091 PE=4 SV=1	COLLI	1
92	4.183	tr|A0A226P6H7|A0A226P6H7_COLVI	Uncharacterized protein OS=Colinus virginianus OX=9014 GN=H355_008492 PE=4 SV=1	COLVI	1
92	4.183	tr|A0A226N5R3|A0A226N5R3_CALSU	Uncharacterized protein OS=Callipepla squamata OX=9009 GN=ASZ78_001013 PE=4 SV=1	CALSU	1
92	4.348	tr|A0A218VCX5|A0A218VCX5_9PASE	Peroxiredoxin-4 OS=Lonchura striata domestica OX=299123 GN=PRDX4 PE=4 SV=1	9PASE	1
92	4.059	tr|A0A1V4JC46|A0A1V4JC46_PATFA	Peroxiredoxin-4 isoformX1 isoform A OS=Patagioenas fasciata monilis OX=372326 GN=PRDX4 PE=4 SV=1	PATFA	1
92	4.059	tr|A0A1V4JC41|A0A1V4JC41_PATFA	Peroxiredoxin-4 isoformX1 isoform B OS=Patagioenas fasciata monilis OX=372326 GN=PRDX4 PE=4 SV=1	PATFA	1
92	6.25	tr|A0A0A0B0L1|A0A0A0B0L1_CHAVO	Peroxiredoxin-4 (Fragment) OS=Charadrius vociferus OX=50402 GN=N301_03672 PE=4 SV=1	CHAVO	1
92	6.25	tr|A0A099Z6G4|A0A099Z6G4_TINGU	Peroxiredoxin-4 (Fragment) OS=Tinamus guttatus OX=94827 GN=N309_00247 PE=4 SV=1	TINGU	1
92	6.25	tr|A0A094KQQ8|A0A094KQQ8_ANTCR	Peroxiredoxin-4 (Fragment) OS=Antrostomus carolinensis OX=279965 GN=N321_14297 PE=4 SV=1	ANTCR	1
92	6.25	tr|A0A093RAQ0|A0A093RAQ0_PHACA	Peroxiredoxin-4 (Fragment) OS=Phalacrocorax carbo OX=9209 GN=N336_07325 PE=4 SV=1	PHACA	1
92	6.25	tr|A0A093PTF5|A0A093PTF5_9PASS	Peroxiredoxin-4 (Fragment) OS=Manacus vitellinus OX=328815 GN=N305_11212 PE=4 SV=1	9PASS	1
92	6.25	tr|A0A093NLV8|A0A093NLV8_PYGAD	Peroxiredoxin-4 (Fragment) OS=Pygoscelis adeliae OX=9238 GN=AS28_11744 PE=4 SV=1	PYGAD	1
92	6.25	tr|A0A093JCK5|A0A093JCK5_FULGA	Peroxiredoxin-4 (Fragment) OS=Fulmarus glacialis OX=30455 GN=N327_11625 PE=4 SV=1	FULGA	1
92	6.25	tr|A0A093I406|A0A093I406_EURHL	Peroxiredoxin-4 (Fragment) OS=Eurypyga helias OX=54383 GN=N326_02269 PE=4 SV=1	EURHL	1
92	6.25	tr|A0A093GZT2|A0A093GZT2_STRCA	Peroxiredoxin-4 (Fragment) OS=Struthio camelus australis OX=441894 GN=N308_01055 PE=4 SV=1	STRCA	1
92	6.25	tr|A0A093CF01|A0A093CF01_TAUER	Peroxiredoxin-4 (Fragment) OS=Tauraco erythrolophus OX=121530 GN=N340_12015 PE=4 SV=1	TAUER	1
92	6.25	tr|A0A093C4Z7|A0A093C4Z7_9AVES	Peroxiredoxin-4 (Fragment) OS=Pterocles gutturalis OX=240206 GN=N339_08737 PE=4 SV=1	9AVES	1
92	6.25	tr|A0A091T0R8|A0A091T0R8_PELCR	Peroxiredoxin-4 (Fragment) OS=Pelecanus crispus OX=36300 GN=N334_02870 PE=4 SV=1	PELCR	1
92	6.25	tr|A0A091QJB4|A0A091QJB4_9GRUI	Peroxiredoxin-4 (Fragment) OS=Mesitornis unicolor OX=54374 GN=N332_03110 PE=4 SV=1	9GRUI	1
92	6.25	tr|A0A091PMX2|A0A091PMX2_HALAL	Peroxiredoxin-4 (Fragment) OS=Haliaeetus albicilla OX=8969 GN=N329_05598 PE=4 SV=1	HALAL	1
92	6.25	tr|A0A091EF47|A0A091EF47_CORBR	Peroxiredoxin-4 (Fragment) OS=Corvus brachyrhynchos OX=85066 GN=N302_01108 PE=4 SV=1	CORBR	1
92	6.25	tr|A0A087QXH3|A0A087QXH3_APTFO	Peroxiredoxin-4 (Fragment) OS=Aptenodytes forsteri OX=9233 GN=AS27_07556 PE=4 SV=1	APTFO	1
92	6.25	tr|A0A094LB98|A0A094LB98_PODCR	Peroxiredoxin-4 (Fragment) OS=Podiceps cristatus OX=345573 GN=N338_10958 PE=4 SV=1	PODCR	1
92	6.25	tr|A0A093GEF4|A0A093GEF4_DRYPU	Peroxiredoxin-4 (Fragment) OS=Dryobates pubescens OX=118200 GN=N307_00656 PE=4 SV=1	DRYPU	1
92	6.25	tr|A0A091WJB3|A0A091WJB3_OPIHO	Peroxiredoxin-4 (Fragment) OS=Opisthocomus hoazin OX=30419 GN=N306_07730 PE=4 SV=1	OPIHO	1
92	6.25	tr|A0A091VRW2|A0A091VRW2_NIPNI	Peroxiredoxin-4 (Fragment) OS=Nipponia nippon OX=128390 GN=Y956_08316 PE=4 SV=1	NIPNI	1
92	6.25	tr|A0A091UD89|A0A091UD89_PHORB	Peroxiredoxin-4 (Fragment) OS=Phoenicopterus ruber ruber OX=9218 GN=N337_07085 PE=4 SV=1	PHORB	1
92	6.25	tr|A0A091G517|A0A091G517_9AVES	Peroxiredoxin-4 (Fragment) OS=Cuculus canorus OX=55661 GN=N303_15562 PE=4 SV=1	9AVES	1
92	7.801	tr|A0A087VRP8|A0A087VRP8_BALRE	Peroxiredoxin-4 (Fragment) OS=Balearica regulorum gibbericeps OX=100784 GN=N312_03007 PE=4 SV=1	BALRE	1
92	11	tr|A0A1D5PLH7|A0A1D5PLH7_CHICK	Peroxiredoxin 4 OS=Gallus gallus OX=9031 GN=PRDX4 PE=4 SV=1	CHICK	1
93	1.677	tr|R0KSU7|R0KSU7_ANAPL	FCH and double SH3 domains protein 1 (Fragment) OS=Anas platyrhynchos OX=8839 GN=Anapl_14544 PE=4 SV=1	ANAPL	1
94	8.772	tr|R9PXM5|R9PXM5_CHICK	Uncharacterized protein OS=Gallus gallus OX=9031 GN=IGLL1 PE=4 SV=2	CHICK	1
94	19.42	sp|P20763|LAC_CHICK	Ig lambda chain C region OS=Gallus gallus OX=9031 PE=4 SV=1	CHICK	1
95	45.71	tr|Q7LZS1|Q7LZS1_CHICK	12K serum protein, beta-2-m cross-reactive (Fragment) OS=Gallus gallus OX=9031 PE=1 SV=1	CHICK	2
96	0.387	RRRRRtr|L1JJ50|L1JJ50_GUITH	REVERSED Uncharacterized protein OS=Guillardia theta CCMP2712 OX=905079 GN=GUITHDRAFT_105670 PE=4 SV=1	GUITH	1
97	4.867	tr|A0A226MLN5|A0A226MLN5_CALSU	Uncharacterized protein OS=Callipepla squamata OX=9009 GN=ASZ78_003238 PE=4 SV=1	CALSU	1
98	10.25	tr|A0A091WHC7|A0A091WHC7_OPIHO	Peptidase M20 domain-containing protein 2 (Fragment) OS=Opisthocomus hoazin OX=30419 GN=N306_11796 PE=4 SV=1	OPIHO	1
98	6.606	tr|F1P3U4|F1P3U4_CHICK	Peptidase M20 domain-containing protein 2 OS=Gallus gallus OX=9031 GN=PM20D2 PE=3 SV=2	CHICK	1
98	6.43	tr|A0A0Q3TJC8|A0A0Q3TJC8_AMAAE	Peptidase M20 domain-containing protein 2 OS=Amazona aestiva OX=12930 GN=AAES_92636 PE=3 SV=1	AMAAE	1
98	6.576	tr|U3JJZ8|U3JJZ8_FICAL	Peptidase M20 domain-containing protein 2 OS=Ficedula albicollis OX=59894 GN=PM20D2 PE=3 SV=1	FICAL	1
98	7.073	tr|A0A2I0MUH6|A0A2I0MUH6_COLLI	Peptidase M20 domain-containing protein 2 OS=Columba livia OX=8932 GN=PM20D2 PE=3 SV=1	COLLI	1
98	6.118	tr|A0A1V4JM93|A0A1V4JM93_PATFA	Peptidase M20 domain-containing protein 2 isoform B OS=Patagioenas fasciata monilis OX=372326 GN=PM20D2 PE=4 SV=1	PATFA	1
98	6.36	tr|A0A1V4JM84|A0A1V4JM84_PATFA	Peptidase M20 domain-containing protein 2 OS=Patagioenas fasciata monilis OX=372326 GN=PM20D2 PE=3 SV=1	PATFA	1
98	8.146	tr|A0A093QAK4|A0A093QAK4_9PASS	Peptidase M20 domain-containing protein 2 (Fragment) OS=Manacus vitellinus OX=328815 GN=N305_02476 PE=4 SV=1	9PASS	1
98	9.091	tr|A0A091W3F4|A0A091W3F4_NIPNI	Peptidase M20 domain-containing protein 2 (Fragment) OS=Nipponia nippon OX=128390 GN=Y956_07843 PE=4 SV=1	NIPNI	1
98	9.732	tr|A0A091SNN3|A0A091SNN3_PELCR	Peptidase M20 domain-containing protein 2 (Fragment) OS=Pelecanus crispus OX=36300 GN=N334_13231 PE=4 SV=1	PELCR	1
98	10.28	tr|A0A091R879|A0A091R879_MERNU	Peptidase M20 domain-containing protein 2 (Fragment) OS=Merops nubicus OX=57421 GN=N331_02876 PE=4 SV=1	MERNU	1
98	7.323	tr|A0A226P149|A0A226P149_COLVI	Peptidase M20 domain-containing protein 2 OS=Colinus virginianus OX=9014 GN=H355_007368 PE=3 SV=1	COLVI	1
98	6.744	tr|A0A226MW69|A0A226MW69_CALSU	Peptidase M20 domain-containing protein 2 OS=Callipepla squamata OX=9009 GN=ASZ78_005311 PE=3 SV=1	CALSU	1
98	10.39	tr|A0A0A0AN34|A0A0A0AN34_CHAVO	Peptidase M20 domain-containing protein 2 (Fragment) OS=Charadrius vociferus OX=50402 GN=N301_04225 PE=4 SV=1	CHAVO	1
98	10.25	tr|A0A093P9B2|A0A093P9B2_PYGAD	Peptidase M20 domain-containing protein 2 (Fragment) OS=Pygoscelis adeliae OX=9238 GN=AS28_12054 PE=4 SV=1	PYGAD	1
98	10.25	tr|A0A093L5H3|A0A093L5H3_FULGA	Peptidase M20 domain-containing protein 2 (Fragment) OS=Fulmarus glacialis OX=30455 GN=N327_10179 PE=4 SV=1	FULGA	1
98	10.32	tr|A0A093IKU7|A0A093IKU7_EURHL	Peptidase M20 domain-containing protein 2 (Fragment) OS=Eurypyga helias OX=54383 GN=N326_12442 PE=4 SV=1	EURHL	1
98	10.28	tr|A0A093GXL5|A0A093GXL5_GAVST	Peptidase M20 domain-containing protein 2 (Fragment) OS=Gavia stellata OX=37040 GN=N328_07624 PE=4 SV=1	GAVST	1
98	7.214	tr|A0A093GE95|A0A093GE95_DRYPU	Peptidase M20 domain-containing protein 2 (Fragment) OS=Dryobates pubescens OX=118200 GN=N307_06324 PE=3 SV=1	DRYPU	1
98	9.667	tr|A0A091TKL6|A0A091TKL6_PHALP	Peptidase M20 domain-containing protein 2 (Fragment) OS=Phaethon lepturus OX=97097 GN=N335_13754 PE=4 SV=1	PHALP	1
98	10.25	tr|A0A091RXR5|A0A091RXR5_NESNO	Peptidase M20 domain-containing protein 2 (Fragment) OS=Nestor notabilis OX=176057 GN=N333_13333 PE=4 SV=1	NESNO	1
98	12.55	tr|A0A091PRA7|A0A091PRA7_HALAL	Peptidase M20 domain-containing protein 2 (Fragment) OS=Haliaeetus albicilla OX=8969 GN=N329_04349 PE=4 SV=1	HALAL	1
98	10.25	tr|A0A091MR90|A0A091MR90_CARIC	Peptidase M20 domain-containing protein 2 (Fragment) OS=Cariama cristata OX=54380 GN=N322_00919 PE=4 SV=1	CARIC	1
98	10.25	tr|A0A091I3T6|A0A091I3T6_CALAN	Peptidase M20 domain-containing protein 2 (Fragment) OS=Calypte anna OX=9244 GN=N300_01152 PE=4 SV=1	CALAN	1
98	7.455	tr|A0A091GAT0|A0A091GAT0_9AVES	Peptidase M20 domain-containing protein 2 (Fragment) OS=Cuculus canorus OX=55661 GN=N303_02365 PE=3 SV=1	9AVES	1
98	7.398	tr|A0A087R750|A0A087R750_APTFO	Peptidase M20 domain-containing protein 2 (Fragment) OS=Aptenodytes forsteri OX=9233 GN=AS27_04992 PE=3 SV=1	APTFO	1
98	6.988	tr|H0ZQ98|H0ZQ98_TAEGU	Peptidase M20 domain-containing protein 2 OS=Taeniopygia guttata OX=59729 GN=PM20D2 PE=3 SV=1	TAEGU	1
98	9.732	tr|G1NLM9|G1NLM9_MELGA	Peptidase M20 domain containing 2 OS=Meleagris gallopavo OX=9103 GN=PM20D2 PE=4 SV=1	MELGA	1
98	6.576	tr|A0A218VBY6|A0A218VBY6_9PASE	Peptidase M20 domain-containing protein 2 OS=Lonchura striata domestica OX=299123 GN=PM20D2 PE=3 SV=1	9PASE	1
98	12.95	tr|A0A093T814|A0A093T814_PHACA	Peptidase M20 domain-containing protein 2 (Fragment) OS=Phalacrocorax carbo OX=9209 GN=N336_07338 PE=4 SV=1	PHACA	1
98	10.25	tr|A0A093H5Y0|A0A093H5Y0_STRCA	Peptidase M20 domain-containing protein 2 (Fragment) OS=Struthio camelus australis OX=441894 GN=N308_11608 PE=4 SV=1	STRCA	1
98	10.25	tr|A0A093CEP6|A0A093CEP6_9AVES	Peptidase M20 domain-containing protein 2 (Fragment) OS=Pterocles gutturalis OX=240206 GN=N339_05036 PE=4 SV=1	9AVES	1
98	10.18	tr|A0A091QM77|A0A091QM77_LEPDC	Peptidase M20 domain-containing protein 2 (Fragment) OS=Leptosomus discolor OX=188344 GN=N330_09480 PE=4 SV=1	LEPDC	1
98	10.25	tr|A0A091JB97|A0A091JB97_EGRGA	Peptidase M20 domain-containing protein 2 (Fragment) OS=Egretta garzetta OX=188379 GN=Z169_15103 PE=4 SV=1	EGRGA	1
98	10.51	tr|A0A091H6P5|A0A091H6P5_BUCRH	Peptidase M20 domain-containing protein 2 (Fragment) OS=Buceros rhinoceros silvestris OX=175836 GN=N320_02488 PE=4 SV=1	BUCRH	1
98	10.25	tr|A0A091F5M1|A0A091F5M1_CORBR	Peptidase M20 domain-containing protein 2 (Fragment) OS=Corvus brachyrhynchos OX=85066 GN=N302_15581 PE=4 SV=1	CORBR	1
98	12.55	tr|A0A087VFX0|A0A087VFX0_BALRE	Peptidase M20 domain-containing protein 2 (Fragment) OS=Balearica regulorum gibbericeps OX=100784 GN=N312_01061 PE=4 SV=1	BALRE	1
98	12.45	tr|U3J7V4|U3J7V4_ANAPL	Peptidase M20 domain containing 2 OS=Anas platyrhynchos OX=8839 GN=PM20D2 PE=4 SV=1	ANAPL	1
98	12.5	tr|R0LXQ2|R0LXQ2_ANAPL	Peptidase M20 domain-containing protein 2 (Fragment) OS=Anas platyrhynchos OX=8839 GN=Anapl_09373 PE=4 SV=1	ANAPL	1
98	10.18	tr|A0A091PDZ5|A0A091PDZ5_APAVI	Peptidase M20 domain-containing protein 2 (Fragment) OS=Apaloderma vittatum OX=57397 GN=N311_02702 PE=4 SV=1	APAVI	1
98	12.61	tr|A0A091MHA1|A0A091MHA1_9PASS	Peptidase M20 domain-containing protein 2 (Fragment) OS=Acanthisitta chloris OX=57068 GN=N310_10235 PE=4 SV=1	9PASS	1
99	12.15	tr|A0A226PPL0|A0A226PPL0_COLVI	Uncharacterized protein OS=Colinus virginianus OX=9014 GN=H355_014361 PE=4 SV=1	COLVI	1
99	12.15	tr|A0A226N510|A0A226N510_CALSU	Uncharacterized protein OS=Callipepla squamata OX=9009 GN=ASZ78_009466 PE=4 SV=1	CALSU	1
99	12.15	tr|F1NIL3|F1NIL3_CHICK	Uncharacterized protein OS=Gallus gallus OX=9031 GN=ATP5L PE=4 SV=3	CHICK	1
99	14.13	tr|A0A2P4SN79|A0A2P4SN79_BAMTH	Uncharacterized protein OS=Bambusicola thoracicus OX=9083 GN=CIB84_010666 PE=4 SV=1	BAMTH	1
100	0.6579	tr|A0A1D5PUM7|A0A1D5PUM7_CHICK	Uncharacterized protein OS=Gallus gallus OX=9031 PE=4 SV=1	CHICK	1
100	1.346	tr|A0A2P4SHD4|A0A2P4SHD4_BAMTH	Uncharacterized protein (Fragment) OS=Bambusicola thoracicus OX=9083 GN=CIB84_012743 PE=4 SV=1	BAMTH	1
101	3.922	tr|Q6UZ97|Q6UZ97_CHICK	MHC class II antigen OS=Gallus gallus OX=9031 GN=B-LA PE=2 SV=1	CHICK	1
101	6.369	tr|Q6UZ96|Q6UZ96_CHICK	MHC class II antigen (Fragment) OS=Gallus gallus OX=9031 PE=2 SV=1	CHICK	1
101	6.369	tr|Q6UZ95|Q6UZ95_CHICK	MHC class II antigen (Fragment) OS=Gallus gallus OX=9031 PE=2 SV=1	CHICK	1
101	3.922	tr|Q4U5Z6|Q4U5Z6_CHICK	MHC class II alpha chain OS=Gallus gallus OX=9031 GN=B-LA PE=2 SV=1	CHICK	1
101	3.922	tr|Q3HM56|Q3HM56_CHICK	MHC class II antigen OS=Gallus gallus OX=9031 PE=2 SV=1	CHICK	1
101	3.922	tr|F1C6X4|F1C6X4_CHICK	MHC class II antigen alpha chain OS=Gallus gallus OX=9031 GN=B-LA PE=2 SV=1	CHICK	1
101	3.922	tr|F1C6X2|F1C6X2_CHICK	MHC class II antigen alpha chain OS=Gallus gallus OX=9031 GN=B-LA PE=2 SV=1	CHICK	1
101	3.922	tr|E9M255|E9M255_CHICK	MHC class II antigen alpha OS=Gallus gallus OX=9031 GN=B-LA PE=2 SV=1	CHICK	1
101	3.922	tr|E9M254|E9M254_CHICK	MHC class II antigen alpha OS=Gallus gallus OX=9031 GN=B-LA PE=2 SV=1	CHICK	1
101	3.922	tr|B6RCN4|B6RCN4_CHICK	MHC class II antigen alpha OS=Gallus gallus OX=9031 PE=2 SV=1	CHICK	1
101	3.922	tr|B6RCN3|B6RCN3_CHICK	MHC class II antigen alpha OS=Gallus gallus OX=9031 PE=2 SV=1	CHICK	1
101	3.922	tr|B6RCN2|B6RCN2_CHICK	MHC class II antigen alpha OS=Gallus gallus OX=9031 PE=2 SV=1	CHICK	1
101	3.922	tr|B6RCN1|B6RCN1_CHICK	MHC class II antigen alpha OS=Gallus gallus OX=9031 PE=2 SV=1	CHICK	1
101	3.922	tr|B6RCM9|B6RCM9_CHICK	MHC class II antigen alpha OS=Gallus gallus OX=9031 PE=2 SV=1	CHICK	1
101	3.922	tr|B6RCM8|B6RCM8_CHICK	MHC class II antigen alpha OS=Gallus gallus OX=9031 PE=2 SV=1	CHICK	1
101	3.922	tr|B6RCM7|B6RCM7_CHICK	MHC class II antigen alpha OS=Gallus gallus OX=9031 PE=2 SV=1	CHICK	1
101	3.922	tr|B6RCM1|B6RCM1_CHICK	MHC class II antigen alpha OS=Gallus gallus OX=9031 PE=2 SV=1	CHICK	1
102	7.769	tr|E1BYF1|E1BYF1_CHICK	Uncharacterized protein OS=Gallus gallus OX=9031 GN=CTH PE=3 SV=1	CHICK	2
102	10.47	tr|A0A1D5PIB2|A0A1D5PIB2_CHICK	Uncharacterized protein OS=Gallus gallus OX=9031 GN=CTH PE=3 SV=1	CHICK	2
102	9.064	tr|A0A091NXR7|A0A091NXR7_APAVI	Cystathionine gamma-lyase (Fragment) OS=Apaloderma vittatum OX=57397 GN=N311_04900 PE=3 SV=1	APAVI	2
102	3.883	tr|A0A1V4JXJ1|A0A1V4JXJ1_PATFA	Cystathionine gamma-lyase OS=Patagioenas fasciata monilis OX=372326 GN=CTH PE=3 SV=1	PATFA	1
102	5.634	tr|A0A2I0MC05|A0A2I0MC05_COLLI	Cystathionine gamma-lyase OS=Columba livia OX=8932 GN=CTH PE=3 SV=1	COLLI	1
102	5.848	tr|A0A093F8X9|A0A093F8X9_GAVST	Cystathionine gamma-lyase (Fragment) OS=Gavia stellata OX=37040 GN=N328_01946 PE=3 SV=1	GAVST	1
102	5.848	tr|A0A091RFQ6|A0A091RFQ6_9GRUI	Cystathionine gamma-lyase (Fragment) OS=Mesitornis unicolor OX=54374 GN=N332_07498 PE=3 SV=1	9GRUI	1
102	5.848	tr|A0A091MDI1|A0A091MDI1_CARIC	Cystathionine gamma-lyase (Fragment) OS=Cariama cristata OX=54380 GN=N322_03871 PE=3 SV=1	CARIC	1
102	5.848	tr|A0A0A0AD46|A0A0A0AD46_CHAVO	Cystathionine gamma-lyase (Fragment) OS=Charadrius vociferus OX=50402 GN=N301_10317 PE=3 SV=1	CHAVO	1
102	5.848	tr|A0A093QWP0|A0A093QWP0_PHACA	Cystathionine gamma-lyase (Fragment) OS=Phalacrocorax carbo OX=9209 GN=N336_03160 PE=3 SV=1	PHACA	1
102	5.848	tr|A0A093NIT5|A0A093NIT5_PYGAD	Cystathionine gamma-lyase (Fragment) OS=Pygoscelis adeliae OX=9238 GN=AS28_09858 PE=3 SV=1	PYGAD	1
102	5.277	tr|A0A093GYE5|A0A093GYE5_STRCA	Cystathionine gamma-lyase (Fragment) OS=Struthio camelus australis OX=441894 GN=N308_08028 PE=3 SV=1	STRCA	1
102	7.067	tr|A0A093CFK0|A0A093CFK0_TAUER	Cystathionine gamma-lyase (Fragment) OS=Tauraco erythrolophus OX=121530 GN=N340_08487 PE=3 SV=1	TAUER	1
102	5.848	tr|A0A091WBS8|A0A091WBS8_OPIHO	Cystathionine gamma-lyase (Fragment) OS=Opisthocomus hoazin OX=30419 GN=N306_15229 PE=3 SV=1	OPIHO	1
102	5.848	tr|A0A091USN4|A0A091USN4_NIPNI	Cystathionine gamma-lyase (Fragment) OS=Nipponia nippon OX=128390 GN=Y956_08774 PE=3 SV=1	NIPNI	1
102	5.848	tr|A0A091T9J2|A0A091T9J2_PHALP	Cystathionine gamma-lyase (Fragment) OS=Phaethon lepturus OX=97097 GN=N335_03681 PE=3 SV=1	PHALP	1
102	5.848	tr|A0A091T0S1|A0A091T0S1_PELCR	Cystathionine gamma-lyase (Fragment) OS=Pelecanus crispus OX=36300 GN=N334_03303 PE=3 SV=1	PELCR	1
102	5.848	tr|A0A091P093|A0A091P093_HALAL	Cystathionine gamma-lyase (Fragment) OS=Haliaeetus albicilla OX=8969 GN=N329_01847 PE=3 SV=1	HALAL	1
102	5.848	tr|A0A091KN04|A0A091KN04_9GRUI	Cystathionine gamma-lyase (Fragment) OS=Chlamydotis macqueenii OX=187382 GN=N324_04924 PE=3 SV=1	9GRUI	1
102	5.848	tr|A0A091GM92|A0A091GM92_9AVES	Cystathionine gamma-lyase (Fragment) OS=Cuculus canorus OX=55661 GN=N303_09465 PE=3 SV=1	9AVES	1
102	5.848	tr|A0A087VMH6|A0A087VMH6_BALRE	Cystathionine gamma-lyase (Fragment) OS=Balearica regulorum gibbericeps OX=100784 GN=N312_05067 PE=3 SV=1	BALRE	1
102	5.848	tr|A0A087R0Z6|A0A087R0Z6_APTFO	Cystathionine gamma-lyase (Fragment) OS=Aptenodytes forsteri OX=9233 GN=AS27_08243 PE=3 SV=1	APTFO	1
103	6.714	tr|Q05706|Q05706_CHICK	Beta-tropomyosin OS=Gallus gallus OX=9031 GN=BRT-1 PE=2 SV=1	CHICK	3
103	6.69	tr|U3JHL9|U3JHL9_FICAL	Uncharacterized protein OS=Ficedula albicollis OX=59894 GN=TPM2 PE=3 SV=1	FICAL	3
103	5.975	tr|A0A2I0TTM5|A0A2I0TTM5_LIMLA	Tropomyosin beta chain isoform x2 OS=Limosa lapponica baueri OX=1758121 GN=llap_12554 PE=3 SV=1	LIMLA	3
103	6.69	tr|A0A218UY11|A0A218UY11_9PASE	Tropomyosin beta chain OS=Lonchura striata domestica OX=299123 GN=TPM2 PE=3 SV=1	9PASE	3
103	6.69	tr|A0A0Q3UT17|A0A0Q3UT17_AMAAE	Tropomyosin alpha-4 chain-like isoform X1 OS=Amazona aestiva OX=12930 GN=AAES_64500 PE=3 SV=1	AMAAE	3
103	6.69	tr|A0A091ESX9|A0A091ESX9_CORBR	Tropomyosin beta chain OS=Corvus brachyrhynchos OX=85066 GN=N302_02969 PE=3 SV=1	CORBR	3
103	6.69	tr|A0A087RDL4|A0A087RDL4_APTFO	Tropomyosin beta chain OS=Aptenodytes forsteri OX=9233 GN=AS27_01165 PE=3 SV=1	APTFO	3
103	6.69	sp|P19352|TPM2_CHICK	Tropomyosin beta chain OS=Gallus gallus OX=9031 GN=TPM2 PE=1 SV=1	CHICK	3
103	6.859	tr|A0A1V4JTN2|A0A1V4JTN2_PATFA	Tropomyosin beta chain isoform D OS=Patagioenas fasciata monilis OX=372326 GN=TPM2 PE=3 SV=1	PATFA	3
103	6.109	tr|A0A1V4JTH0|A0A1V4JTH0_PATFA	Tropomyosin beta chain isoform C OS=Patagioenas fasciata monilis OX=372326 GN=TPM2 PE=3 SV=1	PATFA	3
103	6.859	tr|A0A1V4JTC9|A0A1V4JTC9_PATFA	Tropomyosin beta chain isoform B OS=Patagioenas fasciata monilis OX=372326 GN=TPM2 PE=3 SV=1	PATFA	3
103	6.738	tr|A0A093G5Z0|A0A093G5Z0_DRYPU	Tropomyosin beta chain OS=Dryobates pubescens OX=118200 GN=N307_02208 PE=4 SV=1	DRYPU	3
103	6.69	tr|A0A091JTA9|A0A091JTA9_EGRGA	Tropomyosin beta chain OS=Egretta garzetta OX=188379 GN=Z169_13256 PE=3 SV=1	EGRGA	3
103	6.714	tr|A0A091IA27|A0A091IA27_CALAN	Tropomyosin beta chain OS=Calypte anna OX=9244 GN=N300_14490 PE=3 SV=1	CALAN	3
103	7.09	tr|A0A091FXS2|A0A091FXS2_9AVES	Tropomyosin beta chain (Fragment) OS=Cuculus canorus OX=55661 GN=N303_11229 PE=3 SV=1	9AVES	3
103	7.422	tr|A0A1V4KPU2|A0A1V4KPU2_PATFA	Uncharacterized protein OS=Patagioenas fasciata monilis OX=372326 GN=AV530_019715 PE=3 SV=1	PATFA	3
103	7.116	tr|A0A0A0AI64|A0A0A0AI64_CHAVO	Tropomyosin beta chain (Fragment) OS=Charadrius vociferus OX=50402 GN=N301_01965 PE=3 SV=1	CHAVO	3
103	7.54	tr|A0A099ZXV0|A0A099ZXV0_CHAVO	Tropomyosin beta chain (Fragment) OS=Charadrius vociferus OX=50402 GN=N301_16774 PE=3 SV=1	CHAVO	3
103	6.738	tr|G3URJ7|G3URJ7_MELGA	Tropomyosin 2 OS=Meleagris gallopavo OX=9103 GN=TPM2 PE=3 SV=1	MELGA	3
103	6.667	tr|A0A093BG38|A0A093BG38_CHAPE	Tropomyosin beta chain OS=Chaetura pelagica OX=8897 GN=M959_12663 PE=3 SV=1	CHAPE	3
103	6.714	tr|G1MUI1|G1MUI1_MELGA	Tropomyosin 2 OS=Meleagris gallopavo OX=9103 GN=TPM2 PE=3 SV=2	MELGA	3
103	7.787	tr|A0A093QN27|A0A093QN27_9PASS	Tropomyosin beta chain (Fragment) OS=Manacus vitellinus OX=328815 GN=N305_06075 PE=3 SV=1	9PASS	3
103	8.297	tr|A0A091UVA6|A0A091UVA6_NIPNI	Tropomyosin beta chain (Fragment) OS=Nipponia nippon OX=128390 GN=Y956_11054 PE=3 SV=1	NIPNI	3
103	6.714	tr|A0A1D5P4H0|A0A1D5P4H0_CHICK	Tropomyosin beta chain OS=Gallus gallus OX=9031 GN=TPM2 PE=3 SV=1	CHICK	3
103	6.69	tr|U3JHL6|U3JHL6_FICAL	Uncharacterized protein OS=Ficedula albicollis OX=59894 GN=TPM2 PE=3 SV=1	FICAL	3
103	6.859	tr|A0A1V4JTF9|A0A1V4JTF9_PATFA	Tropomyosin beta chain isoform A OS=Patagioenas fasciata monilis OX=372326 GN=TPM2 PE=3 SV=1	PATFA	3
103	7.308	tr|A0A099ZPI4|A0A099ZPI4_TINGU	Tropomyosin beta chain (Fragment) OS=Tinamus guttatus OX=94827 GN=N309_01970 PE=3 SV=1	TINGU	3
103	7.422	tr|A0A1V4KPW6|A0A1V4KPW6_PATFA	Uncharacterized protein OS=Patagioenas fasciata monilis OX=372326 GN=AV530_019715 PE=3 SV=1	PATFA	3
103	7.422	tr|A0A1V4KPW5|A0A1V4KPW5_PATFA	Uncharacterized protein OS=Patagioenas fasciata monilis OX=372326 GN=AV530_019715 PE=3 SV=1	PATFA	3
103	6.714	tr|G5E7Q3|G5E7Q3_MELGA	Tropomyosin 2 OS=Meleagris gallopavo OX=9103 GN=TPM2 PE=3 SV=1	MELGA	3
103	6.597	tr|G3UP97|G3UP97_MELGA	Tropomyosin 2 OS=Meleagris gallopavo OX=9103 GN=TPM2 PE=3 SV=1	MELGA	3
103	3.831	tr|A0A226NH00|A0A226NH00_CALSU	Uncharacterized protein OS=Callipepla squamata OX=9009 GN=ASZ78_013081 PE=4 SV=1	CALSU	1
103	4.695	tr|A0A1D5P9X2|A0A1D5P9X2_CHICK	Tropomyosin beta chain OS=Gallus gallus OX=9031 GN=TPM2 PE=4 SV=1	CHICK	1
103	9.009	tr|A0A226PI42|A0A226PI42_COLVI	Uncharacterized protein OS=Colinus virginianus OX=9014 GN=H355_006588 PE=4 SV=1	COLVI	1
103	7.692	tr|A0A2P4TEP2|A0A2P4TEP2_BAMTH	Uncharacterized protein OS=Bambusicola thoracicus OX=9083 GN=CIB84_001417 PE=4 SV=1	BAMTH	1
104	48.56	tr|A0A0Q3X8W2|A0A0Q3X8W2_AMAAE	Creatine kinase B-type OS=Amazona aestiva OX=12930 GN=AAES_23128 PE=3 SV=1	AMAAE	96
104	51.18	tr|A0A091I584|A0A091I584_BUCRH	Creatine kinase B-type OS=Buceros rhinoceros silvestris OX=175836 GN=N320_04676 PE=3 SV=1	BUCRH	63
104	35.66	tr|A0A093EWT8|A0A093EWT8_GAVST	Creatine kinase B-type OS=Gavia stellata OX=37040 GN=N328_05850 PE=3 SV=1	GAVST	57
104	35.14	tr|A0A091IE23|A0A091IE23_CALAN	Creatine kinase B-type OS=Calypte anna OX=9244 GN=N300_15832 PE=3 SV=1	CALAN	58
104	46.98	tr|R0L0P0|R0L0P0_ANAPL	Creatine kinase B-type (Fragment) OS=Anas platyrhynchos OX=8839 GN=CKB PE=3 SV=1	ANAPL	94
104	30.35	tr|A0A1V4KAB6|A0A1V4KAB6_PATFA	Creatine kinase B-type isoform A OS=Patagioenas fasciata monilis OX=372326 GN=CKB PE=3 SV=1	PATFA	88
104	43.57	tr|A0A2I0MNQ5|A0A2I0MNQ5_COLLI	Creatine kinase, brain, transcript variant X1 OS=Columba livia OX=8932 GN=CKB PE=3 SV=1	COLLI	88
104	43.04	tr|G1NL16|G1NL16_MELGA	Uncharacterized protein OS=Meleagris gallopavo OX=9103 GN=CKB PE=3 SV=1	MELGA	75
104	43.04	tr|F1NZ30|F1NZ30_CHICK	Creatine kinase B-type OS=Gallus gallus OX=9031 GN=CKB PE=3 SV=3	CHICK	75
104	43.04	sp|P05122|KCRB_CHICK	Creatine kinase B-type OS=Gallus gallus OX=9031 GN=CKB PE=1 SV=1	CHICK	75
104	43.62	tr|G5E7M6|G5E7M6_MELGA	Uncharacterized protein OS=Meleagris gallopavo OX=9103 GN=CKB PE=3 SV=1	MELGA	75
104	43.04	tr|A0A2P4ST30|A0A2P4ST30_BAMTH	Uncharacterized protein OS=Bambusicola thoracicus OX=9083 GN=CIB84_008998 PE=3 SV=1	BAMTH	75
104	34.62	tr|A0A226P0L5|A0A226P0L5_COLVI	Uncharacterized protein OS=Colinus virginianus OX=9014 GN=H355_005310 PE=3 SV=1	COLVI	75
104	34.62	tr|A0A226MJD7|A0A226MJD7_CALSU	Uncharacterized protein OS=Callipepla squamata OX=9009 GN=ASZ78_004302 PE=3 SV=1	CALSU	75
104	43.04	tr|A0A1D5PPN6|A0A1D5PPN6_CHICK	Creatine kinase B-type OS=Gallus gallus OX=9031 GN=CKB PE=3 SV=1	CHICK	75
104	41.76	tr|B5G2S9|B5G2S9_TAEGU	Putative creatine kinase B variant 2 OS=Taeniopygia guttata OX=59729 PE=2 SV=1	TAEGU	74
104	41.76	tr|A0A218UQT5|A0A218UQT5_9PASE	Creatine kinase B-type OS=Lonchura striata domestica OX=299123 GN=CKB PE=3 SV=1	9PASE	74
104	44.6	tr|A0A1L1RVT1|A0A1L1RVT1_CHICK	Creatine kinase B-type OS=Gallus gallus OX=9031 GN=CKB PE=3 SV=1	CHICK	74
104	41.22	tr|A0A2I0MNQ0|A0A2I0MNQ0_COLLI	Creatine kinase, brain, transcript variant X2 OS=Columba livia OX=8932 GN=CKB PE=3 SV=1	COLLI	70
104	41.22	tr|A0A1V4KAQ6|A0A1V4KAQ6_PATFA	Creatine kinase B-type isoform B OS=Patagioenas fasciata monilis OX=372326 GN=CKB PE=3 SV=1	PATFA	70
104	39.8	tr|U3JJL6|U3JJL6_FICAL	Uncharacterized protein OS=Ficedula albicollis OX=59894 GN=CKB PE=3 SV=1	FICAL	70
104	42.52	tr|U3JJL5|U3JJL5_FICAL	Uncharacterized protein OS=Ficedula albicollis OX=59894 GN=CKB PE=3 SV=1	FICAL	70
104	42.52	tr|B5G2T4|B5G2T4_TAEGU	Putative creatine kinase B variant 1 OS=Taeniopygia guttata OX=59729 PE=2 SV=1	TAEGU	70
104	42.52	tr|B5G2T1|B5G2T1_TAEGU	Putative creatine kinase B variant 1 OS=Taeniopygia guttata OX=59729 PE=2 SV=1	TAEGU	70
104	35.66	tr|A0A093C6B6|A0A093C6B6_9AVES	Creatine kinase B-type OS=Pterocles gutturalis OX=240206 GN=N339_03787 PE=3 SV=1	9AVES	61
104	40.31	tr|A0A094L1V8|A0A094L1V8_PODCR	Creatine kinase B-type OS=Podiceps cristatus OX=345573 GN=N338_08503 PE=3 SV=1	PODCR	62
104	36.7	tr|A0A091NN50|A0A091NN50_APAVI	Creatine kinase B-type OS=Apaloderma vittatum OX=57397 GN=N311_09697 PE=3 SV=1	APAVI	61
104	38.85	tr|A0A093CPC2|A0A093CPC2_TAUER	Creatine kinase B-type OS=Tauraco erythrolophus OX=121530 GN=N340_04549 PE=3 SV=1	TAUER	60
104	33.25	tr|A0A093PZ70|A0A093PZ70_9PASS	Creatine kinase B-type OS=Manacus vitellinus OX=328815 GN=N305_11581 PE=3 SV=1	9PASS	59
104	35.14	tr|A0A091EIG1|A0A091EIG1_CORBR	Creatine kinase B-type OS=Corvus brachyrhynchos OX=85066 GN=N302_00159 PE=3 SV=1	CORBR	59
104	33.85	tr|H0ZRK1|H0ZRK1_TAEGU	Creatine kinase B OS=Taeniopygia guttata OX=59729 GN=CKB PE=3 SV=1	TAEGU	59
104	35.66	tr|A0A091Q1L3|A0A091Q1L3_LEPDC	Creatine kinase B-type OS=Leptosomus discolor OX=188344 GN=N330_03713 PE=3 SV=1	LEPDC	57
104	36.13	tr|A0A091NXG0|A0A091NXG0_HALAL	Creatine kinase B-type OS=Haliaeetus albicilla OX=8969 GN=N329_05782 PE=3 SV=1	HALAL	57
104	36.13	tr|A0A091G167|A0A091G167_9AVES	Creatine kinase B-type OS=Cuculus canorus OX=55661 GN=N303_15472 PE=3 SV=1	9AVES	57
104	35.66	tr|A0A093G5A2|A0A093G5A2_DRYPU	Creatine kinase B-type OS=Dryobates pubescens OX=118200 GN=N307_03850 PE=3 SV=1	DRYPU	57
104	30.77	tr|G3UTB0|G3UTB0_MELGA	Uncharacterized protein OS=Meleagris gallopavo OX=9103 GN=CKB PE=3 SV=1	MELGA	56
104	35.66	tr|A0A091V6N7|A0A091V6N7_NIPNI	Creatine kinase B-type OS=Nipponia nippon OX=128390 GN=Y956_11634 PE=3 SV=1	NIPNI	57
104	36.6	tr|A0A093R151|A0A093R151_PHACA	Creatine kinase B-type OS=Phalacrocorax carbo OX=9209 GN=N336_09049 PE=3 SV=1	PHACA	57
104	35.66	tr|A0A093N931|A0A093N931_PYGAD	Creatine kinase B-type OS=Pygoscelis adeliae OX=9238 GN=AS28_02122 PE=3 SV=1	PYGAD	57
104	35.66	tr|A0A091SJB4|A0A091SJB4_PELCR	Creatine kinase B-type OS=Pelecanus crispus OX=36300 GN=N334_08235 PE=3 SV=1	PELCR	57
104	35.66	tr|A0A091J4A0|A0A091J4A0_EGRGA	Creatine kinase B-type OS=Egretta garzetta OX=188379 GN=Z169_08146 PE=3 SV=1	EGRGA	57
104	35.66	tr|A0A0A0AW64|A0A0A0AW64_CHAVO	Creatine kinase B-type OS=Charadrius vociferus OX=50402 GN=N301_05476 PE=3 SV=1	CHAVO	57
104	35.66	tr|A0A091LD32|A0A091LD32_CATAU	Creatine kinase B-type OS=Cathartes aura OX=43455 GN=N323_06164 PE=3 SV=1	CATAU	57
104	35.66	tr|A0A087R5A9|A0A087R5A9_APTFO	Creatine kinase B-type OS=Aptenodytes forsteri OX=9233 GN=AS27_04641 PE=3 SV=1	APTFO	57
104	36.13	tr|A0A093HG59|A0A093HG59_STRCA	Creatine kinase B-type OS=Struthio camelus australis OX=441894 GN=N308_01618 PE=3 SV=1	STRCA	57
104	31.33	tr|A0A087VPV1|A0A087VPV1_BALRE	Creatine kinase B-type OS=Balearica regulorum gibbericeps OX=100784 GN=N312_13308 PE=3 SV=1	BALRE	56
104	31.5	tr|A0A093JF57|A0A093JF57_EURHL	Creatine kinase B-type OS=Eurypyga helias OX=54383 GN=N326_07736 PE=3 SV=1	EURHL	56
104	48.28	tr|A0A1L1RT82|A0A1L1RT82_CHICK	Creatine kinase B-type OS=Gallus gallus OX=9031 GN=CKB PE=3 SV=1	CHICK	53
104	35.23	tr|A0A094K5Y1|A0A094K5Y1_ANTCR	Creatine kinase B-type OS=Antrostomus carolinensis OX=279965 GN=N321_09534 PE=3 SV=1	ANTCR	54
105	22.86	tr|A0A226MJD4|A0A226MJD4_CALSU	Uncharacterized protein OS=Callipepla squamata OX=9009 GN=ASZ78_004816 PE=3 SV=1	CALSU	100
105	21.02	tr|G3US01|G3US01_MELGA	Uncharacterized protein OS=Meleagris gallopavo OX=9103 PE=4 SV=1	MELGA	13
105	23.66	tr|A0A0B5CNU3|A0A0B5CNU3_9AVES	MyHC1 OS=Anser anser OX=8843 PE=2 SV=1	9AVES	99
105	22.47	tr|H0Z9U7|H0Z9U7_TAEGU	Uncharacterized protein OS=Taeniopygia guttata OX=59729 GN=LOC100218875 PE=3 SV=1	TAEGU	90
105	21.34	tr|R4GIG1|R4GIG1_CHICK	Uncharacterized protein OS=Gallus gallus OX=9031 GN=MYH1D PE=3 SV=3	CHICK	88
105	21.66	tr|A0A0A0AHY5|A0A0A0AHY5_CHAVO	Myosin-3 (Fragment) OS=Charadrius vociferus OX=50402 GN=N301_10267 PE=3 SV=1	CHAVO	90
105	21.76	tr|A0A1D5P603|A0A1D5P603_CHICK	Uncharacterized protein OS=Gallus gallus OX=9031 GN=MYH1F PE=3 SV=1	CHICK	84
105	21.51	tr|Q9PTY2|Q9PTY2_CHICK	Skeletal myosin heavy chain OS=Gallus gallus OX=9031 PE=2 SV=1	CHICK	83
105	19.59	sp|P02565|MYH1B_CHICK	Myosin-1B OS=Gallus gallus OX=9031 GN=MYH1B PE=2 SV=3	CHICK	83
105	21.46	tr|A0A1D5NZH0|A0A1D5NZH0_CHICK	Uncharacterized protein OS=Gallus gallus OX=9031 GN=MYH1F PE=3 SV=1	CHICK	83
105	20.45	tr|A0A1D5P9Z3|A0A1D5P9Z3_CHICK	Uncharacterized protein OS=Gallus gallus OX=9031 GN=MYH1F PE=3 SV=1	CHICK	82
105	15.91	tr|A0A218UHZ5|A0A218UHZ5_9PASE	Myosin-4 OS=Lonchura striata domestica OX=299123 GN=MYH4 PE=3 SV=1	9PASE	76
105	19.73	tr|A0A1D5NX68|A0A1D5NX68_CHICK	Uncharacterized protein OS=Gallus gallus OX=9031 GN=MYH1D PE=3 SV=1	CHICK	73
105	21.99	tr|A0A218UH60|A0A218UH60_9PASE	Myosin heavy chain, skeletal muscle, adult OS=Lonchura striata domestica OX=299123 GN=MYSS_2 PE=3 SV=1	9PASE	73
105	18.31	tr|A0A099YX85|A0A099YX85_TINGU	Myosin heavy chain, skeletal muscle, adult (Fragment) OS=Tinamus guttatus OX=94827 GN=N309_01594 PE=3 SV=1	TINGU	53
105	22.73	tr|A0A218UHD8|A0A218UHD8_9PASE	Myosin-3 OS=Lonchura striata domestica OX=299123 GN=MYH3_2 PE=3 SV=1	9PASE	59
105	18.38	tr|G3URG5|G3URG5_MELGA	Uncharacterized protein OS=Meleagris gallopavo OX=9103 PE=3 SV=1	MELGA	53
105	16.33	tr|G3UTJ1|G3UTJ1_MELGA	Uncharacterized protein OS=Meleagris gallopavo OX=9103 PE=3 SV=1	MELGA	51
105	10.33	tr|A0A226P2L9|A0A226P2L9_COLVI	Uncharacterized protein OS=Colinus virginianus OX=9014 GN=H355_010235 PE=3 SV=1	COLVI	34
105	7.709	tr|H0Z664|H0Z664_TAEGU	Uncharacterized protein OS=Taeniopygia guttata OX=59729 PE=3 SV=1	TAEGU	31
105	15.81	tr|A0A226MAN4|A0A226MAN4_CALSU	Uncharacterized protein (Fragment) OS=Callipepla squamata OX=9009 GN=ASZ78_005596 PE=4 SV=1	CALSU	22
105	24.13	tr|A0A1V4JIZ9|A0A1V4JIZ9_PATFA	Uncharacterized protein OS=Patagioenas fasciata monilis OX=372326 GN=AV530_007891 PE=3 SV=1	PATFA	25
105	24.15	tr|A0A2P4S639|A0A2P4S639_BAMTH	Uncharacterized protein (Fragment) OS=Bambusicola thoracicus OX=9083 GN=CIB84_016675 PE=4 SV=1	BAMTH	11
105	14.04	tr|G3URH1|G3URH1_MELGA	Myosin heavy chain 13 OS=Meleagris gallopavo OX=9103 GN=MYH13 PE=4 SV=1	MELGA	13
105	14.88	tr|A0A2P4SE80|A0A2P4SE80_BAMTH	Uncharacterized protein (Fragment) OS=Bambusicola thoracicus OX=9083 GN=CIB84_013833 PE=4 SV=1	BAMTH	11
105	15.01	tr|A0A226MAI5|A0A226MAI5_COLVI	Uncharacterized protein OS=Colinus virginianus OX=9014 GN=H355_006574 PE=4 SV=1	COLVI	11
105	16.37	tr|A0A226NEV9|A0A226NEV9_CALSU	Uncharacterized protein OS=Callipepla squamata OX=9009 GN=ASZ78_010999 PE=4 SV=1	CALSU	7
105	12.53	tr|A0A091LT47|A0A091LT47_CARIC	Myosin-3 (Fragment) OS=Cariama cristata OX=54380 GN=N322_10187 PE=4 SV=1	CARIC	8
105	10.42	tr|A0A091QWG2|A0A091QWG2_9GRUI	Myosin-3 (Fragment) OS=Mesitornis unicolor OX=54374 GN=N332_02391 PE=4 SV=1	9GRUI	8
105	12.47	tr|H0Z822|H0Z822_TAEGU	Uncharacterized protein OS=Taeniopygia guttata OX=59729 PE=4 SV=1	TAEGU	8
105	16.67	tr|A0A093H2U1|A0A093H2U1_TYTAL	Myosin heavy chain, skeletal muscle, adult (Fragment) OS=Tyto alba OX=56313 GN=N341_09773 PE=4 SV=1	TYTAL	7
105	14.51	tr|A0A099ZK11|A0A099ZK11_TINGU	Myosin-3 (Fragment) OS=Tinamus guttatus OX=94827 GN=N309_09312 PE=4 SV=1	TINGU	6
105	11.92	tr|A0A091NI91|A0A091NI91_9PASS	Myosin-3 (Fragment) OS=Acanthisitta chloris OX=57068 GN=N310_09901 PE=4 SV=1	9PASS	5
105	5.764	tr|A0A226MC87|A0A226MC87_CALSU	Uncharacterized protein (Fragment) OS=Callipepla squamata OX=9009 GN=ASZ78_007000 PE=4 SV=1	CALSU	2
105	8.439	tr|A0A093IQT1|A0A093IQT1_FULGA	Myosin-3 (Fragment) OS=Fulmarus glacialis OX=30455 GN=N327_03048 PE=4 SV=1	FULGA	2
105	6.993	tr|A0A091QND6|A0A091QND6_9GRUI	Myosin heavy chain, skeletal muscle, adult (Fragment) OS=Mesitornis unicolor OX=54374 GN=N332_07762 PE=4 SV=1	9GRUI	2
106	2.006	tr|U3KBF8|U3KBF8_FICAL	Solute carrier family 25 member 4 OS=Ficedula albicollis OX=59894 GN=SLC25A4 PE=3 SV=1	FICAL	1
106	2.349	tr|A0A0Q3M5E9|A0A0Q3M5E9_AMAAE	ADP/ATP translocase 1 OS=Amazona aestiva OX=12930 GN=AAES_125598 PE=3 SV=1	AMAAE	1
106	2.672	tr|A0A091HW89|A0A091HW89_CALAN	ADP/ATP translocase 1 (Fragment) OS=Calypte anna OX=9244 GN=N300_04176 PE=3 SV=1	CALAN	1
106	2.642	tr|G1N3B7|G1N3B7_MELGA	Solute carrier family 25 member 4 OS=Meleagris gallopavo OX=9103 GN=SLC25A4 PE=3 SV=1	MELGA	1
106	1.847	tr|A0A2I0TZX8|A0A2I0TZX8_LIMLA	Uncharacterized protein OS=Limosa lapponica baueri OX=1758121 GN=llap_10355 PE=3 SV=1	LIMLA	1
106	2.349	tr|A0A2I0TEK1|A0A2I0TEK1_LIMLA	Adp atp translocase 1 OS=Limosa lapponica baueri OX=1758121 GN=llap_17463 PE=3 SV=1	LIMLA	1
106	2.662	tr|A0A093SG55|A0A093SG55_9PASS	ADP/ATP translocase 1 (Fragment) OS=Manacus vitellinus OX=328815 GN=N305_05834 PE=3 SV=1	9PASS	1
106	2.662	tr|A0A091W131|A0A091W131_NIPNI	ADP/ATP translocase 1 (Fragment) OS=Nipponia nippon OX=128390 GN=Y956_01136 PE=3 SV=1	NIPNI	1
106	2.662	tr|A0A091JVS2|A0A091JVS2_COLST	ADP/ATP translocase 1 (Fragment) OS=Colius striatus OX=57412 GN=N325_06543 PE=3 SV=1	COLST	1
106	2.662	tr|A0A091HGP1|A0A091HGP1_BUCRH	ADP/ATP translocase 1 (Fragment) OS=Buceros rhinoceros silvestris OX=175836 GN=N320_07996 PE=3 SV=1	BUCRH	1
106	2.662	tr|A0A091F748|A0A091F748_CORBR	ADP/ATP translocase 1 (Fragment) OS=Corvus brachyrhynchos OX=85066 GN=N302_04153 PE=3 SV=1	CORBR	1
106	2.373	tr|U3IUQ7|U3IUQ7_ANAPL	Uncharacterized protein OS=Anas platyrhynchos OX=8839 GN=SLC25A4 PE=3 SV=1	ANAPL	1
106	2.672	tr|R0KG62|R0KG62_ANAPL	ADP/ATP translocase 1 (Fragment) OS=Anas platyrhynchos OX=8839 GN=Anapl_09946 PE=3 SV=1	ANAPL	1
106	2.349	tr|Q5ZMJ6|Q5ZMJ6_CHICK	Solute carrier family 25 member 4 OS=Gallus gallus OX=9031 GN=SLC25A4 PE=2 SV=1	CHICK	1
106	2.349	tr|H0Z8Q4|H0Z8Q4_TAEGU	Uncharacterized protein OS=Taeniopygia guttata OX=59729 GN=SLC25A4 PE=3 SV=1	TAEGU	1
106	2.349	tr|A0A2P4SHT0|A0A2P4SHT0_BAMTH	Uncharacterized protein OS=Bambusicola thoracicus OX=9083 GN=CIB84_012575 PE=3 SV=1	BAMTH	1
106	2.518	tr|A0A2I0MM38|A0A2I0MM38_COLLI	Solute carrier family 25 (Mitochondrial carrier adenine nucleotide translocator), member 4 (Fragment) OS=Columba livia OX=8932 GN=SLC25A4 PE=3 SV=1	COLLI	1
106	2.349	tr|A0A226PBH8|A0A226PBH8_COLVI	Uncharacterized protein OS=Colinus virginianus OX=9014 GN=H355_016248 PE=3 SV=1	COLVI	1
106	2.349	tr|A0A226MPW0|A0A226MPW0_CALSU	Uncharacterized protein OS=Callipepla squamata OX=9009 GN=ASZ78_008882 PE=3 SV=1	CALSU	1
106	2.349	tr|A0A218VFB4|A0A218VFB4_9PASE	ADP/ATP translocase 1 OS=Lonchura striata domestica OX=299123 GN=SLC25A4 PE=3 SV=1	9PASE	1
106	2.349	tr|A0A1V4JGA2|A0A1V4JGA2_PATFA	ADP/ATP translocase 1 OS=Patagioenas fasciata monilis OX=372326 GN=SLC25A4 PE=3 SV=1	PATFA	1
106	2.713	tr|A0A099ZDP4|A0A099ZDP4_TINGU	ADP/ATP translocase 1 (Fragment) OS=Tinamus guttatus OX=94827 GN=N309_09702 PE=3 SV=1	TINGU	1
106	2.672	tr|A0A099YVG4|A0A099YVG4_TINGU	ADP/ATP translocase 2 (Fragment) OS=Tinamus guttatus OX=94827 GN=N309_01951 PE=3 SV=1	TINGU	1
106	2.662	tr|A0A093RLP3|A0A093RLP3_PYGAD	ADP/ATP translocase 1 (Fragment) OS=Pygoscelis adeliae OX=9238 GN=AS28_03514 PE=3 SV=1	PYGAD	1
106	2.662	tr|A0A093I8G1|A0A093I8G1_FULGA	ADP/ATP translocase 1 (Fragment) OS=Fulmarus glacialis OX=30455 GN=N327_07264 PE=3 SV=1	FULGA	1
106	2.672	tr|A0A093HNX8|A0A093HNX8_TYTAL	ADP/ATP translocase 1 (Fragment) OS=Tyto alba OX=56313 GN=N341_08367 PE=3 SV=1	TYTAL	1
106	2.672	tr|A0A093G8U0|A0A093G8U0_DRYPU	ADP/ATP translocase 1 (Fragment) OS=Dryobates pubescens OX=118200 GN=N307_08271 PE=3 SV=1	DRYPU	1
106	2.672	tr|A0A093CRS0|A0A093CRS0_TAUER	ADP/ATP translocase 1 (Fragment) OS=Tauraco erythrolophus OX=121530 GN=N340_12055 PE=3 SV=1	TAUER	1
106	2.929	tr|A0A093BTJ6|A0A093BTJ6_9AVES	ADP/ATP translocase 1 (Fragment) OS=Pterocles gutturalis OX=240206 GN=N339_09016 PE=3 SV=1	9AVES	1
106	2.662	tr|A0A091UIF6|A0A091UIF6_PHORB	ADP/ATP translocase 1 (Fragment) OS=Phoenicopterus ruber ruber OX=9218 GN=N337_02147 PE=3 SV=1	PHORB	1
106	2.642	tr|A0A091TGB9|A0A091TGB9_PHALP	ADP/ATP translocase 1 (Fragment) OS=Phaethon lepturus OX=97097 GN=N335_03092 PE=3 SV=1	PHALP	1
106	2.662	tr|A0A091RTI6|A0A091RTI6_NESNO	ADP/ATP translocase 1 (Fragment) OS=Nestor notabilis OX=176057 GN=N333_02534 PE=3 SV=1	NESNO	1
106	2.662	tr|A0A091RDH4|A0A091RDH4_MERNU	ADP/ATP translocase 1 (Fragment) OS=Merops nubicus OX=57421 GN=N331_08711 PE=3 SV=1	MERNU	1
106	2.682	tr|A0A091PPF9|A0A091PPF9_LEPDC	ADP/ATP translocase 1 (Fragment) OS=Leptosomus discolor OX=188344 GN=N330_10316 PE=3 SV=1	LEPDC	1
106	2.929	tr|A0A091LBW8|A0A091LBW8_CATAU	ADP/ATP translocase 1 (Fragment) OS=Cathartes aura OX=43455 GN=N323_10257 PE=3 SV=1	CATAU	1
106	2.662	tr|A0A091L5A3|A0A091L5A3_CATAU	ADP/ATP translocase 2 (Fragment) OS=Cathartes aura OX=43455 GN=N323_08606 PE=3 SV=1	CATAU	1
106	2.662	tr|A0A091K5E3|A0A091K5E3_EGRGA	ADP/ATP translocase 1 (Fragment) OS=Egretta garzetta OX=188379 GN=Z169_11202 PE=3 SV=1	EGRGA	1
106	2.672	tr|A0A091JQP8|A0A091JQP8_EGRGA	ADP/ATP translocase 2 (Fragment) OS=Egretta garzetta OX=188379 GN=Z169_12336 PE=3 SV=1	EGRGA	1
106	2.662	tr|A0A091H036|A0A091H036_9AVES	ADP/ATP translocase 1 (Fragment) OS=Cuculus canorus OX=55661 GN=N303_01056 PE=3 SV=1	9AVES	1
106	2.662	tr|A0A087VL97|A0A087VL97_BALRE	ADP/ATP translocase 1 (Fragment) OS=Balearica regulorum gibbericeps OX=100784 GN=N312_05910 PE=3 SV=1	BALRE	1
106	2.662	tr|A0A087QYB6|A0A087QYB6_APTFO	ADP/ATP translocase 1 (Fragment) OS=Aptenodytes forsteri OX=9233 GN=AS27_13299 PE=3 SV=1	APTFO	1
106	2.672	tr|A0A087QUF7|A0A087QUF7_APTFO	ADP/ATP translocase 2 (Fragment) OS=Aptenodytes forsteri OX=9233 GN=AS27_02129 PE=3 SV=1	APTFO	1
106	2.672	tr|U3IXX4|U3IXX4_ANAPL	Uncharacterized protein OS=Anas platyrhynchos OX=8839 GN=SLC25A5 PE=3 SV=1	ANAPL	1
106	2.349	tr|F1NJ10|F1NJ10_CHICK	Uncharacterized protein OS=Gallus gallus OX=9031 GN=SLC25A5 PE=3 SV=3	CHICK	1
106	2.349	tr|A0A2P4TH23|A0A2P4TH23_BAMTH	Uncharacterized protein OS=Bambusicola thoracicus OX=9083 GN=CIB84_000598 PE=3 SV=1	BAMTH	1
106	2.349	tr|A0A226NY36|A0A226NY36_COLVI	Uncharacterized protein OS=Colinus virginianus OX=9014 GN=H355_010651 PE=3 SV=1	COLVI	1
106	2.381	tr|A0A226MUZ2|A0A226MUZ2_CALSU	Uncharacterized protein OS=Callipepla squamata OX=9009 GN=ASZ78_011474 PE=3 SV=1	CALSU	1
106	2.662	tr|A0A0A0AYP7|A0A0A0AYP7_CHAVO	ADP/ATP translocase 1 (Fragment) OS=Charadrius vociferus OX=50402 GN=N301_11468 PE=3 SV=1	CHAVO	1
106	2.672	tr|A0A0A0AUD8|A0A0A0AUD8_CHAVO	ADP/ATP translocase 2 (Fragment) OS=Charadrius vociferus OX=50402 GN=N301_14465 PE=3 SV=1	CHAVO	1
106	2.662	tr|A0A093TLM3|A0A093TLM3_PHACA	ADP/ATP translocase 1 (Fragment) OS=Phalacrocorax carbo OX=9209 GN=N336_04218 PE=3 SV=1	PHACA	1
106	2.672	tr|A0A093QJQ3|A0A093QJQ3_9PASS	ADP/ATP translocase 2 (Fragment) OS=Manacus vitellinus OX=328815 GN=N305_09967 PE=3 SV=1	9PASS	1
106	2.703	tr|A0A093J5U9|A0A093J5U9_FULGA	ADP/ATP translocase 2 (Fragment) OS=Fulmarus glacialis OX=30455 GN=N327_05280 PE=3 SV=1	FULGA	1
106	2.672	tr|A0A093HT42|A0A093HT42_STRCA	ADP/ATP translocase 1 (Fragment) OS=Struthio camelus australis OX=441894 GN=N308_03473 PE=3 SV=1	STRCA	1
106	2.652	tr|A0A093HDC5|A0A093HDC5_STRCA	ADP/ATP translocase 2 (Fragment) OS=Struthio camelus australis OX=441894 GN=N308_03864 PE=3 SV=1	STRCA	1
106	2.734	tr|A0A093ERJ1|A0A093ERJ1_TYTAL	ADP/ATP translocase 2 (Fragment) OS=Tyto alba OX=56313 GN=N341_06376 PE=3 SV=1	TYTAL	1
106	2.672	tr|A0A091XBT4|A0A091XBT4_OPIHO	ADP/ATP translocase 2 (Fragment) OS=Opisthocomus hoazin OX=30419 GN=N306_15093 PE=3 SV=1	OPIHO	1
106	2.672	tr|A0A091X9Y7|A0A091X9Y7_OPIHO	ADP/ATP translocase 1 (Fragment) OS=Opisthocomus hoazin OX=30419 GN=N306_10086 PE=3 SV=1	OPIHO	1
106	2.834	tr|A0A091WUV1|A0A091WUV1_NIPNI	ADP/ATP translocase 2 (Fragment) OS=Nipponia nippon OX=128390 GN=Y956_02436 PE=3 SV=1	NIPNI	1
106	2.672	tr|A0A091IM35|A0A091IM35_CALAN	ADP/ATP translocase 2 (Fragment) OS=Calypte anna OX=9244 GN=N300_04688 PE=3 SV=1	CALAN	1
106	2.662	tr|A0A091GFQ3|A0A091GFQ3_9AVES	ADP/ATP translocase 2 (Fragment) OS=Cuculus canorus OX=55661 GN=N303_07991 PE=3 SV=1	9AVES	1
106	2.745	tr|A0A087VQ21|A0A087VQ21_BALRE	ADP/ATP translocase 2 (Fragment) OS=Balearica regulorum gibbericeps OX=100784 GN=N312_05149 PE=3 SV=1	BALRE	1
106	2.642	tr|U3JFW3|U3JFW3_FICAL	Solute carrier family 25 member 5 OS=Ficedula albicollis OX=59894 GN=SLC25A5 PE=3 SV=1	FICAL	1
106	2.349	tr|H0YYP4|H0YYP4_TAEGU	Uncharacterized protein OS=Taeniopygia guttata OX=59729 GN=SLC25A5 PE=3 SV=1	TAEGU	1
106	2.349	tr|B5FYE2|B5FYE2_TAEGU	Putative solute carrier family 25 member 5 variant 1 OS=Taeniopygia guttata OX=59729 PE=2 SV=1	TAEGU	1
106	2.349	tr|A0A218V442|A0A218V442_9PASE	ADP/ATP translocase 2 OS=Lonchura striata domestica OX=299123 GN=SLC25A5 PE=3 SV=1	9PASE	1
106	2.682	tr|A0A093GMZ3|A0A093GMZ3_DRYPU	ADP/ATP translocase 2 (Fragment) OS=Dryobates pubescens OX=118200 GN=N307_08977 PE=3 SV=1	DRYPU	1
106	2.713	tr|A0A091NQ85|A0A091NQ85_APAVI	ADP/ATP translocase 1 (Fragment) OS=Apaloderma vittatum OX=57397 GN=N311_12982 PE=3 SV=1	APAVI	1
106	5.109	tr|A0A091NKD9|A0A091NKD9_APAVI	ADP/ATP translocase 2 (Fragment) OS=Apaloderma vittatum OX=57397 GN=N311_09524 PE=3 SV=1	APAVI	1
106	2.662	tr|A0A091MQM8|A0A091MQM8_9PASS	ADP/ATP translocase 1 (Fragment) OS=Acanthisitta chloris OX=57068 GN=N310_02983 PE=3 SV=1	9PASS	1
106	2.966	tr|A0A091KIW2|A0A091KIW2_COLST	ADP/ATP translocase 2 (Fragment) OS=Colius striatus OX=57412 GN=N325_09584 PE=3 SV=1	COLST	1
106	2.662	tr|A0A091F4S7|A0A091F4S7_CORBR	ADP/ATP translocase 2 (Fragment) OS=Corvus brachyrhynchos OX=85066 GN=N302_10009 PE=3 SV=1	CORBR	1
106	2.652	tr|A0A091HCI5|A0A091HCI5_BUCRH	ADP/ATP translocase 2 (Fragment) OS=Buceros rhinoceros silvestris OX=175836 GN=N320_08165 PE=3 SV=1	BUCRH	1
106	2.349	tr|A0A1V4KZI9|A0A1V4KZI9_PATFA	ADP/ATP translocase 2 OS=Patagioenas fasciata monilis OX=372326 GN=SLC25A5 PE=3 SV=1	PATFA	1
106	3.211	tr|G1N715|G1N715_MELGA	Solute carrier family 25 member 5 OS=Meleagris gallopavo OX=9103 GN=SLC25A5 PE=3 SV=2	MELGA	1
106	3.5	tr|A0A091KZH3|A0A091KZH3_9GRUI	ADP/ATP translocase 1 (Fragment) OS=Chlamydotis macqueenii OX=187382 GN=N324_07269 PE=3 SV=1	9GRUI	1
106	2.141	sp|Q9USL6|YJK5_SCHPO	Putative hydroxymethylpyrimidine/phosphomethylpyrimidine kinase C18B5.05c OS=Schizosaccharomyces pombe (strain 972 / ATCC 24843) OX=284812 GN=SPCC18B5.05c PE=3 SV=1	SCHPO	1
107	1.284	tr|L1J3A9|L1J3A9_GUITH	Uncharacterized protein OS=Guillardia theta CCMP2712 OX=905079 GN=GUITHDRAFT_73545 PE=4 SV=1	GUITH	1
108	3.233	tr|H0YVZ6|H0YVZ6_TAEGU	Uncharacterized protein OS=Taeniopygia guttata OX=59729 PE=3 SV=1	TAEGU	1
108	4.225	tr|A0A218UM99|A0A218UM99_9PASE	Keratin, type I cytoskeletal 14 OS=Lonchura striata domestica OX=299123 GN=KRT14_0 PE=3 SV=1	9PASE	1
108	3.24	tr|A0A218UM15|A0A218UM15_9PASE	Keratin, type I cytoskeletal 14 OS=Lonchura striata domestica OX=299123 GN=KRT14_1 PE=3 SV=1	9PASE	1
109	1.043	RRRRRtr|A0A091FUN8|A0A091FUN8_9AVES	REVERSED Centromere protein J (Fragment) OS=Cuculus canorus OX=55661 GN=N303_04108 PE=4 SV=1	9AVES	1
110	4.75	tr|A0A093I1Y4|A0A093I1Y4_STRCA	Keratin, type I cytoskeletal 19 OS=Struthio camelus australis OX=441894 GN=N308_14653 PE=3 SV=1	STRCA	3
111	1.798	tr|A0A2P4SE09|A0A2P4SE09_BAMTH	Uncharacterized protein (Fragment) OS=Bambusicola thoracicus OX=9083 GN=CIB84_013904 PE=3 SV=1	BAMTH	1
111	1.882	tr|E1C7T1|E1C7T1_CHICK	Uncharacterized protein OS=Gallus gallus OX=9031 GN=SPIA1 PE=3 SV=1	CHICK	1
112	9.615	tr|G1K303|G1K303_CHICK	Hydroxyacylglutathione hydrolase, mitochondrial OS=Gallus gallus OX=9031 GN=HAGH PE=3 SV=3	CHICK	1
112	8.065	tr|A0A1D5P901|A0A1D5P901_CHICK	Hydroxyacylglutathione hydrolase, mitochondrial OS=Gallus gallus OX=9031 GN=HAGH PE=3 SV=1	CHICK	1
112	11.06	tr|A0A099Z7G3|A0A099Z7G3_TINGU	Uncharacterized protein (Fragment) OS=Tinamus guttatus OX=94827 GN=N309_05551 PE=4 SV=1	TINGU	1
112	8.929	tr|A0A094MZE0|A0A094MZE0_PODCR	Uncharacterized protein (Fragment) OS=Podiceps cristatus OX=345573 GN=N338_11988 PE=3 SV=1	PODCR	1
112	8.741	tr|A0A094KRV5|A0A094KRV5_ANTCR	Uncharacterized protein (Fragment) OS=Antrostomus carolinensis OX=279965 GN=N321_03353 PE=3 SV=1	ANTCR	1
112	8.741	tr|A0A091LWS5|A0A091LWS5_CARIC	Uncharacterized protein (Fragment) OS=Cariama cristata OX=54380 GN=N322_02424 PE=3 SV=1	CARIC	1
112	8.741	tr|A0A091H006|A0A091H006_BUCRH	Uncharacterized protein (Fragment) OS=Buceros rhinoceros silvestris OX=175836 GN=N320_06453 PE=3 SV=1	BUCRH	1
112	8.065	sp|Q5ZI23|GLO2_CHICK	Hydroxyacylglutathione hydrolase, mitochondrial OS=Gallus gallus OX=9031 GN=HAGH PE=2 SV=1	CHICK	1
112	8.741	tr|R0JMD9|R0JMD9_ANAPL	Hydroxyacylglutathione hydrolase (Fragment) OS=Anas platyrhynchos OX=8839 GN=HAGH PE=3 SV=1	ANAPL	1
112	8.039	tr|G1N1N9|G1N1N9_MELGA	Hydroxyacylglutathione hydrolase OS=Meleagris gallopavo OX=9103 GN=HAGH PE=3 SV=2	MELGA	1
112	11.96	tr|A0A2P4SCY5|A0A2P4SCY5_BAMTH	Uncharacterized protein OS=Bambusicola thoracicus OX=9083 GN=CIB84_014279 PE=4 SV=1	BAMTH	1
112	7.485	tr|A0A2I0TCP5|A0A2I0TCP5_LIMLA	Hydroxyacylglutathione mitochondrial isoform x1 OS=Limosa lapponica baueri OX=1758121 GN=llap_18122 PE=3 SV=1	LIMLA	1
112	8.224	tr|A0A2I0LTK9|A0A2I0LTK9_COLLI	Hydroxyacylglutathione hydrolase (Fragment) OS=Columba livia OX=8932 GN=HAGH PE=3 SV=1	COLLI	1
112	8.065	tr|A0A226PQV9|A0A226PQV9_COLVI	Uncharacterized protein OS=Colinus virginianus OX=9014 GN=H355_015087 PE=3 SV=1	COLVI	1
112	7.576	tr|A0A226NNC6|A0A226NNC6_CALSU	Uncharacterized protein OS=Callipepla squamata OX=9009 GN=ASZ78_002215 PE=3 SV=1	CALSU	1
112	8.013	tr|A0A1V4KSS2|A0A1V4KSS2_PATFA	Hydroxyacylglutathione hydrolase, mitochondrial OS=Patagioenas fasciata monilis OX=372326 GN=HAGH PE=3 SV=1	PATFA	1
112	8.741	tr|A0A099ZXY5|A0A099ZXY5_CHAVO	Uncharacterized protein (Fragment) OS=Charadrius vociferus OX=50402 GN=N301_13364 PE=3 SV=1	CHAVO	1
112	8.741	tr|A0A093SW31|A0A093SW31_PHACA	Uncharacterized protein (Fragment) OS=Phalacrocorax carbo OX=9209 GN=N336_08910 PE=3 SV=1	PHACA	1
112	8.741	tr|A0A093P1F9|A0A093P1F9_PYGAD	Uncharacterized protein (Fragment) OS=Pygoscelis adeliae OX=9238 GN=AS28_11221 PE=3 SV=1	PYGAD	1
112	8.741	tr|A0A093HAG3|A0A093HAG3_STRCA	Uncharacterized protein (Fragment) OS=Struthio camelus australis OX=441894 GN=N308_15696 PE=3 SV=1	STRCA	1
112	8.741	tr|A0A093H463|A0A093H463_TYTAL	Uncharacterized protein (Fragment) OS=Tyto alba OX=56313 GN=N341_07242 PE=3 SV=1	TYTAL	1
112	8.741	tr|A0A093G3M5|A0A093G3M5_DRYPU	Uncharacterized protein (Fragment) OS=Dryobates pubescens OX=118200 GN=N307_07653 PE=3 SV=1	DRYPU	1
112	8.741	tr|A0A093EDC0|A0A093EDC0_9AVES	Uncharacterized protein (Fragment) OS=Pterocles gutturalis OX=240206 GN=N339_10670 PE=3 SV=1	9AVES	1
112	8.741	tr|A0A093C483|A0A093C483_TAUER	Uncharacterized protein (Fragment) OS=Tauraco erythrolophus OX=121530 GN=N340_11456 PE=3 SV=1	TAUER	1
112	8.865	tr|A0A091W9L8|A0A091W9L8_OPIHO	Uncharacterized protein (Fragment) OS=Opisthocomus hoazin OX=30419 GN=N306_08128 PE=3 SV=1	OPIHO	1
112	8.741	tr|A0A091VA27|A0A091VA27_NIPNI	Uncharacterized protein (Fragment) OS=Nipponia nippon OX=128390 GN=Y956_00667 PE=3 SV=1	NIPNI	1
112	8.741	tr|A0A091TMF4|A0A091TMF4_PELCR	Uncharacterized protein (Fragment) OS=Pelecanus crispus OX=36300 GN=N334_08872 PE=3 SV=1	PELCR	1
112	8.741	tr|A0A091S438|A0A091S438_NESNO	Uncharacterized protein (Fragment) OS=Nestor notabilis OX=176057 GN=N333_05897 PE=3 SV=1	NESNO	1
112	8.651	tr|A0A091PBL7|A0A091PBL7_LEPDC	Uncharacterized protein (Fragment) OS=Leptosomus discolor OX=188344 GN=N330_06787 PE=3 SV=1	LEPDC	1
112	8.741	tr|A0A091KQX0|A0A091KQX0_9GRUI	Uncharacterized protein (Fragment) OS=Chlamydotis macqueenii OX=187382 GN=N324_07454 PE=3 SV=1	9GRUI	1
112	8.741	tr|A0A091J8M7|A0A091J8M7_EGRGA	Uncharacterized protein (Fragment) OS=Egretta garzetta OX=188379 GN=Z169_10374 PE=3 SV=1	EGRGA	1
112	8.741	tr|A0A091I6Y7|A0A091I6Y7_CALAN	Uncharacterized protein (Fragment) OS=Calypte anna OX=9244 GN=N300_14182 PE=3 SV=1	CALAN	1
112	9.843	tr|A0A091G7H0|A0A091G7H0_9AVES	Uncharacterized protein (Fragment) OS=Cuculus canorus OX=55661 GN=N303_05107 PE=3 SV=1	9AVES	1
112	8.741	tr|A0A087VJN6|A0A087VJN6_BALRE	Uncharacterized protein (Fragment) OS=Balearica regulorum gibbericeps OX=100784 GN=N312_01702 PE=3 SV=1	BALRE	1
112	8.741	tr|A0A087RG56|A0A087RG56_APTFO	Uncharacterized protein (Fragment) OS=Aptenodytes forsteri OX=9233 GN=AS27_12340 PE=3 SV=1	APTFO	1
113	0	tr|A0A2I0UF99|A0A2I0UF99_LIMLA	Cmp-n-acetylneuraminate-poly-alpha--sialyltransferase OS=Limosa lapponica baueri OX=1758121 GN=llap_4992 PE=3 SV=1	LIMLA	0
114	2.153	tr|L1JS90|L1JS90_GUITH	Uncharacterized protein OS=Guillardia theta CCMP2712 OX=905079 GN=GUITHDRAFT_150973 PE=4 SV=1	GUITH	1
115	0	tr|U3I6R1|U3I6R1_ANAPL	Annexin OS=Anas platyrhynchos OX=8839 GN=ANXA6 PE=3 SV=1	ANAPL	0
115	0	tr|A0A2P4SSL6|A0A2P4SSL6_BAMTH	Annexin (Fragment) OS=Bambusicola thoracicus OX=9083 GN=CIB84_009143 PE=3 SV=1	BAMTH	0
115	0	tr|A0A226MG95|A0A226MG95_CALSU	Annexin (Fragment) OS=Callipepla squamata OX=9009 GN=ASZ78_003350 PE=3 SV=1	CALSU	0
115	0	tr|A0A099ZED9|A0A099ZED9_TINGU	Annexin (Fragment) OS=Tinamus guttatus OX=94827 GN=N309_09675 PE=3 SV=1	TINGU	0
115	0	tr|Q6B344|Q6B344_CHICK	Annexin OS=Gallus gallus OX=9031 GN=ANXA6 PE=2 SV=1	CHICK	0
115	0	tr|G1N3Z0|G1N3Z0_MELGA	Annexin OS=Meleagris gallopavo OX=9103 GN=ANXA6 PE=3 SV=2	MELGA	0
115	0	tr|G1N3X9|G1N3X9_MELGA	Annexin OS=Meleagris gallopavo OX=9103 GN=ANXA6 PE=3 SV=1	MELGA	0
115	0	tr|E1BWX1|E1BWX1_CHICK	Annexin OS=Gallus gallus OX=9031 GN=ANXA6 PE=3 SV=2	CHICK	0
115	0	tr|A0A226P8W6|A0A226P8W6_COLVI	Annexin (Fragment) OS=Colinus virginianus OX=9014 GN=H355_016746 PE=3 SV=1	COLVI	0
115	0	tr|A0A226MVZ5|A0A226MVZ5_CALSU	Annexin (Fragment) OS=Callipepla squamata OX=9009 GN=ASZ78_004810 PE=3 SV=1	CALSU	0
115	0	tr|A0A1D5PY67|A0A1D5PY67_CHICK	Annexin OS=Gallus gallus OX=9031 GN=ANXA6 PE=3 SV=1	CHICK	0
115	0	tr|A0A093I4G8|A0A093I4G8_STRCA	Annexin (Fragment) OS=Struthio camelus australis OX=441894 GN=N308_09116 PE=3 SV=1	STRCA	0
115	0	tr|A0A093FX25|A0A093FX25_DRYPU	Annexin (Fragment) OS=Dryobates pubescens OX=118200 GN=N307_10140 PE=3 SV=1	DRYPU	0
115	0	tr|A0A0A0AZF3|A0A0A0AZF3_CHAVO	Annexin (Fragment) OS=Charadrius vociferus OX=50402 GN=N301_12193 PE=3 SV=1	CHAVO	0
115	0	tr|A0A091R5W6|A0A091R5W6_9GRUI	Annexin (Fragment) OS=Mesitornis unicolor OX=54374 GN=N332_06406 PE=3 SV=1	9GRUI	0
115	0	tr|A0A091QYR3|A0A091QYR3_LEPDC	Annexin (Fragment) OS=Leptosomus discolor OX=188344 GN=N330_07031 PE=3 SV=1	LEPDC	0
115	0	tr|A0A091LXG8|A0A091LXG8_CARIC	Annexin (Fragment) OS=Cariama cristata OX=54380 GN=N322_07278 PE=3 SV=1	CARIC	0
115	0	tr|A0A091HAD0|A0A091HAD0_BUCRH	Annexin (Fragment) OS=Buceros rhinoceros silvestris OX=175836 GN=N320_03684 PE=3 SV=1	BUCRH	0
115	0	tr|A0A087REW4|A0A087REW4_APTFO	Annexin (Fragment) OS=Aptenodytes forsteri OX=9233 GN=AS27_11999 PE=3 SV=1	APTFO	0
115	0	sp|P51901|ANXA6_CHICK	Annexin A6 OS=Gallus gallus OX=9031 GN=ANXA6 PE=2 SV=1	CHICK	0
115	0	tr|A0A2I0THP6|A0A2I0THP6_LIMLA	Annexin OS=Limosa lapponica baueri OX=1758121 GN=llap_16373 PE=3 SV=1	LIMLA	0
115	0	tr|A0A2I0MA85|A0A2I0MA85_COLLI	Annexin OS=Columba livia OX=8932 GN=ANXA6 PE=3 SV=1	COLLI	0
115	0	tr|A0A1V4KVX1|A0A1V4KVX1_PATFA	Annexin OS=Patagioenas fasciata monilis OX=372326 GN=ANXA6 PE=3 SV=1	PATFA	0
115	0	tr|A0A1V4KUJ5|A0A1V4KUJ5_PATFA	Annexin OS=Patagioenas fasciata monilis OX=372326 GN=ANXA6 PE=3 SV=1	PATFA	0
115	0	tr|A0A094L5Z7|A0A094L5Z7_PODCR	Annexin (Fragment) OS=Podiceps cristatus OX=345573 GN=N338_07197 PE=3 SV=1	PODCR	0
115	0	tr|A0A094K7N9|A0A094K7N9_ANTCR	Annexin (Fragment) OS=Antrostomus carolinensis OX=279965 GN=N321_09877 PE=3 SV=1	ANTCR	0
115	0	tr|A0A093PUL5|A0A093PUL5_PHACA	Annexin (Fragment) OS=Phalacrocorax carbo OX=9209 GN=N336_08094 PE=3 SV=1	PHACA	0
115	0	tr|A0A093J2A0|A0A093J2A0_EURHL	Annexin (Fragment) OS=Eurypyga helias OX=54383 GN=N326_08614 PE=3 SV=1	EURHL	0
115	0	tr|A0A093EI94|A0A093EI94_TYTAL	Annexin (Fragment) OS=Tyto alba OX=56313 GN=N341_06783 PE=3 SV=1	TYTAL	0
115	0	tr|A0A093CM42|A0A093CM42_TAUER	Annexin (Fragment) OS=Tauraco erythrolophus OX=121530 GN=N340_07447 PE=3 SV=1	TAUER	0
115	0	tr|A0A091V677|A0A091V677_NIPNI	Annexin (Fragment) OS=Nipponia nippon OX=128390 GN=Y956_02359 PE=3 SV=1	NIPNI	0
115	0	tr|A0A091UD11|A0A091UD11_PHORB	Annexin (Fragment) OS=Phoenicopterus ruber ruber OX=9218 GN=N337_05111 PE=3 SV=1	PHORB	0
115	0	tr|A0A091TK20|A0A091TK20_PHALP	Annexin (Fragment) OS=Phaethon lepturus OX=97097 GN=N335_09476 PE=3 SV=1	PHALP	0
115	0	tr|A0A091QED9|A0A091QED9_MERNU	Annexin (Fragment) OS=Merops nubicus OX=57421 GN=N331_08624 PE=3 SV=1	MERNU	0
115	0	tr|A0A091NJM2|A0A091NJM2_APAVI	Annexin (Fragment) OS=Apaloderma vittatum OX=57397 GN=N311_06350 PE=3 SV=1	APAVI	0
115	0	tr|A0A091LFY7|A0A091LFY7_CATAU	Annexin (Fragment) OS=Cathartes aura OX=43455 GN=N323_12528 PE=3 SV=1	CATAU	0
115	0	tr|A0A091INL3|A0A091INL3_EGRGA	Annexin (Fragment) OS=Egretta garzetta OX=188379 GN=Z169_06169 PE=3 SV=1	EGRGA	0
115	0	tr|A0A091FHB1|A0A091FHB1_9AVES	Annexin (Fragment) OS=Cuculus canorus OX=55661 GN=N303_03228 PE=3 SV=1	9AVES	0
115	0	tr|A0A0Q3X9P3|A0A0Q3X9P3_AMAAE	Annexin OS=Amazona aestiva OX=12930 GN=AAES_08586 PE=3 SV=1	AMAAE	0
115	0	tr|A0A093NPS2|A0A093NPS2_PYGAD	Annexin (Fragment) OS=Pygoscelis adeliae OX=9238 GN=AS28_08127 PE=3 SV=1	PYGAD	0
115	0	tr|A0A093KQ32|A0A093KQ32_FULGA	Annexin (Fragment) OS=Fulmarus glacialis OX=30455 GN=N327_04302 PE=3 SV=1	FULGA	0
115	0	tr|A0A091RTR7|A0A091RTR7_NESNO	Annexin (Fragment) OS=Nestor notabilis OX=176057 GN=N333_10352 PE=3 SV=1	NESNO	0
115	0	tr|A0A091QFS6|A0A091QFS6_HALAL	Annexin (Fragment) OS=Haliaeetus albicilla OX=8969 GN=N329_11640 PE=3 SV=1	HALAL	0
115	0	tr|A0A091KPD7|A0A091KPD7_COLST	Annexin (Fragment) OS=Colius striatus OX=57412 GN=N325_01208 PE=3 SV=1	COLST	0
115	0	tr|A0A091HJE6|A0A091HJE6_CALAN	Annexin (Fragment) OS=Calypte anna OX=9244 GN=N300_10575 PE=3 SV=1	CALAN	0
116	0	sp|O59778|BIOB_SCHPO	Biotin synthase OS=Schizosaccharomyces pombe (strain 972 / ATCC 24843) OX=284812 GN=bio2 PE=1 SV=1	SCHPO	0
117	0	RRRRRtr|A0A218V3F9|A0A218V3F9_9PASE	REVERSED Maltase-glucoamylase, intestinal OS=Lonchura striata domestica OX=299123 GN=MGAM_0 PE=4 SV=1	9PASE	0
117	0	RRRRRtr|U3K227|U3K227_FICAL	REVERSED Uncharacterized protein OS=Ficedula albicollis OX=59894 GN=SI PE=4 SV=1	FICAL	0
117	0	tr|R0L9W6|R0L9W6_ANAPL	Uncharacterized protein OS=Anas platyrhynchos OX=8839 GN=Anapl_06246 PE=4 SV=1	ANAPL	0
118	0	tr|U3IB67|U3IB67_ANAPL	Uncharacterized protein OS=Anas platyrhynchos OX=8839 GN=SERPINC1 PE=3 SV=1	ANAPL	0
118	0	tr|R0KEI8|R0KEI8_ANAPL	Antithrombin-III (Fragment) OS=Anas platyrhynchos OX=8839 GN=Anapl_09240 PE=3 SV=1	ANAPL	0
118	0	tr|Q91422|Q91422_CHICK	Antithrombin (Fragment) OS=Gallus gallus OX=9031 GN=antithrombin/ AT-III PE=2 SV=1	CHICK	0
118	0	tr|G1MT40|G1MT40_MELGA	Serpin family C member 1 OS=Meleagris gallopavo OX=9103 GN=SERPINC1 PE=3 SV=1	MELGA	0
118	0	tr|F1NLP7|F1NLP7_CHICK	Antithrombin-III OS=Gallus gallus OX=9031 GN=SERPINC1 PE=3 SV=2	CHICK	0
118	0	tr|A0A2P4SQB5|A0A2P4SQB5_BAMTH	Uncharacterized protein OS=Bambusicola thoracicus OX=9083 GN=CIB84_009942 PE=3 SV=1	BAMTH	0
118	0	tr|G3UNT4|G3UNT4_MELGA	Serpin family C member 1 OS=Meleagris gallopavo OX=9103 GN=SERPINC1 PE=3 SV=1	MELGA	0
118	0	tr|A0A1L1S0N7|A0A1L1S0N7_CHICK	Antithrombin-III OS=Gallus gallus OX=9031 GN=SERPINC1 PE=3 SV=1	CHICK	0
118	0	tr|A0A226MVE7|A0A226MVE7_CALSU	Uncharacterized protein OS=Callipepla squamata OX=9009 GN=ASZ78_006769 PE=3 SV=1	CALSU	0
118	0	tr|A0A226PY31|A0A226PY31_COLVI	Uncharacterized protein OS=Colinus virginianus OX=9014 GN=H355_007200 PE=3 SV=1	COLVI	0
119	0	tr|A0A1D5P050|A0A1D5P050_CHICK	Uncharacterized protein OS=Gallus gallus OX=9031 GN=ARFGEF3 PE=4 SV=1	CHICK	0
119	0	tr|E1BZ80|E1BZ80_CHICK	Uncharacterized protein OS=Gallus gallus OX=9031 GN=ARFGEF3 PE=4 SV=3	CHICK	0
119	0	tr|A0A1D5PQP4|A0A1D5PQP4_CHICK	Uncharacterized protein OS=Gallus gallus OX=9031 GN=ARFGEF3 PE=4 SV=1	CHICK	0
119	0	tr|A0A1D5P7F1|A0A1D5P7F1_CHICK	Uncharacterized protein OS=Gallus gallus OX=9031 GN=ARFGEF3 PE=4 SV=1	CHICK	0
119	0	tr|A0A1D5P053|A0A1D5P053_CHICK	Uncharacterized protein OS=Gallus gallus OX=9031 GN=ARFGEF3 PE=4 SV=1	CHICK	0
119	0	tr|H0ZKX0|H0ZKX0_TAEGU	ARFGEF family member 3 OS=Taeniopygia guttata OX=59729 GN=ARFGEF3 PE=4 SV=1	TAEGU	0
119	0	tr|A0A218V0I0|A0A218V0I0_9PASE	Brefeldin A-inhibited guanine nucleotide-exchange protein 3 OS=Lonchura striata domestica OX=299123 GN=ARFGEF3 PE=4 SV=1	9PASE	0
119	0	tr|A0A093KE56|A0A093KE56_STRCA	Brefeldin A-inhibited guanine nucleotide-exchange protein 3 (Fragment) OS=Struthio camelus australis OX=441894 GN=N308_06486 PE=4 SV=1	STRCA	0
119	0	tr|U3KEF2|U3KEF2_FICAL	Uncharacterized protein OS=Ficedula albicollis OX=59894 GN=ARFGEF3 PE=4 SV=1	FICAL	0
119	0	tr|A0A1V4JMM6|A0A1V4JMM6_PATFA	Brefeldin A-inhibited guanine nucleotide-exchange protein 3 OS=Patagioenas fasciata monilis OX=372326 GN=ARFGEF3 PE=4 SV=1	PATFA	0
119	0	tr|A0A1V4JLC5|A0A1V4JLC5_PATFA	Brefeldin A-inhibited guanine nucleotide-exchange protein 3 isoform B OS=Patagioenas fasciata monilis OX=372326 GN=ARFGEF3 PE=4 SV=1	PATFA	0
119	0	tr|U3I4L4|U3I4L4_ANAPL	Uncharacterized protein OS=Anas platyrhynchos OX=8839 GN=ARFGEF3 PE=4 SV=1	ANAPL	0
119	0	tr|G1NJZ7|G1NJZ7_MELGA	ARFGEF family member 3 OS=Meleagris gallopavo OX=9103 GN=ARFGEF3 PE=4 SV=2	MELGA	0
119	0	tr|A0A1V4JLS5|A0A1V4JLS5_PATFA	Brefeldin A-inhibited guanine nucleotide-exchange protein 3 OS=Patagioenas fasciata monilis OX=372326 GN=ARFGEF3 PE=4 SV=1	PATFA	0
119	0	tr|A0A1D5PZP6|A0A1D5PZP6_CHICK	Uncharacterized protein OS=Gallus gallus OX=9031 GN=ARFGEF3 PE=4 SV=1	CHICK	0
119	0	tr|A0A1D5P258|A0A1D5P258_CHICK	Uncharacterized protein OS=Gallus gallus OX=9031 GN=ARFGEF3 PE=4 SV=1	CHICK	0
119	0	tr|A0A2I0T852|A0A2I0T852_LIMLA	Uncharacterized protein OS=Limosa lapponica baueri OX=1758121 GN=llap_19720 PE=4 SV=1	LIMLA	0
119	0	tr|A0A2I0MUK9|A0A2I0MUK9_COLLI	ARFGEF family member 3 OS=Columba livia OX=8932 GN=ARFGEF3 PE=4 SV=1	COLLI	0
119	0	tr|A0A1D5NZC5|A0A1D5NZC5_CHICK	Uncharacterized protein OS=Gallus gallus OX=9031 GN=TFEB PE=4 SV=1	CHICK	0
119	0	tr|A0A093FM10|A0A093FM10_GAVST	Tetraspanin OS=Gavia stellata OX=37040 GN=N328_01682 PE=3 SV=1	GAVST	0
119	0	RRRRRtr|A0A093IH46|A0A093IH46_EURHL	REVERSED Protein FAM84A OS=Eurypyga helias OX=54383 GN=N326_06343 PE=4 SV=1	EURHL	0
120	0	RRRRRtr|U3JP83|U3JP83_FICAL	REVERSED FERM, ARH/RhoGEF and pleckstrin domain protein 1 OS=Ficedula albicollis OX=59894 GN=FARP1 PE=4 SV=1	FICAL	0
120	0	RRRRRtr|A0A093SXG1|A0A093SXG1_9PASS	REVERSED FERM, RhoGEF and pleckstrin domain-containing protein 1 OS=Manacus vitellinus OX=328815 GN=N305_09255 PE=4 SV=1	9PASS	0
120	0	RRRRRtr|A0A1V4J4F0|A0A1V4J4F0_PATFA	REVERSED FERM, RhoGEF and pleckstrin domain-containing protein 1 isoform C OS=Patagioenas fasciata monilis OX=372326 GN=FARP1 PE=4 SV=1	PATFA	0
120	0	RRRRRtr|A0A1V4J3X7|A0A1V4J3X7_PATFA	REVERSED FERM, RhoGEF and pleckstrin domain-containing protein 1 isoform B OS=Patagioenas fasciata monilis OX=372326 GN=FARP1 PE=4 SV=1	PATFA	0
120	0	RRRRRtr|A0A1V4J3W2|A0A1V4J3W2_PATFA	REVERSED FERM, RhoGEF and pleckstrin domain-containing protein 1 isoform A OS=Patagioenas fasciata monilis OX=372326 GN=FARP1 PE=4 SV=1	PATFA	0
120	0	RRRRRtr|A0A0Q3X7T5|A0A0Q3X7T5_AMAAE	REVERSED FERM, RhoGEF and pleckstrin domain-containing protein 1 OS=Amazona aestiva OX=12930 GN=AAES_22783 PE=4 SV=1	AMAAE	0
120	0	RRRRRtr|R0JEB0|R0JEB0_ANAPL	REVERSED FERM, RhoGEF and pleckstrin domain-containing protein 1 OS=Anas platyrhynchos OX=8839 GN=Anapl_15507 PE=4 SV=1	ANAPL	0
120	0	RRRRRtr|A0A226PIL1|A0A226PIL1_COLVI	REVERSED Uncharacterized protein OS=Colinus virginianus OX=9014 GN=H355_000953 PE=4 SV=1	COLVI	0
120	0	RRRRRtr|A0A226NKF8|A0A226NKF8_CALSU	REVERSED Uncharacterized protein OS=Callipepla squamata OX=9009 GN=ASZ78_014139 PE=4 SV=1	CALSU	0
121	2.326	tr|A0A091R4V6|A0A091R4V6_MERNU	Keratin, type I cytoskeletal 19 (Fragment) OS=Merops nubicus OX=57421 GN=N331_09833 PE=3 SV=1	MERNU	1
122	0	RRRRRtr|A0A0Q3P9Q4|A0A0Q3P9Q4_AMAAE	REVERSED StAR-related lipid transfer protein 3 OS=Amazona aestiva OX=12930 GN=AAES_32884 PE=4 SV=1	AMAAE	0
122	0	RRRRRtr|A0A093BQS1|A0A093BQS1_CHAPE	REVERSED StAR-related lipid transfer protein 3 (Fragment) OS=Chaetura pelagica OX=8897 GN=M959_04340 PE=4 SV=1	CHAPE	0
122	0	RRRRRtr|A0A091SD37|A0A091SD37_NESNO	REVERSED StAR-related lipid transfer protein 3 (Fragment) OS=Nestor notabilis OX=176057 GN=N333_06596 PE=4 SV=1	NESNO	0
123	0	RRRRRtr|A0A091E7S6|A0A091E7S6_CORBR	REVERSED Uncharacterized protein (Fragment) OS=Corvus brachyrhynchos OX=85066 GN=N302_12337 PE=4 SV=1	CORBR	0
124	1.828	RRRRRtr|A0A094KII9|A0A094KII9_PODCR	REVERSED Collagen alpha-1(II) chain (Fragment) OS=Podiceps cristatus OX=345573 GN=N338_12769 PE=4 SV=1	PODCR	2
125	0	sp|Q9HGN7|SEC63_SCHPO	Translocation protein sec63 OS=Schizosaccharomyces pombe (strain 972 / ATCC 24843) OX=284812 GN=sec63 PE=1 SV=1	SCHPO	0
125	0	tr|R7VSL8|R7VSL8_COLLI	DnaJ like protein subfamily B member 12 (Fragment) OS=Columba livia OX=8932 GN=A306_14157 PE=4 SV=1	COLLI	0
125	0	tr|Q5F3M7|Q5F3M7_CHICK	Uncharacterized protein OS=Gallus gallus OX=9031 GN=RCJMB04_13a9 PE=2 SV=1	CHICK	0
125	0	tr|H0Z200|H0Z200_TAEGU	DnaJ heat shock protein family (Hsp40) member B12 OS=Taeniopygia guttata OX=59729 GN=DNAJB12 PE=4 SV=1	TAEGU	0
125	0	tr|A0A2I0LX79|A0A2I0LX79_COLLI	DnaJ (Hsp40) homolog, subfamily B, member 12 OS=Columba livia OX=8932 GN=DNAJB12 PE=4 SV=1	COLLI	0
125	0	tr|A0A218UCV1|A0A218UCV1_9PASE	DnaJ subfamily B member 12 OS=Lonchura striata domestica OX=299123 GN=DNAJB12 PE=4 SV=1	9PASE	0
125	0	tr|A0A1D5P1X0|A0A1D5P1X0_CHICK	Uncharacterized protein OS=Gallus gallus OX=9031 GN=DNAJB12 PE=4 SV=1	CHICK	0
125	0	tr|A0A091S5U7|A0A091S5U7_NESNO	DnaJ subfamily B member 12 (Fragment) OS=Nestor notabilis OX=176057 GN=N333_09598 PE=4 SV=1	NESNO	0
125	0	tr|U3KE17|U3KE17_FICAL	DnaJ heat shock protein family (Hsp40) member B12 OS=Ficedula albicollis OX=59894 GN=DNAJB12 PE=4 SV=1	FICAL	0
125	0	tr|U3IJU7|U3IJU7_ANAPL	Uncharacterized protein OS=Anas platyrhynchos OX=8839 GN=DNAJB12 PE=4 SV=1	ANAPL	0
125	0	tr|A0A1V4KK34|A0A1V4KK34_PATFA	DnaJ-like protein subfamily B member 12 OS=Patagioenas fasciata monilis OX=372326 GN=DNAJB12 PE=4 SV=1	PATFA	0
125	0	tr|A0A0A0A3D2|A0A0A0A3D2_CHAVO	DnaJ subfamily B member 12 (Fragment) OS=Charadrius vociferus OX=50402 GN=N301_02372 PE=4 SV=1	CHAVO	0
125	0	tr|A0A094MGL4|A0A094MGL4_ANTCR	DnaJ subfamily B member 12 (Fragment) OS=Antrostomus carolinensis OX=279965 GN=N321_09505 PE=4 SV=1	ANTCR	0
125	0	tr|A0A093QAZ7|A0A093QAZ7_9PASS	DnaJ subfamily B member 12 (Fragment) OS=Manacus vitellinus OX=328815 GN=N305_10363 PE=4 SV=1	9PASS	0
125	0	tr|A0A093P7T3|A0A093P7T3_PYGAD	DnaJ subfamily B member 12 (Fragment) OS=Pygoscelis adeliae OX=9238 GN=AS28_09574 PE=4 SV=1	PYGAD	0
125	0	tr|A0A093IGT0|A0A093IGT0_DRYPU	DnaJ subfamily B member 12 (Fragment) OS=Dryobates pubescens OX=118200 GN=N307_04578 PE=4 SV=1	DRYPU	0
125	0	tr|A0A093IGJ0|A0A093IGJ0_FULGA	DnaJ subfamily B member 12 (Fragment) OS=Fulmarus glacialis OX=30455 GN=N327_12769 PE=4 SV=1	FULGA	0
125	0	tr|A0A093FC02|A0A093FC02_GAVST	DnaJ subfamily B member 12 (Fragment) OS=Gavia stellata OX=37040 GN=N328_00631 PE=4 SV=1	GAVST	0
125	0	tr|A0A093D4S8|A0A093D4S8_TAUER	DnaJ subfamily B member 12 (Fragment) OS=Tauraco erythrolophus OX=121530 GN=N340_08267 PE=4 SV=1	TAUER	0
125	0	tr|A0A093BL39|A0A093BL39_CHAPE	DnaJ subfamily B member 12 (Fragment) OS=Chaetura pelagica OX=8897 GN=M959_10469 PE=4 SV=1	CHAPE	0
125	0	tr|A0A091W7G9|A0A091W7G9_NIPNI	DnaJ subfamily B member 12 (Fragment) OS=Nipponia nippon OX=128390 GN=Y956_12805 PE=4 SV=1	NIPNI	0
125	0	tr|A0A091W6C1|A0A091W6C1_OPIHO	DnaJ subfamily B member 12 (Fragment) OS=Opisthocomus hoazin OX=30419 GN=N306_09386 PE=4 SV=1	OPIHO	0
125	0	tr|A0A091TGW4|A0A091TGW4_PHALP	DnaJ subfamily B member 12 (Fragment) OS=Phaethon lepturus OX=97097 GN=N335_07697 PE=4 SV=1	PHALP	0
125	0	tr|A0A091RGS4|A0A091RGS4_9GRUI	DnaJ subfamily B member 12 (Fragment) OS=Mesitornis unicolor OX=54374 GN=N332_10685 PE=4 SV=1	9GRUI	0
125	0	tr|A0A091NAS1|A0A091NAS1_9PASS	DnaJ subfamily B member 12 (Fragment) OS=Acanthisitta chloris OX=57068 GN=N310_05536 PE=4 SV=1	9PASS	0
125	0	tr|A0A091N3M2|A0A091N3M2_APAVI	DnaJ subfamily B member 12 (Fragment) OS=Apaloderma vittatum OX=57397 GN=N311_09957 PE=4 SV=1	APAVI	0
125	0	tr|A0A091MYS7|A0A091MYS7_CARIC	DnaJ subfamily B member 12 (Fragment) OS=Cariama cristata OX=54380 GN=N322_05196 PE=4 SV=1	CARIC	0
125	0	tr|A0A091L4J7|A0A091L4J7_9GRUI	DnaJ subfamily B member 12 (Fragment) OS=Chlamydotis macqueenii OX=187382 GN=N324_04363 PE=4 SV=1	9GRUI	0
125	0	tr|A0A091IWD6|A0A091IWD6_CALAN	DnaJ subfamily B member 12 (Fragment) OS=Calypte anna OX=9244 GN=N300_07735 PE=4 SV=1	CALAN	0
125	0	tr|A0A091H148|A0A091H148_BUCRH	DnaJ subfamily B member 12 (Fragment) OS=Buceros rhinoceros silvestris OX=175836 GN=N320_09812 PE=4 SV=1	BUCRH	0
125	0	tr|A0A091GGD6|A0A091GGD6_9AVES	DnaJ subfamily B member 12 (Fragment) OS=Cuculus canorus OX=55661 GN=N303_14272 PE=4 SV=1	9AVES	0
125	0	tr|A0A087VAI2|A0A087VAI2_BALRE	DnaJ subfamily B member 12 (Fragment) OS=Balearica regulorum gibbericeps OX=100784 GN=N312_06793 PE=4 SV=1	BALRE	0
125	0	tr|A0A087QMW2|A0A087QMW2_APTFO	DnaJ subfamily B member 12 (Fragment) OS=Aptenodytes forsteri OX=9233 GN=AS27_09491 PE=4 SV=1	APTFO	0
125	0	tr|G1N1J0|G1N1J0_MELGA	DnaJ heat shock protein family (Hsp40) member B12 OS=Meleagris gallopavo OX=9103 GN=DNAJB12 PE=4 SV=2	MELGA	0
125	0	tr|A0A226PU14|A0A226PU14_COLVI	Uncharacterized protein OS=Colinus virginianus OX=9014 GN=H355_014444 PE=4 SV=1	COLVI	0
125	0	tr|A0A226NJU0|A0A226NJU0_CALSU	Uncharacterized protein OS=Callipepla squamata OX=9009 GN=ASZ78_006609 PE=4 SV=1	CALSU	0
125	0	tr|A0A0Q3T616|A0A0Q3T616_AMAAE	DnaJ subfamily B member 12 OS=Amazona aestiva OX=12930 GN=AAES_140861 PE=4 SV=1	AMAAE	0
125	0	tr|A0A099Z6L9|A0A099Z6L9_TINGU	DnaJ subfamily B member 12 (Fragment) OS=Tinamus guttatus OX=94827 GN=N309_03821 PE=4 SV=1	TINGU	0
125	0	tr|A0A093TL06|A0A093TL06_PHACA	DnaJ subfamily B member 12 (Fragment) OS=Phalacrocorax carbo OX=9209 GN=N336_07736 PE=4 SV=1	PHACA	0
125	0	tr|A0A093H0D2|A0A093H0D2_TYTAL	DnaJ subfamily B member 12 (Fragment) OS=Tyto alba OX=56313 GN=N341_11264 PE=4 SV=1	TYTAL	0
125	0	tr|A0A091NWF3|A0A091NWF3_HALAL	DnaJ subfamily B member 12 (Fragment) OS=Haliaeetus albicilla OX=8969 GN=N329_06066 PE=4 SV=1	HALAL	0
125	0	tr|A0A091EU09|A0A091EU09_CORBR	DnaJ subfamily B member 12 (Fragment) OS=Corvus brachyrhynchos OX=85066 GN=N302_14063 PE=4 SV=1	CORBR	0
125	0	tr|L1K2J6|L1K2J6_GUITH	Uncharacterized protein OS=Guillardia theta CCMP2712 OX=905079 GN=GUITHDRAFT_149941 PE=4 SV=1	GUITH	0
125	0	tr|L1JDJ4|L1JDJ4_GUITH	Uncharacterized protein OS=Guillardia theta CCMP2712 OX=905079 GN=GUITHDRAFT_138427 PE=4 SV=1	GUITH	0
125	0	tr|A0A2I0LSR5|A0A2I0LSR5_COLLI	DnaJ (Hsp40) homolog, subfamily C, member 18 OS=Columba livia OX=8932 GN=DNAJC18 PE=4 SV=1	COLLI	0
125	0	tr|A0A091U5D5|A0A091U5D5_PHALP	DnaJ subfamily B member 14 (Fragment) OS=Phaethon lepturus OX=97097 GN=N335_01958 PE=4 SV=1	PHALP	0
125	0	tr|U3JUT2|U3JUT2_FICAL	Uncharacterized protein OS=Ficedula albicollis OX=59894 GN=DNAJB14 PE=4 SV=1	FICAL	0
125	0	tr|A0A2I0T520|A0A2I0T520_LIMLA	Uncharacterized protein OS=Limosa lapponica baueri OX=1758121 GN=llap_20804 PE=4 SV=1	LIMLA	0
125	0	tr|A0A1V4JW23|A0A1V4JW23_PATFA	DnaJ-like protein subfamily C member 18 OS=Patagioenas fasciata monilis OX=372326 GN=DNAJC18 PE=4 SV=1	PATFA	0
125	0	tr|A0A0L6K2N5|A0A0L6K2N5_9RHIZ	Chaperone protein DnaJ OS=Agrobacterium sp. SUL3 OX=1701910 GN=dnaJ PE=3 SV=1	9RHIZ	0
125	0	tr|A0A094KFI8|A0A094KFI8_PODCR	DnaJ subfamily C member 18 (Fragment) OS=Podiceps cristatus OX=345573 GN=N338_11546 PE=4 SV=1	PODCR	0
125	0	tr|A0A091G5D9|A0A091G5D9_9AVES	DnaJ subfamily A member 1 (Fragment) OS=Cuculus canorus OX=55661 GN=N303_08315 PE=3 SV=1	9AVES	0
125	0	tr|U3JJZ7|U3JJZ7_FICAL	DnaJ heat shock protein family (Hsp40) member C18 OS=Ficedula albicollis OX=59894 GN=DNAJC18 PE=4 SV=1	FICAL	0
125	0	tr|U3IJT8|U3IJT8_ANAPL	DnaJ heat shock protein family (Hsp40) member C18 OS=Anas platyrhynchos OX=8839 GN=DNAJC18 PE=4 SV=1	ANAPL	0
125	0	tr|R0JJK4|R0JJK4_ANAPL	DnaJ-like protein subfamily C member 18 (Fragment) OS=Anas platyrhynchos OX=8839 GN=Anapl_04951 PE=4 SV=1	ANAPL	0
125	0	tr|R0JG21|R0JG21_ANAPL	DnaJ heat shock protein family (Hsp40) member B14 (Fragment) OS=Anas platyrhynchos OX=8839 GN=DNAJB14 PE=4 SV=1	ANAPL	0
125	0	tr|Q5ZKT3|Q5ZKT3_CHICK	Uncharacterized protein OS=Gallus gallus OX=9031 GN=RCJMB04_9e6 PE=2 SV=1	CHICK	0
125	0	tr|L1J7M5|L1J7M5_GUITH	Uncharacterized protein (Fragment) OS=Guillardia theta CCMP2712 OX=905079 GN=GUITHDRAFT_48419 PE=4 SV=1	GUITH	0
125	0	tr|H0ZWK8|H0ZWK8_TAEGU	Uncharacterized protein OS=Taeniopygia guttata OX=59729 GN=DNAJC18 PE=4 SV=1	TAEGU	0
125	0	tr|H0YZ65|H0YZ65_TAEGU	DnaJ heat shock protein family (Hsp40) member B14 OS=Taeniopygia guttata OX=59729 GN=DNAJB14 PE=4 SV=1	TAEGU	0
125	0	tr|G1NFH2|G1NFH2_MELGA	DnaJ heat shock protein family (Hsp40) member B14 OS=Meleagris gallopavo OX=9103 GN=DNAJB14 PE=4 SV=1	MELGA	0
125	0	tr|G1MRE1|G1MRE1_MELGA	DnaJ heat shock protein family (Hsp40) member C18 OS=Meleagris gallopavo OX=9103 GN=DNAJC18 PE=4 SV=1	MELGA	0
125	0	tr|F1P414|F1P414_CHICK	Uncharacterized protein OS=Gallus gallus OX=9031 GN=DNAJB14 PE=4 SV=1	CHICK	0
125	0	tr|E1C5R7|E1C5R7_CHICK	Uncharacterized protein OS=Gallus gallus OX=9031 GN=DNAJC18 PE=4 SV=1	CHICK	0
125	0	tr|A0A2I0TDD5|A0A2I0TDD5_LIMLA	Uncharacterized protein OS=Limosa lapponica baueri OX=1758121 GN=llap_17878 PE=4 SV=1	LIMLA	0
125	0	tr|A0A2I0M8Z5|A0A2I0M8Z5_COLLI	DnaJ (Hsp40) homolog, subfamily B, member 14 OS=Columba livia OX=8932 GN=DNAJB14 PE=4 SV=1	COLLI	0
125	0	tr|A0A226PBU9|A0A226PBU9_COLVI	Uncharacterized protein OS=Colinus virginianus OX=9014 GN=H355_012108 PE=4 SV=1	COLVI	0
125	0	tr|A0A226NRG4|A0A226NRG4_COLVI	Uncharacterized protein OS=Colinus virginianus OX=9014 GN=H355_014867 PE=4 SV=1	COLVI	0
125	0	tr|A0A226NBT2|A0A226NBT2_CALSU	Uncharacterized protein OS=Callipepla squamata OX=9009 GN=ASZ78_007370 PE=4 SV=1	CALSU	0
125	0	tr|A0A226MW98|A0A226MW98_CALSU	Uncharacterized protein OS=Callipepla squamata OX=9009 GN=ASZ78_011184 PE=4 SV=1	CALSU	0
125	0	tr|A0A218V298|A0A218V298_9PASE	DnaJ subfamily B member 14 OS=Lonchura striata domestica OX=299123 GN=DNAJB14 PE=4 SV=1	9PASE	0
125	0	tr|A0A218UDR0|A0A218UDR0_9PASE	DnaJ subfamily C member 18 OS=Lonchura striata domestica OX=299123 GN=DNAJC18 PE=4 SV=1	9PASE	0
125	0	tr|A0A1V4JTX9|A0A1V4JTX9_PATFA	DnaJ-like protein subfamily B member 14 OS=Patagioenas fasciata monilis OX=372326 GN=DNAJB14 PE=4 SV=1	PATFA	0
125	0	tr|A0A0Q3RG60|A0A0Q3RG60_AMAAE	DnaJ subfamily B member 14 OS=Amazona aestiva OX=12930 GN=AAES_48677 PE=4 SV=1	AMAAE	0
125	0	tr|A0A0Q3LUT4|A0A0Q3LUT4_AMAAE	DnaJ subfamily C member 18 OS=Amazona aestiva OX=12930 GN=AAES_159448 PE=4 SV=1	AMAAE	0
125	0	tr|A0A0A0AL02|A0A0A0AL02_CHAVO	DnaJ subfamily B member 14 (Fragment) OS=Charadrius vociferus OX=50402 GN=N301_12598 PE=4 SV=1	CHAVO	0
125	0	tr|A0A0A0A6S1|A0A0A0A6S1_CHAVO	DnaJ subfamily C member 18 (Fragment) OS=Charadrius vociferus OX=50402 GN=N301_15652 PE=4 SV=1	CHAVO	0
125	0	tr|A0A099Z2G4|A0A099Z2G4_TINGU	DnaJ subfamily B member 14 (Fragment) OS=Tinamus guttatus OX=94827 GN=N309_03432 PE=4 SV=1	TINGU	0
125	0	tr|A0A094KEW3|A0A094KEW3_ANTCR	DnaJ subfamily B member 14 (Fragment) OS=Antrostomus carolinensis OX=279965 GN=N321_05786 PE=4 SV=1	ANTCR	0
125	0	tr|A0A093RYD4|A0A093RYD4_9PASS	DnaJ subfamily B member 14 (Fragment) OS=Manacus vitellinus OX=328815 GN=N305_00593 PE=4 SV=1	9PASS	0
125	0	tr|A0A093QS21|A0A093QS21_9PASS	DnaJ subfamily C member 18 (Fragment) OS=Manacus vitellinus OX=328815 GN=N305_03623 PE=4 SV=1	9PASS	0
125	0	tr|A0A093QFH3|A0A093QFH3_PHACA	DnaJ subfamily B member 14 (Fragment) OS=Phalacrocorax carbo OX=9209 GN=N336_01946 PE=4 SV=1	PHACA	0
125	0	tr|A0A093P2V7|A0A093P2V7_PYGAD	DnaJ subfamily C member 18 (Fragment) OS=Pygoscelis adeliae OX=9238 GN=AS28_06015 PE=4 SV=1	PYGAD	0
125	0	tr|A0A093NYH6|A0A093NYH6_PYGAD	DnaJ subfamily B member 14 (Fragment) OS=Pygoscelis adeliae OX=9238 GN=AS28_14621 PE=4 SV=1	PYGAD	0
125	0	tr|A0A093J8V6|A0A093J8V6_STRCA	DnaJ subfamily C member 18 (Fragment) OS=Struthio camelus australis OX=441894 GN=N308_13088 PE=4 SV=1	STRCA	0
125	0	tr|A0A093GMN5|A0A093GMN5_DRYPU	DnaJ subfamily B member 14 (Fragment) OS=Dryobates pubescens OX=118200 GN=N307_01356 PE=4 SV=1	DRYPU	0
125	0	tr|A0A093G5K1|A0A093G5K1_DRYPU	DnaJ subfamily C member 18 (Fragment) OS=Dryobates pubescens OX=118200 GN=N307_06390 PE=4 SV=1	DRYPU	0
125	0	tr|A0A093FGV6|A0A093FGV6_TYTAL	DnaJ subfamily B member 14 (Fragment) OS=Tyto alba OX=56313 GN=N341_10598 PE=4 SV=1	TYTAL	0
125	0	tr|A0A093FAD0|A0A093FAD0_GAVST	DnaJ subfamily C member 18 (Fragment) OS=Gavia stellata OX=37040 GN=N328_02678 PE=4 SV=1	GAVST	0
125	0	tr|A0A093ESX2|A0A093ESX2_TYTAL	DnaJ subfamily C member 18 (Fragment) OS=Tyto alba OX=56313 GN=N341_11369 PE=4 SV=1	TYTAL	0
125	0	tr|A0A093CZQ2|A0A093CZQ2_TAUER	DnaJ subfamily B member 14 (Fragment) OS=Tauraco erythrolophus OX=121530 GN=N340_01137 PE=4 SV=1	TAUER	0
125	0	tr|A0A093BQM5|A0A093BQM5_CHAPE	DnaJ subfamily C member 18 (Fragment) OS=Chaetura pelagica OX=8897 GN=M959_06940 PE=4 SV=1	CHAPE	0
125	0	tr|A0A091X528|A0A091X528_NIPNI	DnaJ subfamily B member 14 (Fragment) OS=Nipponia nippon OX=128390 GN=Y956_00954 PE=4 SV=1	NIPNI	0
125	0	tr|A0A091WAX5|A0A091WAX5_OPIHO	DnaJ subfamily B member 14 (Fragment) OS=Opisthocomus hoazin OX=30419 GN=N306_02875 PE=4 SV=1	OPIHO	0
125	0	tr|A0A091VJ33|A0A091VJ33_OPIHO	DnaJ subfamily C member 18 (Fragment) OS=Opisthocomus hoazin OX=30419 GN=N306_11866 PE=4 SV=1	OPIHO	0
125	0	tr|A0A091VGG6|A0A091VGG6_NIPNI	DnaJ subfamily C member 18 (Fragment) OS=Nipponia nippon OX=128390 GN=Y956_14159 PE=4 SV=1	NIPNI	0
125	0	tr|A0A091UZS4|A0A091UZS4_PHORB	DnaJ subfamily C member 18 (Fragment) OS=Phoenicopterus ruber ruber OX=9218 GN=N337_11835 PE=4 SV=1	PHORB	0
125	0	tr|A0A091U511|A0A091U511_PHORB	DnaJ subfamily B member 14 (Fragment) OS=Phoenicopterus ruber ruber OX=9218 GN=N337_06135 PE=4 SV=1	PHORB	0
125	0	tr|A0A091T8Z2|A0A091T8Z2_PHALP	DnaJ subfamily C member 18 (Fragment) OS=Phaethon lepturus OX=97097 GN=N335_03799 PE=4 SV=1	PHALP	0
125	0	tr|A0A091SFM3|A0A091SFM3_PELCR	DnaJ subfamily B member 14 (Fragment) OS=Pelecanus crispus OX=36300 GN=N334_05670 PE=4 SV=1	PELCR	0
125	0	tr|A0A091RTY1|A0A091RTY1_NESNO	DnaJ subfamily B member 14 (Fragment) OS=Nestor notabilis OX=176057 GN=N333_01404 PE=4 SV=1	NESNO	0
125	0	tr|A0A091QYF5|A0A091QYF5_9GRUI	DnaJ subfamily B member 14 (Fragment) OS=Mesitornis unicolor OX=54374 GN=N332_12174 PE=4 SV=1	9GRUI	0
125	0	tr|A0A091PR34|A0A091PR34_LEPDC	DnaJ subfamily C member 18 (Fragment) OS=Leptosomus discolor OX=188344 GN=N330_07899 PE=4 SV=1	LEPDC	0
125	0	tr|A0A091PJK0|A0A091PJK0_HALAL	DnaJ subfamily B member 14 (Fragment) OS=Haliaeetus albicilla OX=8969 GN=N329_10337 PE=4 SV=1	HALAL	0
125	0	tr|A0A091P7W4|A0A091P7W4_LEPDC	DnaJ subfamily B member 14 (Fragment) OS=Leptosomus discolor OX=188344 GN=N330_05256 PE=4 SV=1	LEPDC	0
125	0	tr|A0A091NBI8|A0A091NBI8_9PASS	DnaJ subfamily B member 14 (Fragment) OS=Acanthisitta chloris OX=57068 GN=N310_07232 PE=4 SV=1	9PASS	0
125	0	tr|A0A091MCP7|A0A091MCP7_CARIC	DnaJ subfamily B member 14 (Fragment) OS=Cariama cristata OX=54380 GN=N322_07838 PE=4 SV=1	CARIC	0
125	0	tr|A0A091MCA1|A0A091MCA1_CARIC	DnaJ subfamily C member 18 (Fragment) OS=Cariama cristata OX=54380 GN=N322_09400 PE=4 SV=1	CARIC	0
125	0	tr|A0A091LH14|A0A091LH14_9GRUI	DnaJ subfamily C member 18 (Fragment) OS=Chlamydotis macqueenii OX=187382 GN=N324_07289 PE=4 SV=1	9GRUI	0
125	0	tr|A0A091J916|A0A091J916_CALAN	DnaJ subfamily C member 18 OS=Calypte anna OX=9244 GN=N300_15927 PE=4 SV=1	CALAN	0
125	0	tr|A0A091INR3|A0A091INR3_EGRGA	DnaJ subfamily C member 18 (Fragment) OS=Egretta garzetta OX=188379 GN=Z169_13558 PE=4 SV=1	EGRGA	0
125	0	tr|A0A091HW84|A0A091HW84_BUCRH	DnaJ subfamily B member 14 (Fragment) OS=Buceros rhinoceros silvestris OX=175836 GN=N320_03782 PE=4 SV=1	BUCRH	0
125	0	tr|A0A091HJH5|A0A091HJH5_CALAN	DnaJ subfamily B member 14 (Fragment) OS=Calypte anna OX=9244 GN=N300_02241 PE=4 SV=1	CALAN	0
125	0	tr|A0A091FXQ5|A0A091FXQ5_9AVES	DnaJ subfamily B member 14 (Fragment) OS=Cuculus canorus OX=55661 GN=N303_00977 PE=4 SV=1	9AVES	0
125	0	tr|A0A091EUA9|A0A091EUA9_CORBR	DnaJ subfamily C member 18 (Fragment) OS=Corvus brachyrhynchos OX=85066 GN=N302_13645 PE=4 SV=1	CORBR	0
125	0	tr|A0A091ERX5|A0A091ERX5_CORBR	DnaJ subfamily B member 14 (Fragment) OS=Corvus brachyrhynchos OX=85066 GN=N302_04217 PE=4 SV=1	CORBR	0
125	0	tr|A0A087QR12|A0A087QR12_APTFO	DnaJ subfamily B member 14 (Fragment) OS=Aptenodytes forsteri OX=9233 GN=AS27_15576 PE=4 SV=1	APTFO	0
125	0	tr|A0A087QQ85|A0A087QQ85_APTFO	DnaJ subfamily C member 18 (Fragment) OS=Aptenodytes forsteri OX=9233 GN=AS27_09539 PE=4 SV=1	APTFO	0
126	3.047	RRRRRtr|A0A226NL55|A0A226NL55_CALSU	REVERSED Uncharacterized protein OS=Callipepla squamata OX=9009 GN=ASZ78_014579 PE=4 SV=1	CALSU	1
126	10.09	RRRRRtr|A0A226PQ44|A0A226PQ44_COLVI	REVERSED Uncharacterized protein OS=Colinus virginianus OX=9014 GN=H355_008377 PE=4 SV=1	COLVI	1
126	2.997	RRRRRtr|A0A093P2L5|A0A093P2L5_PYGAD	REVERSED Succinate-CoA ligase subunit beta (Fragment) OS=Pygoscelis adeliae OX=9238 GN=AS28_13289 PE=3 SV=1	PYGAD	1
126	2.723	RRRRRtr|A0A093HWB6|A0A093HWB6_STRCA	REVERSED Succinate-CoA ligase subunit beta (Fragment) OS=Struthio camelus australis OX=441894 GN=N308_01289 PE=3 SV=1	STRCA	1
126	2.997	RRRRRtr|A0A093GIL7|A0A093GIL7_DRYPU	REVERSED Succinate-CoA ligase subunit beta (Fragment) OS=Dryobates pubescens OX=118200 GN=N307_14206 PE=3 SV=1	DRYPU	1
126	2.709	RRRRRtr|U3KFY1|U3KFY1_FICAL	REVERSED Succinate--CoA ligase [GDP-forming] subunit beta, mitochondrial OS=Ficedula albicollis OX=59894 GN=SUCLG2 PE=3 SV=1	GDP-forming	1
126	3.047	RRRRRtr|U3J427|U3J427_ANAPL	REVERSED Succinate-CoA ligase GDP-forming beta subunit OS=Anas platyrhynchos OX=8839 GN=SUCLG2 PE=4 SV=1	ANAPL	1
126	2.723	RRRRRtr|R0KC12|R0KC12_ANAPL	REVERSED Succinate-CoA ligase subunit beta (Fragment) OS=Anas platyrhynchos OX=8839 GN=Anapl_03603 PE=3 SV=1	ANAPL	1
126	2.546	RRRRRtr|Q5ZL37|Q5ZL37_CHICK	REVERSED Succinate--CoA ligase [GDP-forming] subunit beta, mitochondrial OS=Gallus gallus OX=9031 GN=SUCLG2 PE=2 SV=1	GDP-forming	1
126	3.374	RRRRRtr|H0ZH99|H0ZH99_TAEGU	REVERSED Succinate-CoA ligase GDP-forming beta subunit OS=Taeniopygia guttata OX=59729 GN=SUCLG2 PE=4 SV=1	TAEGU	1
126	2.663	RRRRRtr|G3UR69|G3UR69_MELGA	REVERSED Succinate--CoA ligase [GDP-forming] subunit beta, mitochondrial OS=Meleagris gallopavo OX=9103 GN=SUCLG2 PE=3 SV=1	GDP-forming	1
126	2.54	RRRRRtr|G1NAP8|G1NAP8_MELGA	REVERSED Succinate--CoA ligase [GDP-forming] subunit beta, mitochondrial OS=Meleagris gallopavo OX=9103 GN=SUCLG2 PE=3 SV=1	GDP-forming	1
126	2.546	RRRRRtr|A0A218UVJ4|A0A218UVJ4_9PASE	REVERSED Succinate--CoA ligase [GDP-forming] subunit beta, mitochondrial OS=Lonchura striata domestica OX=299123 GN=SUCLG2 PE=3 SV=1	GDP-forming	1
126	2.546	RRRRRtr|A0A1V4K941|A0A1V4K941_PATFA	REVERSED Succinate--CoA ligase [GDP-forming] subunit beta, mitochondrial OS=Patagioenas fasciata monilis OX=372326 GN=SUCLG2 PE=3 SV=1	GDP-forming	1
126	5.699	RRRRRtr|A0A0Q3M6H0|A0A0Q3M6H0_AMAAE	REVERSED Succinyl-CoA ligase OS=Amazona aestiva OX=12930 GN=AAES_137406 PE=4 SV=1	AMAAE	1
126	2.723	RRRRRtr|A0A0A0ADY0|A0A0A0ADY0_CHAVO	REVERSED Succinate-CoA ligase subunit beta (Fragment) OS=Charadrius vociferus OX=50402 GN=N301_08162 PE=3 SV=1	CHAVO	1
126	2.723	RRRRRtr|A0A094KZW6|A0A094KZW6_ANTCR	REVERSED Succinate-CoA ligase subunit beta (Fragment) OS=Antrostomus carolinensis OX=279965 GN=N321_02754 PE=3 SV=1	ANTCR	1
126	2.723	RRRRRtr|A0A093S657|A0A093S657_PHACA	REVERSED Succinate-CoA ligase subunit beta (Fragment) OS=Phalacrocorax carbo OX=9209 GN=N336_03339 PE=3 SV=1	PHACA	1
126	2.997	RRRRRtr|A0A093Q1B0|A0A093Q1B0_9PASS	REVERSED Succinate-CoA ligase subunit beta (Fragment) OS=Manacus vitellinus OX=328815 GN=N305_08532 PE=3 SV=1	9PASS	1
126	3.333	RRRRRtr|A0A093KSZ4|A0A093KSZ4_EURHL	REVERSED Uncharacterized protein (Fragment) OS=Eurypyga helias OX=54383 GN=N326_12948 PE=4 SV=1	EURHL	1
126	2.723	RRRRRtr|A0A093J9X7|A0A093J9X7_FULGA	REVERSED Succinate-CoA ligase subunit beta (Fragment) OS=Fulmarus glacialis OX=30455 GN=N327_00794 PE=3 SV=1	FULGA	1
126	3.354	RRRRRtr|A0A093EVJ5|A0A093EVJ5_GAVST	REVERSED Uncharacterized protein (Fragment) OS=Gavia stellata OX=37040 GN=N328_05121 PE=4 SV=1	GAVST	1
126	3.005	RRRRRtr|A0A093ETL5|A0A093ETL5_TYTAL	REVERSED Succinate-CoA ligase subunit beta (Fragment) OS=Tyto alba OX=56313 GN=N341_05015 PE=3 SV=1	TYTAL	1
126	2.723	RRRRRtr|A0A093EEB2|A0A093EEB2_9AVES	REVERSED Succinate-CoA ligase subunit beta (Fragment) OS=Pterocles gutturalis OX=240206 GN=N339_04228 PE=3 SV=1	9AVES	1
126	2.75	RRRRRtr|A0A091W9R6|A0A091W9R6_OPIHO	REVERSED Succinate-CoA ligase subunit beta (Fragment) OS=Opisthocomus hoazin OX=30419 GN=N306_07185 PE=3 SV=1	OPIHO	1
126	2.723	RRRRRtr|A0A091VHW6|A0A091VHW6_NIPNI	REVERSED Succinate-CoA ligase subunit beta (Fragment) OS=Nipponia nippon OX=128390 GN=Y956_14402 PE=3 SV=1	NIPNI	1
126	2.723	RRRRRtr|A0A091TJQ9|A0A091TJQ9_PHALP	REVERSED Succinate-CoA ligase subunit beta (Fragment) OS=Phaethon lepturus OX=97097 GN=N335_01326 PE=3 SV=1	PHALP	1
126	3.313	RRRRRtr|A0A091SKW5|A0A091SKW5_PELCR	REVERSED Uncharacterized protein (Fragment) OS=Pelecanus crispus OX=36300 GN=N334_13055 PE=4 SV=1	PELCR	1
126	3.303	RRRRRtr|A0A091S6M5|A0A091S6M5_NESNO	REVERSED Uncharacterized protein (Fragment) OS=Nestor notabilis OX=176057 GN=N333_12870 PE=4 SV=1	NESNO	1
126	4.911	RRRRRtr|A0A091R3S3|A0A091R3S3_MERNU	REVERSED Uncharacterized protein (Fragment) OS=Merops nubicus OX=57421 GN=N331_00985 PE=4 SV=1	MERNU	1
126	3.354	RRRRRtr|A0A091QN89|A0A091QN89_9GRUI	REVERSED Uncharacterized protein (Fragment) OS=Mesitornis unicolor OX=54374 GN=N332_12706 PE=4 SV=1	9GRUI	1
126	2.723	RRRRRtr|A0A091PWT4|A0A091PWT4_LEPDC	REVERSED Succinate-CoA ligase subunit beta (Fragment) OS=Leptosomus discolor OX=188344 GN=N330_00712 PE=3 SV=1	LEPDC	1
126	2.997	RRRRRtr|A0A091N754|A0A091N754_APAVI	REVERSED Succinate-CoA ligase subunit beta (Fragment) OS=Apaloderma vittatum OX=57397 GN=N311_00666 PE=3 SV=1	APAVI	1
126	2.73	RRRRRtr|A0A091MTL4|A0A091MTL4_9PASS	REVERSED Succinate-CoA ligase subunit beta (Fragment) OS=Acanthisitta chloris OX=57068 GN=N310_01891 PE=3 SV=1	9PASS	1
126	3.333	RRRRRtr|A0A091LNJ5|A0A091LNJ5_9GRUI	REVERSED Uncharacterized protein (Fragment) OS=Chlamydotis macqueenii OX=187382 GN=N324_05454 PE=4 SV=1	9GRUI	1
126	2.723	RRRRRtr|A0A091JZA9|A0A091JZA9_COLST	REVERSED Succinate-CoA ligase subunit beta (Fragment) OS=Colius striatus OX=57412 GN=N325_02005 PE=3 SV=1	COLST	1
126	2.723	RRRRRtr|A0A091ITA5|A0A091ITA5_EGRGA	REVERSED Succinate-CoA ligase subunit beta (Fragment) OS=Egretta garzetta OX=188379 GN=Z169_16114 PE=3 SV=1	EGRGA	1
126	2.723	RRRRRtr|A0A091I9L3|A0A091I9L3_CALAN	REVERSED Succinate-CoA ligase subunit beta (Fragment) OS=Calypte anna OX=9244 GN=N300_07184 PE=3 SV=1	CALAN	1
126	2.73	RRRRRtr|A0A091GTD1|A0A091GTD1_BUCRH	REVERSED Succinate-CoA ligase subunit beta (Fragment) OS=Buceros rhinoceros silvestris OX=175836 GN=N320_12893 PE=3 SV=1	BUCRH	1
126	2.723	RRRRRtr|A0A091G647|A0A091G647_9AVES	REVERSED Succinate-CoA ligase subunit beta (Fragment) OS=Cuculus canorus OX=55661 GN=N303_08592 PE=3 SV=1	9AVES	1
126	3.005	RRRRRtr|A0A091EWY2|A0A091EWY2_CORBR	REVERSED Succinate-CoA ligase subunit beta (Fragment) OS=Corvus brachyrhynchos OX=85066 GN=N302_15808 PE=3 SV=1	CORBR	1
126	2.997	RRRRRtr|A0A087RC00|A0A087RC00_APTFO	REVERSED Succinate-CoA ligase subunit beta (Fragment) OS=Aptenodytes forsteri OX=9233 GN=AS27_11623 PE=3 SV=1	APTFO	1
127	0	tr|A0A093I8E0|A0A093I8E0_DRYPU	Dynein heavy chain 7, axonemal (Fragment) OS=Dryobates pubescens OX=118200 GN=N307_08543 PE=4 SV=1	DRYPU	0
127	0	tr|A0A093GTU8|A0A093GTU8_STRCA	Dynein heavy chain 7, axonemal (Fragment) OS=Struthio camelus australis OX=441894 GN=N308_02982 PE=4 SV=1	STRCA	0
128	0	RRRRRtr|A0A093R9Q8|A0A093R9Q8_PHACA	REVERSED DNA polymerase zeta catalytic subunit (Fragment) OS=Phalacrocorax carbo OX=9209 GN=N336_11309 PE=4 SV=1	PHACA	0
129	0	tr|A0A0L6I2A2|A0A0L6I2A2_9MICO	Peptide ABC transporter ATPase OS=Microbacterium sp. GCS4 OX=1692239 GN=AKH00_04405 PE=3 SV=1	9MICO	0
130	0	RRRRRtr|A0A093R072|A0A093R072_PYGAD	REVERSED Single-minded 1 OS=Pygoscelis adeliae OX=9238 GN=AS28_10098 PE=4 SV=1	PYGAD	0
131	0	RRRRRtr|A0A091GJ51|A0A091GJ51_9AVES	REVERSED Uncharacterized protein C2orf54 (Fragment) OS=Cuculus canorus OX=55661 GN=N303_11051 PE=4 SV=1	9AVES	0
132	0	RRRRRtr|A0A091M363|A0A091M363_CARIC	REVERSED Transforming acidic coiled-coil-containing protein 3 (Fragment) OS=Cariama cristata OX=54380 GN=N322_07614 PE=4 SV=1	CARIC	0
132	0	RRRRRtr|A0A2I0MM55|A0A2I0MM55_COLLI	REVERSED Transforming, acidic coiled-coil containing protein 3 OS=Columba livia OX=8932 GN=TACC3 PE=4 SV=1	COLLI	0
132	0	RRRRRtr|A0A094L2Z9|A0A094L2Z9_PODCR	REVERSED Transforming acidic coiled-coil-containing protein 3 (Fragment) OS=Podiceps cristatus OX=345573 GN=N338_01318 PE=4 SV=1	PODCR	0
132	0	RRRRRtr|A0A094KYN6|A0A094KYN6_ANTCR	REVERSED Transforming acidic coiled-coil-containing protein 3 (Fragment) OS=Antrostomus carolinensis OX=279965 GN=N321_01767 PE=4 SV=1	ANTCR	0
132	0	RRRRRtr|A0A226PGX9|A0A226PGX9_COLVI	REVERSED Uncharacterized protein OS=Colinus virginianus OX=9014 GN=H355_011830 PE=4 SV=1	COLVI	0
132	0	RRRRRtr|A0A226MYM6|A0A226MYM6_CALSU	REVERSED Uncharacterized protein OS=Callipepla squamata OX=9009 GN=ASZ78_000868 PE=4 SV=1	CALSU	0
132	0	RRRRRtr|A0A0A0ACP7|A0A0A0ACP7_CHAVO	REVERSED Transforming acidic coiled-coil-containing protein 3 (Fragment) OS=Charadrius vociferus OX=50402 GN=N301_05089 PE=4 SV=1	CHAVO	0
132	0	RRRRRtr|A0A093RHP1|A0A093RHP1_PYGAD	REVERSED Transforming acidic coiled-coil-containing protein 3 (Fragment) OS=Pygoscelis adeliae OX=9238 GN=AS28_13084 PE=4 SV=1	PYGAD	0
132	0	RRRRRtr|A0A093LC70|A0A093LC70_EURHL	REVERSED Transforming acidic coiled-coil-containing protein 3 (Fragment) OS=Eurypyga helias OX=54383 GN=N326_04343 PE=4 SV=1	EURHL	0
132	0	RRRRRtr|A0A091N1R9|A0A091N1R9_APAVI	REVERSED Transforming acidic coiled-coil-containing protein 3 (Fragment) OS=Apaloderma vittatum OX=57397 GN=N311_12908 PE=4 SV=1	APAVI	0
132	0	RRRRRtr|A0A087RDZ9|A0A087RDZ9_APTFO	REVERSED Transforming acidic coiled-coil-containing protein 3 (Fragment) OS=Aptenodytes forsteri OX=9233 GN=AS27_15327 PE=4 SV=1	APTFO	0
132	0	RRRRRtr|A0A1V4JFK2|A0A1V4JFK2_PATFA	REVERSED Transforming acidic coiled-coil-containing protein 3 isoform B OS=Patagioenas fasciata monilis OX=372326 GN=TACC3 PE=4 SV=1	PATFA	0
132	0	RRRRRtr|A0A1V4JFF8|A0A1V4JFF8_PATFA	REVERSED Transforming acidic coiled-coil-containing protein 3 isoform A OS=Patagioenas fasciata monilis OX=372326 GN=TACC3 PE=4 SV=1	PATFA	0
132	0	RRRRRtr|A0A093R056|A0A093R056_PHACA	REVERSED Transforming acidic coiled-coil-containing protein 3 (Fragment) OS=Phalacrocorax carbo OX=9209 GN=N336_11966 PE=4 SV=1	PHACA	0
132	0	RRRRRtr|A0A093EZ03|A0A093EZ03_GAVST	REVERSED Transforming acidic coiled-coil-containing protein 3 (Fragment) OS=Gavia stellata OX=37040 GN=N328_03945 PE=4 SV=1	GAVST	0
132	0	RRRRRtr|A0A093CZ32|A0A093CZ32_TAUER	REVERSED Transforming acidic coiled-coil-containing protein 3 (Fragment) OS=Tauraco erythrolophus OX=121530 GN=N340_12558 PE=4 SV=1	TAUER	0
132	0	RRRRRtr|A0A091VNC6|A0A091VNC6_NIPNI	REVERSED Transforming acidic coiled-coil-containing protein 3 (Fragment) OS=Nipponia nippon OX=128390 GN=Y956_04858 PE=4 SV=1	NIPNI	0
132	0	RRRRRtr|A0A091SEJ5|A0A091SEJ5_PELCR	REVERSED Transforming acidic coiled-coil-containing protein 3 (Fragment) OS=Pelecanus crispus OX=36300 GN=N334_01241 PE=4 SV=1	PELCR	0
132	0	RRRRRtr|A0A091RDX8|A0A091RDX8_MERNU	REVERSED Transforming acidic coiled-coil-containing protein 3 (Fragment) OS=Merops nubicus OX=57421 GN=N331_03316 PE=4 SV=1	MERNU	0
132	0	RRRRRtr|A0A091L9D4|A0A091L9D4_CATAU	REVERSED Transforming acidic coiled-coil-containing protein 3 (Fragment) OS=Cathartes aura OX=43455 GN=N323_10229 PE=4 SV=1	CATAU	0
132	0	RRRRRtr|A0A091HJN0|A0A091HJN0_BUCRH	REVERSED Transforming acidic coiled-coil-containing protein 3 (Fragment) OS=Buceros rhinoceros silvestris OX=175836 GN=N320_05371 PE=4 SV=1	BUCRH	0
132	0	RRRRRtr|A0A091FPW6|A0A091FPW6_9AVES	REVERSED Transforming acidic coiled-coil-containing protein 3 (Fragment) OS=Cuculus canorus OX=55661 GN=N303_09596 PE=4 SV=1	9AVES	0
132	0	RRRRRtr|A0A087VI89|A0A087VI89_BALRE	REVERSED Transforming acidic coiled-coil-containing protein 3 (Fragment) OS=Balearica regulorum gibbericeps OX=100784 GN=N312_12094 PE=4 SV=1	BALRE	0
132	0	RRRRRtr|U3K5V7|U3K5V7_FICAL	REVERSED Uncharacterized protein OS=Ficedula albicollis OX=59894 GN=TACC3 PE=4 SV=1	FICAL	0
132	0	RRRRRtr|U3K5V6|U3K5V6_FICAL	REVERSED Uncharacterized protein OS=Ficedula albicollis OX=59894 GN=TACC3 PE=4 SV=1	FICAL	0
132	0	RRRRRtr|U3J9E5|U3J9E5_ANAPL	REVERSED Uncharacterized protein OS=Anas platyrhynchos OX=8839 GN=TACC3 PE=4 SV=1	ANAPL	0
132	0	RRRRRtr|G1NK72|G1NK72_MELGA	REVERSED Transforming acidic coiled-coil containing protein 3 OS=Meleagris gallopavo OX=9103 GN=TACC3 PE=4 SV=1	MELGA	0
132	0	RRRRRtr|A0A2I0UFZ1|A0A2I0UFZ1_LIMLA	REVERSED Uncharacterized protein OS=Limosa lapponica baueri OX=1758121 GN=llap_4740 PE=4 SV=1	LIMLA	0
132	0	RRRRRtr|A0A099ZTG9|A0A099ZTG9_TINGU	REVERSED Transforming acidic coiled-coil-containing protein 3 (Fragment) OS=Tinamus guttatus OX=94827 GN=N309_05053 PE=4 SV=1	TINGU	0
132	0	RRRRRtr|A0A093HW86|A0A093HW86_STRCA	REVERSED Transforming acidic coiled-coil-containing protein 3 (Fragment) OS=Struthio camelus australis OX=441894 GN=N308_14003 PE=4 SV=1	STRCA	0
132	0	RRRRRtr|A0A093FP63|A0A093FP63_TYTAL	REVERSED Transforming acidic coiled-coil-containing protein 3 (Fragment) OS=Tyto alba OX=56313 GN=N341_05733 PE=4 SV=1	TYTAL	0
132	0	RRRRRtr|A0A091IYS2|A0A091IYS2_EGRGA	REVERSED Transforming acidic coiled-coil-containing protein 3 (Fragment) OS=Egretta garzetta OX=188379 GN=Z169_03621 PE=4 SV=1	EGRGA	0
132	0	RRRRRtr|R0LPU4|R0LPU4_ANAPL	REVERSED CPEB-associated factor Maskin (Fragment) OS=Anas platyrhynchos OX=8839 GN=Anapl_00051 PE=4 SV=1	ANAPL	0
132	0	RRRRRtr|A0A093GTN1|A0A093GTN1_DRYPU	REVERSED Transforming acidic coiled-coil-containing protein 3 (Fragment) OS=Dryobates pubescens OX=118200 GN=N307_08687 PE=4 SV=1	DRYPU	0
132	0	RRRRRtr|A0A091W7Q6|A0A091W7Q6_OPIHO	REVERSED Transforming acidic coiled-coil-containing protein 3 (Fragment) OS=Opisthocomus hoazin OX=30419 GN=N306_07631 PE=4 SV=1	OPIHO	0
132	0	RRRRRtr|A0A091S631|A0A091S631_NESNO	REVERSED Transforming acidic coiled-coil-containing protein 3 OS=Nestor notabilis OX=176057 GN=N333_01235 PE=4 SV=1	NESNO	0
132	0	RRRRRtr|A0A093BWV1|A0A093BWV1_9AVES	REVERSED Transforming acidic coiled-coil-containing protein 3 (Fragment) OS=Pterocles gutturalis OX=240206 GN=N339_11874 PE=4 SV=1	9AVES	0
132	0	RRRRRtr|A0A091R8T0|A0A091R8T0_9GRUI	REVERSED Transforming acidic coiled-coil-containing protein 3 (Fragment) OS=Mesitornis unicolor OX=54374 GN=N332_02906 PE=4 SV=1	9GRUI	0
132	0	RRRRRtr|A0A091PVT3|A0A091PVT3_LEPDC	REVERSED Transforming acidic coiled-coil-containing protein 3 (Fragment) OS=Leptosomus discolor OX=188344 GN=N330_04749 PE=4 SV=1	LEPDC	0
132	0	RRRRRtr|A0A091KX69|A0A091KX69_COLST	REVERSED Transforming acidic coiled-coil-containing protein 3 (Fragment) OS=Colius striatus OX=57412 GN=N325_11740 PE=4 SV=1	COLST	0
132	0	RRRRRtr|A0A091EFR3|A0A091EFR3_CORBR	REVERSED Transforming acidic coiled-coil-containing protein 3 OS=Corvus brachyrhynchos OX=85066 GN=N302_15129 PE=4 SV=1	CORBR	0
132	0	RRRRRtr|A0A091TXR0|A0A091TXR0_PHORB	REVERSED Transforming acidic coiled-coil-containing protein 3 (Fragment) OS=Phoenicopterus ruber ruber OX=9218 GN=N337_12400 PE=4 SV=1	PHORB	0
132	0	RRRRRtr|L1JQ81|L1JQ81_GUITH	REVERSED Uncharacterized protein OS=Guillardia theta CCMP2712 OX=905079 GN=GUITHDRAFT_135120 PE=4 SV=1	GUITH	0
133	0	tr|U3JZU7|U3JZU7_FICAL	Uncharacterized protein OS=Ficedula albicollis OX=59894 PE=3 SV=1	FICAL	0
133	0	tr|A0A0Q3U2P1|A0A0Q3U2P1_AMAAE	Ibosomal protein S3 OS=Amazona aestiva OX=12930 GN=AAES_10205 PE=3 SV=1	AMAAE	0
133	0	tr|U3J4E5|U3J4E5_ANAPL	Ribosomal protein S3 OS=Anas platyrhynchos OX=8839 GN=RPS3 PE=4 SV=1	ANAPL	0
133	0	tr|F1NPA9|F1NPA9_CHICK	Uncharacterized protein OS=Gallus gallus OX=9031 GN=RPS3 PE=3 SV=2	CHICK	0
133	0	tr|B5FZR3|B5FZR3_TAEGU	Putative ribosomal protein S3 OS=Taeniopygia guttata OX=59729 PE=2 SV=1	TAEGU	0
133	0	tr|A0A2I0M2S2|A0A2I0M2S2_COLLI	Ribosomal protein S3 OS=Columba livia OX=8932 GN=RPS3 PE=3 SV=1	COLLI	0
133	0	tr|A0A218V269|A0A218V269_9PASE	40S ribosomal protein S3 OS=Lonchura striata domestica OX=299123 GN=RPS3 PE=3 SV=1	9PASE	0
133	0	tr|A0A1D6UPP7|A0A1D6UPP7_CHICK	Uncharacterized protein OS=Gallus gallus OX=9031 GN=RPS3 PE=3 SV=1	CHICK	0
133	0	tr|A0A0A0AY63|A0A0A0AY63_CHAVO	40S ribosomal protein S3 OS=Charadrius vociferus OX=50402 GN=N301_09989 PE=3 SV=1	CHAVO	0
133	0	tr|A0A099YY79|A0A099YY79_TINGU	40S ribosomal protein S3 OS=Tinamus guttatus OX=94827 GN=N309_11284 PE=3 SV=1	TINGU	0
133	0	tr|A0A094ML69|A0A094ML69_ANTCR	40S ribosomal protein S3 OS=Antrostomus carolinensis OX=279965 GN=N321_02170 PE=3 SV=1	ANTCR	0
133	0	tr|A0A094LD77|A0A094LD77_PODCR	40S ribosomal protein S3 (Fragment) OS=Podiceps cristatus OX=345573 GN=N338_05170 PE=3 SV=1	PODCR	0
133	0	tr|A0A093QNF8|A0A093QNF8_9PASS	40S ribosomal protein S3 (Fragment) OS=Manacus vitellinus OX=328815 GN=N305_02945 PE=3 SV=1	9PASS	0
133	0	tr|A0A093NLQ1|A0A093NLQ1_PYGAD	40S ribosomal protein S3 (Fragment) OS=Pygoscelis adeliae OX=9238 GN=AS28_06392 PE=3 SV=1	PYGAD	0
133	0	tr|A0A093IR26|A0A093IR26_DRYPU	40S ribosomal protein S3 OS=Dryobates pubescens OX=118200 GN=N307_06442 PE=3 SV=1	DRYPU	0
133	0	tr|A0A093I799|A0A093I799_FULGA	40S ribosomal protein S3 (Fragment) OS=Fulmarus glacialis OX=30455 GN=N327_06448 PE=3 SV=1	FULGA	0
133	0	tr|A0A093HHN7|A0A093HHN7_STRCA	40S ribosomal protein S3 (Fragment) OS=Struthio camelus australis OX=441894 GN=N308_08716 PE=3 SV=1	STRCA	0
133	0	tr|A0A093FSB9|A0A093FSB9_TYTAL	40S ribosomal protein S3 (Fragment) OS=Tyto alba OX=56313 GN=N341_08269 PE=3 SV=1	TYTAL	0
133	0	tr|A0A093BU32|A0A093BU32_TAUER	40S ribosomal protein S3 (Fragment) OS=Tauraco erythrolophus OX=121530 GN=N340_07782 PE=3 SV=1	TAUER	0
133	0	tr|A0A091WLZ7|A0A091WLZ7_OPIHO	40S ribosomal protein S3 (Fragment) OS=Opisthocomus hoazin OX=30419 GN=N306_01098 PE=3 SV=1	OPIHO	0
133	0	tr|A0A091URI5|A0A091URI5_NIPNI	40S ribosomal protein S3 OS=Nipponia nippon OX=128390 GN=Y956_06605 PE=3 SV=1	NIPNI	0
133	0	tr|A0A091U099|A0A091U099_PHORB	40S ribosomal protein S3 (Fragment) OS=Phoenicopterus ruber ruber OX=9218 GN=N337_05987 PE=3 SV=1	PHORB	0
133	0	tr|A0A091T426|A0A091T426_PHALP	40S ribosomal protein S3 (Fragment) OS=Phaethon lepturus OX=97097 GN=N335_07334 PE=3 SV=1	PHALP	0
133	0	tr|A0A091T0A4|A0A091T0A4_PELCR	40S ribosomal protein S3 (Fragment) OS=Pelecanus crispus OX=36300 GN=N334_01967 PE=3 SV=1	PELCR	0
133	0	tr|A0A091S878|A0A091S878_NESNO	40S ribosomal protein S3 (Fragment) OS=Nestor notabilis OX=176057 GN=N333_01364 PE=3 SV=1	NESNO	0
133	0	tr|A0A091PA52|A0A091PA52_LEPDC	40S ribosomal protein S3 (Fragment) OS=Leptosomus discolor OX=188344 GN=N330_05472 PE=3 SV=1	LEPDC	0
133	0	tr|A0A091P1J9|A0A091P1J9_HALAL	40S ribosomal protein S3 (Fragment) OS=Haliaeetus albicilla OX=8969 GN=N329_02360 PE=3 SV=1	HALAL	0
133	0	tr|A0A091N380|A0A091N380_9PASS	40S ribosomal protein S3 (Fragment) OS=Acanthisitta chloris OX=57068 GN=N310_12427 PE=3 SV=1	9PASS	0
133	0	tr|A0A091M9L4|A0A091M9L4_CARIC	40S ribosomal protein S3 (Fragment) OS=Cariama cristata OX=54380 GN=N322_03837 PE=3 SV=1	CARIC	0
133	0	tr|A0A091KLG9|A0A091KLG9_9GRUI	40S ribosomal protein S3 (Fragment) OS=Chlamydotis macqueenii OX=187382 GN=N324_04020 PE=3 SV=1	9GRUI	0
133	0	tr|A0A091JLA5|A0A091JLA5_EGRGA	40S ribosomal protein S3 (Fragment) OS=Egretta garzetta OX=188379 GN=Z169_05118 PE=3 SV=1	EGRGA	0
133	0	tr|A0A091I507|A0A091I507_CALAN	40S ribosomal protein S3 (Fragment) OS=Calypte anna OX=9244 GN=N300_05481 PE=3 SV=1	CALAN	0
133	0	tr|A0A091GD31|A0A091GD31_9AVES	40S ribosomal protein S3 (Fragment) OS=Cuculus canorus OX=55661 GN=N303_02045 PE=3 SV=1	9AVES	0
133	0	tr|A0A091EA53|A0A091EA53_CORBR	40S ribosomal protein S3 (Fragment) OS=Corvus brachyrhynchos OX=85066 GN=N302_10424 PE=3 SV=1	CORBR	0
133	0	tr|A0A087VIG1|A0A087VIG1_BALRE	40S ribosomal protein S3 (Fragment) OS=Balearica regulorum gibbericeps OX=100784 GN=N312_03962 PE=3 SV=1	BALRE	0
133	0	tr|A0A087RF99|A0A087RF99_APTFO	40S ribosomal protein S3 (Fragment) OS=Aptenodytes forsteri OX=9233 GN=AS27_05952 PE=3 SV=1	APTFO	0
133	0	tr|H0ZTD4|H0ZTD4_TAEGU	Uncharacterized protein OS=Taeniopygia guttata OX=59729 PE=3 SV=1	TAEGU	0
133	0	tr|A0A2P4SDS9|A0A2P4SDS9_BAMTH	Uncharacterized protein (Fragment) OS=Bambusicola thoracicus OX=9083 GN=CIB84_013996 PE=3 SV=1	BAMTH	0
133	0	tr|A0A226NCA6|A0A226NCA6_COLVI	Uncharacterized protein OS=Colinus virginianus OX=9014 GN=H355_000666 PE=4 SV=1	COLVI	0
133	0	tr|A0A226MJM9|A0A226MJM9_CALSU	Uncharacterized protein OS=Callipepla squamata OX=9009 GN=ASZ78_005418 PE=3 SV=1	CALSU	0
133	0	tr|A0A1L1S0K0|A0A1L1S0K0_CHICK	Uncharacterized protein OS=Gallus gallus OX=9031 GN=RPS3 PE=3 SV=1	CHICK	0
133	0	tr|A0A1D5NWG6|A0A1D5NWG6_CHICK	Uncharacterized protein OS=Gallus gallus OX=9031 GN=RPS3 PE=4 SV=1	CHICK	0
133	0	tr|A0A093JAB0|A0A093JAB0_EURHL	40S ribosomal protein S3 (Fragment) OS=Eurypyga helias OX=54383 GN=N326_02055 PE=3 SV=1	EURHL	0
133	0	tr|A0A093ETU4|A0A093ETU4_GAVST	40S ribosomal protein S3 (Fragment) OS=Gavia stellata OX=37040 GN=N328_10418 PE=3 SV=1	GAVST	0
133	0	tr|A0A091H4J2|A0A091H4J2_BUCRH	40S ribosomal protein S3 (Fragment) OS=Buceros rhinoceros silvestris OX=175836 GN=N320_01254 PE=3 SV=1	BUCRH	0
134	0.7205	RRRRRtr|Q8JG72|Q8JG72_CHICK	REVERSED Fast myosin heavy chain HCII OS=Gallus gallus OX=9031 GN=N101 PE=2 SV=1	CHICK	2
134	1.508	RRRRRtr|A0A091MHJ2|A0A091MHJ2_9PASS	REVERSED Myosin-4 (Fragment) OS=Acanthisitta chloris OX=57068 GN=N310_09937 PE=3 SV=1	9PASS	3
134	1.34	RRRRRtr|H0ZAS1|H0ZAS1_TAEGU	REVERSED Uncharacterized protein OS=Taeniopygia guttata OX=59729 GN=MYH13 PE=3 SV=1	TAEGU	3
134	1.341	RRRRRtr|A0A091F6V7|A0A091F6V7_CORBR	REVERSED Myosin-4 (Fragment) OS=Corvus brachyrhynchos OX=85066 GN=N302_03238 PE=3 SV=1	CORBR	3
134	1.337	RRRRRtr|U3JD47|U3JD47_FICAL	REVERSED Uncharacterized protein OS=Ficedula albicollis OX=59894 GN=MYH13 PE=3 SV=1	FICAL	3
134	0.9132	RRRRRtr|A0A2I0LJS8|A0A2I0LJS8_COLLI	REVERSED Myosin-3 OS=Columba livia OX=8932 GN=A306_00014641 PE=3 SV=1	COLLI	2
134	0.9509	RRRRRtr|A0A1V4JJ14|A0A1V4JJ14_PATFA	REVERSED Myosin-3 OS=Patagioenas fasciata monilis OX=372326 GN=AV530_007893 PE=3 SV=1	PATFA	2
134	0.9288	RRRRRtr|A0A093CXC4|A0A093CXC4_TAUER	REVERSED Myosin-4 (Fragment) OS=Tauraco erythrolophus OX=121530 GN=N340_04782 PE=3 SV=1	TAUER	2
134	0.1647	RRRRRtr|A0A226MJD4|A0A226MJD4_CALSU	REVERSED Uncharacterized protein OS=Callipepla squamata OX=9009 GN=ASZ78_004816 PE=3 SV=1	CALSU	1
134	0.7213	RRRRRtr|Q9DGM4|Q9DGM4_CHICK	REVERSED Fast myosin heavy chain isoform 3 OS=Gallus gallus OX=9031 PE=2 SV=1	CHICK	2
134	0.7213	RRRRRtr|A0A1D5P525|A0A1D5P525_CHICK	REVERSED Uncharacterized protein OS=Gallus gallus OX=9031 GN=MYH1C PE=3 SV=1	CHICK	2
134	0.7202	RRRRRtr|A0A1D5NVW6|A0A1D5NVW6_CHICK	REVERSED Myosin-1B OS=Gallus gallus OX=9031 GN=MYH1B PE=3 SV=2	CHICK	2
134	0.7198	RRRRRtr|H0Z9U7|H0Z9U7_TAEGU	REVERSED Uncharacterized protein OS=Taeniopygia guttata OX=59729 GN=LOC100218875 PE=3 SV=1	TAEGU	2
134	0.7617	RRRRRtr|A0A1D5PH16|A0A1D5PH16_CHICK	REVERSED Uncharacterized protein OS=Gallus gallus OX=9031 GN=MYH1C PE=3 SV=1	CHICK	2
134	0.7874	RRRRRtr|A0A1D5PVR9|A0A1D5PVR9_CHICK	REVERSED Uncharacterized protein OS=Gallus gallus OX=9031 GN=MYH1C PE=3 SV=1	CHICK	2
134	0.722	RRRRRtr|A0A1D5PUR6|A0A1D5PUR6_CHICK	REVERSED Uncharacterized protein OS=Gallus gallus OX=9031 GN=MYH1A PE=3 SV=1	CHICK	2
134	0.7786	RRRRRtr|A0A1D5P9Y6|A0A1D5P9Y6_CHICK	REVERSED Uncharacterized protein OS=Gallus gallus OX=9031 GN=MYH1C PE=3 SV=1	CHICK	2
134	0.7692	RRRRRtr|A0A1D5P5Q6|A0A1D5P5Q6_CHICK	REVERSED Uncharacterized protein OS=Gallus gallus OX=9031 GN=MYH1C PE=3 SV=1	CHICK	2
134	0.7216	RRRRRtr|Q8AY28|Q8AY28_CHICK	REVERSED Fast myosin heavy chain HCIII OS=Gallus gallus OX=9031 GN=N127 PE=2 SV=1	CHICK	2
134	0.8	RRRRRtr|A0A1D5P3N4|A0A1D5P3N4_CHICK	REVERSED Uncharacterized protein OS=Gallus gallus OX=9031 GN=MYH1C PE=3 SV=1	CHICK	2
134	0.7273	RRRRRtr|A0A1D5PQB3|A0A1D5PQB3_CHICK	REVERSED Uncharacterized protein OS=Gallus gallus OX=9031 GN=MYH1A PE=3 SV=1	CHICK	2
134	0.7213	RRRRRtr|H0ZAJ6|H0ZAJ6_TAEGU	REVERSED Uncharacterized protein OS=Taeniopygia guttata OX=59729 GN=LOC105760993 PE=3 SV=1	TAEGU	2
134	0.8065	RRRRRtr|U3JR53|U3JR53_FICAL	REVERSED Uncharacterized protein OS=Ficedula albicollis OX=59894 PE=3 SV=1	FICAL	2
134	0.657	RRRRRtr|A0A226P1A9|A0A226P1A9_COLVI	REVERSED Uncharacterized protein OS=Colinus virginianus OX=9014 GN=H355_010228 PE=3 SV=1	COLVI	2
134	0.4677	RRRRRtr|A0A226MJS3|A0A226MJS3_CALSU	REVERSED Uncharacterized protein OS=Callipepla squamata OX=9009 GN=ASZ78_004813 PE=3 SV=1	CALSU	1
134	0.3249	RRRRRtr|A0A091I1Y4|A0A091I1Y4_CALAN	REVERSED Myosin heavy chain, skeletal muscle, adult OS=Calypte anna OX=9244 GN=N300_04961 PE=3 SV=1	CALAN	1
134	0.7216	RRRRRtr|A0A093BAG7|A0A093BAG7_CHAPE	REVERSED Myosin-4 (Fragment) OS=Chaetura pelagica OX=8897 GN=M959_08813 PE=3 SV=1	CHAPE	2
134	0.7025	RRRRRtr|A0A2I0U524|A0A2I0U524_LIMLA	REVERSED Uncharacterized protein OS=Limosa lapponica baueri OX=1758121 GN=llap_8547 PE=3 SV=1	LIMLA	2
134	0.264	RRRRRtr|A0A2P4TG47|A0A2P4TG47_BAMTH	REVERSED Uncharacterized protein OS=Bambusicola thoracicus OX=9083 GN=CIB84_000895 PE=3 SV=1	BAMTH	1
134	0.875	RRRRRtr|A0A093F425|A0A093F425_GAVST	REVERSED Myosin-3 (Fragment) OS=Gavia stellata OX=37040 GN=N328_02612 PE=3 SV=1	GAVST	2
134	0.3098	RRRRRtr|A0A091H395|A0A091H395_9AVES	REVERSED Myosin-4 OS=Cuculus canorus OX=55661 GN=N303_00678 PE=3 SV=1	9AVES	1
134	0.722	RRRRRtr|A0A093J9A1|A0A093J9A1_DRYPU	REVERSED Myosin-4 (Fragment) OS=Dryobates pubescens OX=118200 GN=N307_06287 PE=3 SV=1	DRYPU	2
134	0.722	RRRRRtr|A0A091HYS9|A0A091HYS9_CALAN	REVERSED Myosin-4 (Fragment) OS=Calypte anna OX=9244 GN=N300_04951 PE=3 SV=1	CALAN	2
134	0.722	RRRRRtr|A0A091TI65|A0A091TI65_PHALP	REVERSED Myosin-4 (Fragment) OS=Phaethon lepturus OX=97097 GN=N335_13219 PE=3 SV=1	PHALP	2
134	0.7224	RRRRRtr|A0A091RJ25|A0A091RJ25_9GRUI	REVERSED Myosin-4 (Fragment) OS=Mesitornis unicolor OX=54374 GN=N332_02148 PE=3 SV=1	9GRUI	2
134	0.7905	RRRRRtr|A0A091QM06|A0A091QM06_MERNU	REVERSED Myosin-4 (Fragment) OS=Merops nubicus OX=57421 GN=N331_03046 PE=3 SV=1	MERNU	2
134	0.3136	RRRRRtr|A0A091VNF0|A0A091VNF0_NIPNI	REVERSED Myosin-4 (Fragment) OS=Nipponia nippon OX=128390 GN=Y956_06938 PE=3 SV=1	NIPNI	1
134	0.311	RRRRRtr|A0A1D5PRT0|A0A1D5PRT0_CHICK	REVERSED Uncharacterized protein OS=Gallus gallus OX=9031 GN=MYH13 PE=3 SV=1	CHICK	1
134	0.3117	RRRRRtr|A0A1D5PAW6|A0A1D5PAW6_CHICK	REVERSED Uncharacterized protein OS=Gallus gallus OX=9031 GN=MYH13 PE=3 SV=1	CHICK	1
134	0.3122	RRRRRtr|A0A1D5PFA3|A0A1D5PFA3_CHICK	REVERSED Uncharacterized protein OS=Gallus gallus OX=9031 GN=MYH13 PE=3 SV=1	CHICK	1
134	0.3012	RRRRRtr|A0A226NEU7|A0A226NEU7_CALSU	REVERSED Uncharacterized protein OS=Callipepla squamata OX=9009 GN=ASZ78_010998 PE=3 SV=1	CALSU	1
134	1.54	RRRRRtr|A0A1D5PTS5|A0A1D5PTS5_CHICK	REVERSED Uncharacterized protein OS=Gallus gallus OX=9031 PE=3 SV=1	CHICK	2
134	1.887	RRRRRtr|A0A2I0LN42|A0A2I0LN42_COLLI	REVERSED Myosin heavy chain, skeletal muscle, adult-like OS=Columba livia OX=8932 GN=A306_00011625 PE=3 SV=1	COLLI	2
134	1.494	RRRRRtr|A0A226MB80|A0A226MB80_CALSU	REVERSED Uncharacterized protein (Fragment) OS=Callipepla squamata OX=9009 GN=ASZ78_013479 PE=3 SV=1	CALSU	2
134	0.3521	RRRRRtr|A0A226NS37|A0A226NS37_COLVI	REVERSED Uncharacterized protein (Fragment) OS=Colinus virginianus OX=9014 GN=H355_010724 PE=3 SV=1	COLVI	1
134	0.3354	RRRRRtr|U3IWZ4|U3IWZ4_ANAPL	REVERSED Uncharacterized protein OS=Anas platyrhynchos OX=8839 PE=3 SV=1	ANAPL	1
134	0.3191	RRRRRtr|U3IWZ2|U3IWZ2_ANAPL	REVERSED Uncharacterized protein OS=Anas platyrhynchos OX=8839 PE=3 SV=1	ANAPL	1
134	0.3778	RRRRRtr|R0LU47|R0LU47_ANAPL	REVERSED Myosin heavy chain, skeletal muscle, adult (Fragment) OS=Anas platyrhynchos OX=8839 GN=Anapl_18152 PE=3 SV=1	ANAPL	1
134	0.3088	RRRRRtr|A0A091P260|A0A091P260_HALAL	REVERSED Myosin-4 OS=Haliaeetus albicilla OX=8969 GN=N329_12382 PE=3 SV=1	HALAL	1
134	0.4222	RRRRRtr|A0A2I0LN10|A0A2I0LN10_COLLI	REVERSED Uncharacterized protein OS=Columba livia OX=8932 GN=A306_00000016 PE=3 SV=1	COLLI	1
134	0.3295	RRRRRtr|A0A2I0TT15|A0A2I0TT15_LIMLA	REVERSED Uncharacterized protein OS=Limosa lapponica baueri OX=1758121 GN=llap_12757 PE=3 SV=1	LIMLA	1
134	0.3819	RRRRRtr|A0A218UHI7|A0A218UHI7_9PASE	REVERSED Myosin-3 OS=Lonchura striata domestica OX=299123 GN=MYH3_1 PE=3 SV=1	9PASE	1
134	0.4112	RRRRRtr|R7VWV1|R7VWV1_COLLI	REVERSED Myosin-4 (Fragment) OS=Columba livia OX=8932 GN=A306_05685 PE=3 SV=1	COLLI	1
134	0.3731	RRRRRtr|A0A093IIX4|A0A093IIX4_EURHL	REVERSED Myosin-3 (Fragment) OS=Eurypyga helias OX=54383 GN=N326_00691 PE=3 SV=1	EURHL	1
134	0.4906	RRRRRtr|U3ILZ6|U3ILZ6_ANAPL	REVERSED Uncharacterized protein OS=Anas platyrhynchos OX=8839 PE=3 SV=1	ANAPL	1
134	0.3955	RRRRRtr|A0A091PD27|A0A091PD27_APAVI	REVERSED Myosin-4 (Fragment) OS=Apaloderma vittatum OX=57397 GN=N311_12590 PE=3 SV=1	APAVI	1
134	0.4785	RRRRRtr|U3ILZ5|U3ILZ5_ANAPL	REVERSED Uncharacterized protein OS=Anas platyrhynchos OX=8839 PE=3 SV=1	ANAPL	1
134	0.4963	RRRRRtr|A0A0Q3USE9|A0A0Q3USE9_AMAAE	REVERSED Uncharacterized protein OS=Amazona aestiva OX=12930 GN=AAES_95850 PE=3 SV=1	AMAAE	1
134	0.4823	RRRRRtr|A0A091S8D4|A0A091S8D4_NESNO	REVERSED Myosin-4 (Fragment) OS=Nestor notabilis OX=176057 GN=N333_12656 PE=3 SV=1	NESNO	1
134	0.3085	RRRRRtr|U3J280|U3J280_ANAPL	REVERSED Uncharacterized protein OS=Anas platyrhynchos OX=8839 PE=3 SV=1	ANAPL	1
134	0.6116	RRRRRtr|A0A2I0TT08|A0A2I0TT08_LIMLA	REVERSED Myosin heavy skeletal adult-like OS=Limosa lapponica baueri OX=1758121 GN=llap_12759 PE=3 SV=1	LIMLA	1
134	0.6383	RRRRRtr|A0A2P4SRD9|A0A2P4SRD9_BAMTH	REVERSED Uncharacterized protein (Fragment) OS=Bambusicola thoracicus OX=9083 GN=CIB84_009579 PE=3 SV=1	BAMTH	1
134	0.8075	RRRRRtr|A0A226NRF6|A0A226NRF6_COLVI	REVERSED Uncharacterized protein (Fragment) OS=Colinus virginianus OX=9014 GN=H355_008188 PE=3 SV=1	COLVI	1
134	0.7235	RRRRRtr|A0A2I0LN29|A0A2I0LN29_COLLI	REVERSED Myosin heavy chain, skeletal muscle, adult, transcript variant X5 OS=Columba livia OX=8932 GN=A306_00011624 PE=3 SV=1	COLLI	2
134	0.722	RRRRRtr|F1P3X1|F1P3X1_CHICK	REVERSED Uncharacterized protein OS=Gallus gallus OX=9031 GN=MYH1G PE=3 SV=3	CHICK	2
134	0.7216	RRRRRtr|A0A2I0LN52|A0A2I0LN52_COLLI	REVERSED Myosin heavy chain, skeletal muscle, adult, transcript variant X1 OS=Columba livia OX=8932 GN=A306_00011624 PE=3 SV=1	COLLI	2
134	0.722	RRRRRtr|A0A2I0LN20|A0A2I0LN20_COLLI	REVERSED Myosin heavy chain, skeletal muscle, adult, transcript variant X2 OS=Columba livia OX=8932 GN=A306_00011624 PE=3 SV=1	COLLI	2
134	0.7231	RRRRRtr|A0A2I0LN15|A0A2I0LN15_COLLI	REVERSED Myosin heavy chain, skeletal muscle, adult, transcript variant X4 OS=Columba livia OX=8932 GN=A306_00011624 PE=3 SV=1	COLLI	2
134	0.7396	RRRRRtr|A0A1D5P1H6|A0A1D5P1H6_CHICK	REVERSED Uncharacterized protein OS=Gallus gallus OX=9031 GN=MYH1G PE=3 SV=1	CHICK	2
134	0.7202	RRRRRtr|R7VQ57|R7VQ57_COLLI	REVERSED Myosin heavy chain, skeletal muscle, adult OS=Columba livia OX=8932 GN=A306_09882 PE=3 SV=1	COLLI	2
134	0.7216	RRRRRtr|H0Z816|H0Z816_TAEGU	REVERSED Uncharacterized protein OS=Taeniopygia guttata OX=59729 GN=LOC100219858 PE=3 SV=1	TAEGU	2
134	0.725	RRRRRtr|A0A2I0LN44|A0A2I0LN44_COLLI	REVERSED Myosin heavy chain, skeletal muscle, adult, transcript variant X3 OS=Columba livia OX=8932 GN=A306_00011629 PE=3 SV=1	COLLI	2
134	0.722	RRRRRtr|A0A2I0LN40|A0A2I0LN40_COLLI	REVERSED Myosin heavy chain, skeletal muscle, adult, transcript variant X1 OS=Columba livia OX=8932 GN=A306_00011629 PE=3 SV=1	COLLI	2
134	0.7224	RRRRRtr|A0A2I0LN27|A0A2I0LN27_COLLI	REVERSED Myosin heavy chain, skeletal muscle, adult, transcript variant X2 OS=Columba livia OX=8932 GN=A306_00011629 PE=3 SV=1	COLLI	2
134	0.7254	RRRRRtr|A0A2I0LN21|A0A2I0LN21_COLLI	REVERSED Myosin heavy chain, skeletal muscle, adult, transcript variant X4 OS=Columba livia OX=8932 GN=A306_00011629 PE=3 SV=1	COLLI	2
134	0.725	RRRRRtr|A0A091I1V9|A0A091I1V9_CALAN	REVERSED Myosin heavy chain, skeletal muscle, adult OS=Calypte anna OX=9244 GN=N300_04968 PE=3 SV=1	CALAN	2
134	0.7205	RRRRRtr|H0Z747|H0Z747_TAEGU	REVERSED Uncharacterized protein OS=Taeniopygia guttata OX=59729 GN=LOC100228485 PE=3 SV=1	TAEGU	2
134	0.7813	RRRRRtr|A0A1D5PCI3|A0A1D5PCI3_CHICK	REVERSED Uncharacterized protein OS=Gallus gallus OX=9031 GN=MYH1G PE=3 SV=1	CHICK	2
134	0.7697	RRRRRtr|A0A1D5P6I6|A0A1D5P6I6_CHICK	REVERSED Uncharacterized protein OS=Gallus gallus OX=9031 GN=MYH1G PE=3 SV=1	CHICK	2
134	0.8226	RRRRRtr|A0A0Q3MC21|A0A0Q3MC21_AMAAE	REVERSED Myosin-7B OS=Amazona aestiva OX=12930 GN=AAES_95754 PE=3 SV=1	AMAAE	2
134	0.8594	RRRRRtr|A0A093K2M7|A0A093K2M7_STRCA	REVERSED Myosin heavy chain, skeletal muscle, adult (Fragment) OS=Struthio camelus australis OX=441894 GN=N308_14480 PE=3 SV=1	STRCA	2
134	0.8895	RRRRRtr|A0A093NBN1|A0A093NBN1_PYGAD	REVERSED Myosin heavy chain, skeletal muscle, adult (Fragment) OS=Pygoscelis adeliae OX=9238 GN=AS28_00826 PE=3 SV=1	PYGAD	2
134	0.918	RRRRRtr|A0A091TLV5|A0A091TLV5_PHALP	REVERSED Myosin heavy chain, skeletal muscle, adult (Fragment) OS=Phaethon lepturus OX=97097 GN=N335_07796 PE=3 SV=1	PHALP	2
134	0.722	RRRRRtr|A0A0A0AJ66|A0A0A0AJ66_CHAVO	REVERSED Myosin-4 (Fragment) OS=Charadrius vociferus OX=50402 GN=N301_10261 PE=3 SV=1	CHAVO	2
134	0.7213	RRRRRtr|A0A1D5NZY9|A0A1D5NZY9_CHICK	REVERSED Uncharacterized protein OS=Gallus gallus OX=9031 GN=MYH7B PE=3 SV=1	CHICK	2
134	0.722	RRRRRtr|A0A1D5P1U4|A0A1D5P1U4_CHICK	REVERSED Uncharacterized protein OS=Gallus gallus OX=9031 GN=MYH7B PE=3 SV=1	CHICK	2
134	1.052	RRRRRtr|A0A091SF74|A0A091SF74_9GRUI	REVERSED Myosin heavy chain, skeletal muscle, adult (Fragment) OS=Mesitornis unicolor OX=54374 GN=N332_13126 PE=3 SV=1	9GRUI	2
134	1.604	RRRRRtr|A0A226PMI2|A0A226PMI2_COLVI	REVERSED Uncharacterized protein OS=Colinus virginianus OX=9014 GN=H355_005141 PE=3 SV=1	COLVI	2
134	0.3112	RRRRRtr|A0A218UH60|A0A218UH60_9PASE	REVERSED Myosin heavy chain, skeletal muscle, adult OS=Lonchura striata domestica OX=299123 GN=MYSS_2 PE=3 SV=1	9PASE	1
134	0.3275	RRRRRtr|A0A091HZR8|A0A091HZR8_CALAN	REVERSED Myosin-4 (Fragment) OS=Calypte anna OX=9244 GN=N300_04957 PE=3 SV=1	CALAN	1
134	0.3233	RRRRRtr|A0A218UI52|A0A218UI52_9PASE	REVERSED Myosin-2 OS=Lonchura striata domestica OX=299123 GN=MYH2 PE=3 SV=1	9PASE	1
134	0.316	RRRRRtr|U3KBD4|U3KBD4_FICAL	REVERSED Uncharacterized protein OS=Ficedula albicollis OX=59894 PE=3 SV=1	FICAL	1
134	0.4073	RRRRRtr|A0A2I0LN06|A0A2I0LN06_COLLI	REVERSED Uncharacterized protein OS=Columba livia OX=8932 GN=A306_00000015 PE=3 SV=1	COLLI	1
[truncated: 335 more rows]

## Sheet: Table S8_CPF
Table S8. Identification of undigested proteins after in vitro gastrointestinal digestion of CPF samples.
N	%Cov(95)	Accession	Name	Species	Peptides(95%)
1	16.59	tr|R0K6C9|R0K6C9_ANAPL	Titin (Fragment) OS=Anas platyrhynchos OX=8839 GN=Anapl_04762 PE=4 SV=1	ANAPL	1134
2	92.91	sp|P00565|KCRM_CHICK	Creatine kinase M-type OS=Gallus gallus OX=9031 GN=CKM PE=2 SV=1	CHICK	421
3	25.81	tr|A0A226PD93|A0A226PD93_COLVI	Uncharacterized protein OS=Colinus virginianus OX=9014 GN=H355_009596 PE=4 SV=1	COLVI	1085
4	83.87	sp|P07322|ENOB_CHICK	Beta-enolase OS=Gallus gallus OX=9031 GN=ENO3 PE=1 SV=3	CHICK	341
5	31.04	tr|A6BM71|A6BM71_CHICK	Connectin (Fragment) OS=Gallus gallus OX=9031 GN=TTN PE=2 SV=1	CHICK	573
6	23.72	tr|A0A1V4JKX8|A0A1V4JKX8_PATFA	Nuclear pore complex protein Nup133 OS=Patagioenas fasciata monilis OX=372326 GN=NUP133 PE=3 SV=1	PATFA	238
6	94.69	tr|U3JL42|U3JL42_FICAL	Uncharacterized protein OS=Ficedula albicollis OX=59894 GN=ACTA1 PE=3 SV=1	FICAL	237
6	94.69	tr|A0A2P4SXB1|A0A2P4SXB1_BAMTH	Uncharacterized protein OS=Bambusicola thoracicus OX=9083 GN=CIB84_007492 PE=3 SV=1	BAMTH	237
6	94.69	tr|A0A2I0UAK3|A0A2I0UAK3_LIMLA	Alpha skeletal muscle OS=Limosa lapponica baueri OX=1758121 GN=llap_6616 PE=3 SV=1	LIMLA	237
6	94.69	tr|A0A226P6B7|A0A226P6B7_COLVI	Uncharacterized protein OS=Colinus virginianus OX=9014 GN=H355_011765 PE=3 SV=1	COLVI	237
6	94.69	tr|A0A226MSL5|A0A226MSL5_CALSU	Uncharacterized protein OS=Callipepla squamata OX=9009 GN=ASZ78_001118 PE=3 SV=1	CALSU	237
6	94.69	tr|A0A218VBM4|A0A218VBM4_9PASE	Actin, alpha skeletal muscle OS=Lonchura striata domestica OX=299123 GN=ACTA1 PE=3 SV=1	9PASE	237
6	94.69	tr|A0A0A0AU99|A0A0A0AU99_CHAVO	Actin, alpha skeletal muscle OS=Charadrius vociferus OX=50402 GN=N301_15211 PE=3 SV=1	CHAVO	237
6	94.69	tr|A0A093GLM6|A0A093GLM6_DRYPU	Actin, alpha skeletal muscle OS=Dryobates pubescens OX=118200 GN=N307_03431 PE=3 SV=1	DRYPU	237
6	94.69	tr|A0A091JKH4|A0A091JKH4_EGRGA	Actin, alpha skeletal muscle OS=Egretta garzetta OX=188379 GN=Z169_01146 PE=3 SV=1	EGRGA	237
6	94.69	tr|A0A091GVU0|A0A091GVU0_BUCRH	Actin, alpha skeletal muscle OS=Buceros rhinoceros silvestris OX=175836 GN=N320_00453 PE=3 SV=1	BUCRH	237
6	94.69	tr|A0A091GSF2|A0A091GSF2_9AVES	Actin, alpha skeletal muscle OS=Cuculus canorus OX=55661 GN=N303_13384 PE=3 SV=1	9AVES	237
6	94.69	tr|A0A091EBT4|A0A091EBT4_CORBR	Actin, alpha skeletal muscle OS=Corvus brachyrhynchos OX=85066 GN=N302_14497 PE=3 SV=1	CORBR	237
6	94.69	sp|P68139|ACTS_CHICK	Actin, alpha skeletal muscle OS=Gallus gallus OX=9031 GN=ACTA1 PE=1 SV=1	CHICK	237
7	97.18	sp|P00940|TPIS_CHICK	Triosephosphate isomerase OS=Gallus gallus OX=9031 GN=TPI1 PE=1 SV=2	CHICK	183
8	23.57	sp|P13538|MYSS_CHICK	Myosin heavy chain, skeletal muscle, adult OS=Gallus gallus OX=9031 PE=1 SV=4	CHICK	108
8	23	tr|A0A1D5NYC2|A0A1D5NYC2_CHICK	Uncharacterized protein OS=Gallus gallus OX=9031 GN=MYH1E PE=3 SV=1	CHICK	107
9	50.17	sp|P02457|CO1A1_CHICK	Collagen alpha-1(I) chain OS=Gallus gallus OX=9031 GN=COL1A1 PE=1 SV=3	CHICK	88
10	28.27	sp|P13585|AT2A1_CHICK	Sarcoplasmic/endoplasmic reticulum calcium ATPase 1 OS=Gallus gallus OX=9031 GN=ATP2A1 PE=2 SV=2	CHICK	68
11	54.29	sp|P02467|CO1A2_CHICK	Collagen alpha-2(I) chain OS=Gallus gallus OX=9031 GN=COL1A2 PE=1 SV=3	CHICK	66
12	46.76	tr|A0A2P4TE09|A0A2P4TE09_BAMTH	Uncharacterized protein (Fragment) OS=Bambusicola thoracicus OX=9083 GN=CIB84_001635 PE=4 SV=1	BAMTH	660
13	73.27	tr|A0A093RU69|A0A093RU69_9PASS	Beta-enolase (Fragment) OS=Manacus vitellinus OX=328815 GN=N305_06455 PE=3 SV=1	9PASS	181
14	38.55	tr|E1BTT8|E1BTT8_CHICK	L-lactate dehydrogenase OS=Gallus gallus OX=9031 GN=LDHA PE=3 SV=2	CHICK	53
14	38.32	tr|A0A2P4SCZ8|A0A2P4SCZ8_BAMTH	L-lactate dehydrogenase (Fragment) OS=Bambusicola thoracicus OX=9083 GN=CIB84_014268 PE=3 SV=1	BAMTH	53
14	38.55	sp|P00340|LDHA_CHICK	L-lactate dehydrogenase A chain OS=Gallus gallus OX=9031 GN=LDHA PE=1 SV=3	CHICK	53
14	38.55	tr|G1N679|G1N679_MELGA	L-lactate dehydrogenase OS=Meleagris gallopavo OX=9103 PE=3 SV=2	MELGA	53
15	29.38	tr|A0A1D5PKQ4|A0A1D5PKQ4_CHICK	Uncharacterized protein OS=Gallus gallus OX=9031 GN=GULP1 PE=4 SV=1	CHICK	41
15	29.18	tr|A0A1D5P959|A0A1D5P959_CHICK	Uncharacterized protein OS=Gallus gallus OX=9031 GN=GULP1 PE=4 SV=1	CHICK	41
15	33.39	tr|A0A1D5NY11|A0A1D5NY11_CHICK	Uncharacterized protein OS=Gallus gallus OX=9031 GN=GULP1 PE=4 SV=1	CHICK	40
16	39.88	tr|A0A2P4T0I4|A0A2P4T0I4_BAMTH	Uncharacterized protein OS=Bambusicola thoracicus OX=9083 GN=CIB84_006393 PE=4 SV=1	BAMTH	46
16	39.88	sp|P02588|TNNC2_CHICK	Troponin C, skeletal muscle OS=Gallus gallus OX=9031 GN=TNNC2 PE=1 SV=3	CHICK	46
16	69.15	tr|R0L5U9|R0L5U9_ANAPL	Troponin C, skeletal muscle (Fragment) OS=Anas platyrhynchos OX=8839 GN=TNNC2 PE=4 SV=1	ANAPL	46
17	31.89	sp|P00548|KPYM_CHICK	Pyruvate kinase PKM OS=Gallus gallus OX=9031 GN=PKM PE=2 SV=2	CHICK	49
17	32.31	tr|A0A1D5P9V0|A0A1D5P9V0_CHICK	Pyruvate kinase OS=Gallus gallus OX=9031 GN=PKM PE=3 SV=1	CHICK	49
17	30.38	tr|G1MSA4|G1MSA4_MELGA	Pyruvate kinase OS=Meleagris gallopavo OX=9103 GN=PKM PE=3 SV=1	MELGA	48
18	15.86	tr|F1N9Z6|F1N9Z6_CHICK	Uncharacterized protein OS=Gallus gallus OX=9031 GN=MYOM1 PE=4 SV=3	CHICK	32
18	14.66	tr|A0A1D5PSF9|A0A1D5PSF9_CHICK	Uncharacterized protein OS=Gallus gallus OX=9031 GN=MYOM1 PE=4 SV=1	CHICK	31
18	15.02	tr|E1C3E2|E1C3E2_CHICK	Uncharacterized protein OS=Gallus gallus OX=9031 GN=MYOM1 PE=4 SV=3	CHICK	31
18	15.03	tr|A0A1L1RZG4|A0A1L1RZG4_CHICK	Uncharacterized protein OS=Gallus gallus OX=9031 GN=MYOM1 PE=4 SV=1	CHICK	31
18	15.03	tr|Q90724|Q90724_CHICK	Myomesin OS=Gallus gallus OX=9031 PE=2 SV=1	CHICK	31
19	8.879	tr|Q90WF0|Q90WF0_CHICK	CgABP260 OS=Gallus gallus OX=9031 PE=2 SV=1	CHICK	29
20	26.44	tr|A0A2P4T8Q4|A0A2P4T8Q4_BAMTH	Uncharacterized protein (Fragment) OS=Bambusicola thoracicus OX=9083 GN=CIB84_003500 PE=4 SV=1	BAMTH	433
21	70	tr|F1N9Q2|F1N9Q2_CHICK	Lactoylglutathione lyase OS=Gallus gallus OX=9031 GN=GLO1 PE=3 SV=3	CHICK	23
21	68.33	tr|A0A226PAL2|A0A226PAL2_COLVI	Lactoylglutathione lyase OS=Colinus virginianus OX=9014 GN=H355_014503 PE=3 SV=1	COLVI	22
22	38.2	tr|A0A2P4SUR5|A0A2P4SUR5_BAMTH	Uncharacterized protein (Fragment) OS=Bambusicola thoracicus OX=9083 GN=CIB84_008420 PE=4 SV=1	BAMTH	243
23	15.45	tr|A0A1D5NW68|A0A1D5NW68_CHICK	Serum albumin OS=Gallus gallus OX=9031 GN=ALB PE=4 SV=1	CHICK	25
24	29.36	tr|A0A2P4T5T0|A0A2P4T5T0_BAMTH	Glyceraldehyde-3-phosphate dehydrogenase OS=Bambusicola thoracicus OX=9083 GN=CIB84_004528 PE=3 SV=1	BAMTH	28
24	30.33	tr|G1NMR6|G1NMR6_MELGA	Glyceraldehyde-3-phosphate dehydrogenase OS=Meleagris gallopavo OX=9103 GN=GAPDH PE=3 SV=1	MELGA	28
24	30.33	tr|F1NH87|F1NH87_CHICK	Glyceraldehyde-3-phosphate dehydrogenase OS=Gallus gallus OX=9031 GN=GAPDH PE=3 SV=2	CHICK	28
24	30.33	tr|A0A226MZ71|A0A226MZ71_CALSU	Glyceraldehyde-3-phosphate dehydrogenase OS=Callipepla squamata OX=9009 GN=ASZ78_000789 PE=3 SV=1	CALSU	28
24	30.33	sp|P00356|G3P_CHICK	Glyceraldehyde-3-phosphate dehydrogenase OS=Gallus gallus OX=9031 GN=GAPDH PE=2 SV=3	CHICK	28
24	30.33	tr|A0A346M329|A0A346M329_9AVES	Glyceraldehyde-3-phosphate dehydrogenase OS=Anser anser OX=8843 GN=GAPDH PE=2 SV=1	9AVES	28
24	30.33	tr|C7DR02|C7DR02_MELGA	Glyceraldehyde-3-phosphate dehydrogenase OS=Meleagris gallopavo OX=9103 PE=2 SV=1	MELGA	27
24	27.22	tr|A0A226P9X4|A0A226P9X4_COLVI	Glyceraldehyde-3-phosphate dehydrogenase OS=Colinus virginianus OX=9014 GN=H355_014667 PE=3 SV=1	COLVI	25
25	10.42	sp|P16419|MYPC2_CHICK	Myosin-binding protein C, fast-type OS=Gallus gallus OX=9031 GN=MYBPC2 PE=1 SV=3	CHICK	18
26	8.919	tr|U3KG99|U3KG99_FICAL	Actinin alpha 2 OS=Ficedula albicollis OX=59894 GN=ACTN2 PE=4 SV=1	FICAL	16
26	8.919	tr|R9PXQ0|R9PXQ0_CHICK	Alpha-actinin-2 OS=Gallus gallus OX=9031 GN=ACTN2 PE=4 SV=2	CHICK	16
26	8.919	tr|R0JMH7|R0JMH7_ANAPL	Alpha-actinin-2 (Fragment) OS=Anas platyrhynchos OX=8839 GN=Anapl_08531 PE=4 SV=1	ANAPL	16
26	8.919	tr|H0ZJL3|H0ZJL3_TAEGU	Actinin alpha 2 OS=Taeniopygia guttata OX=59729 GN=ACTN2 PE=4 SV=1	TAEGU	16
26	8.949	tr|G1NGT5|G1NGT5_MELGA	Actinin alpha 2 OS=Meleagris gallopavo OX=9103 GN=ACTN2 PE=4 SV=2	MELGA	16
26	8.919	tr|A0A2I0MTN9|A0A2I0MTN9_COLLI	Actinin, alpha 2 OS=Columba livia OX=8932 GN=ACTN2 PE=4 SV=1	COLLI	16
26	8.919	tr|A0A1V4JKI3|A0A1V4JKI3_PATFA	Alpha-actinin-2 OS=Patagioenas fasciata monilis OX=372326 GN=ACTN2 PE=4 SV=1	PATFA	16
26	8.919	tr|A0A0A0AHU9|A0A0A0AHU9_CHAVO	Alpha-actinin-2 OS=Charadrius vociferus OX=50402 GN=N301_10591 PE=4 SV=1	CHAVO	16
26	8.919	tr|A0A093R7I8|A0A093R7I8_PHACA	Alpha-actinin-2 OS=Phalacrocorax carbo OX=9209 GN=N336_05269 PE=4 SV=1	PHACA	16
26	8.919	tr|A0A093PUC7|A0A093PUC7_9PASS	Alpha-actinin-2 OS=Manacus vitellinus OX=328815 GN=N305_06211 PE=4 SV=1	9PASS	16
26	8.919	tr|A0A093P130|A0A093P130_PYGAD	Alpha-actinin-2 OS=Pygoscelis adeliae OX=9238 GN=AS28_13963 PE=4 SV=1	PYGAD	16
26	8.919	tr|A0A093H7J8|A0A093H7J8_STRCA	Alpha-actinin-2 (Fragment) OS=Struthio camelus australis OX=441894 GN=N308_14909 PE=4 SV=1	STRCA	16
26	8.919	tr|A0A093FTA5|A0A093FTA5_DRYPU	Alpha-actinin-2 OS=Dryobates pubescens OX=118200 GN=N307_04597 PE=4 SV=1	DRYPU	16
26	8.929	tr|A0A093C316|A0A093C316_TAUER	Alpha-actinin-2 (Fragment) OS=Tauraco erythrolophus OX=121530 GN=N340_14147 PE=4 SV=1	TAUER	16
26	8.919	tr|A0A091W2J4|A0A091W2J4_OPIHO	Alpha-actinin-2 OS=Opisthocomus hoazin OX=30419 GN=N306_02738 PE=4 SV=1	OPIHO	16
26	8.919	tr|A0A091UMG4|A0A091UMG4_NIPNI	Alpha-actinin-2 OS=Nipponia nippon OX=128390 GN=Y956_00198 PE=4 SV=1	NIPNI	16
26	8.919	tr|A0A091NXM3|A0A091NXM3_HALAL	Alpha-actinin-2 OS=Haliaeetus albicilla OX=8969 GN=N329_05270 PE=4 SV=1	HALAL	16
26	8.919	tr|A0A091NLA2|A0A091NLA2_APAVI	Alpha-actinin-2 OS=Apaloderma vittatum OX=57397 GN=N311_12189 PE=4 SV=1	APAVI	16
26	8.919	tr|A0A091JKQ5|A0A091JKQ5_EGRGA	Alpha-actinin-2 OS=Egretta garzetta OX=188379 GN=Z169_01098 PE=4 SV=1	EGRGA	16
26	8.919	tr|A0A091ITG1|A0A091ITG1_CALAN	Alpha-actinin-2 OS=Calypte anna OX=9244 GN=N300_09804 PE=4 SV=1	CALAN	16
26	8.919	tr|A0A091GSR6|A0A091GSR6_BUCRH	Alpha-actinin-2 OS=Buceros rhinoceros silvestris OX=175836 GN=N320_06689 PE=4 SV=1	BUCRH	16
26	8.939	tr|A0A091G6Y8|A0A091G6Y8_9AVES	Alpha-actinin-2 (Fragment) OS=Cuculus canorus OX=55661 GN=N303_13422 PE=4 SV=1	9AVES	16
26	8.919	tr|A0A091EB51|A0A091EB51_CORBR	Alpha-actinin-2 OS=Corvus brachyrhynchos OX=85066 GN=N302_14466 PE=4 SV=1	CORBR	16
26	8.919	tr|A0A087R6Z3|A0A087R6Z3_APTFO	Alpha-actinin-2 OS=Aptenodytes forsteri OX=9233 GN=AS27_01517 PE=4 SV=1	APTFO	16
26	8.919	sp|P20111|ACTN2_CHICK	Alpha-actinin-2 OS=Gallus gallus OX=9031 GN=ACTN2 PE=2 SV=1	CHICK	16
26	9.379	tr|A0A093IUT7|A0A093IUT7_FULGA	Alpha-actinin-2 (Fragment) OS=Fulmarus glacialis OX=30455 GN=N327_11849 PE=4 SV=1	FULGA	16
26	9.379	tr|A0A093HAW0|A0A093HAW0_TYTAL	Alpha-actinin-2 (Fragment) OS=Tyto alba OX=56313 GN=N341_12627 PE=4 SV=1	TYTAL	16
26	9.379	tr|A0A091SEJ6|A0A091SEJ6_9GRUI	Alpha-actinin-2 (Fragment) OS=Mesitornis unicolor OX=54374 GN=N332_14700 PE=4 SV=1	9GRUI	16
26	9.379	tr|A0A091MJA2|A0A091MJA2_9PASS	Alpha-actinin-2 (Fragment) OS=Acanthisitta chloris OX=57068 GN=N310_08218 PE=4 SV=1	9PASS	16
26	9.379	tr|A0A091KV20|A0A091KV20_9GRUI	Alpha-actinin-2 (Fragment) OS=Chlamydotis macqueenii OX=187382 GN=N324_09800 PE=4 SV=1	9GRUI	16
26	11.02	tr|A0A091JWS5|A0A091JWS5_COLST	Alpha-actinin-2 (Fragment) OS=Colius striatus OX=57412 GN=N325_02197 PE=4 SV=1	COLST	16
26	7.915	tr|A0A099Z3Q9|A0A099Z3Q9_TINGU	Alpha-actinin-2 (Fragment) OS=Tinamus guttatus OX=94827 GN=N309_13865 PE=4 SV=1	TINGU	15
26	10.07	tr|A0A226NSP6|A0A226NSP6_COLVI	Uncharacterized protein (Fragment) OS=Colinus virginianus OX=9014 GN=H355_005286 PE=4 SV=1	COLVI	15
26	7.388	tr|A0A226MV53|A0A226MV53_CALSU	Uncharacterized protein OS=Callipepla squamata OX=9009 GN=ASZ78_007400 PE=4 SV=1	CALSU	15
26	8.189	tr|A0A218VB10|A0A218VB10_9PASE	Alpha-actinin-2 OS=Lonchura striata domestica OX=299123 GN=ACTN2 PE=4 SV=1	9PASE	15
27	62.5	tr|A0A1I7Q422|A0A1I7Q422_CHICK	Transthyretin OS=Gallus gallus OX=9031 GN=TTR PE=3 SV=1	CHICK	16
27	70	sp|P27731|TTHY_CHICK	Transthyretin OS=Gallus gallus OX=9031 GN=TTR PE=1 SV=1	CHICK	16
28	20.8	tr|A0A226PV81|A0A226PV81_COLVI	Glucose-6-phosphate isomerase OS=Colinus virginianus OX=9014 GN=H355_015534 PE=3 SV=1	COLVI	22
28	20.8	tr|Q5ZMU3|Q5ZMU3_CHICK	Glucose-6-phosphate isomerase OS=Gallus gallus OX=9031 GN=RCJMB04_1c14 PE=2 SV=1	CHICK	22
28	20.8	tr|F1NIJ6|F1NIJ6_CHICK	Glucose-6-phosphate isomerase OS=Gallus gallus OX=9031 GN=GPI PE=3 SV=1	CHICK	22
28	20.87	tr|A0A1D5PRS4|A0A1D5PRS4_CHICK	Glucose-6-phosphate isomerase OS=Gallus gallus OX=9031 GN=GPI PE=3 SV=1	CHICK	22
29	19.57	sp|P02789|TRFE_CHICK	Ovotransferrin OS=Gallus gallus OX=9031 PE=1 SV=2	CHICK	13
29	17.68	tr|E1BQC2|E1BQC2_CHICK	Ovotransferrin OS=Gallus gallus OX=9031 GN=TF PE=3 SV=3	CHICK	12
29	17.73	tr|A0A1D5P4L7|A0A1D5P4L7_CHICK	Ovotransferrin OS=Gallus gallus OX=9031 GN=TF PE=3 SV=1	CHICK	12
30	43.27	tr|Q5ZLB6|Q5ZLB6_CHICK	Uncharacterized protein OS=Gallus gallus OX=9031 GN=RCJMB04_6n9 PE=2 SV=1	CHICK	15
30	43.27	tr|F1P1L8|F1P1L8_CHICK	Uncharacterized protein OS=Gallus gallus OX=9031 GN=SERPINB6L PE=3 SV=1	CHICK	15
31	21.52	tr|U3J7T0|U3J7T0_ANAPL	Uncharacterized protein OS=Anas platyrhynchos OX=8839 PE=3 SV=1	ANAPL	86
31	17.93	tr|A0A226MD59|A0A226MD59_CALSU	Uncharacterized protein (Fragment) OS=Callipepla squamata OX=9009 GN=ASZ78_014545 PE=3 SV=1	CALSU	50
32	7.097	tr|F1NJT4|F1NJT4_CHICK	Fibronectin OS=Gallus gallus OX=9031 GN=FN1 PE=4 SV=3	CHICK	11
32	7.917	tr|A0A1D5NU50|A0A1D5NU50_CHICK	Fibronectin OS=Gallus gallus OX=9031 GN=FN1 PE=4 SV=1	CHICK	11
32	6.565	tr|F1NJT3|F1NJT3_CHICK	Fibronectin OS=Gallus gallus OX=9031 GN=FN1 PE=4 SV=1	CHICK	10
32	12.98	sp|P11722|FINC_CHICK	Fibronectin (Fragments) OS=Gallus gallus OX=9031 GN=FN1 PE=2 SV=3	CHICK	10
33	25.26	tr|F1NWA8|F1NWA8_CHICK	Uncharacterized protein OS=Gallus gallus OX=9031 GN=DNPEP PE=3 SV=3	CHICK	10
33	25.58	tr|A0A1L1RNC8|A0A1L1RNC8_CHICK	Uncharacterized protein OS=Gallus gallus OX=9031 GN=DNPEP PE=3 SV=1	CHICK	10
33	25.37	tr|A0A1D5PUA5|A0A1D5PUA5_CHICK	Uncharacterized protein OS=Gallus gallus OX=9031 GN=DNPEP PE=3 SV=1	CHICK	10
33	23.47	tr|A0A226PBK4|A0A226PBK4_COLVI	Uncharacterized protein OS=Colinus virginianus OX=9014 GN=H355_007735 PE=3 SV=1	COLVI	9
33	19.03	tr|Q5ZJ47|Q5ZJ47_CHICK	Uncharacterized protein OS=Gallus gallus OX=9031 GN=RCJMB04_20m7 PE=2 SV=1	CHICK	9
33	26.33	tr|A0A1L1RX17|A0A1L1RX17_CHICK	Uncharacterized protein OS=Gallus gallus OX=9031 GN=DNPEP PE=3 SV=1	CHICK	9
34	68.53	tr|A0A093GQA2|A0A093GQA2_TYTAL	Actin, cytoplasmic 1 (Fragment) OS=Tyto alba OX=56313 GN=N341_08013 PE=3 SV=1	TYTAL	135
34	67.72	tr|U3KHC5|U3KHC5_FICAL	Uncharacterized protein OS=Ficedula albicollis OX=59894 GN=ACTB PE=3 SV=1	FICAL	140
34	68.27	tr|U3KHC4|U3KHC4_FICAL	Uncharacterized protein OS=Ficedula albicollis OX=59894 GN=ACTB PE=3 SV=1	FICAL	140
34	68.27	tr|R0LHA7|R0LHA7_ANAPL	Actin, cytoplasmic 1 (Fragment) OS=Anas platyrhynchos OX=8839 GN=Anapl_00512 PE=3 SV=1	ANAPL	140
34	68.27	tr|Q58J72|Q58J72_MELGA	Beta-actin OS=Meleagris gallopavo OX=9103 GN=ACTB PE=2 SV=1	MELGA	140
34	68.63	tr|Q2Z1J7|Q2Z1J7_PASDO	Beta-actin (Fragment) OS=Passer domesticus OX=48849 PE=2 SV=1	PASDO	140
34	68.27	tr|G8HY07|G8HY07_DRONO	Beta actin OS=Dromaius novaehollandiae OX=8790 PE=2 SV=1	DRONO	140
34	68.27	tr|D5MU85|D5MU85_CORMC	Beta-actin OS=Corvus macrorhynchos OX=36249 GN=ACTB PE=2 SV=1	CORMC	140
34	68.27	tr|A0A2P4SFV3|A0A2P4SFV3_BAMTH	Uncharacterized protein OS=Bambusicola thoracicus OX=9083 GN=CIB84_013297 PE=3 SV=1	BAMTH	140
34	68.27	tr|A0A2I0M0N6|A0A2I0M0N6_COLLI	Actin, beta OS=Columba livia OX=8932 GN=ACTB PE=3 SV=1	COLLI	140
34	68.27	tr|A0A226PS03|A0A226PS03_COLVI	Uncharacterized protein OS=Colinus virginianus OX=9014 GN=H355_000469 PE=3 SV=1	COLVI	140
34	68.27	tr|A0A226NJ42|A0A226NJ42_CALSU	Uncharacterized protein OS=Callipepla squamata OX=9009 GN=ASZ78_004669 PE=3 SV=1	CALSU	140
34	68.27	tr|A0A218UWT5|A0A218UWT5_9PASE	Actin, cytoplasmic 1 OS=Lonchura striata domestica OX=299123 GN=ACTB PE=3 SV=1	9PASE	140
34	58.72	tr|A0A1V4KSF0|A0A1V4KSF0_PATFA	Actin, cytoplasmic 1 OS=Patagioenas fasciata monilis OX=372326 GN=ACTB PE=3 SV=1	PATFA	140
34	68.45	tr|A0A0A0AU74|A0A0A0AU74_CHAVO	Actin, cytoplasmic 1 (Fragment) OS=Charadrius vociferus OX=50402 GN=N301_15340 PE=3 SV=1	CHAVO	140
34	68.45	tr|A0A099ZLU5|A0A099ZLU5_TINGU	Actin, cytoplasmic 1 (Fragment) OS=Tinamus guttatus OX=94827 GN=N309_01588 PE=3 SV=1	TINGU	140
34	68.45	tr|A0A094KN29|A0A094KN29_PODCR	Actin, cytoplasmic 1 (Fragment) OS=Podiceps cristatus OX=345573 GN=N338_07416 PE=3 SV=1	PODCR	140
34	68.45	tr|A0A093R4C2|A0A093R4C2_PHACA	Actin, cytoplasmic 1 (Fragment) OS=Phalacrocorax carbo OX=9209 GN=N336_07583 PE=3 SV=1	PHACA	140
34	68.45	tr|A0A093NQU6|A0A093NQU6_PYGAD	Actin, cytoplasmic 1 (Fragment) OS=Pygoscelis adeliae OX=9238 GN=AS28_05902 PE=3 SV=1	PYGAD	140
34	68.45	tr|A0A093J8P5|A0A093J8P5_FULGA	Actin, cytoplasmic 1 (Fragment) OS=Fulmarus glacialis OX=30455 GN=N327_05025 PE=3 SV=1	FULGA	140
34	68.45	tr|A0A093H6X3|A0A093H6X3_STRCA	Actin, cytoplasmic 1 (Fragment) OS=Struthio camelus australis OX=441894 GN=N308_12235 PE=3 SV=1	STRCA	140
34	68.45	tr|A0A093G3R1|A0A093G3R1_DRYPU	Actin, cytoplasmic 1 (Fragment) OS=Dryobates pubescens OX=118200 GN=N307_07714 PE=3 SV=1	DRYPU	140
34	68.09	tr|A0A093G0P9|A0A093G0P9_DRYPU	Actin, cytoplasmic type 5 OS=Dryobates pubescens OX=118200 GN=N307_15392 PE=3 SV=1	DRYPU	140
34	68.45	tr|A0A093EMZ2|A0A093EMZ2_9AVES	Actin, cytoplasmic 1 (Fragment) OS=Pterocles gutturalis OX=240206 GN=N339_07158 PE=3 SV=1	9AVES	140
34	68.45	tr|A0A091WE07|A0A091WE07_NIPNI	Actin, cytoplasmic 1 (Fragment) OS=Nipponia nippon OX=128390 GN=Y956_00599 PE=3 SV=1	NIPNI	140
34	68.45	tr|A0A091W963|A0A091W963_OPIHO	Actin, cytoplasmic 1 (Fragment) OS=Opisthocomus hoazin OX=30419 GN=N306_14056 PE=3 SV=1	OPIHO	140
34	68.45	tr|A0A091U544|A0A091U544_PHORB	Actin, cytoplasmic 1 (Fragment) OS=Phoenicopterus ruber ruber OX=9218 GN=N337_03613 PE=3 SV=1	PHORB	140
34	68.45	tr|A0A091T8K1|A0A091T8K1_PHALP	Actin, cytoplasmic 1 (Fragment) OS=Phaethon lepturus OX=97097 GN=N335_05422 PE=3 SV=1	PHALP	140
34	68.45	tr|A0A091R3T2|A0A091R3T2_9GRUI	Actin, cytoplasmic 1 (Fragment) OS=Mesitornis unicolor OX=54374 GN=N332_01683 PE=3 SV=1	9GRUI	140
34	67.9	tr|A0A091QXP3|A0A091QXP3_MERNU	Actin, cytoplasmic 1 (Fragment) OS=Merops nubicus OX=57421 GN=N331_04434 PE=3 SV=1	MERNU	140
34	68.45	tr|A0A091QA65|A0A091QA65_LEPDC	Actin, cytoplasmic 1 (Fragment) OS=Leptosomus discolor OX=188344 GN=N330_08799 PE=3 SV=1	LEPDC	140
34	68.45	tr|A0A091KQ47|A0A091KQ47_COLST	Actin, cytoplasmic 1 (Fragment) OS=Colius striatus OX=57412 GN=N325_09826 PE=3 SV=1	COLST	140
34	68.45	tr|A0A091KDE0|A0A091KDE0_EGRGA	Actin, cytoplasmic 1 (Fragment) OS=Egretta garzetta OX=188379 GN=Z169_07136 PE=3 SV=1	EGRGA	140
34	68.45	tr|A0A091I8G7|A0A091I8G7_CALAN	Actin, cytoplasmic 1 (Fragment) OS=Calypte anna OX=9244 GN=N300_09809 PE=3 SV=1	CALAN	140
34	68.45	tr|A0A091GCN8|A0A091GCN8_9AVES	Actin, cytoplasmic 1 (Fragment) OS=Cuculus canorus OX=55661 GN=N303_00828 PE=3 SV=1	9AVES	140
34	68.45	tr|A0A091EM45|A0A091EM45_CORBR	Actin, cytoplasmic 1 (Fragment) OS=Corvus brachyrhynchos OX=85066 GN=N302_11832 PE=3 SV=1	CORBR	140
34	68.45	tr|A0A087RFZ7|A0A087RFZ7_APTFO	Actin, cytoplasmic 1 (Fragment) OS=Aptenodytes forsteri OX=9233 GN=AS27_12274 PE=3 SV=1	APTFO	140
34	68.27	sp|P60706|ACTB_CHICK	Actin, cytoplasmic 1 OS=Gallus gallus OX=9031 GN=ACTB PE=1 SV=1	CHICK	140
34	68.09	tr|U3JPS8|U3JPS8_FICAL	Uncharacterized protein OS=Ficedula albicollis OX=59894 GN=LOC101808355 PE=3 SV=1	FICAL	140
34	70.14	tr|U3IRK7|U3IRK7_ANAPL	Uncharacterized protein OS=Anas platyrhynchos OX=8839 GN=ACTB PE=3 SV=1	ANAPL	140
34	68.09	tr|R7VXS5|R7VXS5_COLLI	Actin, cytoplasmic type 5 OS=Columba livia OX=8932 GN=A306_00006786 PE=3 SV=1	COLLI	140
34	68.09	tr|H0Z0Q3|H0Z0Q3_TAEGU	Uncharacterized protein OS=Taeniopygia guttata OX=59729 GN=ACTG1 PE=3 SV=1	TAEGU	140
34	68.09	tr|G1NS52|G1NS52_MELGA	Uncharacterized protein OS=Meleagris gallopavo OX=9103 GN=LOC100542800 PE=3 SV=1	MELGA	140
34	68.27	tr|A6ZIB9|A6ZIB9_ANAPL	Beta-actin OS=Anas platyrhynchos OX=8839 GN=ACTB PE=2 SV=1	ANAPL	140
34	68.09	tr|A0A2P4SW35|A0A2P4SW35_BAMTH	Uncharacterized protein OS=Bambusicola thoracicus OX=9083 GN=CIB84_007924 PE=3 SV=1	BAMTH	140
34	68.27	tr|A0A2P4SC09|A0A2P4SC09_BAMTH	Uncharacterized protein OS=Bambusicola thoracicus OX=9083 GN=CIB84_014644 PE=3 SV=1	BAMTH	140
34	68.09	tr|A0A2I0T2E6|A0A2I0T2E6_LIMLA	Cytoplasmic type 5 OS=Limosa lapponica baueri OX=1758121 GN=llap_21727 PE=3 SV=1	LIMLA	140
34	68.09	tr|A0A226PQK5|A0A226PQK5_COLVI	Uncharacterized protein OS=Colinus virginianus OX=9014 GN=H355_004071 PE=3 SV=1	COLVI	140
34	68.27	tr|A0A226PMW1|A0A226PMW1_COLVI	Uncharacterized protein OS=Colinus virginianus OX=9014 GN=H355_004974 PE=3 SV=1	COLVI	140
34	68.27	tr|A0A218UL93|A0A218UL93_9PASE	Actin, cytoplasmic 2 OS=Lonchura striata domestica OX=299123 GN=ACTG1 PE=3 SV=1	9PASE	140
34	68.09	tr|A0A218UA91|A0A218UA91_9PASE	Actin, cytoplasmic type 5 OS=Lonchura striata domestica OX=299123 GN=ACT5 PE=3 SV=1	9PASE	140
34	61.54	tr|A0A1V4KVC7|A0A1V4KVC7_PATFA	Actin, cytoplasmic 2 OS=Patagioenas fasciata monilis OX=372326 GN=AV530_003000 PE=3 SV=1	PATFA	140
34	68.09	tr|A0A1V4JE57|A0A1V4JE57_PATFA	Actin, cytoplasmic type 5 OS=Patagioenas fasciata monilis OX=372326 GN=AV530_019293 PE=3 SV=1	PATFA	140
34	67.55	tr|A0A1D5P630|A0A1D5P630_CHICK	Actin, cytoplasmic 2 OS=Gallus gallus OX=9031 GN=ACTG1 PE=3 SV=1	CHICK	140
34	68.09	tr|A0A099ZTN8|A0A099ZTN8_TINGU	Actin, cytoplasmic type 5 OS=Tinamus guttatus OX=94827 GN=N309_05500 PE=3 SV=1	TINGU	140
34	68.45	tr|A0A099YXH4|A0A099YXH4_TINGU	Actin, cytoplasmic 2 (Fragment) OS=Tinamus guttatus OX=94827 GN=N309_15113 PE=3 SV=1	TINGU	140
34	68.09	tr|A0A093SKQ2|A0A093SKQ2_PHACA	Actin, cytoplasmic type 5 OS=Phalacrocorax carbo OX=9209 GN=N336_07910 PE=3 SV=1	PHACA	140
34	68.09	tr|A0A093K443|A0A093K443_STRCA	Actin, cytoplasmic type 5 OS=Struthio camelus australis OX=441894 GN=N308_16142 PE=3 SV=1	STRCA	140
34	68.09	tr|A0A093BUG0|A0A093BUG0_TAUER	Actin, cytoplasmic type 5 OS=Tauraco erythrolophus OX=121530 GN=N340_06854 PE=3 SV=1	TAUER	140
34	68.09	tr|A0A091VFD5|A0A091VFD5_NIPNI	Actin, cytoplasmic type 5 OS=Nipponia nippon OX=128390 GN=Y956_05465 PE=3 SV=1	NIPNI	140
34	69.95	tr|A0A091V5Q5|A0A091V5Q5_NIPNI	Actin, cytoplasmic 2 (Fragment) OS=Nipponia nippon OX=128390 GN=Y956_08432 PE=3 SV=1	NIPNI	140
34	68.09	tr|A0A091TFC1|A0A091TFC1_PHALP	Actin, cytoplasmic type 5 OS=Phaethon lepturus OX=97097 GN=N335_05852 PE=3 SV=1	PHALP	140
34	68.09	tr|A0A091P808|A0A091P808_LEPDC	Actin, cytoplasmic type 5 OS=Leptosomus discolor OX=188344 GN=N330_04092 PE=3 SV=1	LEPDC	140
34	68.09	tr|A0A091M7I2|A0A091M7I2_CARIC	Actin, cytoplasmic type 5 OS=Cariama cristata OX=54380 GN=N322_08225 PE=3 SV=1	CARIC	140
34	68.09	tr|A0A091K8I2|A0A091K8I2_EGRGA	Actin, cytoplasmic type 5 OS=Egretta garzetta OX=188379 GN=Z169_06533 PE=3 SV=1	EGRGA	140
34	68.09	tr|A0A091IAR1|A0A091IAR1_CALAN	Actin, cytoplasmic type 5 OS=Calypte anna OX=9244 GN=N300_09865 PE=3 SV=1	CALAN	140
34	68.09	tr|A0A091GJA6|A0A091GJA6_9AVES	Actin, cytoplasmic type 5 OS=Cuculus canorus OX=55661 GN=N303_04298 PE=3 SV=1	9AVES	140
34	68.09	tr|A0A091FVZ9|A0A091FVZ9_CORBR	Actin, cytoplasmic type 5 OS=Corvus brachyrhynchos OX=85066 GN=N302_08442 PE=3 SV=1	CORBR	140
34	68.09	tr|A0A087V991|A0A087V991_BALRE	Actin, cytoplasmic type 5 OS=Balearica regulorum gibbericeps OX=100784 GN=N312_04640 PE=3 SV=1	BALRE	140
34	68.27	sp|Q5ZMQ2|ACTG_CHICK	Actin, cytoplasmic 2 OS=Gallus gallus OX=9031 GN=ACTG1 PE=1 SV=1	CHICK	140
34	68.09	sp|P53478|ACT5_CHICK	Actin, cytoplasmic type 5 OS=Gallus gallus OX=9031 PE=3 SV=1	CHICK	140
34	67.29	tr|A0A087RA80|A0A087RA80_APTFO	Actin, cytoplasmic type 5 OS=Aptenodytes forsteri OX=9233 GN=AS27_15213 PE=3 SV=1	APTFO	139
34	66.93	tr|A0A0Q3XC08|A0A0Q3XC08_AMAAE	Actin, beta OS=Amazona aestiva OX=12930 GN=AAES_13148 PE=3 SV=1	AMAAE	138
34	65.51	tr|A0A093SPA6|A0A093SPA6_9PASS	Actin, cytoplasmic 1 (Fragment) OS=Manacus vitellinus OX=328815 GN=N305_14864 PE=3 SV=1	9PASS	138
34	66.22	tr|A0A094KWX6|A0A094KWX6_ANTCR	Actin, cytoplasmic 1 (Fragment) OS=Antrostomus carolinensis OX=279965 GN=N321_09794 PE=3 SV=1	ANTCR	138
34	65.16	tr|A0A087R1A2|A0A087R1A2_APTFO	Actin, cytoplasmic type 5 OS=Aptenodytes forsteri OX=9233 GN=AS27_06991 PE=3 SV=1	APTFO	138
34	66.58	tr|A0A093IM92|A0A093IM92_EURHL	Actin, cytoplasmic 1 (Fragment) OS=Eurypyga helias OX=54383 GN=N326_05804 PE=3 SV=1	EURHL	138
34	64.36	tr|A0A093DJY5|A0A093DJY5_CHAPE	Actin, cytoplasmic type 5 OS=Chaetura pelagica OX=8897 GN=M959_09150 PE=3 SV=1	CHAPE	129
34	65.33	sp|P63256|ACTG_ANSAN	Actin, cytoplasmic 2 OS=Anser anser anser OX=8844 GN=ACTG1 PE=2 SV=1	ANSAN	127
34	72.54	tr|U3KDU4|U3KDU4_FICAL	Uncharacterized protein OS=Ficedula albicollis OX=59894 PE=3 SV=1	FICAL	118
34	61.6	tr|A0A091S2K9|A0A091S2K9_NESNO	Actin, cytoplasmic type 5 OS=Nestor notabilis OX=176057 GN=N333_10531 PE=3 SV=1	NESNO	121
34	61.5	tr|A0A091PTV9|A0A091PTV9_HALAL	Actin, cytoplasmic 1 (Fragment) OS=Haliaeetus albicilla OX=8969 GN=N329_12331 PE=3 SV=1	HALAL	113
34	69.07	tr|A0A2L1GGB3|A0A2L1GGB3_HAEME	Beta-actin (Fragment) OS=Haemorhous mexicanus OX=30427 GN=ACTB PE=2 SV=1	HAEME	113
34	67.25	tr|A0A226MRC8|A0A226MRC8_CALSU	Uncharacterized protein OS=Callipepla squamata OX=9009 GN=ASZ78_008251 PE=3 SV=1	CALSU	113
34	69.28	tr|A0A1V4JD03|A0A1V4JD03_PATFA	Uncharacterized protein OS=Patagioenas fasciata monilis OX=372326 GN=AV530_019293 PE=3 SV=1	PATFA	113
34	69.28	tr|A0A1L1RRL2|A0A1L1RRL2_CHICK	Actin, cytoplasmic 1 OS=Gallus gallus OX=9031 GN=ACTB PE=3 SV=1	CHICK	113
34	68.66	tr|A0A093GEM0|A0A093GEM0_DRYPU	Actin, cytoplasmic type 5 (Fragment) OS=Dryobates pubescens OX=118200 GN=N307_13023 PE=3 SV=1	DRYPU	113
34	68.66	tr|A0A091WHV0|A0A091WHV0_OPIHO	Actin, cytoplasmic 2 (Fragment) OS=Opisthocomus hoazin OX=30419 GN=N306_02280 PE=3 SV=1	OPIHO	113
34	68.66	tr|A0A091IPB4|A0A091IPB4_CALAN	Actin, cytoplasmic type 5 (Fragment) OS=Calypte anna OX=9244 GN=N300_05058 PE=3 SV=1	CALAN	113
34	68.66	tr|A0A091G1H1|A0A091G1H1_9AVES	Actin, cytoplasmic type 5 (Fragment) OS=Cuculus canorus OX=55661 GN=N303_08552 PE=3 SV=1	9AVES	113
34	67.67	tr|H9H1E9|H9H1E9_MELGA	Uncharacterized protein OS=Meleagris gallopavo OX=9103 PE=3 SV=1	MELGA	112
34	68.09	tr|A0A093R5W1|A0A093R5W1_PHACA	Actin, cytoplasmic 2 OS=Phalacrocorax carbo OX=9209 GN=N336_07022 PE=3 SV=1	PHACA	112
34	68.09	tr|A0A091JZH4|A0A091JZH4_COLST	Actin, cytoplasmic 2 OS=Colius striatus OX=57412 GN=N325_05477 PE=3 SV=1	COLST	112
34	66.27	tr|A0A226NDL5|A0A226NDL5_CALSU	Uncharacterized protein OS=Callipepla squamata OX=9009 GN=ASZ78_014611 PE=3 SV=1	CALSU	107
34	66.05	tr|A0A091LGB6|A0A091LGB6_CATAU	Actin, cytoplasmic 2 (Fragment) OS=Cathartes aura OX=43455 GN=N323_03672 PE=3 SV=1	CATAU	95
35	17.25	tr|G1MYI4|G1MYI4_MELGA	Tropomyosin 1 OS=Meleagris gallopavo OX=9103 GN=TPM1 PE=3 SV=1	MELGA	14
35	17.25	tr|F1NM23|F1NM23_CHICK	Tropomyosin alpha-1 chain OS=Gallus gallus OX=9031 GN=TPM1 PE=3 SV=3	CHICK	14
35	17.25	sp|P58773|TPM1_COTJA	Tropomyosin alpha-1 chain OS=Coturnix japonica OX=93934 GN=TPM1 PE=2 SV=1	COTJA	14
35	17.25	sp|P04268|TPM1_CHICK	Tropomyosin alpha-1 chain OS=Gallus gallus OX=9031 GN=TPM1 PE=1 SV=2	CHICK	14
35	18.01	tr|G3UUE2|G3UUE2_MELGA	Tropomyosin 1 OS=Meleagris gallopavo OX=9103 GN=TPM1 PE=3 SV=1	MELGA	14
35	14.08	tr|Q6LDU0|Q6LDU0_COTCO	Uncharacterized protein OS=Coturnix coturnix OX=9091 PE=2 SV=1	COTCO	13
35	12.27	tr|G3UPJ2|G3UPJ2_MELGA	Tropomyosin 1 OS=Meleagris gallopavo OX=9103 GN=TPM1 PE=3 SV=1	MELGA	13
35	14.13	tr|Q91968|Q91968_CHICK	Alpha-tropomyosin OS=Gallus gallus OX=9031 PE=3 SV=1	CHICK	13
35	12.46	tr|A0A1D5PSX3|A0A1D5PSX3_CHICK	Tropomyosin alpha-1 chain OS=Gallus gallus OX=9031 GN=TPM1 PE=3 SV=1	CHICK	13
35	14.39	tr|A0A1D5NVL7|A0A1D5NVL7_CHICK	Tropomyosin alpha-1 chain OS=Gallus gallus OX=9031 GN=TPM1 PE=3 SV=1	CHICK	13
35	9.44	tr|A0A226MFW3|A0A226MFW3_CALSU	Uncharacterized protein OS=Callipepla squamata OX=9009 GN=ASZ78_015391 PE=3 SV=1	CALSU	12
35	9.195	tr|A0A0Q3T5P4|A0A0Q3T5P4_AMAAE	Tropomyosin alpha-3 chain isoform X1 OS=Amazona aestiva OX=12930 GN=AAES_139087 PE=3 SV=1	AMAAE	12
35	11.27	tr|A0A0A0AZI3|A0A0A0AZI3_CHAVO	Tropomyosin alpha-3 chain OS=Charadrius vociferus OX=50402 GN=N301_00851 PE=3 SV=1	CHAVO	12
35	11.27	tr|H9L3K0|H9L3K0_CHICK	Tropomyosin 3 alpha isoform OS=Gallus gallus OX=9031 GN=TPM3 PE=2 SV=3	CHICK	12
35	9.639	tr|H9L074|H9L074_CHICK	Uncharacterized protein OS=Gallus gallus OX=9031 GN=TPM3 PE=3 SV=3	CHICK	12
35	11.27	tr|H0Z037|H0Z037_TAEGU	Uncharacterized protein OS=Taeniopygia guttata OX=59729 GN=TPM3 PE=3 SV=1	TAEGU	12
35	11.27	tr|A0A093Q258|A0A093Q258_9PASS	Tropomyosin alpha-3 chain OS=Manacus vitellinus OX=328815 GN=N305_13427 PE=3 SV=1	9PASS	12
35	11.27	tr|A0A093NKG7|A0A093NKG7_PYGAD	Tropomyosin alpha-3 chain OS=Pygoscelis adeliae OX=9238 GN=AS28_02875 PE=3 SV=1	PYGAD	12
35	11.27	tr|A0A093BQH9|A0A093BQH9_CHAPE	Tropomyosin alpha-3 chain OS=Chaetura pelagica OX=8897 GN=M959_12905 PE=3 SV=1	CHAPE	12
35	11.27	tr|A0A091UK86|A0A091UK86_NIPNI	Tropomyosin alpha-3 chain OS=Nipponia nippon OX=128390 GN=Y956_00443 PE=3 SV=1	NIPNI	12
35	11.27	tr|A0A091JMU8|A0A091JMU8_EGRGA	Tropomyosin alpha-3 chain OS=Egretta garzetta OX=188379 GN=Z169_00418 PE=3 SV=1	EGRGA	12
35	11.27	tr|A0A091FH35|A0A091FH35_9AVES	Tropomyosin alpha-3 chain OS=Cuculus canorus OX=55661 GN=N303_13430 PE=3 SV=1	9AVES	12
35	11.27	tr|A0A091F0E5|A0A091F0E5_CORBR	Tropomyosin alpha-3 chain OS=Corvus brachyrhynchos OX=85066 GN=N302_02198 PE=3 SV=1	CORBR	12
35	11.27	tr|A0A087R9Y6|A0A087R9Y6_APTFO	Tropomyosin alpha-3 chain OS=Aptenodytes forsteri OX=9233 GN=AS27_05911 PE=3 SV=1	APTFO	12
35	12.7	tr|U3J6G2|U3J6G2_ANAPL	Uncharacterized protein OS=Anas platyrhynchos OX=8839 GN=TPM3 PE=3 SV=1	ANAPL	12
35	12.96	tr|R0J8T5|R0J8T5_ANAPL	Tropomyosin alpha-3 chain (Fragment) OS=Anas platyrhynchos OX=8839 GN=Anapl_16009 PE=3 SV=1	ANAPL	12
35	11.39	tr|G5E7W7|G5E7W7_MELGA	Uncharacterized protein OS=Meleagris gallopavo OX=9103 PE=3 SV=1	MELGA	12
35	10.26	tr|U3JEM1|U3JEM1_FICAL	Uncharacterized protein OS=Ficedula albicollis OX=59894 PE=3 SV=1	FICAL	12
35	11.27	tr|G3USH8|G3USH8_MELGA	Tropomyosin 1 OS=Meleagris gallopavo OX=9103 GN=TPM1 PE=3 SV=1	MELGA	12
35	11.31	tr|Q90740|Q90740_CHICK	Alpha-tropomyosin OS=Gallus gallus OX=9031 PE=3 SV=1	CHICK	12
35	13.73	tr|A0A2I0M6N1|A0A2I0M6N1_COLLI	Tropomyosin 1 (Alpha), transcript variant X2 OS=Columba livia OX=8932 GN=TPM1 PE=3 SV=1	COLLI	8
35	13.36	tr|A0A1V4JDG5|A0A1V4JDG5_PATFA	Uncharacterized protein OS=Patagioenas fasciata monilis OX=372326 GN=AV530_019360 PE=3 SV=1	PATFA	8
35	11.96	tr|A0A1V4JDD2|A0A1V4JDD2_PATFA	Uncharacterized protein OS=Patagioenas fasciata monilis OX=372326 GN=AV530_019360 PE=3 SV=1	PATFA	8
35	13.73	tr|A0A1V4JD53|A0A1V4JD53_PATFA	Tropomyosin alpha-1 chain OS=Patagioenas fasciata monilis OX=372326 GN=AV530_019360 PE=3 SV=1	PATFA	8
35	12	tr|A0A0Q3URG0|A0A0Q3URG0_AMAAE	Tropomyosin alpha-4 chain-like isoform X1 OS=Amazona aestiva OX=12930 GN=AAES_120236 PE=3 SV=1	AMAAE	8
35	13.73	tr|A0A093S272|A0A093S272_9PASS	Tropomyosin alpha-1 chain OS=Manacus vitellinus OX=328815 GN=N305_07846 PE=3 SV=1	9PASS	8
35	13.73	tr|A0A093P4N2|A0A093P4N2_PYGAD	Tropomyosin alpha-1 chain OS=Pygoscelis adeliae OX=9238 GN=AS28_07296 PE=3 SV=1	PYGAD	8
35	13.73	tr|A0A093FT31|A0A093FT31_DRYPU	Tropomyosin alpha-1 chain OS=Dryobates pubescens OX=118200 GN=N307_11136 PE=3 SV=1	DRYPU	8
35	13.73	tr|A0A091WPN6|A0A091WPN6_OPIHO	Tropomyosin alpha-1 chain OS=Opisthocomus hoazin OX=30419 GN=N306_15245 PE=3 SV=1	OPIHO	8
35	13.83	tr|A0A091K8N2|A0A091K8N2_EGRGA	Tropomyosin alpha-1 chain (Fragment) OS=Egretta garzetta OX=188379 GN=Z169_06596 PE=3 SV=1	EGRGA	8
35	13.73	tr|A0A091FUD2|A0A091FUD2_9AVES	Tropomyosin alpha-1 chain OS=Cuculus canorus OX=55661 GN=N303_01378 PE=3 SV=1	9AVES	8
35	13.73	tr|A0A087QRW2|A0A087QRW2_APTFO	Tropomyosin alpha-1 chain OS=Aptenodytes forsteri OX=9233 GN=AS27_06146 PE=3 SV=1	APTFO	8
35	16.96	tr|A0A2I0TR76|A0A2I0TR76_LIMLA	Tropomyosin alpha-1 chain OS=Limosa lapponica baueri OX=1758121 GN=llap_13394 PE=3 SV=1	LIMLA	8
35	15.79	tr|A0A0A0AM85|A0A0A0AM85_CHAVO	Tropomyosin alpha-1 chain (Fragment) OS=Charadrius vociferus OX=50402 GN=N301_08927 PE=3 SV=1	CHAVO	8
35	15.79	tr|A0A093K2H1|A0A093K2H1_STRCA	Tropomyosin alpha-1 chain (Fragment) OS=Struthio camelus australis OX=441894 GN=N308_02814 PE=3 SV=1	STRCA	8
35	15.79	tr|A0A091VFJ2|A0A091VFJ2_NIPNI	Tropomyosin alpha-1 chain (Fragment) OS=Nipponia nippon OX=128390 GN=Y956_05524 PE=3 SV=1	NIPNI	8
35	10.92	tr|A0A099YWW5|A0A099YWW5_TINGU	Tropomyosin alpha-1 chain OS=Tinamus guttatus OX=94827 GN=N309_05815 PE=3 SV=1	TINGU	7
35	10.92	tr|A0A2I0M6N0|A0A2I0M6N0_COLLI	Tropomyosin 1 (Alpha), transcript variant X10 OS=Columba livia OX=8932 GN=TPM1 PE=3 SV=1	COLLI	7
36	13.97	tr|E1C597|E1C597_CHICK	Myosin-binding protein H OS=Gallus gallus OX=9031 GN=MYBPH PE=4 SV=3	CHICK	8
36	13.97	sp|Q05623|MYBPH_CHICK	Myosin-binding protein H OS=Gallus gallus OX=9031 GN=MYBPH PE=1 SV=1	CHICK	8
37	7.313	tr|A0A091TCS7|A0A091TCS7_PELCR	Myosin-binding protein C, slow-type (Fragment) OS=Pelecanus crispus OX=36300 GN=N334_04145 PE=4 SV=1	PELCR	12
37	6.975	tr|E1C5Z5|E1C5Z5_CHICK	Uncharacterized protein OS=Gallus gallus OX=9031 GN=MYBPC1 PE=4 SV=3	CHICK	12
37	7.088	tr|A0A1D5PHW7|A0A1D5PHW7_CHICK	Uncharacterized protein OS=Gallus gallus OX=9031 GN=MYBPC1 PE=4 SV=1	CHICK	12
37	7.004	tr|A0A1D5PE78|A0A1D5PE78_CHICK	Uncharacterized protein OS=Gallus gallus OX=9031 GN=MYBPC1 PE=4 SV=1	CHICK	12
37	7.199	tr|A0A1D5PCL3|A0A1D5PCL3_CHICK	Uncharacterized protein OS=Gallus gallus OX=9031 GN=MYBPC1 PE=4 SV=1	CHICK	12
37	6.843	tr|A0A1D5PBR5|A0A1D5PBR5_CHICK	Uncharacterized protein OS=Gallus gallus OX=9031 GN=MYBPC1 PE=4 SV=1	CHICK	12
37	7.391	tr|A0A093FGJ5|A0A093FGJ5_GAVST	Myosin-binding protein C, slow-type (Fragment) OS=Gavia stellata OX=37040 GN=N328_11529 PE=4 SV=1	GAVST	12
37	7.384	tr|A0A091K8N8|A0A091K8N8_COLST	Myosin-binding protein C, slow-type (Fragment) OS=Colius striatus OX=57412 GN=N325_09492 PE=4 SV=1	COLST	12
37	9.111	tr|A0A2P4T749|A0A2P4T749_BAMTH	Uncharacterized protein (Fragment) OS=Bambusicola thoracicus OX=9083 GN=CIB84_004077 PE=4 SV=1	BAMTH	12
37	7.371	tr|A0A093PAK0|A0A093PAK0_PYGAD	Myosin-binding protein C, slow-type (Fragment) OS=Pygoscelis adeliae OX=9238 GN=AS28_09157 PE=4 SV=1	PYGAD	12
37	7.779	tr|A0A091WLM7|A0A091WLM7_OPIHO	Myosin-binding protein C, slow-type (Fragment) OS=Opisthocomus hoazin OX=30419 GN=N306_11399 PE=4 SV=1	OPIHO	12
37	7.23	tr|A0A2I0MKA4|A0A2I0MKA4_COLLI	Myosin binding protein C, slow type OS=Columba livia OX=8932 GN=MYBPC1 PE=4 SV=1	COLLI	12
37	7.262	tr|A0A1V4K7U7|A0A1V4K7U7_PATFA	Myosin-binding protein C, slow-type isoform A OS=Patagioenas fasciata monilis OX=372326 GN=MYBPC1 PE=4 SV=1	PATFA	12
37	7.437	tr|A0A1V4K7T3|A0A1V4K7T3_PATFA	Myosin-binding protein C, slow-type isoform B OS=Patagioenas fasciata monilis OX=372326 GN=MYBPC1 PE=4 SV=1	PATFA	12
37	6.75	tr|A0A094LYB0|A0A094LYB0_PODCR	Myosin-binding protein C, slow-type (Fragment) OS=Podiceps cristatus OX=345573 GN=N338_06099 PE=4 SV=1	PODCR	11
37	6.143	tr|G1NK94|G1NK94_MELGA	Myosin binding protein C, slow type OS=Meleagris gallopavo OX=9103 GN=MYBPC1 PE=4 SV=2	MELGA	11
37	6.417	tr|A0A091P9Z4|A0A091P9Z4_LEPDC	Myosin-binding protein C, slow-type (Fragment) OS=Leptosomus discolor OX=188344 GN=N330_14013 PE=4 SV=1	LEPDC	11
37	6.383	tr|A0A093BLS2|A0A093BLS2_TAUER	Myosin-binding protein C, slow-type (Fragment) OS=Tauraco erythrolophus OX=121530 GN=N340_09828 PE=4 SV=1	TAUER	11
37	6.377	tr|A0A091V272|A0A091V272_PHORB	Myosin-binding protein C, slow-type (Fragment) OS=Phoenicopterus ruber ruber OX=9218 GN=N337_04020 PE=4 SV=1	PHORB	11
37	6.366	tr|A0A091G1Y2|A0A091G1Y2_9AVES	Myosin-binding protein C, slow-type (Fragment) OS=Cuculus canorus OX=55661 GN=N303_05548 PE=4 SV=1	9AVES	11
37	6.377	tr|A0A091UI02|A0A091UI02_PHALP	Myosin-binding protein C, slow-type (Fragment) OS=Phaethon lepturus OX=97097 GN=N335_03061 PE=4 SV=1	PHALP	11
37	6.389	tr|A0A091M7C8|A0A091M7C8_CARIC	Myosin-binding protein C, slow-type (Fragment) OS=Cariama cristata OX=54380 GN=N322_04674 PE=4 SV=1	CARIC	11
37	6	tr|A0A226PUA9|A0A226PUA9_COLVI	Uncharacterized protein OS=Colinus virginianus OX=9014 GN=H355_011430 PE=4 SV=1	COLVI	11
37	6.02	tr|A0A226NPB1|A0A226NPB1_CALSU	Uncharacterized protein OS=Callipepla squamata OX=9009 GN=ASZ78_015731 PE=4 SV=1	CALSU	11
37	6.245	tr|A0A0Q3X987|A0A0Q3X987_AMAAE	Myosin-binding protein C, slow-type isoform X7 OS=Amazona aestiva OX=12930 GN=AAES_10513 PE=4 SV=1	AMAAE	11
37	6.383	tr|A0A099ZT79|A0A099ZT79_TINGU	Myosin-binding protein C, slow-type (Fragment) OS=Tinamus guttatus OX=94827 GN=N309_00982 PE=4 SV=1	TINGU	11
37	6.366	tr|A0A093KX93|A0A093KX93_FULGA	Myosin-binding protein C, slow-type (Fragment) OS=Fulmarus glacialis OX=30455 GN=N327_07158 PE=4 SV=1	FULGA	11
37	6.406	tr|A0A091V3H3|A0A091V3H3_NIPNI	Myosin-binding protein C, slow-type (Fragment) OS=Nipponia nippon OX=128390 GN=Y956_15199 PE=4 SV=1	NIPNI	11
37	6.366	tr|A0A091IVR6|A0A091IVR6_EGRGA	Myosin-binding protein C, slow-type (Fragment) OS=Egretta garzetta OX=188379 GN=Z169_07641 PE=4 SV=1	EGRGA	11
37	6.406	tr|A0A0A0ANX6|A0A0A0ANX6_CHAVO	Myosin-binding protein C, slow-type (Fragment) OS=Charadrius vociferus OX=50402 GN=N301_04588 PE=4 SV=1	CHAVO	11
37	8.411	tr|A0A093R5A4|A0A093R5A4_PHACA	Myosin-binding protein C, slow-type (Fragment) OS=Phalacrocorax carbo OX=9209 GN=N336_05716 PE=4 SV=1	PHACA	11
37	6.366	tr|A0A091S6J4|A0A091S6J4_9GRUI	Myosin-binding protein C, slow-type (Fragment) OS=Mesitornis unicolor OX=54374 GN=N332_12583 PE=4 SV=1	9GRUI	11
37	6.159	tr|A0A2I0U6V2|A0A2I0U6V2_LIMLA	Uncharacterized protein OS=Limosa lapponica baueri OX=1758121 GN=llap_7949 PE=4 SV=1	LIMLA	11
37	6.551	tr|R0LHS9|R0LHS9_ANAPL	Myosin-binding protein C, slow-type (Fragment) OS=Anas platyrhynchos OX=8839 GN=Anapl_02863 PE=4 SV=1	ANAPL	11
37	6.383	tr|A0A094KAH5|A0A094KAH5_ANTCR	Myosin-binding protein C, slow-type (Fragment) OS=Antrostomus carolinensis OX=279965 GN=N321_04180 PE=4 SV=1	ANTCR	11
37	7.332	tr|A0A093F7Y7|A0A093F7Y7_TYTAL	Myosin-binding protein C, slow-type (Fragment) OS=Tyto alba OX=56313 GN=N341_03336 PE=4 SV=1	TYTAL	11
37	5.605	tr|A0A093SP06|A0A093SP06_9PASS	Myosin-binding protein C, slow-type (Fragment) OS=Manacus vitellinus OX=328815 GN=N305_09357 PE=4 SV=1	9PASS	10
38	34.53	tr|A0A1D5PXX5|A0A1D5PXX5_CHICK	Uncharacterized protein OS=Gallus gallus OX=9031 GN=LOC107050916 PE=4 SV=1	CHICK	126
38	60.62	tr|A0A1D5P5A6|A0A1D5P5A6_CHICK	Uncharacterized protein OS=Gallus gallus OX=9031 GN=LOC107050916 PE=4 SV=1	CHICK	125
39	34.78	tr|U3ILK3|U3ILK3_ANAPL	Uncharacterized protein OS=Anas platyrhynchos OX=8839 GN=TNNC1 PE=4 SV=1	ANAPL	8
39	34.78	tr|H0Z6I9|H0Z6I9_TAEGU	Uncharacterized protein OS=Taeniopygia guttata OX=59729 GN=TNNC1 PE=4 SV=1	TAEGU	8
39	34.78	tr|A0A226N0D1|A0A226N0D1_CALSU	Uncharacterized protein OS=Callipepla squamata OX=9009 GN=ASZ78_011539 PE=4 SV=1	CALSU	8
39	34.78	tr|A0A218VCK6|A0A218VCK6_9PASE	Troponin C, slow skeletal and cardiac muscles OS=Lonchura striata domestica OX=299123 GN=TNNC1 PE=4 SV=1	9PASE	8
39	34.78	tr|A0A091TBK1|A0A091TBK1_PHALP	Troponin C, slow skeletal and cardiac muscles OS=Phaethon lepturus OX=97097 GN=N335_05266 PE=4 SV=1	PHALP	8
39	34.78	tr|A0A087V8P5|A0A087V8P5_BALRE	Troponin C, slow skeletal and cardiac muscles OS=Balearica regulorum gibbericeps OX=100784 GN=N312_07562 PE=4 SV=1	BALRE	8
39	34.78	sp|P09860|TNNC1_CHICK	Troponin C, slow skeletal and cardiac muscles OS=Gallus gallus OX=9031 GN=TNNC1 PE=1 SV=1	CHICK	8
39	35.44	tr|A0A0A0AWA4|A0A0A0AWA4_CHAVO	Troponin C, slow skeletal and cardiac muscles (Fragment) OS=Charadrius vociferus OX=50402 GN=N301_15058 PE=4 SV=1	CHAVO	8
39	35.44	tr|A0A094MI73|A0A094MI73_ANTCR	Troponin C, slow skeletal and cardiac muscles (Fragment) OS=Antrostomus carolinensis OX=279965 GN=N321_11984 PE=4 SV=1	ANTCR	8
39	36.6	tr|A0A094KPS6|A0A094KPS6_PODCR	Troponin C, slow skeletal and cardiac muscles (Fragment) OS=Podiceps cristatus OX=345573 GN=N338_06420 PE=4 SV=1	PODCR	8
39	35.44	tr|A0A093PKC8|A0A093PKC8_9PASS	Troponin C, slow skeletal and cardiac muscles (Fragment) OS=Manacus vitellinus OX=328815 GN=N305_08612 PE=4 SV=1	9PASS	8
39	35.44	tr|A0A093NLE7|A0A093NLE7_PYGAD	Troponin C, slow skeletal and cardiac muscles (Fragment) OS=Pygoscelis adeliae OX=9238 GN=AS28_14965 PE=4 SV=1	PYGAD	8
39	36.6	tr|A0A093JC82|A0A093JC82_FULGA	Troponin C, slow skeletal and cardiac muscles (Fragment) OS=Fulmarus glacialis OX=30455 GN=N327_04820 PE=4 SV=1	FULGA	8
39	35.44	tr|A0A093IYI1|A0A093IYI1_DRYPU	Troponin C, slow skeletal and cardiac muscles (Fragment) OS=Dryobates pubescens OX=118200 GN=N307_03494 PE=4 SV=1	DRYPU	8
39	36.6	tr|A0A093FFN3|A0A093FFN3_GAVST	Troponin C, slow skeletal and cardiac muscles (Fragment) OS=Gavia stellata OX=37040 GN=N328_05175 PE=4 SV=1	GAVST	8
39	36.6	tr|A0A093F8E2|A0A093F8E2_TYTAL	Troponin C, slow skeletal and cardiac muscles (Fragment) OS=Tyto alba OX=56313 GN=N341_06328 PE=4 SV=1	TYTAL	8
39	35.44	tr|A0A091WP81|A0A091WP81_OPIHO	Troponin C, slow skeletal and cardiac muscles (Fragment) OS=Opisthocomus hoazin OX=30419 GN=N306_01609 PE=4 SV=1	OPIHO	8
39	35.44	tr|A0A091VV49|A0A091VV49_NIPNI	Troponin C, slow skeletal and cardiac muscles (Fragment) OS=Nipponia nippon OX=128390 GN=Y956_07450 PE=4 SV=1	NIPNI	8
39	35.44	tr|A0A091T2M4|A0A091T2M4_PELCR	Troponin C, slow skeletal and cardiac muscles (Fragment) OS=Pelecanus crispus OX=36300 GN=N334_02921 PE=4 SV=1	PELCR	8
39	35.44	tr|A0A091SQW4|A0A091SQW4_NESNO	Troponin C, slow skeletal and cardiac muscles (Fragment) OS=Nestor notabilis OX=176057 GN=N333_07162 PE=4 SV=1	NESNO	8
39	35.44	tr|A0A091P2Q4|A0A091P2Q4_9PASS	Troponin C, slow skeletal and cardiac muscles (Fragment) OS=Acanthisitta chloris OX=57068 GN=N310_12784 PE=4 SV=1	9PASS	8
39	35.44	tr|A0A091N019|A0A091N019_APAVI	Troponin C, slow skeletal and cardiac muscles (Fragment) OS=Apaloderma vittatum OX=57397 GN=N311_12956 PE=4 SV=1	APAVI	8
39	35.44	tr|A0A091M016|A0A091M016_CARIC	Troponin C, slow skeletal and cardiac muscles (Fragment) OS=Cariama cristata OX=54380 GN=N322_07395 PE=4 SV=1	CARIC	8
39	35.44	tr|A0A091KKE3|A0A091KKE3_9GRUI	Troponin C, slow skeletal and cardiac muscles (Fragment) OS=Chlamydotis macqueenii OX=187382 GN=N324_07706 PE=4 SV=1	9GRUI	8
39	35.44	tr|A0A091GM56|A0A091GM56_9AVES	Troponin C, slow skeletal and cardiac muscles (Fragment) OS=Cuculus canorus OX=55661 GN=N303_08660 PE=4 SV=1	9AVES	8
39	34.78	tr|A0A091F7X9|A0A091F7X9_CORBR	Troponin C, slow skeletal and cardiac muscles OS=Corvus brachyrhynchos OX=85066 GN=N302_10111 PE=4 SV=1	CORBR	8
39	35.44	tr|A0A087QT96|A0A087QT96_APTFO	Troponin C, slow skeletal and cardiac muscles (Fragment) OS=Aptenodytes forsteri OX=9233 GN=AS27_11578 PE=4 SV=1	APTFO	8
39	35.44	tr|A0A091I8I6|A0A091I8I6_CALAN	Troponin C, slow skeletal and cardiac muscles (Fragment) OS=Calypte anna OX=9244 GN=N300_09995 PE=4 SV=1	CALAN	8
39	33.54	tr|U3K2R5|U3K2R5_FICAL	Uncharacterized protein OS=Ficedula albicollis OX=59894 GN=TNNC1 PE=4 SV=1	FICAL	7
39	33.54	tr|A0A2I0LSN5|A0A2I0LSN5_COLLI	Troponin C type 1 (Slow) OS=Columba livia OX=8932 GN=TNNC1 PE=4 SV=1	COLLI	7
39	33.54	tr|A0A1V4K8N8|A0A1V4K8N8_PATFA	Troponin C, slow skeletal and cardiac muscles OS=Patagioenas fasciata monilis OX=372326 GN=TNNC1 PE=4 SV=1	PATFA	7
39	33.54	tr|A0A0Q3MQ28|A0A0Q3MQ28_AMAAE	Troponin C, slow skeletal and cardiac muscles isoform X2 OS=Amazona aestiva OX=12930 GN=AAES_48396 PE=4 SV=1	AMAAE	7
39	35.29	tr|A0A093RCR3|A0A093RCR3_PHACA	Troponin C, slow skeletal and cardiac muscles (Fragment) OS=Phalacrocorax carbo OX=9209 GN=N336_09237 PE=4 SV=1	PHACA	7
39	34.18	tr|A0A093EEA7|A0A093EEA7_9AVES	Troponin C, slow skeletal and cardiac muscles (Fragment) OS=Pterocles gutturalis OX=240206 GN=N339_04139 PE=4 SV=1	9AVES	7
39	35.29	tr|A0A091RBT8|A0A091RBT8_MERNU	Troponin C, slow skeletal and cardiac muscles (Fragment) OS=Merops nubicus OX=57421 GN=N331_05147 PE=4 SV=1	MERNU	7
39	34.18	tr|A0A091K780|A0A091K780_COLST	Troponin C, slow skeletal and cardiac muscles (Fragment) OS=Colius striatus OX=57412 GN=N325_00648 PE=4 SV=1	COLST	7
39	34.18	tr|A0A091J973|A0A091J973_EGRGA	Troponin C, slow skeletal and cardiac muscles (Fragment) OS=Egretta garzetta OX=188379 GN=Z169_04584 PE=4 SV=1	EGRGA	7
39	34.18	tr|A0A091GNI9|A0A091GNI9_BUCRH	Troponin C, slow skeletal and cardiac muscles (Fragment) OS=Buceros rhinoceros silvestris OX=175836 GN=N320_08018 PE=4 SV=1	BUCRH	7
39	34.18	tr|A0A091LC88|A0A091LC88_CATAU	Troponin C, slow skeletal and cardiac muscles (Fragment) OS=Cathartes aura OX=43455 GN=N323_03052 PE=4 SV=1	CATAU	7
39	34.16	sp|P05936|TNNC1_COTJA	Troponin C, slow skeletal and cardiac muscles OS=Coturnix japonica OX=93934 GN=TNNC1 PE=2 SV=1	COTJA	7
39	27.61	tr|H9H068|H9H068_MELGA	Troponin C1, slow skeletal and cardiac type OS=Meleagris gallopavo OX=9103 GN=TNNC1 PE=4 SV=1	MELGA	6
39	31.47	tr|R0LAC7|R0LAC7_ANAPL	Troponin C, slow skeletal and cardiac muscles (Fragment) OS=Anas platyrhynchos OX=8839 GN=Anapl_05044 PE=4 SV=1	ANAPL	6
39	25.14	tr|A0A2P4T8I8|A0A2P4T8I8_BAMTH	Uncharacterized protein OS=Bambusicola thoracicus OX=9083 GN=CIB84_003559 PE=4 SV=1	BAMTH	6
39	27.85	tr|A0A099ZS77|A0A099ZS77_TINGU	Troponin C, slow skeletal and cardiac muscles (Fragment) OS=Tinamus guttatus OX=94827 GN=N309_02077 PE=4 SV=1	TINGU	7
39	46.81	tr|A0A093JFB9|A0A093JFB9_STRCA	Troponin C, slow skeletal and cardiac muscles (Fragment) OS=Struthio camelus australis OX=441894 GN=N308_14181 PE=4 SV=1	STRCA	7
40	38.31	tr|F1N8Q1|F1N8Q1_CHICK	Superoxide dismutase [Cu-Zn] OS=Gallus gallus OX=9031 GN=SOD1 PE=3 SV=2	Cu-Zn	7
40	38.31	sp|P80566|SODC_CHICK	Superoxide dismutase [Cu-Zn] OS=Gallus gallus OX=9031 GN=SOD1 PE=1 SV=3	CHICK	7
40	46.09	tr|A0A1L1RRA5|A0A1L1RRA5_CHICK	Superoxide dismutase [Cu-Zn] OS=Gallus gallus OX=9031 GN=SOD1 PE=4 SV=1	Cu-Zn	7
40	45.38	tr|A0A1D5PQP5|A0A1D5PQP5_CHICK	Superoxide dismutase [Cu-Zn] OS=Gallus gallus OX=9031 GN=SOD1 PE=4 SV=1	Cu-Zn	7
40	40.68	tr|W5U2S9|W5U2S9_9AVES	Superoxide dismutase (Fragment) OS=Anser anser OX=8843 PE=2 SV=1	9AVES	6
41	9.353	tr|A0A093RXC0|A0A093RXC0_9PASS	Phosphoglycerate kinase OS=Manacus vitellinus OX=328815 GN=N305_14145 PE=3 SV=1	9PASS	5
41	9.353	tr|F1NU17|F1NU17_CHICK	Phosphoglycerate kinase OS=Gallus gallus OX=9031 GN=PGK1 PE=3 SV=1	CHICK	5
41	9.353	sp|P51903|PGK_CHICK	Phosphoglycerate kinase OS=Gallus gallus OX=9031 GN=PGK PE=2 SV=2	CHICK	5
41	9.75	tr|G1N3D8|G1N3D8_MELGA	Phosphoglycerate kinase OS=Meleagris gallopavo OX=9103 GN=PGK1 PE=3 SV=1	MELGA	5
41	10.03	tr|A0A1D5NZW9|A0A1D5NZW9_CHICK	Phosphoglycerate kinase OS=Gallus gallus OX=9031 GN=PGK1 PE=3 SV=1	CHICK	5
41	9.824	tr|A0A091KL02|A0A091KL02_9GRUI	Phosphoglycerate kinase (Fragment) OS=Chlamydotis macqueenii OX=187382 GN=N324_06051 PE=3 SV=1	9GRUI	5
41	7.194	tr|A0A226NJW3|A0A226NJW3_CALSU	Phosphoglycerate kinase OS=Callipepla squamata OX=9009 GN=ASZ78_016751 PE=3 SV=1	CALSU	4
41	7.874	tr|A0A226P6S8|A0A226P6S8_COLVI	Phosphoglycerate kinase OS=Colinus virginianus OX=9014 GN=H355_010616 PE=3 SV=1	COLVI	4
41	7.235	tr|A0A093KW83|A0A093KW83_EURHL	Phosphoglycerate kinase (Fragment) OS=Eurypyga helias OX=54383 GN=N326_05826 PE=3 SV=1	EURHL	4
41	7.235	tr|A0A093FMC2|A0A093FMC2_TYTAL	Phosphoglycerate kinase (Fragment) OS=Tyto alba OX=56313 GN=N341_12069 PE=3 SV=1	TYTAL	4
41	7.071	tr|A0A093CVX5|A0A093CVX5_TAUER	Phosphoglycerate kinase (Fragment) OS=Tauraco erythrolophus OX=121530 GN=N340_06490 PE=3 SV=1	TAUER	4
41	7.198	tr|A0A091UIS7|A0A091UIS7_NIPNI	Phosphoglycerate kinase (Fragment) OS=Nipponia nippon OX=128390 GN=Y956_12208 PE=3 SV=1	NIPNI	4
41	6.948	tr|A0A091UF54|A0A091UF54_PHALP	Phosphoglycerate kinase (Fragment) OS=Phaethon lepturus OX=97097 GN=N335_11382 PE=3 SV=1	PHALP	4
41	7.143	tr|A0A091TT49|A0A091TT49_PHORB	Phosphoglycerate kinase (Fragment) OS=Phoenicopterus ruber ruber OX=9218 GN=N337_02224 PE=3 SV=1	PHORB	4
41	7.053	tr|A0A091SH00|A0A091SH00_PELCR	Phosphoglycerate kinase (Fragment) OS=Pelecanus crispus OX=36300 GN=N334_07872 PE=3 SV=1	PELCR	4
41	7.035	tr|A0A091QK48|A0A091QK48_9GRUI	Phosphoglycerate kinase (Fragment) OS=Mesitornis unicolor OX=54374 GN=N332_13505 PE=3 SV=1	9GRUI	4
41	7	tr|A0A091PW13|A0A091PW13_HALAL	Phosphoglycerate kinase (Fragment) OS=Haliaeetus albicilla OX=8969 GN=N329_11008 PE=3 SV=1	HALAL	4
41	7.071	tr|A0A091JIS3|A0A091JIS3_EGRGA	Phosphoglycerate kinase (Fragment) OS=Egretta garzetta OX=188379 GN=Z169_10063 PE=3 SV=1	EGRGA	4
41	7.235	tr|A0A091ILZ9|A0A091ILZ9_CALAN	Phosphoglycerate kinase (Fragment) OS=Calypte anna OX=9244 GN=N300_04640 PE=3 SV=1	CALAN	4
41	7.053	tr|A0A087QI25|A0A087QI25_APTFO	Phosphoglycerate kinase (Fragment) OS=Aptenodytes forsteri OX=9233 GN=AS27_00426 PE=3 SV=1	APTFO	4
41	7.198	tr|A0A093QKQ0|A0A093QKQ0_PHACA	Phosphoglycerate kinase (Fragment) OS=Phalacrocorax carbo OX=9209 GN=N336_11006 PE=3 SV=1	PHACA	4
41	7.053	tr|A0A093F3U1|A0A093F3U1_GAVST	Phosphoglycerate kinase (Fragment) OS=Gavia stellata OX=37040 GN=N328_02941 PE=3 SV=1	GAVST	4
41	7.053	tr|A0A093EAK1|A0A093EAK1_9AVES	Phosphoglycerate kinase (Fragment) OS=Pterocles gutturalis OX=240206 GN=N339_04514 PE=3 SV=1	9AVES	4
41	7.018	tr|A0A091VNJ5|A0A091VNJ5_OPIHO	Phosphoglycerate kinase (Fragment) OS=Opisthocomus hoazin OX=30419 GN=N306_07098 PE=3 SV=1	OPIHO	4
41	7.198	tr|A0A091QWC7|A0A091QWC7_MERNU	Phosphoglycerate kinase (Fragment) OS=Merops nubicus OX=57421 GN=N331_06755 PE=3 SV=1	MERNU	4
41	7.053	tr|A0A091Q1P7|A0A091Q1P7_LEPDC	Phosphoglycerate kinase (Fragment) OS=Leptosomus discolor OX=188344 GN=N330_06447 PE=3 SV=1	LEPDC	4
41	8.092	tr|A0A2P4TI35|A0A2P4TI35_BAMTH	Phosphoglycerate kinase (Fragment) OS=Bambusicola thoracicus OX=9083 GN=CIB84_000223 PE=3 SV=1	BAMTH	4
41	7.629	tr|A0A2I0UGK5|A0A2I0UGK5_LIMLA	Phosphoglycerate kinase OS=Limosa lapponica baueri OX=1758121 GN=llap_4514 PE=3 SV=1	LIMLA	4
41	7.053	tr|A0A093HVA1|A0A093HVA1_STRCA	Phosphoglycerate kinase (Fragment) OS=Struthio camelus australis OX=441894 GN=N308_04735 PE=3 SV=1	STRCA	4
41	7.235	tr|A0A091NCE0|A0A091NCE0_9PASS	Phosphoglycerate kinase (Fragment) OS=Acanthisitta chloris OX=57068 GN=N310_09985 PE=3 SV=1	9PASS	4
42	26.87	tr|F1NVA4|F1NVA4_CHICK	Nucleophosmin OS=Gallus gallus OX=9031 GN=NPM1 PE=4 SV=3	CHICK	7
42	27.92	tr|A0A1L1RJ18|A0A1L1RJ18_CHICK	Nucleophosmin OS=Gallus gallus OX=9031 GN=NPM1 PE=4 SV=1	CHICK	7
42	33.62	tr|A0A1D5P1F0|A0A1D5P1F0_CHICK	Nucleophosmin OS=Gallus gallus OX=9031 GN=NPM1 PE=4 SV=1	CHICK	7
42	59.79	tr|Q6LEK3|Q6LEK3_CHICK	Uncharacterized protein (Fragment) OS=Gallus gallus OX=9031 PE=2 SV=1	CHICK	4
42	19.73	sp|P16039|NPM_CHICK	Nucleophosmin OS=Gallus gallus OX=9031 GN=NPM1 PE=2 SV=1	CHICK	4
43	16.44	tr|F1NSZ4|F1NSZ4_CHICK	Uncharacterized protein OS=Gallus gallus OX=9031 GN=NPEPL1 PE=4 SV=2	CHICK	5
43	18.07	tr|A0A091TUS5|A0A091TUS5_PHALP	Putative aminopeptidase NPEPL1 (Fragment) OS=Phaethon lepturus OX=97097 GN=N335_10706 PE=4 SV=1	PHALP	5
44	9.867	tr|A0A093ND96|A0A093ND96_PYGAD	Alpha-amylase OS=Pygoscelis adeliae OX=9238 GN=AS28_00171 PE=3 SV=1	PYGAD	10
44	11.16	tr|H0Z2Y3|H0Z2Y3_TAEGU	Alpha-amylase OS=Taeniopygia guttata OX=59729 PE=3 SV=1	TAEGU	10
44	9.72	tr|A0A2I0ME19|A0A2I0ME19_COLLI	Alpha-amylase OS=Columba livia OX=8932 GN=A306_00005743 PE=3 SV=1	COLLI	10
44	10.16	tr|A0A091W653|A0A091W653_OPIHO	Alpha-amylase OS=Opisthocomus hoazin OX=30419 GN=N306_09557 PE=3 SV=1	OPIHO	10
44	8.037	tr|A0A1V4JYF0|A0A1V4JYF0_PATFA	Alpha-amylase OS=Patagioenas fasciata monilis OX=372326 GN=AV530_007612 PE=3 SV=1	PATFA	8
44	8.566	tr|H0Z348|H0Z348_TAEGU	Alpha-amylase OS=Taeniopygia guttata OX=59729 GN=LOC100218765 PE=3 SV=1	TAEGU	8
45	21.7	tr|A0A2I0MII3|A0A2I0MII3_COLLI	Titin OS=Columba livia OX=8932 GN=TTN PE=4 SV=1	COLLI	921
45	13.99	tr|A0A1V4K6Q0|A0A1V4K6Q0_PATFA	Titin isoform D OS=Patagioenas fasciata monilis OX=372326 GN=TTN PE=4 SV=1	PATFA	1047
45	13.95	tr|A0A1V4K897|A0A1V4K897_PATFA	Titin isoform B OS=Patagioenas fasciata monilis OX=372326 GN=TTN PE=4 SV=1	PATFA	1047
45	13.95	tr|A0A1V4K6N2|A0A1V4K6N2_PATFA	Titin isoform A OS=Patagioenas fasciata monilis OX=372326 GN=TTN PE=4 SV=1	PATFA	1047
45	13.94	tr|A0A1V4K6Q4|A0A1V4K6Q4_PATFA	Titin isoform C OS=Patagioenas fasciata monilis OX=372326 GN=TTN PE=4 SV=1	PATFA	1047
45	13.8	tr|A0A1V4K6M4|A0A1V4K6M4_PATFA	Titin isoform E OS=Patagioenas fasciata monilis OX=372326 GN=TTN PE=4 SV=1	PATFA	1046
46	9.738	tr|H9H166|H9H166_MELGA	Phosphofructokinase, muscle OS=Meleagris gallopavo OX=9103 GN=PFKM PE=4 SV=1	MELGA	8
46	9.753	tr|H9H2G6|H9H2G6_MELGA	Phosphofructokinase, muscle OS=Meleagris gallopavo OX=9103 GN=PFKM PE=4 SV=1	MELGA	8
46	8.171	tr|A0A226MK00|A0A226MK00_CALSU	ATP-dependent 6-phosphofructokinase OS=Callipepla squamata OX=9009 GN=ASZ78_002845 PE=3 SV=1	CALSU	8
46	8.713	tr|Q90YA3|Q90YA3_CHICK	ATP-dependent 6-phosphofructokinase OS=Gallus gallus OX=9031 GN=pfk PE=2 SV=1	CHICK	8
46	8.862	tr|A0A1D5PUQ7|A0A1D5PUQ7_CHICK	ATP-dependent 6-phosphofructokinase OS=Gallus gallus OX=9031 GN=PFKM PE=3 SV=1	CHICK	8
46	8.568	tr|A0A1D5PG85|A0A1D5PG85_CHICK	ATP-dependent 6-phosphofructokinase OS=Gallus gallus OX=9031 GN=PFKM PE=3 SV=1	CHICK	8
46	7.289	tr|A0A226PG07|A0A226PG07_COLVI	Uncharacterized protein (Fragment) OS=Colinus virginianus OX=9014 GN=H355_004558 PE=4 SV=1	COLVI	7
47	47.35	tr|A0A1V4JQX1|A0A1V4JQX1_PATFA	Uncharacterized protein OS=Patagioenas fasciata monilis OX=372326 GN=AV530_001435 PE=4 SV=1	PATFA	86
48	90.32	tr|F1P0F7|F1P0F7_CHICK	Uncharacterized protein OS=Gallus gallus OX=9031 GN=SLN PE=4 SV=2	CHICK	4
48	90.32	tr|A0A2I0MCY2|A0A2I0MCY2_COLLI	Sarcolipin OS=Columba livia OX=8932 GN=SLN PE=4 SV=1	COLLI	4
49	5.382	tr|G1MSI1|G1MSI1_MELGA	Uncharacterized protein OS=Meleagris gallopavo OX=9103 GN=COL6A2 PE=4 SV=1	MELGA	5
49	5.382	sp|P15988|CO6A2_CHICK	Collagen alpha-2(VI) chain OS=Gallus gallus OX=9031 GN=COL6A2 PE=2 SV=1	CHICK	5
49	5.495	tr|A0A1D5PLK4|A0A1D5PLK4_CHICK	Collagen alpha-2(VI) chain OS=Gallus gallus OX=9031 GN=COL6A2 PE=4 SV=1	CHICK	5
49	5.991	tr|G3USK7|G3USK7_MELGA	Uncharacterized protein OS=Meleagris gallopavo OX=9103 GN=COL6A2 PE=4 SV=1	MELGA	5
49	4.017	tr|A0A226N1R6|A0A226N1R6_CALSU	Uncharacterized protein OS=Callipepla squamata OX=9009 GN=ASZ78_010227 PE=4 SV=1	CALSU	4
49	4	tr|A0A226P763|A0A226P763_COLVI	Uncharacterized protein OS=Colinus virginianus OX=9014 GN=H355_008540 PE=4 SV=1	COLVI	4
49	5.7	tr|A0A2P4T2F6|A0A2P4T2F6_BAMTH	Uncharacterized protein (Fragment) OS=Bambusicola thoracicus OX=9083 GN=CIB84_005706 PE=4 SV=1	BAMTH	4
50	8.658	tr|A0A093H5D9|A0A093H5D9_STRCA	Keratin, type II cytoskeletal cochleal (Fragment) OS=Struthio camelus australis OX=441894 GN=N308_10440 PE=3 SV=1	STRCA	6
50	8.423	tr|A0A091UIK6|A0A091UIK6_PHORB	Keratin, type II cytoskeletal cochleal (Fragment) OS=Phoenicopterus ruber ruber OX=9218 GN=N337_11780 PE=3 SV=1	PHORB	5
50	9.512	tr|A0A091S3Z0|A0A091S3Z0_NESNO	Keratin, type II cytoskeletal cochleal (Fragment) OS=Nestor notabilis OX=176057 GN=N333_10558 PE=3 SV=1	NESNO	5
50	8.333	tr|A0A091LRZ7|A0A091LRZ7_CARIC	Keratin, type II cytoskeletal cochleal (Fragment) OS=Cariama cristata OX=54380 GN=N322_12841 PE=3 SV=1	CARIC	5
50	8.405	tr|A0A093IXQ0|A0A093IXQ0_FULGA	Keratin, type II cytoskeletal cochleal (Fragment) OS=Fulmarus glacialis OX=30455 GN=N327_00678 PE=3 SV=1	FULGA	5
50	8.924	tr|A0A093CGY3|A0A093CGY3_TAUER	Keratin, type II cytoskeletal cochleal (Fragment) OS=Tauraco erythrolophus OX=121530 GN=N340_10126 PE=3 SV=1	TAUER	5
50	8.423	tr|A0A091U085|A0A091U085_PHALP	Keratin, type II cytoskeletal cochleal (Fragment) OS=Phaethon lepturus OX=97097 GN=N335_06084 PE=3 SV=1	PHALP	5
50	7.959	tr|A0A091KCN2|A0A091KCN2_9GRUI	Keratin, type II cytoskeletal cochleal (Fragment) OS=Chlamydotis macqueenii OX=187382 GN=N324_02451 PE=3 SV=1	9GRUI	5
50	8.609	tr|A0A091JFU5|A0A091JFU5_EGRGA	Keratin, type II cytoskeletal cochleal (Fragment) OS=Egretta garzetta OX=188379 GN=Z169_13104 PE=3 SV=1	EGRGA	5
50	8.333	tr|A0A087VDD4|A0A087VDD4_BALRE	Keratin, type II cytoskeletal cochleal (Fragment) OS=Balearica regulorum gibbericeps OX=100784 GN=N312_11681 PE=3 SV=1	BALRE	5
50	9.176	tr|A0A218UCU9|A0A218UCU9_9PASE	Keratin, type II cytoskeletal cochleal (Fragment) OS=Lonchura striata domestica OX=299123 GN=K2CO PE=3 SV=1	9PASE	5
50	8.351	tr|A0A099ZQ95|A0A099ZQ95_TINGU	Keratin, type II cytoskeletal cochleal (Fragment) OS=Tinamus guttatus OX=94827 GN=N309_04729 PE=3 SV=1	TINGU	5
50	7.975	tr|A0A094N5M3|A0A094N5M3_ANTCR	Keratin, type II cytoskeletal cochleal (Fragment) OS=Antrostomus carolinensis OX=279965 GN=N321_02023 PE=3 SV=1	ANTCR	5
50	8.211	tr|A0A093J8X6|A0A093J8X6_EURHL	Keratin, type II cytoskeletal cochleal (Fragment) OS=Eurypyga helias OX=54383 GN=N326_04980 PE=3 SV=1	EURHL	5
50	8.423	tr|A0A093FPY9|A0A093FPY9_GAVST	Keratin, type II cytoskeletal cochleal (Fragment) OS=Gavia stellata OX=37040 GN=N328_02857 PE=3 SV=1	GAVST	5
50	9.398	tr|A0A093CSD7|A0A093CSD7_9AVES	Keratin, type II cytoskeletal cochleal (Fragment) OS=Pterocles gutturalis OX=240206 GN=N339_05126 PE=3 SV=1	9AVES	5
50	8.478	tr|A0A093BL66|A0A093BL66_CHAPE	Keratin, type II cytoskeletal cochleal (Fragment) OS=Chaetura pelagica OX=8897 GN=M959_14555 PE=3 SV=1	CHAPE	5
50	8.298	tr|A0A091VRQ3|A0A091VRQ3_NIPNI	Keratin, type II cytoskeletal cochleal (Fragment) OS=Nipponia nippon OX=128390 GN=Y956_15669 PE=3 SV=1	NIPNI	5
50	7.911	tr|A0A091VIY3|A0A091VIY3_OPIHO	Keratin, type II cytoskeletal cochleal (Fragment) OS=Opisthocomus hoazin OX=30419 GN=N306_02245 PE=3 SV=1	OPIHO	5
50	8.245	tr|A0A091FQ71|A0A091FQ71_9AVES	Keratin, type II cytoskeletal cochleal (Fragment) OS=Cuculus canorus OX=55661 GN=N303_01304 PE=3 SV=1	9AVES	5
50	8.515	tr|A0A091F9Q9|A0A091F9Q9_CORBR	Keratin, type II cytoskeletal cochleal (Fragment) OS=Corvus brachyrhynchos OX=85066 GN=N302_15611 PE=3 SV=1	CORBR	5
50	8.46	tr|A0A091INQ6|A0A091INQ6_CALAN	Keratin, type II cytoskeletal cochleal (Fragment) OS=Calypte anna OX=9244 GN=N300_01355 PE=3 SV=1	CALAN	5
51	6.937	tr|A0A226MB65|A0A226MB65_CALSU	Uncharacterized protein (Fragment) OS=Callipepla squamata OX=9009 GN=ASZ78_015425 PE=4 SV=1	CALSU	7
51	10.7	tr|A0A1D5PQR2|A0A1D5PQR2_CHICK	Uncharacterized protein OS=Gallus gallus OX=9031 PE=4 SV=1	CHICK	7
51	11.95	tr|A0A226MHH0|A0A226MHH0_COLVI	Uncharacterized protein (Fragment) OS=Colinus virginianus OX=9014 GN=H355_000506 PE=4 SV=1	COLVI	8
51	10.71	tr|A0A226M7X4|A0A226M7X4_CALSU	Uncharacterized protein (Fragment) OS=Callipepla squamata OX=9009 GN=ASZ78_014197 PE=4 SV=1	CALSU	6
52	8.933	tr|U3K5R6|U3K5R6_FICAL	Uncharacterized protein OS=Ficedula albicollis OX=59894 PE=4 SV=1	FICAL	7
52	9.16	tr|H0Z020|H0Z020_TAEGU	Uncharacterized protein OS=Taeniopygia guttata OX=59729 PE=4 SV=1	TAEGU	7
52	8.889	tr|E1BSH9|E1BSH9_CHICK	Uncharacterized protein OS=Gallus gallus OX=9031 GN=BHMT PE=4 SV=1	CHICK	7
52	8.889	tr|A0A2P4TCA8|A0A2P4TCA8_BAMTH	Uncharacterized protein OS=Bambusicola thoracicus OX=9083 GN=CIB84_002256 PE=4 SV=1	BAMTH	7
52	9.091	tr|A0A2I0UAA9|A0A2I0UAA9_LIMLA	Uncharacterized protein OS=Limosa lapponica baueri OX=1758121 GN=llap_6700 PE=4 SV=1	LIMLA	7
52	8.889	tr|A0A218UNS7|A0A218UNS7_9PASE	Betaine--homocysteine S-methyltransferase 1 OS=Lonchura striata domestica OX=299123 GN=BHMT PE=4 SV=1	9PASE	7
52	9.184	tr|A0A099Z0K7|A0A099Z0K7_TINGU	Betaine--homocysteine S-methyltransferase 1 (Fragment) OS=Tinamus guttatus OX=94827 GN=N309_00915 PE=4 SV=1	TINGU	7
52	9.184	tr|A0A093IUH4|A0A093IUH4_EURHL	Betaine--homocysteine S-methyltransferase 1 (Fragment) OS=Eurypyga helias OX=54383 GN=N326_09576 PE=4 SV=1	EURHL	7
52	9.184	tr|A0A093I8V9|A0A093I8V9_STRCA	Betaine--homocysteine S-methyltransferase 1 (Fragment) OS=Struthio camelus australis OX=441894 GN=N308_15598 PE=4 SV=1	STRCA	7
52	9.184	tr|A0A091F5Y0|A0A091F5Y0_CORBR	Betaine--homocysteine S-methyltransferase 1 (Fragment) OS=Corvus brachyrhynchos OX=85066 GN=N302_14989 PE=4 SV=1	CORBR	7
52	8.889	tr|A0A226PL90|A0A226PL90_COLVI	Uncharacterized protein OS=Colinus virginianus OX=9014 GN=H355_016903 PE=4 SV=1	COLVI	7
52	8.889	tr|A0A226NFE7|A0A226NFE7_CALSU	Uncharacterized protein OS=Callipepla squamata OX=9009 GN=ASZ78_004264 PE=4 SV=1	CALSU	7
52	9.184	tr|A0A093PZI7|A0A093PZI7_PHACA	Betaine--homocysteine S-methyltransferase 1 (Fragment) OS=Phalacrocorax carbo OX=9209 GN=N336_12152 PE=4 SV=1	PHACA	7
52	9.184	tr|A0A091UNU9|A0A091UNU9_NIPNI	Betaine--homocysteine S-methyltransferase 1 (Fragment) OS=Nipponia nippon OX=128390 GN=Y956_12854 PE=4 SV=1	NIPNI	7
52	9.184	tr|A0A091T3K9|A0A091T3K9_PELCR	Betaine--homocysteine S-methyltransferase 1 (Fragment) OS=Pelecanus crispus OX=36300 GN=N334_04408 PE=4 SV=1	PELCR	7
52	9.184	tr|A0A091QUV6|A0A091QUV6_LEPDC	Betaine--homocysteine S-methyltransferase 1 (Fragment) OS=Leptosomus discolor OX=188344 GN=N330_02980 PE=4 SV=1	LEPDC	7
52	9.207	tr|A0A091LS69|A0A091LS69_CARIC	Betaine--homocysteine S-methyltransferase 1 (Fragment) OS=Cariama cristata OX=54380 GN=N322_11628 PE=4 SV=1	CARIC	7
52	9.184	tr|A0A091HAJ2|A0A091HAJ2_BUCRH	Betaine--homocysteine S-methyltransferase 1 (Fragment) OS=Buceros rhinoceros silvestris OX=175836 GN=N320_10356 PE=4 SV=1	BUCRH	7
52	9.184	tr|A0A093J596|A0A093J596_FULGA	Betaine--homocysteine S-methyltransferase 1 (Fragment) OS=Fulmarus glacialis OX=30455 GN=N327_01804 PE=4 SV=1	FULGA	7
52	10.34	tr|A0A093HZH1|A0A093HZH1_GAVST	Betaine--homocysteine S-methyltransferase 1 (Fragment) OS=Gavia stellata OX=37040 GN=N328_07934 PE=4 SV=1	GAVST	7
52	9.184	tr|A0A0A0AFF7|A0A0A0AFF7_CHAVO	Betaine--homocysteine S-methyltransferase 1 (Fragment) OS=Charadrius vociferus OX=50402 GN=N301_04101 PE=4 SV=1	CHAVO	7
52	9.184	tr|A0A093G8S4|A0A093G8S4_DRYPU	Betaine--homocysteine S-methyltransferase 1 (Fragment) OS=Dryobates pubescens OX=118200 GN=N307_11861 PE=4 SV=1	DRYPU	7
52	9.184	tr|A0A091VAY3|A0A091VAY3_OPIHO	Betaine--homocysteine S-methyltransferase 1 (Fragment) OS=Opisthocomus hoazin OX=30419 GN=N306_11189 PE=4 SV=1	OPIHO	7
52	10.34	tr|A0A087VC26|A0A087VC26_BALRE	Betaine--homocysteine S-methyltransferase 1 (Fragment) OS=Balearica regulorum gibbericeps OX=100784 GN=N312_08552 PE=4 SV=1	BALRE	7
52	8.929	tr|A0A091J968|A0A091J968_CALAN	Betaine--homocysteine S-methyltransferase 1 (Fragment) OS=Calypte anna OX=9244 GN=N300_04324 PE=4 SV=1	CALAN	6
52	6.616	tr|A0A093SG20|A0A093SG20_9PASS	Betaine--homocysteine S-methyltransferase 1 (Fragment) OS=Manacus vitellinus OX=328815 GN=N305_14715 PE=4 SV=1	9PASS	5
52	6.633	tr|A0A091J116|A0A091J116_EGRGA	Betaine--homocysteine S-methyltransferase 1 (Fragment) OS=Egretta garzetta OX=188379 GN=Z169_10283 PE=4 SV=1	EGRGA	5
52	6.388	tr|A0A1V4L2T8|A0A1V4L2T8_PATFA	Betaine--homocysteine S-methyltransferase 1 OS=Patagioenas fasciata monilis OX=372326 GN=AV530_008687 PE=4 SV=1	PATFA	5
52	6.633	tr|A0A093NYZ1|A0A093NYZ1_PYGAD	Betaine--homocysteine S-methyltransferase 1 (Fragment) OS=Pygoscelis adeliae OX=9238 GN=AS28_06241 PE=4 SV=1	PYGAD	5
52	6.633	tr|A0A091UVN4|A0A091UVN4_PHORB	Betaine--homocysteine S-methyltransferase 1 (Fragment) OS=Phoenicopterus ruber ruber OX=9218 GN=N337_11606 PE=4 SV=1	PHORB	5
52	6.633	tr|A0A091R938|A0A091R938_9GRUI	Betaine--homocysteine S-methyltransferase 1 (Fragment) OS=Mesitornis unicolor OX=54374 GN=N332_14114 PE=4 SV=1	9GRUI	5
52	6.633	tr|A0A091KT77|A0A091KT77_9GRUI	Betaine--homocysteine S-methyltransferase 1 (Fragment) OS=Chlamydotis macqueenii OX=187382 GN=N324_00830 PE=4 SV=1	9GRUI	5
52	5.95	tr|A0A2I0M162|A0A2I0M162_COLLI	Betaine--homocysteine S-methyltransferase 1 OS=Columba livia OX=8932 GN=A306_00009853 PE=4 SV=1	COLLI	5
53	25.78	tr|A0A094L109|A0A094L109_ANTCR	Uncharacterized protein OS=Antrostomus carolinensis OX=279965 GN=N321_01946 PE=3 SV=1	ANTCR	33
53	29.12	tr|A0A091V7C9|A0A091V7C9_NIPNI	Uncharacterized protein OS=Nipponia nippon OX=128390 GN=Y956_05034 PE=3 SV=1	NIPNI	37
53	21.82	tr|A0A226PSI7|A0A226PSI7_COLVI	Uncharacterized protein OS=Colinus virginianus OX=9014 GN=H355_003929 PE=3 SV=1	COLVI	35
53	23.75	tr|A0A2I0TJW3|A0A2I0TJW3_LIMLA	Creatine kinase s-mitochondrial OS=Limosa lapponica baueri OX=1758121 GN=llap_15595 PE=3 SV=1	LIMLA	31
53	27.62	tr|U3IGH1|U3IGH1_ANAPL	Uncharacterized protein OS=Anas platyrhynchos OX=8839 GN=CKMT2 PE=3 SV=1	ANAPL	32
53	27.68	tr|R0LMT7|R0LMT7_ANAPL	Creatine kinase, sarcomeric mitochondrial (Fragment) OS=Anas platyrhynchos OX=8839 GN=Anapl_15730 PE=3 SV=1	ANAPL	32
53	27.68	tr|A0A091TZ60|A0A091TZ60_PHORB	Uncharacterized protein OS=Phoenicopterus ruber ruber OX=9218 GN=N337_09184 PE=3 SV=1	PHORB	32
53	25.55	tr|A0A1V4KCL6|A0A1V4KCL6_PATFA	Creatine kinase S-type, mitochondrial OS=Patagioenas fasciata monilis OX=372326 GN=CKMT2 PE=3 SV=1	PATFA	32
53	25.78	tr|A0A0Q3PWY0|A0A0Q3PWY0_AMAAE	Creatine kinase S-type OS=Amazona aestiva OX=12930 GN=AAES_91622 PE=3 SV=1	AMAAE	31
53	25.84	tr|A0A093E0R2|A0A093E0R2_TAUER	Uncharacterized protein OS=Tauraco erythrolophus OX=121530 GN=N340_00852 PE=3 SV=1	TAUER	31
53	25.78	tr|A0A091VT09|A0A091VT09_NIPNI	Uncharacterized protein OS=Nipponia nippon OX=128390 GN=Y956_13592 PE=3 SV=1	NIPNI	31
53	27.68	tr|A0A087VL39|A0A087VL39_BALRE	Uncharacterized protein OS=Balearica regulorum gibbericeps OX=100784 GN=N312_02492 PE=3 SV=1	BALRE	32
53	25.78	tr|F1NAD3|F1NAD3_CHICK	Creatine kinase S-type, mitochondrial OS=Gallus gallus OX=9031 GN=CKMT2 PE=3 SV=1	CHICK	31
53	25.78	tr|A0A0A0ALB6|A0A0A0ALB6_CHAVO	Uncharacterized protein OS=Charadrius vociferus OX=50402 GN=N301_05769 PE=3 SV=1	CHAVO	31
53	25.78	tr|A0A093IQ10|A0A093IQ10_FULGA	Uncharacterized protein OS=Fulmarus glacialis OX=30455 GN=N327_12969 PE=3 SV=1	FULGA	31
53	25.78	tr|A0A091JBF4|A0A091JBF4_EGRGA	Uncharacterized protein OS=Egretta garzetta OX=188379 GN=Z169_01789 PE=3 SV=1	EGRGA	31
53	25.78	tr|A0A091G3K1|A0A091G3K1_9AVES	Uncharacterized protein OS=Cuculus canorus OX=55661 GN=N303_14001 PE=3 SV=1	9AVES	31
53	25.78	sp|P11009|KCRS_CHICK	Creatine kinase S-type, mitochondrial OS=Gallus gallus OX=9031 GN=CKMT2 PE=1 SV=2	CHICK	31
53	27.68	tr|A0A093I2V8|A0A093I2V8_STRCA	Uncharacterized protein OS=Struthio camelus australis OX=441894 GN=N308_15531 PE=3 SV=1	STRCA	32
53	27.68	tr|A0A093BTF2|A0A093BTF2_9AVES	Uncharacterized protein OS=Pterocles gutturalis OX=240206 GN=N339_07217 PE=3 SV=1	9AVES	32
53	27.68	tr|A0A2I0LUW4|A0A2I0LUW4_COLLI	Creatine kinase, mitochondrial 2 (Sarcomeric) OS=Columba livia OX=8932 GN=CKMT2 PE=3 SV=1	COLLI	32
53	27.68	tr|A0A093R281|A0A093R281_PHACA	Uncharacterized protein OS=Phalacrocorax carbo OX=9209 GN=N336_00619 PE=3 SV=1	PHACA	32
53	27.45	tr|A0A091NTZ8|A0A091NTZ8_APAVI	Uncharacterized protein OS=Apaloderma vittatum OX=57397 GN=N311_12246 PE=3 SV=1	APAVI	32
53	25.78	tr|A0A091SJ47|A0A091SJ47_PELCR	Uncharacterized protein OS=Pelecanus crispus OX=36300 GN=N334_11702 PE=3 SV=1	PELCR	31
53	25.06	tr|A0A091HCP4|A0A091HCP4_BUCRH	Uncharacterized protein OS=Buceros rhinoceros silvestris OX=175836 GN=N320_01956 PE=3 SV=1	BUCRH	31
53	25.06	tr|U3KE71|U3KE71_FICAL	Uncharacterized protein OS=Ficedula albicollis OX=59894 GN=CKMT2 PE=3 SV=1	FICAL	31
53	25.06	tr|A0A093SBS7|A0A093SBS7_9PASS	Uncharacterized protein OS=Manacus vitellinus OX=328815 GN=N305_07157 PE=3 SV=1	9PASS	31
53	26.73	tr|A0A093I8L4|A0A093I8L4_DRYPU	Uncharacterized protein OS=Dryobates pubescens OX=118200 GN=N307_08912 PE=3 SV=1	DRYPU	32
53	25.67	tr|A0A091QYU8|A0A091QYU8_MERNU	Uncharacterized protein (Fragment) OS=Merops nubicus OX=57421 GN=N331_05582 PE=3 SV=1	MERNU	31
53	24.11	tr|A0A099YSF9|A0A099YSF9_TINGU	Uncharacterized protein OS=Tinamus guttatus OX=94827 GN=N309_00230 PE=3 SV=1	TINGU	30
53	26.01	tr|A0A093HJC6|A0A093HJC6_GAVST	Uncharacterized protein OS=Gavia stellata OX=37040 GN=N328_10861 PE=3 SV=1	GAVST	31
53	28.72	tr|A0A2P4TED3|A0A2P4TED3_BAMTH	Uncharacterized protein OS=Bambusicola thoracicus OX=9083 GN=CIB84_001564 PE=3 SV=1	BAMTH	27
53	29.25	tr|A0A091T2M3|A0A091T2M3_NESNO	Uncharacterized protein (Fragment) OS=Nestor notabilis OX=176057 GN=N333_01299 PE=3 SV=1	NESNO	26
53	22.89	tr|U3KE73|U3KE73_FICAL	Uncharacterized protein OS=Ficedula albicollis OX=59894 GN=CKMT2 PE=3 SV=1	FICAL	24
53	26.49	tr|A0A093PED8|A0A093PED8_PYGAD	Uncharacterized protein OS=Pygoscelis adeliae OX=9238 GN=AS28_04432 PE=3 SV=1	PYGAD	25
53	26.49	tr|A0A087R5E2|A0A087R5E2_APTFO	Uncharacterized protein OS=Aptenodytes forsteri OX=9233 GN=AS27_09961 PE=3 SV=1	APTFO	25
54	15.56	tr|A0A2P4SUE7|A0A2P4SUE7_BAMTH	Ferritin OS=Bambusicola thoracicus OX=9083 GN=CIB84_008559 PE=3 SV=1	BAMTH	3
54	15.56	sp|P08267|FRIH_CHICK	Ferritin heavy chain OS=Gallus gallus OX=9031 GN=FTH PE=2 SV=2	CHICK	3
55	91.26	tr|A0A093PGJ7|A0A093PGJ7_PYGAD	Actin, alpha cardiac muscle 1 (Fragment) OS=Pygoscelis adeliae OX=9238 GN=AS28_08009 PE=3 SV=1	PYGAD	204
56	21.15	tr|A0A226N2E6|A0A226N2E6_CALSU	Uncharacterized protein OS=Callipepla squamata OX=9009 GN=ASZ78_002722 PE=4 SV=1	CALSU	737
57	52.44	tr|A0A093GYW8|A0A093GYW8_DRYPU	Alpha-enolase (Fragment) OS=Dryobates pubescens OX=118200 GN=N307_01470 PE=3 SV=1	DRYPU	113
57	52.53	tr|A0A094KEI3|A0A094KEI3_ANTCR	Alpha-enolase OS=Antrostomus carolinensis OX=279965 GN=N321_09932 PE=3 SV=1	ANTCR	119
57	47.7	tr|A0A091QJL5|A0A091QJL5_9GRUI	Alpha-enolase OS=Mesitornis unicolor OX=54374 GN=N332_07329 PE=3 SV=1	9GRUI	104
58	7.63	tr|A0A1D5P5W4|A0A1D5P5W4_CHICK	Uncharacterized protein OS=Gallus gallus OX=9031 PE=4 SV=1	CHICK	43
59	48.23	tr|Q07784|Q07784_CHICK	Titin (Fragment) OS=Gallus gallus OX=9031 PE=2 SV=1	CHICK	107
59	47.98	tr|G1NAZ1|G1NAZ1_MELGA	Uncharacterized protein OS=Meleagris gallopavo OX=9103 PE=4 SV=1	MELGA	103
60	5.172	tr|H0Z0C5|H0Z0C5_TAEGU	Keratin 4 OS=Taeniopygia guttata OX=59729 GN=KRT4 PE=3 SV=1	TAEGU	5
60	6.26	tr|U3JPW5|U3JPW5_FICAL	Keratin 7 OS=Ficedula albicollis OX=59894 GN=KRT7 PE=3 SV=1	FICAL	6
60	7.632	tr|A0A2I0LMJ5|A0A2I0LMJ5_COLLI	Keratin, type II cytoskeletal cochleal (Fragment) OS=Columba livia OX=8932 GN=A306_00012911 PE=3 SV=1	COLLI	6
60	6.787	tr|A0A091MSU7|A0A091MSU7_9PASS	Keratin, type II cytoskeletal cochleal (Fragment) OS=Acanthisitta chloris OX=57068 GN=N310_11758 PE=3 SV=1	9PASS	5
60	4.839	tr|U3IFQ5|U3IFQ5_ANAPL	Keratin 4 OS=Anas platyrhynchos OX=8839 GN=KRT4 PE=3 SV=1	ANAPL	5
60	6.303	tr|A0A226PU49|A0A226PU49_COLVI	Uncharacterized protein OS=Colinus virginianus OX=9014 GN=H355_009839 PE=3 SV=1	COLVI	5
60	6.772	tr|A0A226MNG6|A0A226MNG6_CALSU	Uncharacterized protein OS=Callipepla squamata OX=9009 GN=ASZ78_006884 PE=3 SV=1	CALSU	5
60	6.787	tr|U3IA51|U3IA51_ANAPL	Uncharacterized protein OS=Anas platyrhynchos OX=8839 PE=3 SV=1	ANAPL	5
60	6.803	tr|R0J8L6|R0J8L6_ANAPL	Keratin, type II cytoskeletal 75 (Fragment) OS=Anas platyrhynchos OX=8839 GN=Anapl_07530 PE=3 SV=1	ANAPL	5
60	10.55	tr|H9H0B7|H9H0B7_MELGA	Uncharacterized protein OS=Meleagris gallopavo OX=9103 PE=3 SV=1	MELGA	4
60	7.372	tr|H9H0B6|H9H0B6_MELGA	Uncharacterized protein OS=Meleagris gallopavo OX=9103 PE=3 SV=1	MELGA	4
60	4.972	tr|U3JP95|U3JP95_FICAL	Keratin 4 OS=Ficedula albicollis OX=59894 GN=KRT4 PE=3 SV=1	FICAL	5
60	5.153	tr|U3JP96|U3JP96_FICAL	Keratin 4 OS=Ficedula albicollis OX=59894 GN=KRT4 PE=3 SV=1	FICAL	5
60	4.987	tr|A0A093GRA7|A0A093GRA7_DRYPU	Keratin, type II cytoskeletal 75 (Fragment) OS=Dryobates pubescens OX=118200 GN=N307_02006 PE=3 SV=1	DRYPU	4
60	8.759	tr|A0A2P4S6M6|A0A2P4S6M6_BAMTH	Uncharacterized protein (Fragment) OS=Bambusicola thoracicus OX=9083 GN=CIB84_016499 PE=3 SV=1	BAMTH	3
61	3.71	tr|A0A2I0TKM1|A0A2I0TKM1_LIMLA	Type ii cytoskeletal 5-like OS=Limosa lapponica baueri OX=1758121 GN=llap_15361 PE=3 SV=1	LIMLA	4
62	0.5493	tr|G1MUC1|G1MUC1_MELGA	Obscurin, cytoskeletal calmodulin and titin-interacting RhoGEF OS=Meleagris gallopavo OX=9103 GN=OBSCN PE=4 SV=2	MELGA	4
62	0.416	tr|U3I5M2|U3I5M2_ANAPL	Obscurin, cytoskeletal calmodulin and titin-interacting RhoGEF OS=Anas platyrhynchos OX=8839 GN=OBSCN PE=4 SV=1	ANAPL	4
62	0.3568	tr|A0A1D5P9K1|A0A1D5P9K1_CHICK	Uncharacterized protein OS=Gallus gallus OX=9031 GN=OBSCN PE=4 SV=2	CHICK	3
63	5.755	tr|A0A091MUQ0|A0A091MUQ0_9PASS	Carboxypeptidase B OS=Acanthisitta chloris OX=57068 GN=N310_01636 PE=4 SV=1	9PASS	2
63	5.755	tr|A0A091VJ78|A0A091VJ78_OPIHO	Carboxypeptidase B OS=Opisthocomus hoazin OX=30419 GN=N306_13578 PE=4 SV=1	OPIHO	2
63	5.755	tr|U3J5E6|U3J5E6_ANAPL	Uncharacterized protein OS=Anas platyrhynchos OX=8839 GN=LOC101797837 PE=4 SV=1	ANAPL	2
63	5.755	tr|H0ZEV9|H0ZEV9_TAEGU	Uncharacterized protein OS=Taeniopygia guttata OX=59729 GN=CPB1 PE=4 SV=1	TAEGU	2
63	6.486	tr|A0A218V8S7|A0A218V8S7_9PASE	Carboxypeptidase B OS=Lonchura striata domestica OX=299123 GN=CPB1 PE=4 SV=1	9PASE	2
63	6.486	tr|R0LPH0|R0LPH0_ANAPL	Carboxypeptidase B (Fragment) OS=Anas platyrhynchos OX=8839 GN=Anapl_17246 PE=4 SV=1	ANAPL	2
63	5.755	tr|G1N4I9|G1N4I9_MELGA	Uncharacterized protein OS=Meleagris gallopavo OX=9103 GN=CPB1 PE=4 SV=2	MELGA	2
63	6	tr|A0A226PSN2|A0A226PSN2_COLVI	Uncharacterized protein OS=Colinus virginianus OX=9014 GN=H355_016687 PE=4 SV=1	COLVI	2
63	6.266	tr|A0A226N8V6|A0A226N8V6_CALSU	Uncharacterized protein OS=Callipepla squamata OX=9009 GN=ASZ78_014758 PE=4 SV=1	CALSU	2
63	5.854	tr|A0A093I3N1|A0A093I3N1_STRCA	Carboxypeptidase B OS=Struthio camelus australis OX=441894 GN=N308_11757 PE=4 SV=1	STRCA	2
63	5.755	tr|A0A091E914|A0A091E914_CORBR	Carboxypeptidase B OS=Corvus brachyrhynchos OX=85066 GN=N302_05894 PE=4 SV=1	CORBR	2
63	5.755	tr|E1BW20|E1BW20_CHICK	Uncharacterized protein OS=Gallus gallus OX=9031 GN=CPB1 PE=4 SV=1	CHICK	2
63	5.755	tr|A0A0Q3V527|A0A0Q3V527_AMAAE	Carboxypeptidase B OS=Amazona aestiva OX=12930 GN=AAES_33467 PE=4 SV=1	AMAAE	2
63	5.755	tr|A0A2I0UNG4|A0A2I0UNG4_LIMLA	Carboxypeptidase b OS=Limosa lapponica baueri OX=1758121 GN=llap_2072 PE=4 SV=1	LIMLA	2
63	5.755	tr|A0A091Q9A9|A0A091Q9A9_LEPDC	Carboxypeptidase B OS=Leptosomus discolor OX=188344 GN=N330_04471 PE=4 SV=1	LEPDC	2
63	5.755	tr|A0A091LYS5|A0A091LYS5_CARIC	Carboxypeptidase B OS=Cariama cristata OX=54380 GN=N322_04415 PE=4 SV=1	CARIC	2
63	5.755	tr|A0A091L9Z5|A0A091L9Z5_9GRUI	Carboxypeptidase B OS=Chlamydotis macqueenii OX=187382 GN=N324_06745 PE=4 SV=1	9GRUI	2
63	3.357	tr|A0A094KZI2|A0A094KZI2_ANTCR	Carboxypeptidase B OS=Antrostomus carolinensis OX=279965 GN=N321_11875 PE=4 SV=1	ANTCR	1
63	3.357	tr|A0A093FC13|A0A093FC13_GAVST	Carboxypeptidase B OS=Gavia stellata OX=37040 GN=N328_01144 PE=4 SV=1	GAVST	1
63	3.357	tr|A0A087R7W0|A0A087R7W0_APTFO	Carboxypeptidase B OS=Aptenodytes forsteri OX=9233 GN=AS27_10148 PE=4 SV=1	APTFO	1
63	2.227	tr|A0A2I0MBP8|A0A2I0MBP8_COLLI	Carboxypeptidase B1 (Tissue) (Fragment) OS=Columba livia OX=8932 GN=CPB1 PE=4 SV=1	COLLI	1
63	2.398	tr|A0A091WGC1|A0A091WGC1_NIPNI	Carboxypeptidase B OS=Nipponia nippon OX=128390 GN=Y956_07221 PE=4 SV=1	NIPNI	1
63	2.398	tr|A0A087VLJ3|A0A087VLJ3_BALRE	Carboxypeptidase B OS=Balearica regulorum gibbericeps OX=100784 GN=N312_09032 PE=4 SV=1	BALRE	1
63	2.375	tr|U3JX99|U3JX99_FICAL	Carboxypeptidase B1 OS=Ficedula albicollis OX=59894 GN=CPB1 PE=4 SV=1	FICAL	1
63	3.357	tr|A0A091J6S1|A0A091J6S1_EGRGA	Carboxypeptidase B OS=Egretta garzetta OX=188379 GN=Z169_10337 PE=4 SV=1	EGRGA	1
63	3.365	tr|A0A091GR25|A0A091GR25_BUCRH	Carboxypeptidase B (Fragment) OS=Buceros rhinoceros silvestris OX=175836 GN=N320_07320 PE=4 SV=1	BUCRH	1
63	2.398	tr|A0A093PEJ0|A0A093PEJ0_9PASS	Carboxypeptidase B OS=Manacus vitellinus OX=328815 GN=N305_11329 PE=4 SV=1	9PASS	1
63	5.868	tr|A0A093LQ49|A0A093LQ49_EURHL	Carboxypeptidase B OS=Eurypyga helias OX=54383 GN=N326_08570 PE=4 SV=1	EURHL	2
63	2.398	tr|A0A093JAT8|A0A093JAT8_FULGA	Carboxypeptidase B OS=Fulmarus glacialis OX=30455 GN=N327_06412 PE=4 SV=1	FULGA	1
63	2.398	tr|A0A091UBE9|A0A091UBE9_PHORB	Carboxypeptidase B OS=Phoenicopterus ruber ruber OX=9218 GN=N337_03169 PE=4 SV=1	PHORB	1
64	81.36	tr|B5G2Q4|B5G2Q4_TAEGU	Putative ubiquitin C variant 12 OS=Taeniopygia guttata OX=59729 PE=2 SV=1	TAEGU	5
64	65.23	tr|U3K442|U3K442_FICAL	Uncharacterized protein OS=Ficedula albicollis OX=59894 PE=4 SV=1	FICAL	5
64	42.45	tr|B5G2N9|B5G2N9_TAEGU	Putative ubiquitin C variant 1 OS=Taeniopygia guttata OX=59729 PE=2 SV=1	TAEGU	4
64	11.19	tr|A0A2I0TNR2|A0A2I0TNR2_LIMLA	Uncharacterized protein OS=Limosa lapponica baueri OX=1758121 GN=llap_14324 PE=4 SV=1	LIMLA	4
64	64.08	tr|B5G2P2|B5G2P2_TAEGU	Putative ubiquitin C variant 2 OS=Taeniopygia guttata OX=59729 PE=2 SV=1	TAEGU	4
64	69.51	tr|B5G2P0|B5G2P0_TAEGU	Putative ubiquitin C variant 1 OS=Taeniopygia guttata OX=59729 PE=2 SV=1	TAEGU	4
64	21.37	tr|A0A1V4K2F8|A0A1V4K2F8_PATFA	Polyubiquitin-C isoform A OS=Patagioenas fasciata monilis OX=372326 GN=UBC PE=4 SV=1	PATFA	4
64	24.53	tr|A0A1V4K285|A0A1V4K285_PATFA	Polyubiquitin-C isoform B OS=Patagioenas fasciata monilis OX=372326 GN=UBC PE=4 SV=1	PATFA	4
64	67.15	tr|A0A1D5PHP6|A0A1D5PHP6_CHICK	Uncharacterized protein OS=Gallus gallus OX=9031 GN=UBC PE=4 SV=1	CHICK	4
64	60.34	tr|A0A091ESV7|A0A091ESV7_CORBR	Polyubiquitin (Fragment) OS=Corvus brachyrhynchos OX=85066 GN=N302_01294 PE=4 SV=1	CORBR	4
64	39.74	tr|U3K9Q2|U3K9Q2_FICAL	Uncharacterized protein OS=Ficedula albicollis OX=59894 GN=RPS27A PE=4 SV=1	FICAL	4
64	81.31	tr|U3JU61|U3JU61_FICAL	Uncharacterized protein OS=Ficedula albicollis OX=59894 PE=4 SV=1	FICAL	4
64	74.01	tr|U3I2K4|U3I2K4_ANAPL	Uncharacterized protein OS=Anas platyrhynchos OX=8839 GN=LOC101797590 PE=4 SV=1	ANAPL	4
64	76.86	tr|U3HYK1|U3HYK1_ANAPL	Uncharacterized protein OS=Anas platyrhynchos OX=8839 GN=UBB PE=4 SV=1	ANAPL	4
64	78.98	tr|Q91021|Q91021_CHICK	Uncharacterized protein (Fragment) OS=Gallus gallus OX=9031 PE=2 SV=1	CHICK	4
64	70.43	tr|Q7ZSY5|Q7ZSY5_ANAPL	Polyubiquitin (Fragment) OS=Anas platyrhynchos OX=8839 PE=4 SV=1	ANAPL	4
64	81.31	tr|Q1ZYW5|Q1ZYW5_9AVES	Ubiquitin C I OS=Anser anser OX=8843 PE=2 SV=1	9AVES	4
64	74.54	tr|Q1ZYW4|Q1ZYW4_9AVES	Ubiquitin C II OS=Anser anser OX=8843 PE=2 SV=1	9AVES	4
64	58.87	tr|Q1KLD8|Q1KLD8_9AVES	Polyubiquitin OS=Anser anser OX=8843 PE=2 SV=1	9AVES	4
64	79.49	tr|H1A5A7|H1A5A7_TAEGU	Uncharacterized protein OS=Taeniopygia guttata OX=59729 PE=4 SV=1	TAEGU	4
64	64.58	tr|H0Z8Y5|H0Z8Y5_TAEGU	Uncharacterized protein OS=Taeniopygia guttata OX=59729 PE=4 SV=1	TAEGU	4
64	62.5	tr|G5D7D1|G5D7D1_9PASE	Ubiquitin C-like protein OS=Euplectes orix OX=229098 PE=2 SV=1	9PASE	4
64	76.54	tr|G1NR62|G1NR62_MELGA	Uncharacterized protein OS=Meleagris gallopavo OX=9103 PE=4 SV=2	MELGA	4
64	81.05	tr|G1NR52|G1NR52_MELGA	Uncharacterized protein OS=Meleagris gallopavo OX=9103 PE=4 SV=1	MELGA	4
64	39.74	tr|D8KW28|D8KW28_ZONAL	Ribosomal protein S27a OS=Zonotrichia albicollis OX=44394 GN=RPS27A PE=4 SV=1	ZONAL	4
64	81.31	tr|B5M6P2|B5M6P2_COLLI	Ubiquitin C OS=Columba livia OX=8932 GN=UBC PE=2 SV=1	COLLI	4
64	80.52	tr|B5G2Q3|B5G2Q3_TAEGU	Putative ubiquitin C variant 10 OS=Taeniopygia guttata OX=59729 PE=2 SV=1	TAEGU	4
64	74.24	tr|B5G2Q2|B5G2Q2_TAEGU	Putative ubiquitin C variant 9 OS=Taeniopygia guttata OX=59729 PE=2 SV=1	TAEGU	4
64	81.36	tr|B5G2P9|B5G2P9_TAEGU	Putative ubiquitin C variant 7 OS=Taeniopygia guttata OX=59729 PE=2 SV=1	TAEGU	4
64	81.05	tr|B5G2P7|B5G2P7_TAEGU	Putative ubiquitin C variant 4 OS=Taeniopygia guttata OX=59729 PE=2 SV=1	TAEGU	4
64	65.26	tr|B5G2P6|B5G2P6_TAEGU	Putative ubiquitin C variant 4 OS=Taeniopygia guttata OX=59729 PE=2 SV=1	TAEGU	4
64	81.22	tr|B5G2P5|B5G2P5_TAEGU	Putative ubiquitin C variant 4 OS=Taeniopygia guttata OX=59729 GN=UBC PE=2 SV=1	TAEGU	4
64	75	tr|B5G2P3|B5G2P3_TAEGU	Putative ubiquitin C variant 2 OS=Taeniopygia guttata OX=59729 PE=2 SV=1	TAEGU	4
64	66.23	tr|B5G2N8|B5G2N8_TAEGU	Putative ubiquitin C variant 1 OS=Taeniopygia guttata OX=59729 PE=2 SV=1	TAEGU	4
64	81.31	tr|B5G2N7|B5G2N7_TAEGU	Putative ubiquitin C variant 14 OS=Taeniopygia guttata OX=59729 PE=2 SV=1	TAEGU	4
64	66.99	tr|B5G2N6|B5G2N6_TAEGU	Putative ubiquitin C variant 1 OS=Taeniopygia guttata OX=59729 PE=2 SV=1	TAEGU	4
64	61.69	tr|A0A218UVB3|A0A218UVB3_9PASE	Polyubiquitin-B OS=Lonchura striata domestica OX=299123 GN=UBB PE=4 SV=1	9PASE	4
64	39.74	tr|A0A218UIG2|A0A218UIG2_9PASE	Ubiquitin-40S ribosomal protein S27a OS=Lonchura striata domestica OX=299123 GN=RPS27A PE=4 SV=1	9PASE	4
64	34.83	tr|A0A1V4IG00|A0A1V4IG00_PATFA	Ubiquitin-40S ribosomal protein S27a OS=Patagioenas fasciata monilis OX=372326 GN=RPS27A PE=4 SV=1	PATFA	4
64	81.05	tr|A0A1L1RYF6|A0A1L1RYF6_CHICK	Polyubiquitin-B OS=Gallus gallus OX=9031 GN=UBB PE=4 SV=1	CHICK	4
64	80.52	tr|A0A1L1RWB4|A0A1L1RWB4_CHICK	Polyubiquitin-B OS=Gallus gallus OX=9031 GN=UBB PE=4 SV=1	CHICK	4
64	80.52	tr|A0A1L1RTJ9|A0A1L1RTJ9_CHICK	Uncharacterized protein OS=Gallus gallus OX=9031 GN=UBC PE=4 SV=1	CHICK	4
64	81.22	tr|A0A1L1RJ93|A0A1L1RJ93_CHICK	Polyubiquitin-B OS=Gallus gallus OX=9031 GN=UBB PE=4 SV=1	CHICK	4
64	74.7	tr|A0A1D5P6T4|A0A1D5P6T4_CHICK	Polyubiquitin-B OS=Gallus gallus OX=9031 GN=UBB PE=4 SV=1	CHICK	4
64	81.22	tr|A0A1D5P546|A0A1D5P546_CHICK	Uncharacterized protein OS=Gallus gallus OX=9031 GN=UBC PE=4 SV=1	CHICK	4
64	60.19	tr|A0A1D5NVA7|A0A1D5NVA7_CHICK	Uncharacterized protein OS=Gallus gallus OX=9031 GN=UBC PE=4 SV=1	CHICK	4
64	81.22	tr|A0A0A0AEJ7|A0A0A0AEJ7_CHAVO	Polyubiquitin-B OS=Charadrius vociferus OX=50402 GN=N301_15418 PE=4 SV=1	CHAVO	4
64	81.58	tr|A0A0A0A481|A0A0A0A481_CHAVO	Polyubiquitin-C (Fragment) OS=Charadrius vociferus OX=50402 GN=N301_08389 PE=4 SV=1	CHAVO	4
64	81.58	tr|A0A099ZFY2|A0A099ZFY2_TINGU	Polyubiquitin-C (Fragment) OS=Tinamus guttatus OX=94827 GN=N309_05665 PE=4 SV=1	TINGU	4
64	69.66	tr|A0A093Q9Z3|A0A093Q9Z3_9PASS	Polyubiquitin (Fragment) OS=Manacus vitellinus OX=328815 GN=N305_13689 PE=4 SV=1	9PASS	4
64	69.66	tr|A0A093PDK8|A0A093PDK8_PYGAD	Polyubiquitin (Fragment) OS=Pygoscelis adeliae OX=9238 GN=AS28_08318 PE=4 SV=1	PYGAD	4
64	63.27	tr|A0A093J371|A0A093J371_STRCA	Ubiquitin-60S ribosomal protein L40 (Fragment) OS=Struthio camelus australis OX=441894 GN=N308_03114 PE=4 SV=1	STRCA	4
64	69.66	tr|A0A093HMH5|A0A093HMH5_STRCA	Polyubiquitin (Fragment) OS=Struthio camelus australis OX=441894 GN=N308_07060 PE=4 SV=1	STRCA	4
64	50	tr|A0A093HE43|A0A093HE43_DRYPU	Polyubiquitin-C (Fragment) OS=Dryobates pubescens OX=118200 GN=N307_00856 PE=4 SV=1	DRYPU	4
64	53.79	tr|A0A093HCU4|A0A093HCU4_STRCA	Polyubiquitin (Fragment) OS=Struthio camelus australis OX=441894 GN=N308_04198 PE=4 SV=1	STRCA	4
64	39.49	tr|A0A093GH46|A0A093GH46_DRYPU	Ubiquitin-40S ribosomal protein S27a (Fragment) OS=Dryobates pubescens OX=118200 GN=N307_02227 PE=4 SV=1	DRYPU	4
64	81.22	tr|A0A093GGT8|A0A093GGT8_DRYPU	Polyubiquitin-B OS=Dryobates pubescens OX=118200 GN=N307_07331 PE=4 SV=1	DRYPU	4
64	76.07	tr|A0A093D566|A0A093D566_TAUER	Polyubiquitin-B (Fragment) OS=Tauraco erythrolophus OX=121530 GN=N340_04593 PE=4 SV=1	TAUER	4
64	77.5	tr|A0A091WVR2|A0A091WVR2_OPIHO	Ubiquitin-40S ribosomal protein S27a (Fragment) OS=Opisthocomus hoazin OX=30419 GN=N306_12067 PE=4 SV=1	OPIHO	4
64	72.09	tr|A0A091V1F5|A0A091V1F5_NIPNI	Ubiquitin-40S ribosomal protein S27a (Fragment) OS=Nipponia nippon OX=128390 GN=Y956_11586 PE=4 SV=1	NIPNI	4
64	81.58	tr|A0A091UPM7|A0A091UPM7_NIPNI	Polyubiquitin-C (Fragment) OS=Nipponia nippon OX=128390 GN=Y956_05938 PE=4 SV=1	NIPNI	4
64	38.75	tr|A0A091UN38|A0A091UN38_NIPNI	Ubiquitin-40S ribosomal protein S27a (Fragment) OS=Nipponia nippon OX=128390 GN=Y956_14505 PE=4 SV=1	NIPNI	4
64	77.5	tr|A0A091SSA0|A0A091SSA0_PELCR	Polyubiquitin (Fragment) OS=Pelecanus crispus OX=36300 GN=N334_09041 PE=4 SV=1	PELCR	4
64	69.66	tr|A0A091S470|A0A091S470_NESNO	Polyubiquitin (Fragment) OS=Nestor notabilis OX=176057 GN=N333_09347 PE=4 SV=1	NESNO	4
64	69.66	tr|A0A091QVC6|A0A091QVC6_9GRUI	Polyubiquitin (Fragment) OS=Mesitornis unicolor OX=54374 GN=N332_11991 PE=4 SV=1	9GRUI	4
64	77.42	tr|A0A091NUW1|A0A091NUW1_9PASS	Polyubiquitin-C (Fragment) OS=Acanthisitta chloris OX=57068 GN=N310_10243 PE=4 SV=1	9PASS	4
64	81.58	tr|A0A091NUB6|A0A091NUB6_HALAL	Ubiquitin-40S ribosomal protein S27a (Fragment) OS=Haliaeetus albicilla OX=8969 GN=N329_00792 PE=4 SV=1	HALAL	4
64	78.14	tr|A0A091LUS8|A0A091LUS8_CATAU	Polyubiquitin-B (Fragment) OS=Cathartes aura OX=43455 GN=N323_10599 PE=4 SV=1	CATAU	4
64	81.58	tr|A0A091LEZ2|A0A091LEZ2_CATAU	Polyubiquitin-C (Fragment) OS=Cathartes aura OX=43455 GN=N323_03538 PE=4 SV=1	CATAU	4
64	81.22	tr|A0A091KEV9|A0A091KEV9_9GRUI	Polyubiquitin-B OS=Chlamydotis macqueenii OX=187382 GN=N324_07151 PE=4 SV=1	9GRUI	4
64	81.58	tr|A0A091I7K1|A0A091I7K1_CALAN	Polyubiquitin-C (Fragment) OS=Calypte anna OX=9244 GN=N300_10229 PE=4 SV=1	CALAN	4
64	57.24	tr|A0A091I394|A0A091I394_CALAN	Polyubiquitin (Fragment) OS=Calypte anna OX=9244 GN=N300_03535 PE=4 SV=1	CALAN	4
64	38.75	tr|A0A091HZ70|A0A091HZ70_CALAN	Ubiquitin-40S ribosomal protein S27a (Fragment) OS=Calypte anna OX=9244 GN=N300_06258 PE=4 SV=1	CALAN	4
64	81.58	tr|A0A091HF71|A0A091HF71_BUCRH	Polyubiquitin-C (Fragment) OS=Buceros rhinoceros silvestris OX=175836 GN=N320_08870 PE=4 SV=1	BUCRH	4
64	69.66	tr|A0A091H709|A0A091H709_BUCRH	Polyubiquitin (Fragment) OS=Buceros rhinoceros silvestris OX=175836 GN=N320_08460 PE=4 SV=1	BUCRH	4
64	81.58	tr|A0A091FRX5|A0A091FRX5_9AVES	Polyubiquitin-C (Fragment) OS=Cuculus canorus OX=55661 GN=N303_02186 PE=4 SV=1	9AVES	4
64	69.66	tr|A0A091ELH1|A0A091ELH1_CORBR	Polyubiquitin (Fragment) OS=Corvus brachyrhynchos OX=85066 GN=N302_07742 PE=4 SV=1	CORBR	4
64	74.7	tr|A0A087RB55|A0A087RB55_APTFO	Ubiquitin-40S ribosomal protein S27a (Fragment) OS=Aptenodytes forsteri OX=9233 GN=AS27_00871 PE=4 SV=1	APTFO	4
64	76.07	tr|A0A087QZY9|A0A087QZY9_APTFO	Polyubiquitin-B (Fragment) OS=Aptenodytes forsteri OX=9233 GN=AS27_13468 PE=4 SV=1	APTFO	4
64	39.74	sp|P79781|RS27A_CHICK	Ubiquitin-40S ribosomal protein S27a OS=Gallus gallus OX=9031 GN=RPS27A PE=2 SV=3	CHICK	4
64	81.31	sp|P0CG62|UBB_CHICK	Polyubiquitin-B OS=Gallus gallus OX=9031 GN=UBB PE=2 SV=1	CHICK	4
64	39.74	tr|A0A2I0M9A1|A0A2I0M9A1_COLLI	Ribosomal protein S27a OS=Columba livia OX=8932 GN=RPS27A PE=4 SV=1	COLLI	4
64	86.11	tr|A0A094KN03|A0A094KN03_PODCR	Ubiquitin-40S ribosomal protein S27a (Fragment) OS=Podiceps cristatus OX=345573 GN=N338_10700 PE=4 SV=1	PODCR	4
64	16.15	tr|H0Z9N6|H0Z9N6_TAEGU	Uncharacterized protein OS=Taeniopygia guttata OX=59729 PE=4 SV=1	TAEGU	2
65	10.38	tr|U3JQ75|U3JQ75_FICAL	Uncharacterized protein OS=Ficedula albicollis OX=59894 PE=3 SV=1	FICAL	3
65	14.84	tr|A0A091IC67|A0A091IC67_CALAN	Trypsin (Fragment) OS=Calypte anna OX=9244 GN=N300_14100 PE=3 SV=1	CALAN	3
65	7.258	tr|G1NN41|G1NN41_MELGA	Uncharacterized protein OS=Meleagris gallopavo OX=9103 GN=LOC100544478 PE=3 SV=2	MELGA	2
65	10.84	tr|A0A218VDG9|A0A218VDG9_9PASE	Trypsin I-P1 OS=Lonchura striata domestica OX=299123 GN=TRY1 PE=3 SV=1	9PASE	3
65	11.89	tr|A0A091GYG9|A0A091GYG9_9AVES	Trypsin I-P1 (Fragment) OS=Cuculus canorus OX=55661 GN=N303_11805 PE=3 SV=1	9AVES	3
65	11.84	tr|A0A091ETW4|A0A091ETW4_CORBR	Trypsin (Fragment) OS=Corvus brachyrhynchos OX=85066 GN=N302_08936 PE=3 SV=1	CORBR	3
65	7.792	tr|Q6GYJ5|Q6GYJ5_STRCA	Pancreatic trypsinogen (Fragment) OS=Struthio camelus OX=8801 PE=2 SV=2	STRCA	2
65	7.258	tr|A2JDL7|A2JDL7_CHICK	Trypsinogen OS=Gallus gallus OX=9031 GN=LOC107054568 PE=3 SV=1	CHICK	2
65	7.258	tr|A0A226MF55|A0A226MF55_CALSU	Uncharacterized protein OS=Callipepla squamata OX=9009 GN=ASZ78_007868 PE=3 SV=1	CALSU	2
65	10.06	tr|A0A226MC16|A0A226MC16_CALSU	Uncharacterized protein (Fragment) OS=Callipepla squamata OX=9009 GN=ASZ78_013300 PE=3 SV=1	CALSU	2
65	7.258	tr|A0A1D5PN36|A0A1D5PN36_CHICK	Uncharacterized protein OS=Gallus gallus OX=9031 GN=LOC107054568 PE=3 SV=1	CHICK	2
65	7.258	tr|A0A1D5NXT3|A0A1D5NXT3_CHICK	Uncharacterized protein OS=Gallus gallus OX=9031 GN=LOC107054568 PE=3 SV=1	CHICK	2
65	7.258	tr|A0A0K2GVM2|A0A0K2GVM2_ANAPL	Trypsin-II OS=Anas platyrhynchos OX=8839 PE=2 SV=1	ANAPL	2
65	7.258	sp|Q90629|TRY3_CHICK	Trypsin II-P29 OS=Gallus gallus OX=9031 PE=2 SV=1	CHICK	2
65	10.99	tr|A0A0A0A8L5|A0A0A0A8L5_CHAVO	Trypsin (Fragment) OS=Charadrius vociferus OX=50402 GN=N301_03881 PE=3 SV=1	CHAVO	2
65	8.772	tr|A0A091QJZ8|A0A091QJZ8_HALAL	Trypsin I-P1 (Fragment) OS=Haliaeetus albicilla OX=8969 GN=N329_06799 PE=3 SV=1	HALAL	2
65	8.065	tr|U3I9W7|U3I9W7_ANAPL	Trypsin-I OS=Anas platyrhynchos OX=8839 GN=LOC101792988 PE=2 SV=1	ANAPL	2
65	8.658	tr|R0KWP6|R0KWP6_ANAPL	Trypsin I-P1 (Fragment) OS=Anas platyrhynchos OX=8839 GN=Anapl_18720 PE=3 SV=1	ANAPL	2
65	8.032	tr|H0ZSH7|H0ZSH7_TAEGU	Uncharacterized protein OS=Taeniopygia guttata OX=59729 GN=LOC100221157 PE=3 SV=1	TAEGU	2
65	8.772	tr|H0ZSH5|H0ZSH5_TAEGU	Uncharacterized protein OS=Taeniopygia guttata OX=59729 PE=3 SV=1	TAEGU	2
65	8.163	tr|A0A2I0U3S4|A0A2I0U3S4_LIMLA	Trypsin i-p1-like OS=Limosa lapponica baueri OX=1758121 GN=llap_8970 PE=3 SV=1	LIMLA	2
65	4.198	tr|A0A1D5PV11|A0A1D5PV11_CHICK	Uncharacterized protein OS=Gallus gallus OX=9031 GN=PRSS3 PE=3 SV=1	CHICK	1
65	4.198	tr|A0A1D5PHH5|A0A1D5PHH5_CHICK	Uncharacterized protein OS=Gallus gallus OX=9031 GN=PRSS1 PE=3 SV=1	CHICK	1
65	10.53	tr|A0A093TL88|A0A093TL88_PHACA	Trypsin I-P1 (Fragment) OS=Phalacrocorax carbo OX=9209 GN=N336_03440 PE=3 SV=1	PHACA	2
65	8.772	tr|A0A093N979|A0A093N979_PYGAD	Trypsin I-P1 (Fragment) OS=Pygoscelis adeliae OX=9238 GN=AS28_01366 PE=3 SV=1	PYGAD	2
65	10.99	tr|A0A093E781|A0A093E781_TAUER	Trypsin I-P1 (Fragment) OS=Tauraco erythrolophus OX=121530 GN=N340_07793 PE=3 SV=1	TAUER	2
65	8.811	tr|A0A093BW07|A0A093BW07_TAUER	Trypsin I-P1 (Fragment) OS=Tauraco erythrolophus OX=121530 GN=N340_10064 PE=3 SV=1	TAUER	2
65	12.58	tr|A0A091TBB1|A0A091TBB1_PHALP	Trypsin I-P1 (Fragment) OS=Phaethon lepturus OX=97097 GN=N335_12557 PE=3 SV=1	PHALP	2
65	8.772	tr|A0A091T9D9|A0A091T9D9_PHALP	Trypsin I-P1 (Fragment) OS=Phaethon lepturus OX=97097 GN=N335_09053 PE=3 SV=1	PHALP	2
65	8.772	tr|A0A091NPJ4|A0A091NPJ4_APAVI	Trypsin I-P1 (Fragment) OS=Apaloderma vittatum OX=57397 GN=N311_00669 PE=3 SV=1	APAVI	2
65	4.435	tr|F1N9P4|F1N9P4_CHICK	Uncharacterized protein OS=Gallus gallus OX=9031 GN=PRSS1 PE=3 SV=3	CHICK	1
65	4.435	tr|F1N9P3|F1N9P3_CHICK	Uncharacterized protein OS=Gallus gallus OX=9031 GN=PRSS1 PE=3 SV=3	CHICK	1
65	4.721	tr|A0A2P4SI13|A0A2P4SI13_BAMTH	Uncharacterized protein (Fragment) OS=Bambusicola thoracicus OX=9083 GN=CIB84_012495 PE=3 SV=1	BAMTH	1
65	4.074	tr|A0A226NUD0|A0A226NUD0_COLVI	Uncharacterized protein (Fragment) OS=Colinus virginianus OX=9014 GN=H355_002148 PE=3 SV=1	COLVI	1
65	4.074	tr|A0A226MF79|A0A226MF79_CALSU	Uncharacterized protein (Fragment) OS=Callipepla squamata OX=9009 GN=ASZ78_007866 PE=3 SV=1	CALSU	1
65	5.023	tr|A0A1D5PZT1|A0A1D5PZT1_CHICK	Uncharacterized protein OS=Gallus gallus OX=9031 PE=3 SV=1	CHICK	1
65	4.435	tr|A0A1D5PZN9|A0A1D5PZN9_CHICK	Uncharacterized protein OS=Gallus gallus OX=9031 GN=PRSS3 PE=3 SV=1	CHICK	1
65	4.435	tr|A0A1D5PWS9|A0A1D5PWS9_CHICK	Uncharacterized protein OS=Gallus gallus OX=9031 GN=TRY1P1L3 PE=3 SV=1	CHICK	1
65	4.435	tr|A0A1D5PTV3|A0A1D5PTV3_CHICK	Uncharacterized protein OS=Gallus gallus OX=9031 GN=TRY1P1L2 PE=3 SV=1	CHICK	1
65	4.435	tr|A0A1D5PQT1|A0A1D5PQT1_CHICK	Uncharacterized protein OS=Gallus gallus OX=9031 PE=3 SV=1	CHICK	1
65	4.453	tr|A0A1D5PJ80|A0A1D5PJ80_CHICK	Uncharacterized protein OS=Gallus gallus OX=9031 GN=TRY1P1L4 PE=3 SV=1	CHICK	1
65	4.435	tr|A0A1D5P8C8|A0A1D5P8C8_CHICK	Uncharacterized protein OS=Gallus gallus OX=9031 GN=TRY1P1L1 PE=3 SV=1	CHICK	1
65	4.825	tr|A0A091X9I0|A0A091X9I0_OPIHO	Trypsin I-P1 (Fragment) OS=Opisthocomus hoazin OX=30419 GN=N306_01782 PE=3 SV=1	OPIHO	1
65	4.435	sp|Q90628|TRY2_CHICK	Trypsin I-P38 OS=Gallus gallus OX=9031 PE=2 SV=1	CHICK	1
65	4.435	sp|Q90627|TRY1_CHICK	Trypsin I-P1 OS=Gallus gallus OX=9031 PE=2 SV=1	CHICK	1
65	9.04	tr|A0A2I0LGB4|A0A2I0LGB4_COLLI	Trypsin (Fragment) OS=Columba livia OX=8932 GN=A306_00015345 PE=4 SV=1	COLLI	2
65	1.165	RRRRRtr|A0A2I0LMF4|A0A2I0LMF4_COLLI	REVERSED ATP-dependent DNA helicase OS=Columba livia OX=8932 GN=A306_00013159 PE=3 SV=1	COLLI	1
65	5.385	tr|A0A2P4S5K3|A0A2P4S5K3_BAMTH	Uncharacterized protein (Fragment) OS=Bambusicola thoracicus OX=9083 GN=CIB84_016864 PE=4 SV=1	BAMTH	1
65	4.094	tr|A0A2P4S4T5|A0A2P4S4T5_BAMTH	Uncharacterized protein (Fragment) OS=Bambusicola thoracicus OX=9083 GN=CIB84_017122 PE=4 SV=1	BAMTH	1
65	6.195	tr|A0A2P4S3H6|A0A2P4S3H6_BAMTH	Uncharacterized protein OS=Bambusicola thoracicus OX=9083 GN=CIB84_017614 PE=4 SV=1	BAMTH	1
66	16.8	tr|Q6QWE7|Q6QWE7_CHICK	Adiponectin OS=Gallus gallus OX=9031 GN=ADIPOQ PE=2 SV=1	CHICK	5
66	16.8	tr|F1NRD4|F1NRD4_CHICK	Uncharacterized protein OS=Gallus gallus OX=9031 GN=ADIPOQ PE=4 SV=1	CHICK	5
66	16.8	tr|Q4VKW2|Q4VKW2_CHICK	Adiponectin OS=Gallus gallus OX=9031 PE=2 SV=1	CHICK	5
66	13.17	tr|A0A093QVW5|A0A093QVW5_PYGAD	Adiponectin (Fragment) OS=Pygoscelis adeliae OX=9238 GN=AS28_11980 PE=4 SV=1	PYGAD	3
66	13.17	tr|A0A087RBS2|A0A087RBS2_APTFO	Adiponectin (Fragment) OS=Aptenodytes forsteri OX=9233 GN=AS27_07685 PE=4 SV=1	APTFO	3
66	11.11	tr|A0A1V4K457|A0A1V4K457_PATFA	Adiponectin OS=Patagioenas fasciata monilis OX=372326 GN=ADIPOQ PE=4 SV=1	PATFA	3
66	13.17	tr|A0A094MQC7|A0A094MQC7_ANTCR	Adiponectin (Fragment) OS=Antrostomus carolinensis OX=279965 GN=N321_08616 PE=4 SV=1	ANTCR	3
66	13.33	tr|A0A093R0E7|A0A093R0E7_PHACA	Adiponectin (Fragment) OS=Phalacrocorax carbo OX=9209 GN=N336_05065 PE=4 SV=1	PHACA	3
66	13.28	tr|A0A093GJZ9|A0A093GJZ9_DRYPU	Adiponectin (Fragment) OS=Dryobates pubescens OX=118200 GN=N307_06223 PE=4 SV=1	DRYPU	3
66	13.28	tr|A0A093EZM0|A0A093EZM0_TYTAL	Adiponectin (Fragment) OS=Tyto alba OX=56313 GN=N341_02683 PE=4 SV=1	TYTAL	3
66	13.17	tr|A0A093DQV3|A0A093DQV3_9AVES	Adiponectin (Fragment) OS=Pterocles gutturalis OX=240206 GN=N339_01160 PE=4 SV=1	9AVES	3
66	13.28	tr|U3J1G3|U3J1G3_ANAPL	Adiponectin, C1Q and collagen domain containing OS=Anas platyrhynchos OX=8839 GN=ADIPOQ PE=4 SV=1	ANAPL	3
66	14.16	tr|R0KND2|R0KND2_ANAPL	Adiponectin (Fragment) OS=Anas platyrhynchos OX=8839 GN=Anapl_14762 PE=4 SV=1	ANAPL	3
66	13.06	tr|Q06XU3|Q06XU3_ANAPL	Adiponectin OS=Anas platyrhynchos OX=8839 GN=adp PE=4 SV=1	ANAPL	3
66	13.06	tr|A0A2I0LW41|A0A2I0LW41_COLLI	Adiponectin, C1Q and collagen domain containing OS=Columba livia OX=8932 GN=ADIPOQ PE=4 SV=1	COLLI	3
66	12.85	tr|A0A091QTV9|A0A091QTV9_MERNU	Adiponectin (Fragment) OS=Merops nubicus OX=57421 GN=N331_04881 PE=4 SV=1	MERNU	3
66	13.06	tr|A0A091JI93|A0A091JI93_EGRGA	Adiponectin OS=Egretta garzetta OX=188379 GN=Z169_02933 PE=4 SV=1	EGRGA	3
66	13.39	tr|A0A087VNA2|A0A087VNA2_BALRE	Adiponectin (Fragment) OS=Balearica regulorum gibbericeps OX=100784 GN=N312_08432 PE=4 SV=1	BALRE	3
66	13.06	tr|D2KNA1|D2KNA1_ANAPL	Adiponectin OS=Anas platyrhynchos OX=8839 PE=2 SV=1	ANAPL	3
66	13.06	tr|D0ESZ8|D0ESZ8_CAIMO	Adiponectin OS=Cairina moschata OX=8855 PE=4 SV=1	CAIMO	3
66	13.06	tr|B1PBU4|B1PBU4_9AVES	Adiponectin OS=Anser anser OX=8843 GN=adp PE=4 SV=1	9AVES	3
66	13.01	tr|A0A2P4T0A5|A0A2P4T0A5_BAMTH	Uncharacterized protein OS=Bambusicola thoracicus OX=9083 GN=CIB84_006480 PE=4 SV=1	BAMTH	3
66	13.06	tr|A0A0K0MCW0|A0A0K0MCW0_ANSCY	Adiponectin OS=Anser cygnoid OX=8845 PE=2 SV=1	ANSCY	3
66	14.75	tr|A0A091VZV9|A0A091VZV9_OPIHO	Adiponectin (Fragment) OS=Opisthocomus hoazin OX=30419 GN=N306_07687 PE=4 SV=1	OPIHO	3
66	13.06	tr|A0A091K415|A0A091K415_COLST	Adiponectin OS=Colius striatus OX=57412 GN=N325_02516 PE=4 SV=1	COLST	3
66	13.17	tr|A0A091H856|A0A091H856_BUCRH	Adiponectin (Fragment) OS=Buceros rhinoceros silvestris OX=175836 GN=N320_02206 PE=4 SV=1	BUCRH	3
66	7.774	tr|A0A218UV77|A0A218UV77_9PASE	Adiponectin OS=Lonchura striata domestica OX=299123 GN=ADIPOQ PE=4 SV=1	9PASE	2
66	8.98	tr|H0Z4X0|H0Z4X0_TAEGU	Uncharacterized protein OS=Taeniopygia guttata OX=59729 GN=ADIPOQ PE=4 SV=1	TAEGU	2
66	9.053	tr|A0A091VUT4|A0A091VUT4_NIPNI	Adiponectin (Fragment) OS=Nipponia nippon OX=128390 GN=Y956_01624 PE=4 SV=1	NIPNI	2
66	8.98	tr|A0A091N196|A0A091N196_9PASS	Adiponectin OS=Acanthisitta chloris OX=57068 GN=N310_08988 PE=4 SV=1	9PASS	2
66	8.943	tr|U3JN22|U3JN22_FICAL	Uncharacterized protein OS=Ficedula albicollis OX=59894 PE=4 SV=1	FICAL	2
66	9.016	tr|G1MY58|G1MY58_MELGA	Adiponectin, C1Q and collagen domain containing OS=Meleagris gallopavo OX=9103 GN=ADIPOQ PE=4 SV=2	MELGA	2
66	8.148	tr|A0A226MU44|A0A226MU44_CALSU	Uncharacterized protein OS=Callipepla squamata OX=9009 GN=ASZ78_003627 PE=4 SV=1	CALSU	2
66	14.77	tr|A0A226PTS9|A0A226PTS9_COLVI	Uncharacterized protein OS=Colinus virginianus OX=9014 GN=H355_006360 PE=4 SV=1	COLVI	2
66	8.98	tr|A0A091F2A2|A0A091F2A2_CORBR	Adiponectin OS=Corvus brachyrhynchos OX=85066 GN=N302_05996 PE=4 SV=1	CORBR	2
66	8.98	tr|A0A2I0TR56|A0A2I0TR56_LIMLA	Adiponectin OS=Limosa lapponica baueri OX=1758121 GN=llap_13416 PE=4 SV=1	LIMLA	2
66	9.053	tr|A0A0A0A5E3|A0A0A0A5E3_CHAVO	Adiponectin (Fragment) OS=Charadrius vociferus OX=50402 GN=N301_13926 PE=4 SV=1	CHAVO	2
66	10.73	tr|A0A093HE71|A0A093HE71_STRCA	Adiponectin (Fragment) OS=Struthio camelus australis OX=441894 GN=N308_10899 PE=4 SV=1	STRCA	2
66	8.98	tr|A0A091L632|A0A091L632_9GRUI	Adiponectin OS=Chlamydotis macqueenii OX=187382 GN=N324_06206 PE=4 SV=1	9GRUI	2
66	4.898	tr|H9NA73|H9NA73_DRONO	Adiponectin OS=Dromaius novaehollandiae OX=8790 PE=2 SV=1	DRONO	1
66	5.042	tr|A0A091IFM5|A0A091IFM5_CALAN	Adiponectin (Fragment) OS=Calypte anna OX=9244 GN=N300_10426 PE=4 SV=1	CALAN	1
66	5.882	tr|A0A099ZV78|A0A099ZV78_TINGU	Adiponectin (Fragment) OS=Tinamus guttatus OX=94827 GN=N309_06227 PE=4 SV=1	TINGU	1
67	9.859	tr|A0A093J620|A0A093J620_FULGA	Keratin, type II cytoskeletal 75 (Fragment) OS=Fulmarus glacialis OX=30455 GN=N327_00680 PE=3 SV=1	FULGA	6
68	1.698	tr|A0A0A0AG33|A0A0A0AG33_CHAVO	Glycogen debranching enzyme OS=Charadrius vociferus OX=50402 GN=N301_03497 PE=4 SV=1	CHAVO	3
68	1.693	tr|G1N5J6|G1N5J6_MELGA	Amylo-alpha-1, 6-glucosidase, 4-alpha-glucanotransferase OS=Meleagris gallopavo OX=9103 GN=AGL PE=4 SV=2	MELGA	3
68	1.699	tr|F1NX83|F1NX83_CHICK	Uncharacterized protein OS=Gallus gallus OX=9031 GN=AGL PE=4 SV=2	CHICK	3
68	2.068	tr|A0A2P4TF43|A0A2P4TF43_BAMTH	Uncharacterized protein OS=Bambusicola thoracicus OX=9083 GN=CIB84_001255 PE=4 SV=1	BAMTH	3
68	1.715	tr|A0A2I0ME23|A0A2I0ME23_COLLI	Amylo-alpha-1, 6-glucosidase, 4-alpha-glucanotransferase, transcript variant X2 OS=Columba livia OX=8932 GN=AGL PE=4 SV=1	COLLI	3
68	1.715	tr|A0A2I0ME17|A0A2I0ME17_COLLI	Amylo-alpha-1, 6-glucosidase, 4-alpha-glucanotransferase, transcript variant X1 OS=Columba livia OX=8932 GN=AGL PE=4 SV=1	COLLI	3
68	1.66	tr|A0A1V4K064|A0A1V4K064_PATFA	Glycogen debranching enzyme isoform C OS=Patagioenas fasciata monilis OX=372326 GN=AGL PE=4 SV=1	PATFA	3
68	1.699	tr|A0A1V4JYV5|A0A1V4JYV5_PATFA	Glycogen debranching enzyme isoform A OS=Patagioenas fasciata monilis OX=372326 GN=AGL PE=4 SV=1	PATFA	3
68	1.699	tr|A0A1V4JYL5|A0A1V4JYL5_PATFA	Glycogen debranching enzyme isoform B OS=Patagioenas fasciata monilis OX=372326 GN=AGL PE=4 SV=1	PATFA	3
68	1.699	tr|A0A1D5PF87|A0A1D5PF87_CHICK	Uncharacterized protein OS=Gallus gallus OX=9031 GN=AGL PE=4 SV=1	CHICK	3
68	1.729	tr|A0A091VAU0|A0A091VAU0_NIPNI	Glycogen debranching enzyme (Fragment) OS=Nipponia nippon OX=128390 GN=Y956_14057 PE=4 SV=1	NIPNI	3
68	1.729	tr|A0A091UFK0|A0A091UFK0_PHORB	Glycogen debranching enzyme (Fragment) OS=Phoenicopterus ruber ruber OX=9218 GN=N337_11390 PE=4 SV=1	PHORB	3
68	1.729	tr|A0A091MDQ5|A0A091MDQ5_CARIC	Glycogen debranching enzyme (Fragment) OS=Cariama cristata OX=54380 GN=N322_05226 PE=4 SV=1	CARIC	3
68	1.729	tr|A0A091LLM9|A0A091LLM9_CATAU	Glycogen debranching enzyme (Fragment) OS=Cathartes aura OX=43455 GN=N323_10930 PE=4 SV=1	CATAU	3
68	1.729	tr|A0A091KUT8|A0A091KUT8_9GRUI	Glycogen debranching enzyme (Fragment) OS=Chlamydotis macqueenii OX=187382 GN=N324_06203 PE=4 SV=1	9GRUI	3
68	1.729	tr|A0A091KHC9|A0A091KHC9_EGRGA	Glycogen debranching enzyme (Fragment) OS=Egretta garzetta OX=188379 GN=Z169_02311 PE=4 SV=1	EGRGA	3
68	1.72	tr|A0A091HRX4|A0A091HRX4_CALAN	Glycogen debranching enzyme (Fragment) OS=Calypte anna OX=9244 GN=N300_00907 PE=4 SV=1	CALAN	3
68	1.729	tr|A0A091GQE9|A0A091GQE9_BUCRH	Glycogen debranching enzyme (Fragment) OS=Buceros rhinoceros silvestris OX=175836 GN=N320_08215 PE=4 SV=1	BUCRH	3
68	1.729	tr|A0A093LME3|A0A093LME3_FULGA	Glycogen debranching enzyme (Fragment) OS=Fulmarus glacialis OX=30455 GN=N327_08251 PE=4 SV=1	FULGA	3
68	1.729	tr|A0A091QG56|A0A091QG56_MERNU	Glycogen debranching enzyme (Fragment) OS=Merops nubicus OX=57421 GN=N331_08060 PE=4 SV=1	MERNU	3
68	1.132	tr|A0A093J624|A0A093J624_EURHL	Glycogen debranching enzyme (Fragment) OS=Eurypyga helias OX=54383 GN=N326_08245 PE=4 SV=1	EURHL	2
68	1.132	tr|A0A091G6W5|A0A091G6W5_9AVES	Glycogen debranching enzyme (Fragment) OS=Cuculus canorus OX=55661 GN=N303_13320 PE=4 SV=1	9AVES	2
68	1.427	tr|A0A226PQ18|A0A226PQ18_COLVI	Uncharacterized protein OS=Colinus virginianus OX=9014 GN=H355_004405 PE=4 SV=1	COLVI	2
68	1.109	tr|A0A093PRZ8|A0A093PRZ8_9PASS	Glycogen debranching enzyme OS=Manacus vitellinus OX=328815 GN=N305_02670 PE=4 SV=1	9PASS	2
68	1.111	tr|U3JI98|U3JI98_FICAL	Uncharacterized protein OS=Ficedula albicollis OX=59894 GN=AGL PE=4 SV=1	FICAL	2
68	1.111	tr|A0A218VEA5|A0A218VEA5_9PASE	Glycogen debranching enzyme OS=Lonchura striata domestica OX=299123 GN=AGL PE=4 SV=1	9PASE	2
68	1.111	tr|A0A0Q3LTJ5|A0A0Q3LTJ5_AMAAE	Glycogen debranching enzyme OS=Amazona aestiva OX=12930 GN=AAES_164704 PE=4 SV=1	AMAAE	2
68	1.121	tr|A0A091EIV1|A0A091EIV1_CORBR	Glycogen debranching enzyme OS=Corvus brachyrhynchos OX=85066 GN=N302_00617 PE=4 SV=1	CORBR	2
68	1.111	tr|H0Z4Q4|H0Z4Q4_TAEGU	Uncharacterized protein OS=Taeniopygia guttata OX=59729 GN=AGL PE=4 SV=1	TAEGU	2
68	1.13	tr|A0A093CNC6|A0A093CNC6_TAUER	Glycogen debranching enzyme (Fragment) OS=Tauraco erythrolophus OX=121530 GN=N340_03069 PE=4 SV=1	TAUER	2
68	1.13	tr|A0A091NKW9|A0A091NKW9_APAVI	Glycogen debranching enzyme (Fragment) OS=Apaloderma vittatum OX=57397 GN=N311_08611 PE=4 SV=1	APAVI	2
68	1.13	tr|A0A087QMK8|A0A087QMK8_APTFO	Glycogen debranching enzyme (Fragment) OS=Aptenodytes forsteri OX=9233 GN=AS27_06075 PE=4 SV=1	APTFO	2
68	1.296	tr|U3J1L9|U3J1L9_ANAPL	Amylo-alpha-1, 6-glucosidase, 4-alpha-glucanotransferase OS=Anas platyrhynchos OX=8839 GN=AGL PE=4 SV=1	ANAPL	2
68	1.13	tr|R0JWJ4|R0JWJ4_ANAPL	Glycogen debranching enzyme (Fragment) OS=Anas platyrhynchos OX=8839 GN=Anapl_05994 PE=4 SV=1	ANAPL	2
68	1.13	tr|A0A093NPU6|A0A093NPU6_PYGAD	Glycogen debranching enzyme (Fragment) OS=Pygoscelis adeliae OX=9238 GN=AS28_00190 PE=4 SV=1	PYGAD	2
68	1.134	tr|A0A093EJE1|A0A093EJE1_TYTAL	Glycogen debranching enzyme (Fragment) OS=Tyto alba OX=56313 GN=N341_04673 PE=4 SV=1	TYTAL	2
68	1.13	tr|A0A091P1S7|A0A091P1S7_HALAL	Glycogen debranching enzyme (Fragment) OS=Haliaeetus albicilla OX=8969 GN=N329_10863 PE=4 SV=1	HALAL	2
68	1.13	tr|A0A093CQ14|A0A093CQ14_9AVES	Glycogen debranching enzyme (Fragment) OS=Pterocles gutturalis OX=240206 GN=N339_04077 PE=4 SV=1	9AVES	2
68	1.13	tr|A0A091TI76|A0A091TI76_PHALP	Glycogen debranching enzyme (Fragment) OS=Phaethon lepturus OX=97097 GN=N335_08510 PE=4 SV=1	PHALP	2
68	1.868	tr|A0A091RCN7|A0A091RCN7_9GRUI	Glycogen debranching enzyme (Fragment) OS=Mesitornis unicolor OX=54374 GN=N332_06966 PE=4 SV=1	9GRUI	2
69	10.27	tr|H9H1S2|H9H1S2_MELGA	Glycerol-3-phosphate dehydrogenase 1 OS=Meleagris gallopavo OX=9103 GN=GPD1 PE=4 SV=1	MELGA	2
69	5.775	tr|A0A2P4TBP9|A0A2P4TBP9_BAMTH	Glycerol-3-phosphate dehydrogenase [NAD(+)] (Fragment) OS=Bambusicola thoracicus OX=9083 GN=CIB84_002475 PE=3 SV=1	NAD(+)	2
69	6.09	tr|A0A226MMK9|A0A226MMK9_CALSU	Glycerol-3-phosphate dehydrogenase [NAD(+)] OS=Callipepla squamata OX=9009 GN=ASZ78_008797 PE=3 SV=1	NAD(+)	2
69	5.367	tr|A0A1D5PA73|A0A1D5PA73_CHICK	Glycerol-3-phosphate dehydrogenase [NAD(+)] OS=Gallus gallus OX=9031 GN=ASIC1 PE=3 SV=1	NAD(+)	2
69	5.444	tr|A0A1D5P1Y7|A0A1D5P1Y7_CHICK	Glycerol-3-phosphate dehydrogenase [NAD(+)] OS=Gallus gallus OX=9031 GN=ASIC1 PE=3 SV=1	NAD(+)	2
69	4.977	tr|A0A091MYY7|A0A091MYY7_CARIC	Glycerol-3-phosphate dehydrogenase [NAD(+)] (Fragment) OS=Cariama cristata OX=54380 GN=N322_09219 PE=3 SV=1	NAD(+)	1
70	5.124	tr|A0A093PPU2|A0A093PPU2_9PASS	Phosphoglucomutase-1 (Fragment) OS=Manacus vitellinus OX=328815 GN=N305_05300 PE=3 SV=1	9PASS	3
70	4.809	tr|Q2UZR2|Q2UZR2_CHICK	Phosphoglucomutase 1 OS=Gallus gallus OX=9031 PE=2 SV=1	CHICK	3
70	5.052	tr|G1NGV6|G1NGV6_MELGA	Uncharacterized protein OS=Meleagris gallopavo OX=9103 GN=PGM1 PE=3 SV=2	MELGA	3
70	5.16	tr|F1NN63|F1NN63_CHICK	Uncharacterized protein OS=Gallus gallus OX=9031 GN=PGM1 PE=3 SV=2	CHICK	3
70	5.16	tr|A0A2P4TDJ5|A0A2P4TDJ5_BAMTH	Uncharacterized protein OS=Bambusicola thoracicus OX=9083 GN=CIB84_001812 PE=3 SV=1	BAMTH	3
70	5.244	tr|A0A2I0MBU1|A0A2I0MBU1_COLLI	Phosphoglucomutase 1 (Fragment) OS=Columba livia OX=8932 GN=PGM1 PE=3 SV=1	COLLI	3
70	5.16	tr|A0A226PRN3|A0A226PRN3_COLVI	Uncharacterized protein OS=Colinus virginianus OX=9014 GN=H355_009031 PE=3 SV=1	COLVI	3
70	5.16	tr|A0A226NGV3|A0A226NGV3_CALSU	Uncharacterized protein OS=Callipepla squamata OX=9009 GN=ASZ78_013899 PE=3 SV=1	CALSU	3
70	5.16	tr|A0A218UHL3|A0A218UHL3_9PASE	Phosphoglucomutase-1 OS=Lonchura striata domestica OX=299123 GN=PGM1 PE=3 SV=1	9PASE	3
70	5.16	tr|A0A1V4JXP3|A0A1V4JXP3_PATFA	Phosphoglucomutase-1 OS=Patagioenas fasciata monilis OX=372326 GN=PGM1 PE=3 SV=1	PATFA	3
70	4.817	tr|A0A1L1RR19|A0A1L1RR19_CHICK	Uncharacterized protein OS=Gallus gallus OX=9031 GN=PGM1 PE=4 SV=1	CHICK	3
70	5.124	tr|H0ZI36|H0ZI36_TAEGU	Uncharacterized protein OS=Taeniopygia guttata OX=59729 GN=PGM1 PE=3 SV=1	TAEGU	3
70	5.302	tr|A0A1D5PUY7|A0A1D5PUY7_CHICK	Uncharacterized protein OS=Gallus gallus OX=9031 GN=PGM1 PE=3 SV=1	CHICK	3
70	3.571	tr|A0A091HKC1|A0A091HKC1_CALAN	Phosphoglucomutase-1 (Fragment) OS=Calypte anna OX=9244 GN=N300_00638 PE=3 SV=1	CALAN	2
70	3.46	tr|A0A091NS24|A0A091NS24_APAVI	Phosphoglucomutase-1 (Fragment) OS=Apaloderma vittatum OX=57397 GN=N311_07802 PE=3 SV=1	APAVI	2
70	3.082	tr|A0A0Q3U3T0|A0A0Q3U3T0_AMAAE	Phosphoglucomutase-1 OS=Amazona aestiva OX=12930 GN=AAES_05048 PE=4 SV=1	AMAAE	2
70	3.578	tr|A0A099ZNV6|A0A099ZNV6_TINGU	Phosphoglucomutase-1 (Fragment) OS=Tinamus guttatus OX=94827 GN=N309_10417 PE=3 SV=1	TINGU	2
70	3.552	tr|A0A093NHA6|A0A093NHA6_PYGAD	Phosphoglucomutase-1 (Fragment) OS=Pygoscelis adeliae OX=9238 GN=AS28_04167 PE=3 SV=1	PYGAD	2
70	3.552	tr|A0A091R363|A0A091R363_MERNU	Phosphoglucomutase-1 (Fragment) OS=Merops nubicus OX=57421 GN=N331_02255 PE=3 SV=1	MERNU	2
70	3.552	tr|A0A091M2D2|A0A091M2D2_CARIC	Phosphoglucomutase-1 (Fragment) OS=Cariama cristata OX=54380 GN=N322_08098 PE=3 SV=1	CARIC	2
70	3.552	tr|A0A091HI76|A0A091HI76_BUCRH	Phosphoglucomutase-1 (Fragment) OS=Buceros rhinoceros silvestris OX=175836 GN=N320_03940 PE=3 SV=1	BUCRH	2
70	3.552	tr|A0A091E8Z8|A0A091E8Z8_CORBR	Phosphoglucomutase-1 (Fragment) OS=Corvus brachyrhynchos OX=85066 GN=N302_07520 PE=3 SV=1	CORBR	2
70	3.552	tr|A0A087RHY3|A0A087RHY3_APTFO	Phosphoglucomutase-1 (Fragment) OS=Aptenodytes forsteri OX=9233 GN=AS27_01077 PE=3 SV=1	APTFO	2
70	3.534	tr|U3J383|U3J383_ANAPL	Uncharacterized protein OS=Anas platyrhynchos OX=8839 GN=PGM1 PE=3 SV=1	ANAPL	2
70	3.552	tr|A0A0A0AGB2|A0A0A0AGB2_CHAVO	Phosphoglucomutase-1 (Fragment) OS=Charadrius vociferus OX=50402 GN=N301_10351 PE=3 SV=1	CHAVO	2
70	3.552	tr|A0A094KXN4|A0A094KXN4_ANTCR	Phosphoglucomutase-1 (Fragment) OS=Antrostomus carolinensis OX=279965 GN=N321_01555 PE=3 SV=1	ANTCR	2
70	3.552	tr|A0A093IKK1|A0A093IKK1_FULGA	Phosphoglucomutase-1 (Fragment) OS=Fulmarus glacialis OX=30455 GN=N327_05029 PE=3 SV=1	FULGA	2
70	3.552	tr|A0A093IDG1|A0A093IDG1_EURHL	Phosphoglucomutase-1 (Fragment) OS=Eurypyga helias OX=54383 GN=N326_08056 PE=3 SV=1	EURHL	2
70	3.552	tr|A0A093GVR6|A0A093GVR6_STRCA	Phosphoglucomutase-1 (Fragment) OS=Struthio camelus australis OX=441894 GN=N308_07995 PE=3 SV=1	STRCA	2
70	3.515	tr|A0A093G6X9|A0A093G6X9_DRYPU	Phosphoglucomutase-1 (Fragment) OS=Dryobates pubescens OX=118200 GN=N307_11817 PE=3 SV=1	DRYPU	2
70	3.552	tr|A0A093F7S3|A0A093F7S3_GAVST	Phosphoglucomutase-1 (Fragment) OS=Gavia stellata OX=37040 GN=N328_08243 PE=3 SV=1	GAVST	2
70	3.552	tr|A0A093D2E9|A0A093D2E9_TAUER	Phosphoglucomutase-1 (Fragment) OS=Tauraco erythrolophus OX=121530 GN=N340_03516 PE=3 SV=1	TAUER	2
70	3.552	tr|A0A091UVN7|A0A091UVN7_NIPNI	Phosphoglucomutase-1 (Fragment) OS=Nipponia nippon OX=128390 GN=Y956_08811 PE=3 SV=1	NIPNI	2
70	3.552	tr|A0A091UJJ9|A0A091UJJ9_PHORB	Phosphoglucomutase-1 (Fragment) OS=Phoenicopterus ruber ruber OX=9218 GN=N337_06656 PE=3 SV=1	PHORB	2
70	3.552	tr|A0A091TLK5|A0A091TLK5_PHALP	Phosphoglucomutase-1 (Fragment) OS=Phaethon lepturus OX=97097 GN=N335_12297 PE=3 SV=1	PHALP	2
70	3.552	tr|A0A091T0Y5|A0A091T0Y5_PELCR	Phosphoglucomutase-1 (Fragment) OS=Pelecanus crispus OX=36300 GN=N334_04125 PE=3 SV=1	PELCR	2
70	3.552	tr|A0A091QT56|A0A091QT56_9GRUI	Phosphoglucomutase-1 (Fragment) OS=Mesitornis unicolor OX=54374 GN=N332_10808 PE=3 SV=1	9GRUI	2
70	3.552	tr|A0A091Q814|A0A091Q814_LEPDC	Phosphoglucomutase-1 (Fragment) OS=Leptosomus discolor OX=188344 GN=N330_09545 PE=3 SV=1	LEPDC	2
70	3.552	tr|A0A091PFR0|A0A091PFR0_HALAL	Phosphoglucomutase-1 (Fragment) OS=Haliaeetus albicilla OX=8969 GN=N329_01558 PE=3 SV=1	HALAL	2
70	3.578	tr|A0A091MJC0|A0A091MJC0_9PASS	Phosphoglucomutase-1 (Fragment) OS=Acanthisitta chloris OX=57068 GN=N310_08457 PE=3 SV=1	9PASS	2
70	3.578	tr|A0A091K7M8|A0A091K7M8_COLST	Phosphoglucomutase-1 (Fragment) OS=Colius striatus OX=57412 GN=N325_06010 PE=3 SV=1	COLST	2
70	3.552	tr|A0A091IYH5|A0A091IYH5_EGRGA	Phosphoglucomutase-1 (Fragment) OS=Egretta garzetta OX=188379 GN=Z169_03022 PE=3 SV=1	EGRGA	2
70	3.552	tr|A0A091GLR1|A0A091GLR1_9AVES	Phosphoglucomutase-1 (Fragment) OS=Cuculus canorus OX=55661 GN=N303_09434 PE=3 SV=1	9AVES	2
70	2.902	tr|A0A091RZR5|A0A091RZR5_NESNO	Phosphoglucomutase-1 (Fragment) OS=Nestor notabilis OX=176057 GN=N333_08758 PE=4 SV=1	NESNO	1
70	1.968	tr|A0A094KQ42|A0A094KQ42_PODCR	Phosphoglucomutase-1 (Fragment) OS=Podiceps cristatus OX=345573 GN=N338_01316 PE=3 SV=1	PODCR	1
71	7.677	tr|A0A2I0U2K4|A0A2I0U2K4_LIMLA	Dihydrolipoyl dehydrogenase OS=Limosa lapponica baueri OX=1758121 GN=llap_9431 PE=3 SV=1	LIMLA	3
71	8.28	tr|G1NC58|G1NC58_MELGA	Dihydrolipoyl dehydrogenase OS=Meleagris gallopavo OX=9103 GN=DLD PE=3 SV=2	MELGA	3
71	7.879	tr|A0A093NRB5|A0A093NRB5_PYGAD	Dihydrolipoyl dehydrogenase (Fragment) OS=Pygoscelis adeliae OX=9238 GN=AS28_07735 PE=3 SV=1	PYGAD	3
71	7.879	tr|A0A093JBS5|A0A093JBS5_STRCA	Dihydrolipoyl dehydrogenase (Fragment) OS=Struthio camelus australis OX=441894 GN=N308_10085 PE=3 SV=1	STRCA	3
71	7.677	tr|A0A093G7E5|A0A093G7E5_DRYPU	Dihydrolipoyl dehydrogenase OS=Dryobates pubescens OX=118200 GN=N307_10159 PE=3 SV=1	DRYPU	3
71	7.879	tr|A0A093CQ99|A0A093CQ99_TAUER	Dihydrolipoyl dehydrogenase (Fragment) OS=Tauraco erythrolophus OX=121530 GN=N340_12556 PE=3 SV=1	TAUER	3
71	7.879	tr|A0A091UWG2|A0A091UWG2_NIPNI	Dihydrolipoyl dehydrogenase (Fragment) OS=Nipponia nippon OX=128390 GN=Y956_10497 PE=3 SV=1	NIPNI	3
71	7.879	tr|A0A091SN60|A0A091SN60_PELCR	Dihydrolipoyl dehydrogenase (Fragment) OS=Pelecanus crispus OX=36300 GN=N334_09100 PE=3 SV=1	PELCR	3
71	7.879	tr|A0A091LP29|A0A091LP29_CATAU	Dihydrolipoyl dehydrogenase (Fragment) OS=Cathartes aura OX=43455 GN=N323_12859 PE=3 SV=1	CATAU	3
71	7.879	tr|A0A091JPR0|A0A091JPR0_EGRGA	Dihydrolipoyl dehydrogenase (Fragment) OS=Egretta garzetta OX=188379 GN=Z169_08011 PE=3 SV=1	EGRGA	3
71	7.879	tr|A0A087RKP4|A0A087RKP4_APTFO	Dihydrolipoyl dehydrogenase (Fragment) OS=Aptenodytes forsteri OX=9233 GN=AS27_01685 PE=3 SV=1	APTFO	3
71	7.677	tr|Q5ZM32|Q5ZM32_CHICK	Dihydrolipoyl dehydrogenase OS=Gallus gallus OX=9031 GN=DLD PE=2 SV=1	CHICK	3
71	7.677	tr|A0A1L1RM48|A0A1L1RM48_CHICK	Dihydrolipoyl dehydrogenase OS=Gallus gallus OX=9031 GN=DLD PE=3 SV=1	CHICK	3
71	7.879	tr|A0A0A0AXY7|A0A0A0AXY7_CHAVO	Dihydrolipoyl dehydrogenase (Fragment) OS=Charadrius vociferus OX=50402 GN=N301_16682 PE=3 SV=1	CHAVO	3
71	7.879	tr|A0A093FHS3|A0A093FHS3_TYTAL	Dihydrolipoyl dehydrogenase (Fragment) OS=Tyto alba OX=56313 GN=N341_08853 PE=3 SV=1	TYTAL	3
71	7.879	tr|A0A091W332|A0A091W332_OPIHO	Dihydrolipoyl dehydrogenase (Fragment) OS=Opisthocomus hoazin OX=30419 GN=N306_13488 PE=3 SV=1	OPIHO	3
71	7.879	tr|A0A091UHP7|A0A091UHP7_PHORB	Dihydrolipoyl dehydrogenase (Fragment) OS=Phoenicopterus ruber ruber OX=9218 GN=N337_02407 PE=3 SV=1	PHORB	3
71	7.879	tr|A0A091QUF5|A0A091QUF5_MERNU	Dihydrolipoyl dehydrogenase (Fragment) OS=Merops nubicus OX=57421 GN=N331_05697 PE=3 SV=1	MERNU	3
71	7.879	tr|A0A091Q4D1|A0A091Q4D1_LEPDC	Dihydrolipoyl dehydrogenase (Fragment) OS=Leptosomus discolor OX=188344 GN=N330_04754 PE=3 SV=1	LEPDC	3
71	7.879	tr|A0A091MMT2|A0A091MMT2_9PASS	Dihydrolipoyl dehydrogenase (Fragment) OS=Acanthisitta chloris OX=57068 GN=N310_12978 PE=3 SV=1	9PASS	3
71	7.879	tr|A0A091KHG4|A0A091KHG4_9GRUI	Dihydrolipoyl dehydrogenase (Fragment) OS=Chlamydotis macqueenii OX=187382 GN=N324_09506 PE=3 SV=1	9GRUI	3
71	7.927	tr|A0A091GYI4|A0A091GYI4_BUCRH	Dihydrolipoyl dehydrogenase (Fragment) OS=Buceros rhinoceros silvestris OX=175836 GN=N320_12937 PE=3 SV=1	BUCRH	3
71	7.879	tr|A0A091FWP6|A0A091FWP6_9AVES	Dihydrolipoyl dehydrogenase (Fragment) OS=Cuculus canorus OX=55661 GN=N303_05869 PE=3 SV=1	9AVES	3
71	7.879	tr|A0A087VKE6|A0A087VKE6_BALRE	Dihydrolipoyl dehydrogenase (Fragment) OS=Balearica regulorum gibbericeps OX=100784 GN=N312_02793 PE=3 SV=1	BALRE	3
71	5.657	tr|A0A093BVW1|A0A093BVW1_9AVES	Dihydrolipoyl dehydrogenase (Fragment) OS=Pterocles gutturalis OX=240206 GN=N339_06641 PE=3 SV=1	9AVES	2
71	5.657	tr|A0A091UUW7|A0A091UUW7_PHALP	Dihydrolipoyl dehydrogenase (Fragment) OS=Phaethon lepturus OX=97097 GN=N335_08416 PE=3 SV=1	PHALP	2
71	5.657	tr|A0A091K8A9|A0A091K8A9_COLST	Dihydrolipoyl dehydrogenase (Fragment) OS=Colius striatus OX=57412 GN=N325_07867 PE=3 SV=1	COLST	2
71	5.512	tr|U3K6D4|U3K6D4_FICAL	Dihydrolipoyl dehydrogenase OS=Ficedula albicollis OX=59894 GN=DLD PE=3 SV=1	FICAL	2
71	5.545	tr|U3IR48|U3IR48_ANAPL	Dihydrolipoyl dehydrogenase OS=Anas platyrhynchos OX=8839 GN=DLD PE=3 SV=1	ANAPL	2
71	5.68	tr|A0A093T826|A0A093T826_PHACA	Dihydrolipoyl dehydrogenase (Fragment) OS=Phalacrocorax carbo OX=9209 GN=N336_11469 PE=3 SV=1	PHACA	2
71	5.657	tr|A0A093J7S2|A0A093J7S2_EURHL	Dihydrolipoyl dehydrogenase (Fragment) OS=Eurypyga helias OX=54383 GN=N326_05812 PE=3 SV=1	EURHL	2
71	5.738	tr|A0A091IKS0|A0A091IKS0_CALAN	Dihydrolipoyl dehydrogenase (Fragment) OS=Calypte anna OX=9244 GN=N300_00421 PE=3 SV=1	CALAN	2
71	5.657	tr|A0A091FWQ1|A0A091FWQ1_CORBR	Dihydrolipoyl dehydrogenase (Fragment) OS=Corvus brachyrhynchos OX=85066 GN=N302_06359 PE=3 SV=1	CORBR	2
71	5.657	tr|A0A091SAV0|A0A091SAV0_9GRUI	Dihydrolipoyl dehydrogenase (Fragment) OS=Mesitornis unicolor OX=54374 GN=N332_01269 PE=3 SV=1	9GRUI	2
71	6.796	tr|A0A0Q3UQ78|A0A0Q3UQ78_AMAAE	Dihydrolipoyl dehydrogenase, isoform X4 OS=Amazona aestiva OX=12930 GN=AAES_169717 PE=4 SV=1	AMAAE	2
71	5.657	tr|A0A094NH49|A0A094NH49_ANTCR	Dihydrolipoyl dehydrogenase (Fragment) OS=Antrostomus carolinensis OX=279965 GN=N321_00631 PE=3 SV=1	ANTCR	2
71	5.354	tr|A0A226NVU6|A0A226NVU6_COLVI	Dihydrolipoyl dehydrogenase OS=Colinus virginianus OX=9014 GN=H355_011530 PE=3 SV=1	COLVI	2
71	5.512	tr|A0A226MYX1|A0A226MYX1_CALSU	Dihydrolipoyl dehydrogenase OS=Callipepla squamata OX=9009 GN=ASZ78_007436 PE=3 SV=1	CALSU	2
71	5.957	tr|A0A099Z4H3|A0A099Z4H3_TINGU	Dihydrolipoyl dehydrogenase (Fragment) OS=Tinamus guttatus OX=94827 GN=N309_06010 PE=3 SV=1	TINGU	2
71	3.195	tr|A0A2I0MH62|A0A2I0MH62_COLLI	Dihydrolipoyl dehydrogenase OS=Columba livia OX=8932 GN=DLD PE=3 SV=1	COLLI	1
71	3.434	tr|H0YYH1|H0YYH1_TAEGU	Dihydrolipoyl dehydrogenase OS=Taeniopygia guttata OX=59729 GN=DLD PE=3 SV=1	TAEGU	1
71	3.346	tr|A0A1V4K1H9|A0A1V4K1H9_PATFA	Dihydrolipoyl dehydrogenase OS=Patagioenas fasciata monilis OX=372326 GN=DLD PE=3 SV=1	PATFA	1
71	3.346	tr|A0A218UGI4|A0A218UGI4_9PASE	Dihydrolipoyl dehydrogenase OS=Lonchura striata domestica OX=299123 GN=DLD PE=3 SV=1	9PASE	1
71	3.427	tr|A0A091N0T0|A0A091N0T0_APAVI	Dihydrolipoyl dehydrogenase (Fragment) OS=Apaloderma vittatum OX=57397 GN=N311_08208 PE=3 SV=1	APAVI	1
72	1.621	tr|A0A1D5NYG3|A0A1D5NYG3_CHICK	Uncharacterized protein OS=Gallus gallus OX=9031 GN=FLNB PE=4 SV=1	CHICK	2
72	1.683	tr|F1N8D4|F1N8D4_CHICK	Uncharacterized protein OS=Gallus gallus OX=9031 GN=FLNB PE=4 SV=3	CHICK	2
72	1.676	tr|A0A1D5PXM1|A0A1D5PXM1_CHICK	Uncharacterized protein OS=Gallus gallus OX=9031 GN=FLNB PE=4 SV=2	CHICK	2
72	1.663	tr|G1N4G8|G1N4G8_MELGA	Filamin B OS=Meleagris gallopavo OX=9103 GN=FLNB PE=4 SV=2	MELGA	2
72	1.36	tr|A0A226PSC8|A0A226PSC8_COLVI	Uncharacterized protein OS=Colinus virginianus OX=9014 GN=H355_001366 PE=4 SV=1	COLVI	2
72	1.708	tr|G3URL1|G3URL1_MELGA	Filamin B OS=Meleagris gallopavo OX=9103 GN=FLNB PE=4 SV=1	MELGA	2
72	1.726	tr|A0A226MDR5|A0A226MDR5_CALSU	Uncharacterized protein OS=Callipepla squamata OX=9009 GN=ASZ78_007584 PE=4 SV=1	CALSU	2
72	3.183	tr|A0A2P4T878|A0A2P4T878_BAMTH	Uncharacterized protein OS=Bambusicola thoracicus OX=9083 GN=CIB84_003684 PE=4 SV=1	BAMTH	2
72	1.052	tr|Q90574|Q90574_CHICK	Filamin OS=Gallus gallus OX=9031 PE=2 SV=1	CHICK	1
72	1.03	tr|A0A1V4JJ03|A0A1V4JJ03_PATFA	Filamin-B isoform C OS=Patagioenas fasciata monilis OX=372326 GN=FLNB PE=4 SV=1	PATFA	1
72	1.059	tr|A0A1V4JIQ6|A0A1V4JIQ6_PATFA	Filamin-B isoform A OS=Patagioenas fasciata monilis OX=372326 GN=FLNB PE=4 SV=1	PATFA	1
72	1.04	tr|A0A1V4JIP7|A0A1V4JIP7_PATFA	Filamin-B isoform B OS=Patagioenas fasciata monilis OX=372326 GN=FLNB PE=4 SV=1	PATFA	1
72	1.077	tr|A0A091LST5|A0A091LST5_CARIC	Filamin-B (Fragment) OS=Cariama cristata OX=54380 GN=N322_11520 PE=4 SV=1	CARIC	1
72	1.074	tr|R7VQ48|R7VQ48_COLLI	Filamin-B OS=Columba livia OX=8932 GN=A306_10036 PE=4 SV=1	COLLI	1
72	1.055	tr|A0A2I0U8B7|A0A2I0U8B7_LIMLA	Uncharacterized protein OS=Limosa lapponica baueri OX=1758121 GN=llap_7485 PE=4 SV=1	LIMLA	1
72	1.022	tr|A0A2I0LUA5|A0A2I0LUA5_COLLI	Filamin B, beta OS=Columba livia OX=8932 GN=FLNB PE=4 SV=1	COLLI	1
72	1.077	tr|A0A094LJZ2|A0A094LJZ2_PODCR	Filamin-B (Fragment) OS=Podiceps cristatus OX=345573 GN=N338_13473 PE=4 SV=1	PODCR	1
72	1.077	tr|A0A093R4F3|A0A093R4F3_PYGAD	Filamin-B (Fragment) OS=Pygoscelis adeliae OX=9238 GN=AS28_10015 PE=4 SV=1	PYGAD	1
72	1.077	tr|A0A093QM35|A0A093QM35_PHACA	Filamin-B (Fragment) OS=Phalacrocorax carbo OX=9209 GN=N336_01584 PE=4 SV=1	PHACA	1
72	1.077	tr|A0A091VS80|A0A091VS80_NIPNI	Filamin-B (Fragment) OS=Nipponia nippon OX=128390 GN=Y956_08597 PE=4 SV=1	NIPNI	1
72	1.018	tr|U3K0X6|U3K0X6_FICAL	Filamin B OS=Ficedula albicollis OX=59894 GN=FLNB PE=4 SV=1	FICAL	1
72	1.077	tr|A0A0A0A3B0|A0A0A0A3B0_CHAVO	Filamin-B (Fragment) OS=Charadrius vociferus OX=50402 GN=N301_12003 PE=4 SV=1	CHAVO	1
72	1.077	tr|A0A093PZM2|A0A093PZM2_9PASS	Filamin-B (Fragment) OS=Manacus vitellinus OX=328815 GN=N305_03940 PE=4 SV=1	9PASS	1
72	1.077	tr|A0A093IPH5|A0A093IPH5_FULGA	Filamin-B (Fragment) OS=Fulmarus glacialis OX=30455 GN=N327_01331 PE=4 SV=1	FULGA	1
72	1.073	tr|A0A093CMA6|A0A093CMA6_9AVES	Filamin-B (Fragment) OS=Pterocles gutturalis OX=240206 GN=N339_12390 PE=4 SV=1	9AVES	1
72	1.077	tr|A0A091K0C7|A0A091K0C7_COLST	Filamin-B (Fragment) OS=Colius striatus OX=57412 GN=N325_12727 PE=4 SV=1	COLST	1
72	1.078	tr|A0A091J5Q6|A0A091J5Q6_EGRGA	Filamin-B (Fragment) OS=Egretta garzetta OX=188379 GN=Z169_04523 PE=4 SV=1	EGRGA	1
72	1.077	tr|A0A087RC83|A0A087RC83_APTFO	Filamin-B (Fragment) OS=Aptenodytes forsteri OX=9233 GN=AS27_11726 PE=4 SV=1	APTFO	1
72	1.077	tr|A0A093I754|A0A093I754_DRYPU	Filamin-B (Fragment) OS=Dryobates pubescens OX=118200 GN=N307_01149 PE=4 SV=1	DRYPU	1
72	1.172	tr|A0A093FYK8|A0A093FYK8_TYTAL	Filamin-B (Fragment) OS=Tyto alba OX=56313 GN=N341_04406 PE=4 SV=1	TYTAL	1
72	1.077	tr|A0A091IBV2|A0A091IBV2_CALAN	Filamin-B (Fragment) OS=Calypte anna OX=9244 GN=N300_10052 PE=4 SV=1	CALAN	1
72	1.077	tr|A0A087VRU1|A0A087VRU1_BALRE	Filamin-B (Fragment) OS=Balearica regulorum gibbericeps OX=100784 GN=N312_08500 PE=4 SV=1	BALRE	1
72	1.077	tr|H0ZAR1|H0ZAR1_TAEGU	Filamin B OS=Taeniopygia guttata OX=59729 GN=FLNB PE=4 SV=1	TAEGU	1
72	1.03	tr|A0A218VBT4|A0A218VBT4_9PASE	Filamin-B OS=Lonchura striata domestica OX=299123 GN=FLNB PE=4 SV=1	9PASE	1
72	1.077	tr|A0A094L4L0|A0A094L4L0_ANTCR	Filamin-B (Fragment) OS=Antrostomus carolinensis OX=279965 GN=N321_05421 PE=4 SV=1	ANTCR	1
72	1.077	tr|A0A093CNP0|A0A093CNP0_TAUER	Filamin-B (Fragment) OS=Tauraco erythrolophus OX=121530 GN=N340_11855 PE=4 SV=1	TAUER	1
72	1.077	tr|A0A093BL86|A0A093BL86_CHAPE	Filamin-B (Fragment) OS=Chaetura pelagica OX=8897 GN=M959_14919 PE=4 SV=1	CHAPE	1
72	1.078	tr|A0A091S2K7|A0A091S2K7_NESNO	Filamin-B (Fragment) OS=Nestor notabilis OX=176057 GN=N333_10594 PE=4 SV=1	NESNO	1
72	1.476	tr|A0A0Q3MNL2|A0A0Q3MNL2_AMAAE	Uncharacterized protein OS=Amazona aestiva OX=12930 GN=AAES_56247 PE=4 SV=1	AMAAE	1
72	1.078	tr|A0A091WFS3|A0A091WFS3_OPIHO	Filamin-B (Fragment) OS=Opisthocomus hoazin OX=30419 GN=N306_14358 PE=4 SV=1	OPIHO	1
72	1.077	tr|A0A099ZHA2|A0A099ZHA2_TINGU	Filamin-B (Fragment) OS=Tinamus guttatus OX=94827 GN=N309_02801 PE=4 SV=1	TINGU	1
72	1.079	tr|A0A091H791|A0A091H791_BUCRH	Filamin-B (Fragment) OS=Buceros rhinoceros silvestris OX=175836 GN=N320_04891 PE=4 SV=1	BUCRH	1
72	1.077	tr|A0A091F839|A0A091F839_CORBR	Filamin-B (Fragment) OS=Corvus brachyrhynchos OX=85066 GN=N302_10170 PE=4 SV=1	CORBR	1
72	1.077	tr|A0A093KCX9|A0A093KCX9_STRCA	Filamin-B (Fragment) OS=Struthio camelus australis OX=441894 GN=N308_01984 PE=4 SV=1	STRCA	1
72	1.919	tr|U3IPY8|U3IPY8_ANAPL	Uncharacterized protein OS=Anas platyrhynchos OX=8839 GN=LOC101796074 PE=4 SV=1	ANAPL	1
72	1.077	tr|A0A093HS12|A0A093HS12_GAVST	Filamin-B (Fragment) OS=Gavia stellata OX=37040 GN=N328_05105 PE=4 SV=1	GAVST	1
72	1.077	tr|A0A091N5Z5|A0A091N5Z5_APAVI	Filamin-B (Fragment) OS=Apaloderma vittatum OX=57397 GN=N311_08554 PE=4 SV=1	APAVI	1
72	1.077	tr|A0A091LPD7|A0A091LPD7_9GRUI	Filamin-B (Fragment) OS=Chlamydotis macqueenii OX=187382 GN=N324_05306 PE=4 SV=1	9GRUI	1
72	1.077	tr|A0A091G5H7|A0A091G5H7_9AVES	Filamin-B (Fragment) OS=Cuculus canorus OX=55661 GN=N303_13931 PE=4 SV=1	9AVES	1
72	1.077	tr|A0A091TJS1|A0A091TJS1_PHALP	Filamin-B (Fragment) OS=Phaethon lepturus OX=97097 GN=N335_07742 PE=4 SV=1	PHALP	1
72	1.077	tr|A0A091PEI0|A0A091PEI0_LEPDC	Filamin-B (Fragment) OS=Leptosomus discolor OX=188344 GN=N330_03998 PE=4 SV=1	LEPDC	1
72	1.28	tr|A0A091NZ06|A0A091NZ06_HALAL	Filamin-B (Fragment) OS=Haliaeetus albicilla OX=8969 GN=N329_06158 PE=4 SV=1	HALAL	1
73	8.427	tr|A0A091K4N3|A0A091K4N3_COLST	Troponin I, fast skeletal muscle (Fragment) OS=Colius striatus OX=57412 GN=N325_05639 PE=4 SV=1	COLST	2
73	9.259	tr|E1BUD3|E1BUD3_CHICK	Troponin I, fast skeletal muscle OS=Gallus gallus OX=9031 GN=TNNI2 PE=4 SV=3	CHICK	2
73	5.859	tr|A0A2P4STH1|A0A2P4STH1_BAMTH	Uncharacterized protein OS=Bambusicola thoracicus OX=9083 GN=CIB84_008860 PE=4 SV=1	BAMTH	2
73	6.944	tr|A0A226N7I3|A0A226N7I3_CALSU	Uncharacterized protein (Fragment) OS=Callipepla squamata OX=9009 GN=ASZ78_008819 PE=4 SV=1	CALSU	2
73	8.427	tr|A0A093PRC3|A0A093PRC3_9PASS	Troponin I, fast skeletal muscle (Fragment) OS=Manacus vitellinus OX=328815 GN=N305_09796 PE=4 SV=1	9PASS	2
73	8.427	tr|A0A091RJ55|A0A091RJ55_9GRUI	Troponin I, fast skeletal muscle (Fragment) OS=Mesitornis unicolor OX=54374 GN=N332_04902 PE=4 SV=1	9GRUI	2
73	8.197	sp|P68247|TNNI2_COTJA	Troponin I, fast skeletal muscle OS=Coturnix japonica OX=93934 GN=TNNI2 PE=3 SV=2	COTJA	2
73	8.197	sp|P68246|TNNI2_CHICK	Troponin I, fast skeletal muscle OS=Gallus gallus OX=9031 GN=TNNI2 PE=1 SV=2	CHICK	2
73	4.494	tr|G1N8B8|G1N8B8_MELGA	Troponin I2, fast skeletal type OS=Meleagris gallopavo OX=9103 GN=TNNI2 PE=4 SV=1	MELGA	1
73	3.704	tr|A0A226NYA2|A0A226NYA2_COLVI	Uncharacterized protein (Fragment) OS=Colinus virginianus OX=9014 GN=H355_006218 PE=4 SV=1	COLVI	1
73	4.494	tr|A0A099ZAB4|A0A099ZAB4_TINGU	Troponin I, fast skeletal muscle (Fragment) OS=Tinamus guttatus OX=94827 GN=N309_11686 PE=4 SV=1	TINGU	1
73	4.494	tr|A0A091MBZ9|A0A091MBZ9_CARIC	Troponin I, fast skeletal muscle (Fragment) OS=Cariama cristata OX=54380 GN=N322_07671 PE=4 SV=1	CARIC	1
74	60	tr|U3I124|U3I124_ANAPL	Uncharacterized protein OS=Anas platyrhynchos OX=8839 PE=4 SV=1	ANAPL	2
74	60	tr|Q7LZE8|Q7LZE8_CHICK	Fructose-bisphosphate aldolase (Fragment) OS=Gallus gallus OX=9031 PE=1 SV=1	CHICK	2
75	8.383	tr|A0A2P4SC45|A0A2P4SC45_BAMTH	Uncharacterized protein (Fragment) OS=Bambusicola thoracicus OX=9083 GN=CIB84_014577 PE=4 SV=1	BAMTH	2
75	10.69	tr|A0A226MYN0|A0A226MYN0_COLVI	Protein S100 (Fragment) OS=Colinus virginianus OX=9014 GN=H355_013860 PE=3 SV=1	COLVI	2
75	5.405	tr|A0A226MEV1|A0A226MEV1_CALSU	Uncharacterized protein OS=Callipepla squamata OX=9009 GN=ASZ78_004203 PE=4 SV=1	CALSU	2
75	12.5	tr|A0A091HDD3|A0A091HDD3_BUCRH	Protein MRP-126 (Fragment) OS=Buceros rhinoceros silvestris OX=175836 GN=N320_04863 PE=4 SV=1	BUCRH	2
75	12.07	tr|A0A2P4SAG0|A0A2P4SAG0_BAMTH	Protein S100 (Fragment) OS=Bambusicola thoracicus OX=9083 GN=CIB84_015151 PE=3 SV=1	BAMTH	2
75	11.76	sp|P28318|M126_CHICK	Protein MRP-126 OS=Gallus gallus OX=9031 PE=2 SV=1	CHICK	2
76	13.36	tr|A6BLM7|A6BLM7_CHICK	Titin isoform Ch12 (Fragment) OS=Gallus gallus OX=9031 GN=TTN PE=2 SV=1	CHICK	12
76	10.68	tr|G3USW1|G3USW1_MELGA	Uncharacterized protein OS=Meleagris gallopavo OX=9103 PE=4 SV=1	MELGA	9
77	3.147	tr|A0A1V4JQL7|A0A1V4JQL7_PATFA	Keratin, type I cytoskeletal 19 OS=Patagioenas fasciata monilis OX=372326 GN=AV530_001342 PE=3 SV=1	PATFA	2
77	5.814	tr|G1MVW1|G1MVW1_MELGA	Uncharacterized protein OS=Meleagris gallopavo OX=9103 PE=3 SV=2	MELGA	2
77	1.678	tr|A0A2I0TYE7|A0A2I0TYE7_LIMLA	Uncharacterized protein OS=Limosa lapponica baueri OX=1758121 GN=llap_10910 PE=3 SV=1	LIMLA	2
77	4.184	tr|A0A218UMF6|A0A218UMF6_9PASE	Keratin, type I cytoskeletal 13 OS=Lonchura striata domestica OX=299123 GN=KRT13 PE=3 SV=1	9PASE	2
77	4.872	tr|A0A1V4JQQ9|A0A1V4JQQ9_PATFA	Keratin, type I cytoskeletal 19 OS=Patagioenas fasciata monilis OX=372326 GN=AV530_001345 PE=3 SV=1	PATFA	2
77	4.988	tr|A0A091QQ22|A0A091QQ22_MERNU	Keratin, type I cytoskeletal 17 (Fragment) OS=Merops nubicus OX=57421 GN=N331_04569 PE=3 SV=1	MERNU	2
77	4.329	tr|U3JC32|U3JC32_FICAL	Uncharacterized protein OS=Ficedula albicollis OX=59894 GN=LOC101811738 PE=3 SV=1	FICAL	2
77	4.376	tr|G1MVS0|G1MVS0_MELGA	Uncharacterized protein OS=Meleagris gallopavo OX=9103 PE=3 SV=2	MELGA	2
77	4.52	tr|A0A2P4TCQ6|A0A2P4TCQ6_BAMTH	Uncharacterized protein OS=Bambusicola thoracicus OX=9083 GN=CIB84_002150 PE=3 SV=1	BAMTH	2
77	4.292	tr|A0A2I0LLZ1|A0A2I0LLZ1_COLLI	Keratin, type I cytoskeletal 19 OS=Columba livia OX=8932 GN=A306_00012799 PE=3 SV=1	COLLI	2
77	4.52	tr|A0A226NQF4|A0A226NQF4_COLVI	Uncharacterized protein OS=Colinus virginianus OX=9014 GN=H355_006404 PE=3 SV=1	COLVI	2
77	4.52	tr|A0A226N7Y4|A0A226N7Y4_CALSU	Uncharacterized protein OS=Callipepla squamata OX=9009 GN=ASZ78_009018 PE=3 SV=1	CALSU	2
77	5.988	tr|A0A099ZJ41|A0A099ZJ41_TINGU	Keratin, type I cytoskeletal 19 (Fragment) OS=Tinamus guttatus OX=94827 GN=N309_08650 PE=3 SV=1	TINGU	2
77	5.391	tr|A0A099ZEM5|A0A099ZEM5_TINGU	Keratin, type I cytoskeletal 17 (Fragment) OS=Tinamus guttatus OX=94827 GN=N309_08649 PE=3 SV=1	TINGU	2
77	5.618	tr|R7VSU6|R7VSU6_COLLI	Keratin, type I cytoskeletal 19 (Fragment) OS=Columba livia OX=8932 GN=A306_14079 PE=3 SV=1	COLLI	2
77	6.494	tr|R7VNF0|R7VNF0_COLLI	Keratin, type I cytoskeletal 19 (Fragment) OS=Columba livia OX=8932 GN=A306_14078 PE=3 SV=1	COLLI	2
77	3.976	tr|A0A2I0LLZ8|A0A2I0LLZ8_COLLI	Keratin, type I cytoskeletal 19 OS=Columba livia OX=8932 GN=A306_00012798 PE=3 SV=1	COLLI	2
77	3.968	tr|A0A1D5PA18|A0A1D5PA18_CHICK	Uncharacterized protein OS=Gallus gallus OX=9031 GN=KRTC42L PE=3 SV=2	CHICK	2
77	5.096	tr|A0A0Q3P1S1|A0A0Q3P1S1_AMAAE	Uncharacterized protein OS=Amazona aestiva OX=12930 GN=AAES_155639 PE=3 SV=1	AMAAE	2
77	5.391	tr|A0A0A0ART4|A0A0A0ART4_CHAVO	Keratin, type I cytoskeletal 17 (Fragment) OS=Charadrius vociferus OX=50402 GN=N301_03638 PE=3 SV=1	CHAVO	2
77	5.391	tr|A0A094NQE1|A0A094NQE1_PODCR	Keratin, type I cytoskeletal 17 (Fragment) OS=Podiceps cristatus OX=345573 GN=N338_02481 PE=3 SV=1	PODCR	2
77	5.391	tr|A0A093R431|A0A093R431_PHACA	Keratin, type I cytoskeletal 17 (Fragment) OS=Phalacrocorax carbo OX=9209 GN=N336_09158 PE=3 SV=1	PHACA	2
77	5.362	tr|A0A093Q3E1|A0A093Q3E1_9PASS	Keratin, type I cytoskeletal 17 (Fragment) OS=Manacus vitellinus OX=328815 GN=N305_13470 PE=3 SV=1	9PASS	2
77	5.391	tr|A0A093KZ64|A0A093KZ64_EURHL	Keratin, type I cytoskeletal 17 (Fragment) OS=Eurypyga helias OX=54383 GN=N326_10511 PE=3 SV=1	EURHL	2
77	5.076	tr|A0A093ISI1|A0A093ISI1_EURHL	Keratin, type I cytoskeletal 42 (Fragment) OS=Eurypyga helias OX=54383 GN=N326_10512 PE=3 SV=1	EURHL	2
77	5.391	tr|A0A093GTB0|A0A093GTB0_TYTAL	Keratin, type I cytoskeletal 17 (Fragment) OS=Tyto alba OX=56313 GN=N341_11489 PE=3 SV=1	TYTAL	2
77	5.391	tr|A0A091WLF2|A0A091WLF2_OPIHO	Keratin, type I cytoskeletal 17 (Fragment) OS=Opisthocomus hoazin OX=30419 GN=N306_01140 PE=3 SV=1	OPIHO	2
77	5.391	tr|A0A091UUY7|A0A091UUY7_NIPNI	Keratin, type I cytoskeletal 17 (Fragment) OS=Nipponia nippon OX=128390 GN=Y956_09865 PE=3 SV=1	NIPNI	2
77	5.391	tr|A0A091UAZ2|A0A091UAZ2_PHORB	Keratin, type I cytoskeletal 17 (Fragment) OS=Phoenicopterus ruber ruber OX=9218 GN=N337_06394 PE=3 SV=1	PHORB	2
77	5.249	tr|A0A091U746|A0A091U746_PHALP	Keratin, type I cytoskeletal 17 (Fragment) OS=Phaethon lepturus OX=97097 GN=N335_11673 PE=3 SV=1	PHALP	2
77	5.391	tr|A0A091SSR5|A0A091SSR5_PELCR	Keratin, type I cytoskeletal 17 (Fragment) OS=Pelecanus crispus OX=36300 GN=N334_01032 PE=3 SV=1	PELCR	2
77	5.181	tr|A0A091RB33|A0A091RB33_9GRUI	Keratin, type I cytoskeletal 17 (Fragment) OS=Mesitornis unicolor OX=54374 GN=N332_01689 PE=3 SV=1	9GRUI	2
77	5.391	tr|A0A091PZM7|A0A091PZM7_LEPDC	Keratin, type I cytoskeletal 17 (Fragment) OS=Leptosomus discolor OX=188344 GN=N330_01925 PE=3 SV=1	LEPDC	2
77	5.391	tr|A0A091PQP6|A0A091PQP6_HALAL	Keratin, type I cytoskeletal 17 (Fragment) OS=Haliaeetus albicilla OX=8969 GN=N329_04930 PE=3 SV=1	HALAL	2
77	5.391	tr|A0A091M4R5|A0A091M4R5_CARIC	Keratin, type I cytoskeletal 17 (Fragment) OS=Cariama cristata OX=54380 GN=N322_06854 PE=3 SV=1	CARIC	2
77	5.391	tr|A0A091L215|A0A091L215_CATAU	Keratin, type I cytoskeletal 17 (Fragment) OS=Cathartes aura OX=43455 GN=N323_05271 PE=3 SV=1	CATAU	2
77	5.236	tr|A0A091KQ10|A0A091KQ10_9GRUI	Keratin, type I cytoskeletal 17 (Fragment) OS=Chlamydotis macqueenii OX=187382 GN=N324_01719 PE=3 SV=1	9GRUI	2
77	6.006	tr|A0A091ICN9|A0A091ICN9_CALAN	Keratin, type I cytoskeletal 19 (Fragment) OS=Calypte anna OX=9244 GN=N300_06143 PE=3 SV=1	CALAN	2
77	5.362	tr|A0A091HQQ9|A0A091HQQ9_CALAN	Keratin, type I cytoskeletal 17 (Fragment) OS=Calypte anna OX=9244 GN=N300_06142 PE=3 SV=1	CALAN	2
77	5.391	tr|A0A091HF50|A0A091HF50_BUCRH	Keratin, type I cytoskeletal 17 (Fragment) OS=Buceros rhinoceros silvestris OX=175836 GN=N320_04870 PE=3 SV=1	BUCRH	2
77	5.391	tr|A0A091GDA1|A0A091GDA1_9AVES	Keratin, type I cytoskeletal 17 (Fragment) OS=Cuculus canorus OX=55661 GN=N303_00616 PE=3 SV=1	9AVES	2
77	5.348	tr|A0A091E809|A0A091E809_CORBR	Keratin, type I cytoskeletal 17 (Fragment) OS=Corvus brachyrhynchos OX=85066 GN=N302_08175 PE=3 SV=1	CORBR	2
77	5.391	tr|A0A087V8D4|A0A087V8D4_BALRE	Keratin, type I cytoskeletal 17 (Fragment) OS=Balearica regulorum gibbericeps OX=100784 GN=N312_13352 PE=3 SV=1	BALRE	2
77	4.024	tr|U3JC30|U3JC30_FICAL	Uncharacterized protein OS=Ficedula albicollis OX=59894 GN=LOC101811934 PE=3 SV=1	FICAL	2
77	5.78	tr|H1A2Y8|H1A2Y8_TAEGU	Uncharacterized protein OS=Taeniopygia guttata OX=59729 PE=3 SV=1	TAEGU	2
77	4.065	tr|G3UNW9|G3UNW9_MELGA	Uncharacterized protein OS=Meleagris gallopavo OX=9103 PE=3 SV=1	MELGA	2
77	4.008	tr|A0A1D5PMQ5|A0A1D5PMQ5_CHICK	Uncharacterized protein OS=Gallus gallus OX=9031 GN=KRTC42L PE=3 SV=2	CHICK	2
77	6.006	tr|A0A0A0ASS1|A0A0A0ASS1_CHAVO	Keratin, type I cytoskeletal 19 (Fragment) OS=Charadrius vociferus OX=50402 GN=N301_03639 PE=3 SV=1	CHAVO	2
77	5.168	tr|A0A094LCX0|A0A094LCX0_PODCR	Keratin, type I cytoskeletal 42 (Fragment) OS=Podiceps cristatus OX=345573 GN=N338_02480 PE=3 SV=1	PODCR	2
77	4.796	tr|A0A093RJG8|A0A093RJG8_PYGAD	Keratin, type I cytoskeletal 42 (Fragment) OS=Pygoscelis adeliae OX=9238 GN=AS28_09357 PE=3 SV=1	PYGAD	2
77	5.222	tr|A0A093PX43|A0A093PX43_9PASS	Keratin, type I cytoskeletal 19 (Fragment) OS=Manacus vitellinus OX=328815 GN=N305_13471 PE=3 SV=1	9PASS	2
77	9.95	tr|A0A093P221|A0A093P221_PYGAD	Keratin, type I cytoskeletal 13 (Fragment) OS=Pygoscelis adeliae OX=9238 GN=AS28_09356 PE=3 SV=1	PYGAD	2
77	6.006	tr|A0A093C7M0|A0A093C7M0_TAUER	Keratin, type I cytoskeletal 19 (Fragment) OS=Tauraco erythrolophus OX=121530 GN=N340_00694 PE=3 SV=1	TAUER	2
[truncated: 1,322 more rows]
