# Supplementary material for: Peptidomics and proteomics data of oxidised peptides from in vitro gastrointestinal digestion of chicken breast exposed to chlorpyrifos
Source: Data Brief. 2020 Aug 8;32:106160. doi: 10.1016/j.dib.2020.106160 (PMC7452707; doi:10.1016/j.dib.2020.106160)
Supplement: Supplementary file 2 [file mmc2.zip › Tables S9 and S10.xlsx]

## Sheet: Table S9_Control
				Table S9. Identification of peptides and their respective postraslational modifications in undigested proteins after in vitro simulated gastrointestinal digestion in Control sample.
N	%Cov(95)	Accessions	Names	Conf	Sequence	Modifications	Cleavages	Prec MW	Prec m/z	Theor MW	Theor m/z	Theor z	Sc
85	7.597	tr|A0A091I306|A0A091I306_BUCRH	Keratin, type II cytoskeletal 4 (Fragment) OS=Buceros rhinoceros silvestris OX=175836 GN=N320_11150 PE=3 SV=1	99	FLEQQNQVLETK	Amidated@C-term		1474.77	738.395	1474.78	738.396	2	16
85	7.597	tr|A0A091I306|A0A091I306_BUCRH	Keratin, type II cytoskeletal 4 (Fragment) OS=Buceros rhinoceros silvestris OX=175836 GN=N320_11150 PE=3 SV=1	99	FLEQQNQVLETK	Amidated@C-term		1474.78	738.396	1474.78	738.396	2	17
85	7.597	tr|A0A091I306|A0A091I306_BUCRH	Keratin, type II cytoskeletal 4 (Fragment) OS=Buceros rhinoceros silvestris OX=175836 GN=N320_11150 PE=3 SV=1	99	FLEQQNQVLETK	Amidated@C-term		1474.78	738.395	1474.78	738.396	2	17
3	23.65	tr|A0A226PD93|A0A226PD93_COLVI	Uncharacterized protein OS=Colinus virginianus OX=9014 GN=H355_009596 PE=4 SV=1	96.14	VTGLLEGSEYEFR	Amidated@C-term		1497.75	749.88	1497.75	749.88	2	15
19	25.13	tr|A0A2P4T8Q4|A0A2P4T8Q4_BAMTH	Uncharacterized protein (Fragment) OS=Bambusicola thoracicus OX=9083 GN=CIB84_003500 PE=4 SV=1	96.14	VTGLLEGSEYEFR	Amidated@C-term		1497.75	749.88	1497.75	749.88	2	15
59	19.25	tr|A0A226N2E6|A0A226N2E6_CALSU	Uncharacterized protein OS=Callipepla squamata OX=9009 GN=ASZ78_002722 PE=4 SV=1	96.14	VTGLLEGSEYEFR	Amidated@C-term		1497.75	749.88	1497.75	749.88	2	15
3	23.65	tr|A0A226PD93|A0A226PD93_COLVI	Uncharacterized protein OS=Colinus virginianus OX=9014 GN=H355_009596 PE=4 SV=1	95.3	VTGLLEGSEYEFR	Amidated@C-term		1497.72	749.869	1497.75	749.88	2	13
19	25.13	tr|A0A2P4T8Q4|A0A2P4T8Q4_BAMTH	Uncharacterized protein (Fragment) OS=Bambusicola thoracicus OX=9083 GN=CIB84_003500 PE=4 SV=1	95.3	VTGLLEGSEYEFR	Amidated@C-term		1497.72	749.869	1497.75	749.88	2	13
59	19.25	tr|A0A226N2E6|A0A226N2E6_CALSU	Uncharacterized protein OS=Callipepla squamata OX=9009 GN=ASZ78_002722 PE=4 SV=1	95.3	VTGLLEGSEYEFR	Amidated@C-term		1497.72	749.869	1497.75	749.88	2	13
7	21.7	tr|A0A1V4JKX8|A0A1V4JKX8_PATFA	Nuclear pore complex protein Nup133 OS=Patagioenas fasciata monilis OX=372326 GN=NUP133 PE=3 SV=1	97.41	YPIEHGIITNWDDMEK	Amino(Y)@1		1974.93	988.471	1974.91	988.465	2	12
131	76.66	tr|A0A2I0MHQ9|A0A2I0MHQ9_COLLI; tr|A0A099Z6J9|A0A099Z6J9_TINGU; tr|A0A093R899|A0A093R899_PHACA; tr|A0A093NRD2|A0A093NRD2_PYGAD; tr|A0A093IJ18|A0A093IJ18_FULGA; tr|A0A093HN54|A0A093HN54_TYTAL; tr|A0A093FM66|A0A093FM66_GAVST; tr|A0A091SUX8|A0A091SUX8_PELCR; tr|A0A091Q3I8|A0A091Q3I8_LEPDC; tr|A0A091PI47|A0A091PI47_HALAL; tr|A0A091LP05|A0A091LP05_CATAU; tr|A0A087QJY7|A0A087QJY7_APTFO	Actin, aortic smooth muscle, transcript variant X1 OS=Columba livia OX=8932 GN=A306_00004770 PE=3 SV=1; Actin, alpha skeletal muscle B OS=Tinamus guttatus OX=94827 GN=N309_09237 PE=3 SV=1; Actin, alpha skeletal muscle B OS=Phalacrocorax carbo OX=9209 GN=N336_02092 PE=3 SV=1; Actin, alpha skeletal muscle B OS=Pygoscelis adeliae OX=9238 GN=AS28_03729 PE=3 SV=1; Actin, alpha skeletal muscle B OS=Ful…	97.41	YPIEHGIITNWDDMEK	Amino(Y)@1		1974.93	988.471	1974.91	988.465	2	12
186	78.07	tr|A0A093BL51|A0A093BL51_CHAPE	Actin, gamma-enteric smooth muscle OS=Chaetura pelagica OX=8897 GN=M959_11398 PE=3 SV=1	97.41	YPIEHGIITNWDDMEK	Amino(Y)@1		1974.93	988.471	1974.91	988.465	2	12
3	23.65	tr|A0A226PD93|A0A226PD93_COLVI	Uncharacterized protein OS=Colinus virginianus OX=9014 GN=H355_009596 PE=4 SV=1	95.03	VTGLTEGLSYK	Amino(Y)@10		1181.64	591.826	1181.63	591.822	2	11
59	19.25	tr|A0A226N2E6|A0A226N2E6_CALSU	Uncharacterized protein OS=Callipepla squamata OX=9009 GN=ASZ78_002722 PE=4 SV=1	95.03	VTGLTEGLSYK	Amino(Y)@10		1181.64	591.826	1181.63	591.822	2	11
131	76.66	tr|A0A2I0MHQ9|A0A2I0MHQ9_COLLI; tr|A0A099Z6J9|A0A099Z6J9_TINGU; tr|A0A093R899|A0A093R899_PHACA; tr|A0A093NRD2|A0A093NRD2_PYGAD; tr|A0A093IJ18|A0A093IJ18_FULGA; tr|A0A093HN54|A0A093HN54_TYTAL; tr|A0A093FM66|A0A093FM66_GAVST; tr|A0A091SUX8|A0A091SUX8_PELCR; tr|A0A091Q3I8|A0A091Q3I8_LEPDC; tr|A0A091PI47|A0A091PI47_HALAL; tr|A0A091LP05|A0A091LP05_CATAU; tr|A0A087QJY7|A0A087QJY7_APTFO	Actin, aortic smooth muscle, transcript variant X1 OS=Columba livia OX=8932 GN=A306_00004770 PE=3 SV=1; Actin, alpha skeletal muscle B OS=Tinamus guttatus OX=94827 GN=N309_09237 PE=3 SV=1; Actin, alpha skeletal muscle B OS=Phalacrocorax carbo OX=9209 GN=N336_02092 PE=3 SV=1; Actin, alpha skeletal muscle B OS=Pygoscelis adeliae OX=9238 GN=AS28_03729 PE=3 SV=1; Actin, alpha skeletal muscle B OS=Ful…	70.86	ANNVLSGGTTMYPGIGDR	Amino(Y)@12	cleaved Y-A@N-term	1836.89	919.454	1836.88	919.447	2	11
7	21.7	tr|A0A1V4JKX8|A0A1V4JKX8_PATFA	Nuclear pore complex protein Nup133 OS=Patagioenas fasciata monilis OX=372326 GN=NUP133 PE=3 SV=1	99	KYPIEHGIITNWDDMEK	Amino(Y)@2	cleaved L-K@N-term; missed K-Y@1	2103.02	702.014	2103.01	702.01	3	15
131	76.66	tr|A0A2I0MHQ9|A0A2I0MHQ9_COLLI; tr|A0A099Z6J9|A0A099Z6J9_TINGU; tr|A0A093R899|A0A093R899_PHACA; tr|A0A093NRD2|A0A093NRD2_PYGAD; tr|A0A093IJ18|A0A093IJ18_FULGA; tr|A0A093HN54|A0A093HN54_TYTAL; tr|A0A093FM66|A0A093FM66_GAVST; tr|A0A091SUX8|A0A091SUX8_PELCR; tr|A0A091Q3I8|A0A091Q3I8_LEPDC; tr|A0A091PI47|A0A091PI47_HALAL; tr|A0A091LP05|A0A091LP05_CATAU; tr|A0A087QJY7|A0A087QJY7_APTFO	Actin, aortic smooth muscle, transcript variant X1 OS=Columba livia OX=8932 GN=A306_00004770 PE=3 SV=1; Actin, alpha skeletal muscle B OS=Tinamus guttatus OX=94827 GN=N309_09237 PE=3 SV=1; Actin, alpha skeletal muscle B OS=Phalacrocorax carbo OX=9209 GN=N336_02092 PE=3 SV=1; Actin, alpha skeletal muscle B OS=Pygoscelis adeliae OX=9238 GN=AS28_03729 PE=3 SV=1; Actin, alpha skeletal muscle B OS=Ful…	99	KYPIEHGIITNWDDMEK	Amino(Y)@2	cleaved L-K@N-term; missed K-Y@1	2103.02	702.014	2103.01	702.01	3	15
186	78.07	tr|A0A093BL51|A0A093BL51_CHAPE	Actin, gamma-enteric smooth muscle OS=Chaetura pelagica OX=8897 GN=M959_11398 PE=3 SV=1	99	KYPIEHGIITNWDDMEK	Amino(Y)@2	cleaved L-K@N-term; missed K-Y@1	2103.02	702.014	2103.01	702.01	3	15
81	4.696	tr|A0A2I0TNR2|A0A2I0TNR2_LIMLA	Uncharacterized protein OS=Limosa lapponica baueri OX=1758121 GN=llap_14324 PE=4 SV=1	40.66	EGIPPDQQRLIFAGKQLEDGRTLSDYNIQKESTLHLVLRL	Amino(Y)@26	cleaved L-R@C-term; missed R-L@9; missed K-Q@15; missed R-T@21; missed K-E@30; missed R-L@39	4605.51	922.11	4605.47	922.101	5	10
81	4.696	tr|A0A2I0TNR2|A0A2I0TNR2_LIMLA	Uncharacterized protein OS=Limosa lapponica baueri OX=1758121 GN=llap_14324 PE=4 SV=1	25.66	EGIPPDQQRLIFAGKQLEDGRTLSDYNIQKESTLHLVLRL	Amino(Y)@26	cleaved L-R@C-term; missed R-L@9; missed K-Q@15; missed R-T@21; missed K-E@30; missed R-L@39	4605.51	922.109	4605.47	922.101	5	10
8	94.35	tr|A0A2P4T611|A0A2P4T611_BAMTH; tr|A0A226P9U0|A0A226P9U0_COLVI; tr|A0A226MZ03|A0A226MZ03_CALSU	Triosephosphate isomerase OS=Bambusicola thoracicus OX=9083 GN=CIB84_004452 PE=3 SV=1; Triosephosphate isomerase OS=Colinus virginianus OX=9014 GN=H355_014698 PE=3 SV=1; Triosephosphate isomerase OS=Callipepla squamata OX=9009 GN=ASZ78_000773 PE=3 SV=1	99	SLGELIHTLNGAK	Ammonia-loss(N)@10		1334.72	668.366	1334.72	668.367	2	19
8	94.35	tr|A0A2P4T611|A0A2P4T611_BAMTH; tr|A0A226P9U0|A0A226P9U0_COLVI; tr|A0A226MZ03|A0A226MZ03_CALSU	Triosephosphate isomerase OS=Bambusicola thoracicus OX=9083 GN=CIB84_004452 PE=3 SV=1; Triosephosphate isomerase OS=Colinus virginianus OX=9014 GN=H355_014698 PE=3 SV=1; Triosephosphate isomerase OS=Callipepla squamata OX=9009 GN=ASZ78_000773 PE=3 SV=1	99	SLGELIHTLNGAK	Ammonia-loss(N)@10		1334.71	668.364	1334.72	668.367	2	18
8	94.35	tr|A0A2P4T611|A0A2P4T611_BAMTH; tr|A0A226P9U0|A0A226P9U0_COLVI; tr|A0A226MZ03|A0A226MZ03_CALSU	Triosephosphate isomerase OS=Bambusicola thoracicus OX=9083 GN=CIB84_004452 PE=3 SV=1; Triosephosphate isomerase OS=Colinus virginianus OX=9014 GN=H355_014698 PE=3 SV=1; Triosephosphate isomerase OS=Callipepla squamata OX=9009 GN=ASZ78_000773 PE=3 SV=1	99	SLGELIHTLNGAK	Ammonia-loss(N)@10		1334.72	668.365	1334.72	668.367	2	14
164	92.74	sp|P00940|TPIS_CHICK	Triosephosphate isomerase OS=Gallus gallus OX=9031 GN=TPI1 PE=1 SV=2	99	SLGELIHTLNGAK	Ammonia-loss(N)@10		1334.72	668.366	1334.72	668.367	2	19
164	92.74	sp|P00940|TPIS_CHICK	Triosephosphate isomerase OS=Gallus gallus OX=9031 GN=TPI1 PE=1 SV=2	99	SLGELIHTLNGAK	Ammonia-loss(N)@10		1334.71	668.364	1334.72	668.367	2	18
164	92.74	sp|P00940|TPIS_CHICK	Triosephosphate isomerase OS=Gallus gallus OX=9031 GN=TPI1 PE=1 SV=2	99	SLGELIHTLNGAK	Ammonia-loss(N)@10		1334.72	668.365	1334.72	668.367	2	14
8	94.35	tr|A0A2P4T611|A0A2P4T611_BAMTH; tr|A0A226P9U0|A0A226P9U0_COLVI; tr|A0A226MZ03|A0A226MZ03_CALSU	Triosephosphate isomerase OS=Bambusicola thoracicus OX=9083 GN=CIB84_004452 PE=3 SV=1; Triosephosphate isomerase OS=Colinus virginianus OX=9014 GN=H355_014698 PE=3 SV=1; Triosephosphate isomerase OS=Callipepla squamata OX=9009 GN=ASZ78_000773 PE=3 SV=1	98.7	SLGELIHTLNGAK	Ammonia-loss(N)@10		1334.72	445.913	1334.72	445.914	3	12
164	92.74	sp|P00940|TPIS_CHICK	Triosephosphate isomerase OS=Gallus gallus OX=9031 GN=TPI1 PE=1 SV=2	98.7	SLGELIHTLNGAK	Ammonia-loss(N)@10		1334.72	445.913	1334.72	445.914	3	12
8	94.35	tr|A0A2P4T611|A0A2P4T611_BAMTH; tr|A0A226P9U0|A0A226P9U0_COLVI; tr|A0A226MZ03|A0A226MZ03_CALSU	Triosephosphate isomerase OS=Bambusicola thoracicus OX=9083 GN=CIB84_004452 PE=3 SV=1; Triosephosphate isomerase OS=Colinus virginianus OX=9014 GN=H355_014698 PE=3 SV=1; Triosephosphate isomerase OS=Callipepla squamata OX=9009 GN=ASZ78_000773 PE=3 SV=1	96.4	SLGELIHTLNGAK	Ammonia-loss(N)@10		1334.72	445.913	1334.72	445.914	3	11
164	92.74	sp|P00940|TPIS_CHICK	Triosephosphate isomerase OS=Gallus gallus OX=9031 GN=TPI1 PE=1 SV=2	96.4	SLGELIHTLNGAK	Ammonia-loss(N)@10		1334.72	445.913	1334.72	445.914	3	11
8	94.35	tr|A0A2P4T611|A0A2P4T611_BAMTH; tr|A0A226P9U0|A0A226P9U0_COLVI; tr|A0A226MZ03|A0A226MZ03_CALSU	Triosephosphate isomerase OS=Bambusicola thoracicus OX=9083 GN=CIB84_004452 PE=3 SV=1; Triosephosphate isomerase OS=Colinus virginianus OX=9014 GN=H355_014698 PE=3 SV=1; Triosephosphate isomerase OS=Callipepla squamata OX=9009 GN=ASZ78_000773 PE=3 SV=1	88.54	SLGELIHTLNGAK	Ammonia-loss(N)@10		1334.72	445.914	1334.72	445.914	3	10
164	92.74	sp|P00940|TPIS_CHICK	Triosephosphate isomerase OS=Gallus gallus OX=9031 GN=TPI1 PE=1 SV=2	88.54	SLGELIHTLNGAK	Ammonia-loss(N)@10		1334.72	445.914	1334.72	445.914	3	10
8	94.35	tr|A0A2P4T611|A0A2P4T611_BAMTH; tr|A0A226P9U0|A0A226P9U0_COLVI; tr|A0A226MZ03|A0A226MZ03_CALSU	Triosephosphate isomerase OS=Bambusicola thoracicus OX=9083 GN=CIB84_004452 PE=3 SV=1; Triosephosphate isomerase OS=Colinus virginianus OX=9014 GN=H355_014698 PE=3 SV=1; Triosephosphate isomerase OS=Callipepla squamata OX=9009 GN=ASZ78_000773 PE=3 SV=1	80.84	SLGELIHTLNGAK	Ammonia-loss(N)@10		1334.72	668.365	1334.72	668.367	2	10
164	92.74	sp|P00940|TPIS_CHICK	Triosephosphate isomerase OS=Gallus gallus OX=9031 GN=TPI1 PE=1 SV=2	80.84	SLGELIHTLNGAK	Ammonia-loss(N)@10		1334.72	668.365	1334.72	668.367	2	10
8	94.35	tr|A0A2P4T611|A0A2P4T611_BAMTH; tr|A0A226P9U0|A0A226P9U0_COLVI; tr|A0A226MZ03|A0A226MZ03_CALSU	Triosephosphate isomerase OS=Bambusicola thoracicus OX=9083 GN=CIB84_004452 PE=3 SV=1; Triosephosphate isomerase OS=Colinus virginianus OX=9014 GN=H355_014698 PE=3 SV=1; Triosephosphate isomerase OS=Callipepla squamata OX=9009 GN=ASZ78_000773 PE=3 SV=1	79.36	SLGELIHTLNGAK	Ammonia-loss(N)@10		1334.72	445.914	1334.72	445.914	3	10
164	92.74	sp|P00940|TPIS_CHICK	Triosephosphate isomerase OS=Gallus gallus OX=9031 GN=TPI1 PE=1 SV=2	79.36	SLGELIHTLNGAK	Ammonia-loss(N)@10		1334.72	445.914	1334.72	445.914	3	10
91	89.11	tr|B5G2F0|B5G2F0_TAEGU; tr|A0A218VD68|A0A218VD68_9PASE	Triosephosphate isomerase OS=Taeniopygia guttata OX=59729 PE=2 SV=1; Triosephosphate isomerase OS=Lonchura striata domestica OX=299123 GN=TPI1 PE=3 SV=1	95.32	SLGELIHTLNSAKLSADTEVVCGAPAIYLDFAR	Ammonia-loss(N)@10; Carbamidomethyl(C)@22	missed K-L@13	3513.77	703.762	3513.78	703.764	5	12
91	89.11	tr|B5G2F0|B5G2F0_TAEGU; tr|A0A218VD68|A0A218VD68_9PASE	Triosephosphate isomerase OS=Taeniopygia guttata OX=59729 PE=2 SV=1; Triosephosphate isomerase OS=Lonchura striata domestica OX=299123 GN=TPI1 PE=3 SV=1	84.33	SLGELIHTLNSAKLSADTEVVCGAPAIYLDFAR	Ammonia-loss(N)@10; Carbamidomethyl(C)@22	missed K-L@13	3513.77	703.762	3513.78	703.764	5	11
91	89.11	tr|B5G2F0|B5G2F0_TAEGU; tr|A0A218VD68|A0A218VD68_9PASE	Triosephosphate isomerase OS=Taeniopygia guttata OX=59729 PE=2 SV=1; Triosephosphate isomerase OS=Lonchura striata domestica OX=299123 GN=TPI1 PE=3 SV=1	83.92	SLGELIHTLNSAKLSADTEVVCGAPAIYLDFAR	Ammonia-loss(N)@10; Carbamidomethyl(C)@22	missed K-L@13	3513.77	703.762	3513.78	703.764	5	11
91	89.11	tr|B5G2F0|B5G2F0_TAEGU; tr|A0A218VD68|A0A218VD68_9PASE	Triosephosphate isomerase OS=Taeniopygia guttata OX=59729 PE=2 SV=1; Triosephosphate isomerase OS=Lonchura striata domestica OX=299123 GN=TPI1 PE=3 SV=1	83.92	SLGELIHTLNSAKLSADTEVVCGAPAIYLDFAR	Ammonia-loss(N)@10; Carbamidomethyl(C)@22	missed K-L@13	3513.77	703.762	3513.78	703.764	5	11
91	89.11	tr|B5G2F0|B5G2F0_TAEGU; tr|A0A218VD68|A0A218VD68_9PASE	Triosephosphate isomerase OS=Taeniopygia guttata OX=59729 PE=2 SV=1; Triosephosphate isomerase OS=Lonchura striata domestica OX=299123 GN=TPI1 PE=3 SV=1	83.06	SLGELIHTLNSAKLSADTEVVCGAPAIYLDFAR	Ammonia-loss(N)@10; Carbamidomethyl(C)@22	missed K-L@13	3513.77	879.449	3513.78	879.453	4	11
91	89.11	tr|B5G2F0|B5G2F0_TAEGU; tr|A0A218VD68|A0A218VD68_9PASE	Triosephosphate isomerase OS=Taeniopygia guttata OX=59729 PE=2 SV=1; Triosephosphate isomerase OS=Lonchura striata domestica OX=299123 GN=TPI1 PE=3 SV=1	54.33	SLGELIHTLNSAKLSADTEVVCGAPAIYLDFAR	Ammonia-loss(N)@10; Carbamidomethyl(C)@22	missed K-L@13	3513.76	703.76	3513.78	703.764	5	10
91	89.11	tr|B5G2F0|B5G2F0_TAEGU; tr|A0A218VD68|A0A218VD68_9PASE	Triosephosphate isomerase OS=Taeniopygia guttata OX=59729 PE=2 SV=1; Triosephosphate isomerase OS=Lonchura striata domestica OX=299123 GN=TPI1 PE=3 SV=1	45.69	SLGELIHTLNSAKLSADTEVVCGAPAIYLDFAR	Ammonia-loss(N)@10; Carbamidomethyl(C)@22	missed K-L@13	3513.77	703.762	3513.78	703.764	5	10
91	89.11	tr|B5G2F0|B5G2F0_TAEGU; tr|A0A218VD68|A0A218VD68_9PASE	Triosephosphate isomerase OS=Taeniopygia guttata OX=59729 PE=2 SV=1; Triosephosphate isomerase OS=Lonchura striata domestica OX=299123 GN=TPI1 PE=3 SV=1	44.9	SLGELIHTLNSAKLSADTEVVCGAPAIYLDFAR	Ammonia-loss(N)@10; Carbamidomethyl(C)@22	missed K-L@13	3513.77	703.762	3513.78	703.764	5	10
91	89.11	tr|B5G2F0|B5G2F0_TAEGU; tr|A0A218VD68|A0A218VD68_9PASE	Triosephosphate isomerase OS=Taeniopygia guttata OX=59729 PE=2 SV=1; Triosephosphate isomerase OS=Lonchura striata domestica OX=299123 GN=TPI1 PE=3 SV=1	43.36	SLGELIHTLNSAKLSADTEVVCGAPAIYLDFAR	Ammonia-loss(N)@10; Carbamidomethyl(C)@22	missed K-L@13	3513.77	703.762	3513.78	703.764	5	10
91	89.11	tr|B5G2F0|B5G2F0_TAEGU; tr|A0A218VD68|A0A218VD68_9PASE	Triosephosphate isomerase OS=Taeniopygia guttata OX=59729 PE=2 SV=1; Triosephosphate isomerase OS=Lonchura striata domestica OX=299123 GN=TPI1 PE=3 SV=1	27.54	SLGELIHTLNSAKLSADTEVVCGAPAIYLDFAR	Ammonia-loss(N)@10; Carbamidomethyl(C)@22	missed K-L@13	3513.77	879.449	3513.78	879.453	4	10
8	94.35	tr|A0A2P4T611|A0A2P4T611_BAMTH; tr|A0A226P9U0|A0A226P9U0_COLVI; tr|A0A226MZ03|A0A226MZ03_CALSU	Triosephosphate isomerase OS=Bambusicola thoracicus OX=9083 GN=CIB84_004452 PE=3 SV=1; Triosephosphate isomerase OS=Colinus virginianus OX=9014 GN=H355_014698 PE=3 SV=1; Triosephosphate isomerase OS=Callipepla squamata OX=9009 GN=ASZ78_000773 PE=3 SV=1	90.6	IIYGGSVTGANCKELASQHDVDGFLVGGASLKPEFVDIINAK	Ammonia-loss(N)@11; Carbamidomethyl(C)@12; Delta:H(2)C(2)(H)@19	missed K-E@13	4398.17	1100.55	4398.22	1100.56	4	13
7	21.7	tr|A0A1V4JKX8|A0A1V4JKX8_PATFA	Nuclear pore complex protein Nup133 OS=Patagioenas fasciata monilis OX=372326 GN=NUP133 PE=3 SV=1	99	ANNVMSGGTTMYPGIADR	Ammonia-loss(N)@2	cleaved Y-A@N-term	1836.82	919.416	1836.81	919.414	2	19
6	29.74	tr|A6BM71|A6BM71_CHICK	Connectin (Fragment) OS=Gallus gallus OX=9031 GN=TTN PE=2 SV=1	94.65	RNGVQIER	Ammonia-loss(N)@2	cleaved F-R@N-term; missed R-N@1	953.501	477.758	953.504	477.759	2	12
4	73.04	sp|P07322|ENOB_CHICK	Beta-enolase OS=Gallus gallus OX=9031 GN=ENO3 PE=1 SV=3	99	HIADLAGNTELILPVPAFNVINGGSHAGNKL	Ammonia-loss(N)@22	cleaved L-A@C-term; missed K-L@30	3134.66	784.672	3134.65	784.67	4	21
4	73.04	sp|P07322|ENOB_CHICK	Beta-enolase OS=Gallus gallus OX=9031 GN=ENO3 PE=1 SV=3	99	HIADLAGNTELILPVPAFNVINGGSHAGNK	Ammonia-loss(N)@22		3021.57	756.4	3021.57	756.399	4	27
4	73.04	sp|P07322|ENOB_CHICK	Beta-enolase OS=Gallus gallus OX=9031 GN=ENO3 PE=1 SV=3	99	HIADLAGNTELILPVPAFNVINGGSHAGNK	Ammonia-loss(N)@22		3021.56	756.397	3021.57	756.399	4	26
4	73.04	sp|P07322|ENOB_CHICK	Beta-enolase OS=Gallus gallus OX=9031 GN=ENO3 PE=1 SV=3	99	HIADLAGNTELILPVPAFNVINGGSHAGNK	Ammonia-loss(N)@22		3021.55	1008.19	3021.57	1008.2	3	21
4	73.04	sp|P07322|ENOB_CHICK	Beta-enolase OS=Gallus gallus OX=9031 GN=ENO3 PE=1 SV=3	99	HIADLAGNTELILPVPAFNVINGGSHAGNK	Ammonia-loss(N)@22		3021.59	756.404	3021.57	756.399	4	25
4	73.04	sp|P07322|ENOB_CHICK	Beta-enolase OS=Gallus gallus OX=9031 GN=ENO3 PE=1 SV=3	99	HIADLAGNTELILPVPAFNVINGGSHAGNKL	Ammonia-loss(N)@22	cleaved L-A@C-term; missed K-L@30	3134.67	784.675	3134.65	784.67	4	24
16	73.02	tr|A0A093RU69|A0A093RU69_9PASS	Beta-enolase (Fragment) OS=Manacus vitellinus OX=328815 GN=N305_06455 PE=3 SV=1	98.74	YGKDATNVGDEGGFAPNILENNEALELLK	Ammonia-loss(N)@22; Delta:H(2)C(2)(K)@29	missed K-D@3	3099.52	775.887	3099.5	775.883	4	18
8	94.35	tr|A0A2P4T611|A0A2P4T611_BAMTH; tr|A0A226P9U0|A0A226P9U0_COLVI; tr|A0A226MZ03|A0A226MZ03_CALSU	Triosephosphate isomerase OS=Bambusicola thoracicus OX=9083 GN=CIB84_004452 PE=3 SV=1; Triosephosphate isomerase OS=Colinus virginianus OX=9014 GN=H355_014698 PE=3 SV=1; Triosephosphate isomerase OS=Callipepla squamata OX=9009 GN=ASZ78_000773 PE=3 SV=1	99	ELASQHDVDGFLVGGASLKPEFVDIINAK	Ammonia-loss(N)@27		3051.56	763.898	3051.56	763.896	4	17
91	89.11	tr|B5G2F0|B5G2F0_TAEGU; tr|A0A218VD68|A0A218VD68_9PASE	Triosephosphate isomerase OS=Taeniopygia guttata OX=59729 PE=2 SV=1; Triosephosphate isomerase OS=Lonchura striata domestica OX=299123 GN=TPI1 PE=3 SV=1	99	ELASQHDVDGFLVGGASLKPEFVDIINAK	Ammonia-loss(N)@27		3051.56	763.898	3051.56	763.896	4	17
164	92.74	sp|P00940|TPIS_CHICK	Triosephosphate isomerase OS=Gallus gallus OX=9031 GN=TPI1 PE=1 SV=2	99	ELASQHDVDGFLVGGASLKPEFVDIINAK	Ammonia-loss(N)@27		3051.56	763.898	3051.56	763.896	4	17
7	21.7	tr|A0A1V4JKX8|A0A1V4JKX8_PATFA	Nuclear pore complex protein Nup133 OS=Patagioenas fasciata monilis OX=372326 GN=NUP133 PE=3 SV=1	99	ANNVMSGGTTMYPGIADR	Ammonia-loss(N)@3	cleaved Y-A@N-term	1836.83	919.421	1836.81	919.414	2	13
16	73.02	tr|A0A093RU69|A0A093RU69_9PASS	Beta-enolase (Fragment) OS=Manacus vitellinus OX=328815 GN=N305_06455 PE=3 SV=1	98.6	RAAVPSGASTGIHEALELR	Arg->GluSA(R)@1	cleaved F-R@N-term; missed R-A@1	1891.01	631.345	1890.98	631.334	3	12
44	30.72	tr|A0A1D5PXX5|A0A1D5PXX5_CHICK; tr|A0A1D5P5A6|A0A1D5P5A6_CHICK	Uncharacterized protein OS=Gallus gallus OX=9031 GN=LOC107050916 PE=4 SV=1; Uncharacterized protein OS=Gallus gallus OX=9031 GN=LOC107050916 PE=4 SV=1	98.6	RAAVPSGASTGIHEALELR	Arg->GluSA(R)@1	cleaved F-R@N-term; missed R-A@1	1891.01	631.345	1890.98	631.334	3	12
15	38.3	sp|P00548|KPYM_CHICK	Pyruvate kinase PKM OS=Gallus gallus OX=9031 GN=PKM PE=2 SV=2	99	GDLGIEIPAEKV	Arg-add@N-term	cleaved V-F@C-term; missed K-V@11	1395.77	698.893	1395.77	698.893	2	14
15	38.3	sp|P00548|KPYM_CHICK	Pyruvate kinase PKM OS=Gallus gallus OX=9031 GN=PKM PE=2 SV=2	99	GDLGIEIPAEKV	Arg-add@N-term	cleaved V-F@C-term; missed K-V@11	1395.77	698.891	1395.77	698.893	2	17
15	38.3	sp|P00548|KPYM_CHICK	Pyruvate kinase PKM OS=Gallus gallus OX=9031 GN=PKM PE=2 SV=2	99	GDLGIEIPAEKV	Arg-add@N-term	cleaved V-F@C-term; missed K-V@11	1395.77	466.264	1395.77	466.265	3	16
15	38.3	sp|P00548|KPYM_CHICK	Pyruvate kinase PKM OS=Gallus gallus OX=9031 GN=PKM PE=2 SV=2	99	GDLGIEIPAEKV	Arg-add@N-term	cleaved V-F@C-term; missed K-V@11	1395.77	698.893	1395.77	698.893	2	15
30	55.36	sp|P02609|MLRS_CHICK	Myosin regulatory light chain 2, skeletal muscle isoform OS=Gallus gallus OX=9031 GN=MYLPF PE=1 SV=2	99	DGIIDKDDL	Arg-add@N-term	cleaved L-R@C-term; missed K-D@6	1158.59	580.304	1158.59	580.301	2	14
95	28.57	tr|A0A091SD23|A0A091SD23_NESNO	Pyruvate kinase (Fragment) OS=Nestor notabilis OX=176057 GN=N333_09338 PE=3 SV=1	99	GDLGIEIPAEKV	Arg-add@N-term	cleaved V-F@C-term; missed K-V@11	1395.77	698.893	1395.77	698.893	2	14
95	28.57	tr|A0A091SD23|A0A091SD23_NESNO	Pyruvate kinase (Fragment) OS=Nestor notabilis OX=176057 GN=N333_09338 PE=3 SV=1	99	GDLGIEIPAEKV	Arg-add@N-term	cleaved V-F@C-term; missed K-V@11	1395.77	698.891	1395.77	698.893	2	17
95	28.57	tr|A0A091SD23|A0A091SD23_NESNO	Pyruvate kinase (Fragment) OS=Nestor notabilis OX=176057 GN=N333_09338 PE=3 SV=1	99	GDLGIEIPAEKV	Arg-add@N-term	cleaved V-F@C-term; missed K-V@11	1395.77	466.264	1395.77	466.265	3	16
95	28.57	tr|A0A091SD23|A0A091SD23_NESNO	Pyruvate kinase (Fragment) OS=Nestor notabilis OX=176057 GN=N333_09338 PE=3 SV=1	99	GDLGIEIPAEKV	Arg-add@N-term	cleaved V-F@C-term; missed K-V@11	1395.77	698.893	1395.77	698.893	2	15
30	55.36	sp|P02609|MLRS_CHICK	Myosin regulatory light chain 2, skeletal muscle isoform OS=Gallus gallus OX=9031 GN=MYLPF PE=1 SV=2	98.69	DGIIDKDDL	Arg-add@N-term	cleaved L-R@C-term; missed K-D@6	1158.59	580.302	1158.59	580.301	2	13
1	15.5	tr|R0K6C9|R0K6C9_ANAPL	Titin (Fragment) OS=Anas platyrhynchos OX=8839 GN=Anapl_04762 PE=4 SV=1	81.26	DEVELPR	Arg-add@N-term		1012.53	507.272	1012.53	507.272	2	10
3	23.65	tr|A0A226PD93|A0A226PD93_COLVI	Uncharacterized protein OS=Colinus virginianus OX=9014 GN=H355_009596 PE=4 SV=1	81.26	DEVELPR	Arg-add@N-term		1012.53	507.272	1012.53	507.272	2	10
19	25.13	tr|A0A2P4T8Q4|A0A2P4T8Q4_BAMTH	Uncharacterized protein (Fragment) OS=Bambusicola thoracicus OX=9083 GN=CIB84_003500 PE=4 SV=1	81.26	DEVELPR	Arg-add@N-term		1012.53	507.272	1012.53	507.272	2	10
52	20.1	tr|A0A2I0MII3|A0A2I0MII3_COLLI	Titin OS=Columba livia OX=8932 GN=TTN PE=4 SV=1	81.26	DEVELPR	Arg-add@N-term		1012.53	507.272	1012.53	507.272	2	10
59	19.25	tr|A0A226N2E6|A0A226N2E6_CALSU	Uncharacterized protein OS=Callipepla squamata OX=9009 GN=ASZ78_002722 PE=4 SV=1	81.26	DEVELPR	Arg-add@N-term		1012.53	507.272	1012.53	507.272	2	10
1	15.5	tr|R0K6C9|R0K6C9_ANAPL	Titin (Fragment) OS=Anas platyrhynchos OX=8839 GN=Anapl_04762 PE=4 SV=1	99	SSVDLEWTPPLKDGGSR	Arg-loss@C-term	missed K-D@12	1686.81	844.412	1686.81	844.412	2	16
1	15.5	tr|R0K6C9|R0K6C9_ANAPL	Titin (Fragment) OS=Anas platyrhynchos OX=8839 GN=Anapl_04762 PE=4 SV=1	99	SWEKPEHDGGSR	Arg-loss@C-term	cleaved L-S@N-term	1227.51	614.764	1227.52	614.765	2	18
3	23.65	tr|A0A226PD93|A0A226PD93_COLVI	Uncharacterized protein OS=Colinus virginianus OX=9014 GN=H355_009596 PE=4 SV=1	99	SSVDLEWTPPLKDGGSR	Arg-loss@C-term	missed K-D@12	1686.81	844.412	1686.81	844.412	2	16
52	20.1	tr|A0A2I0MII3|A0A2I0MII3_COLLI	Titin OS=Columba livia OX=8932 GN=TTN PE=4 SV=1	99	SSVDLEWTPPLKDGGSR	Arg-loss@C-term	missed K-D@12	1686.81	844.412	1686.81	844.412	2	16
52	20.1	tr|A0A2I0MII3|A0A2I0MII3_COLLI	Titin OS=Columba livia OX=8932 GN=TTN PE=4 SV=1	99	SWEKPEHDGGSR	Arg-loss@C-term	cleaved L-S@N-term	1227.51	614.764	1227.52	614.765	2	18
59	19.25	tr|A0A226N2E6|A0A226N2E6_CALSU	Uncharacterized protein OS=Callipepla squamata OX=9009 GN=ASZ78_002722 PE=4 SV=1	99	SSVDLEWTPPLKDGGSR	Arg-loss@C-term	missed K-D@12	1686.81	844.412	1686.81	844.412	2	16
1	15.5	tr|R0K6C9|R0K6C9_ANAPL	Titin (Fragment) OS=Anas platyrhynchos OX=8839 GN=Anapl_04762 PE=4 SV=1	98.77	TAQDPIMPPGPPIPR	Arg-loss@C-term		1429.72	715.868	1429.73	715.871	2	15
3	23.65	tr|A0A226PD93|A0A226PD93_COLVI	Uncharacterized protein OS=Colinus virginianus OX=9014 GN=H355_009596 PE=4 SV=1	98.77	TAQDPIMPPGPPIPR	Arg-loss@C-term		1429.72	715.868	1429.73	715.871	2	15
14	44.93	tr|A0A2P4TE09|A0A2P4TE09_BAMTH	Uncharacterized protein (Fragment) OS=Bambusicola thoracicus OX=9083 GN=CIB84_001635 PE=4 SV=1	98.77	TAQDPIMPPGPPIPR	Arg-loss@C-term		1429.72	715.868	1429.73	715.871	2	15
52	20.1	tr|A0A2I0MII3|A0A2I0MII3_COLLI	Titin OS=Columba livia OX=8932 GN=TTN PE=4 SV=1	98.77	TAQDPIMPPGPPIPR	Arg-loss@C-term		1429.72	715.868	1429.73	715.871	2	15
1	15.5	tr|R0K6C9|R0K6C9_ANAPL	Titin (Fragment) OS=Anas platyrhynchos OX=8839 GN=Anapl_04762 PE=4 SV=1	97.71	TAQDPIMPPGPPIPR	Arg-loss@C-term		1429.73	715.87	1429.73	715.871	2	13
3	23.65	tr|A0A226PD93|A0A226PD93_COLVI	Uncharacterized protein OS=Colinus virginianus OX=9014 GN=H355_009596 PE=4 SV=1	97.71	TAQDPIMPPGPPIPR	Arg-loss@C-term		1429.73	715.87	1429.73	715.871	2	13
14	44.93	tr|A0A2P4TE09|A0A2P4TE09_BAMTH	Uncharacterized protein (Fragment) OS=Bambusicola thoracicus OX=9083 GN=CIB84_001635 PE=4 SV=1	97.71	TAQDPIMPPGPPIPR	Arg-loss@C-term		1429.73	715.87	1429.73	715.871	2	13
52	20.1	tr|A0A2I0MII3|A0A2I0MII3_COLLI	Titin OS=Columba livia OX=8932 GN=TTN PE=4 SV=1	97.71	TAQDPIMPPGPPIPR	Arg-loss@C-term		1429.73	715.87	1429.73	715.871	2	13
1	15.5	tr|R0K6C9|R0K6C9_ANAPL	Titin (Fragment) OS=Anas platyrhynchos OX=8839 GN=Anapl_04762 PE=4 SV=1	96.94	SWEKPEHDGGSR	Arg-loss@C-term	cleaved L-S@N-term	1227.52	410.179	1227.52	410.179	3	14
52	20.1	tr|A0A2I0MII3|A0A2I0MII3_COLLI	Titin OS=Columba livia OX=8932 GN=TTN PE=4 SV=1	96.94	SWEKPEHDGGSR	Arg-loss@C-term	cleaved L-S@N-term	1227.52	410.179	1227.52	410.179	3	14
18	16.28	tr|F1N9Z6|F1N9Z6_CHICK	Uncharacterized protein OS=Gallus gallus OX=9031 GN=MYOM1 PE=4 SV=3	92.75	KLRDEAEFQR	Arg-loss@C-term	missed K-L@1; missed R-D@3	1134.57	568.292	1134.57	568.291	2	11
18	16.28	tr|F1N9Z6|F1N9Z6_CHICK	Uncharacterized protein OS=Gallus gallus OX=9031 GN=MYOM1 PE=4 SV=3	70.54	LDIPKPPGR	Arg-loss@C-term		835.48	418.747	835.48	418.747	2	8
1	15.5	tr|R0K6C9|R0K6C9_ANAPL	Titin (Fragment) OS=Anas platyrhynchos OX=8839 GN=Anapl_04762 PE=4 SV=1	99	CKVEEGVVPDKEY	Carbamidomethyl(C)@1	cleaved Y-V@C-term; missed K-V@2; missed K-E@11	1550.73	517.916	1550.73	517.917	3	12
1	15.5	tr|R0K6C9|R0K6C9_ANAPL	Titin (Fragment) OS=Anas platyrhynchos OX=8839 GN=Anapl_04762 PE=4 SV=1	99	CKVEEGVVPDKEYV	Carbamidomethyl(C)@1	cleaved V-L@C-term; missed K-V@2; missed K-E@11	1649.8	825.908	1649.8	825.906	2	19
1	15.5	tr|R0K6C9|R0K6C9_ANAPL	Titin (Fragment) OS=Anas platyrhynchos OX=8839 GN=Anapl_04762 PE=4 SV=1	99	CVTVENSTGSR	Carbamidomethyl(C)@1	cleaved Y-C@N-term	1208.54	605.278	1208.55	605.28	2	16
1	15.5	tr|R0K6C9|R0K6C9_ANAPL	Titin (Fragment) OS=Anas platyrhynchos OX=8839 GN=Anapl_04762 PE=4 SV=1	99	CLGILK	Carbamidomethyl(C)@1	cleaved L-C@N-term	702.408	352.211	702.41	352.212	2	9
1	15.5	tr|R0K6C9|R0K6C9_ANAPL	Titin (Fragment) OS=Anas platyrhynchos OX=8839 GN=Anapl_04762 PE=4 SV=1	99	CKVEEGVVPDKEY	Carbamidomethyl(C)@1	cleaved Y-V@C-term; missed K-V@2; missed K-E@11	1550.73	776.373	1550.73	776.372	2	20
1	15.5	tr|R0K6C9|R0K6C9_ANAPL	Titin (Fragment) OS=Anas platyrhynchos OX=8839 GN=Anapl_04762 PE=4 SV=1	99	CKVEEGVVPDKEY	Carbamidomethyl(C)@1	cleaved Y-V@C-term; missed K-V@2; missed K-E@11	1550.72	776.367	1550.73	776.372	2	20
1	15.5	tr|R0K6C9|R0K6C9_ANAPL	Titin (Fragment) OS=Anas platyrhynchos OX=8839 GN=Anapl_04762 PE=4 SV=1	99	CKVEEGVVPDKEY	Carbamidomethyl(C)@1	cleaved Y-V@C-term; missed K-V@2; missed K-E@11	1550.73	517.917	1550.73	517.917	3	12
1	15.5	tr|R0K6C9|R0K6C9_ANAPL	Titin (Fragment) OS=Anas platyrhynchos OX=8839 GN=Anapl_04762 PE=4 SV=1	99	CKVEEGVVPDKEYV	Carbamidomethyl(C)@1	cleaved V-L@C-term; missed K-V@2; missed K-E@11	1649.8	825.907	1649.8	825.906	2	20
1	15.5	tr|R0K6C9|R0K6C9_ANAPL	Titin (Fragment) OS=Anas platyrhynchos OX=8839 GN=Anapl_04762 PE=4 SV=1	99	CKVEEGVVPDKEYV	Carbamidomethyl(C)@1	cleaved V-L@C-term; missed K-V@2; missed K-E@11	1649.8	825.906	1649.8	825.906	2	19
1	15.5	tr|R0K6C9|R0K6C9_ANAPL	Titin (Fragment) OS=Anas platyrhynchos OX=8839 GN=Anapl_04762 PE=4 SV=1	99	CKVEEGVVPDKEYV	Carbamidomethyl(C)@1	cleaved V-L@C-term; missed K-V@2; missed K-E@11	1649.8	550.939	1649.8	550.94	3	14
1	15.5	tr|R0K6C9|R0K6C9_ANAPL	Titin (Fragment) OS=Anas platyrhynchos OX=8839 GN=Anapl_04762 PE=4 SV=1	99	CKVEEGVVPDKEYV	Carbamidomethyl(C)@1	cleaved V-L@C-term; missed K-V@2; missed K-E@11	1649.78	550.935	1649.8	550.94	3	12
1	15.5	tr|R0K6C9|R0K6C9_ANAPL	Titin (Fragment) OS=Anas platyrhynchos OX=8839 GN=Anapl_04762 PE=4 SV=1	99	CVTVENSTGSR	Carbamidomethyl(C)@1	cleaved Y-C@N-term	1208.55	605.28	1208.55	605.28	2	15
1	15.5	tr|R0K6C9|R0K6C9_ANAPL	Titin (Fragment) OS=Anas platyrhynchos OX=8839 GN=Anapl_04762 PE=4 SV=1	99	CVTVENSTGSR	Carbamidomethyl(C)@1	cleaved Y-C@N-term	1208.54	605.276	1208.55	605.28	2	11
3	23.65	tr|A0A226PD93|A0A226PD93_COLVI	Uncharacterized protein OS=Colinus virginianus OX=9014 GN=H355_009596 PE=4 SV=1	99	CKVEEGVVPDKEY	Carbamidomethyl(C)@1	cleaved Y-V@C-term; missed K-V@2; missed K-E@11	1550.73	517.916	1550.73	517.917	3	12
3	23.65	tr|A0A226PD93|A0A226PD93_COLVI	Uncharacterized protein OS=Colinus virginianus OX=9014 GN=H355_009596 PE=4 SV=1	99	CKVEEGVVPDKEY	Carbamidomethyl(C)@1	cleaved Y-V@C-term; missed K-V@2; missed K-E@11	1550.73	776.373	1550.73	776.372	2	20
3	23.65	tr|A0A226PD93|A0A226PD93_COLVI	Uncharacterized protein OS=Colinus virginianus OX=9014 GN=H355_009596 PE=4 SV=1	99	CKVEEGVVPDKEY	Carbamidomethyl(C)@1	cleaved Y-V@C-term; missed K-V@2; missed K-E@11	1550.72	776.367	1550.73	776.372	2	20
3	23.65	tr|A0A226PD93|A0A226PD93_COLVI	Uncharacterized protein OS=Colinus virginianus OX=9014 GN=H355_009596 PE=4 SV=1	99	CKVEEGVVPDKEY	Carbamidomethyl(C)@1	cleaved Y-V@C-term; missed K-V@2; missed K-E@11	1550.73	517.917	1550.73	517.917	3	12
3	23.65	tr|A0A226PD93|A0A226PD93_COLVI	Uncharacterized protein OS=Colinus virginianus OX=9014 GN=H355_009596 PE=4 SV=1	99	CKVEEGVVPDKEYV	Carbamidomethyl(C)@1	cleaved V-L@C-term; missed K-V@2; missed K-E@11	1649.8	825.908	1649.8	825.906	2	19
3	23.65	tr|A0A226PD93|A0A226PD93_COLVI	Uncharacterized protein OS=Colinus virginianus OX=9014 GN=H355_009596 PE=4 SV=1	99	CKVEEGVVPDKEYV	Carbamidomethyl(C)@1	cleaved V-L@C-term; missed K-V@2; missed K-E@11	1649.8	825.907	1649.8	825.906	2	20
3	23.65	tr|A0A226PD93|A0A226PD93_COLVI	Uncharacterized protein OS=Colinus virginianus OX=9014 GN=H355_009596 PE=4 SV=1	99	CKVEEGVVPDKEYV	Carbamidomethyl(C)@1	cleaved V-L@C-term; missed K-V@2; missed K-E@11	1649.8	825.906	1649.8	825.906	2	19
3	23.65	tr|A0A226PD93|A0A226PD93_COLVI	Uncharacterized protein OS=Colinus virginianus OX=9014 GN=H355_009596 PE=4 SV=1	99	CKVEEGVVPDKEYV	Carbamidomethyl(C)@1	cleaved V-L@C-term; missed K-V@2; missed K-E@11	1649.8	550.939	1649.8	550.94	3	14
3	23.65	tr|A0A226PD93|A0A226PD93_COLVI	Uncharacterized protein OS=Colinus virginianus OX=9014 GN=H355_009596 PE=4 SV=1	99	CKVEEGVVPDKEYV	Carbamidomethyl(C)@1	cleaved V-L@C-term; missed K-V@2; missed K-E@11	1649.78	550.935	1649.8	550.94	3	12
3	23.65	tr|A0A226PD93|A0A226PD93_COLVI	Uncharacterized protein OS=Colinus virginianus OX=9014 GN=H355_009596 PE=4 SV=1	99	CLGILK	Carbamidomethyl(C)@1	cleaved L-C@N-term	702.408	352.211	702.41	352.212	2	9
3	23.65	tr|A0A226PD93|A0A226PD93_COLVI	Uncharacterized protein OS=Colinus virginianus OX=9014 GN=H355_009596 PE=4 SV=1	99	CVTVENSTGSR	Carbamidomethyl(C)@1	cleaved Y-C@N-term	1208.54	605.278	1208.55	605.28	2	16
3	23.65	tr|A0A226PD93|A0A226PD93_COLVI	Uncharacterized protein OS=Colinus virginianus OX=9014 GN=H355_009596 PE=4 SV=1	99	CVTVENSTGSR	Carbamidomethyl(C)@1	cleaved Y-C@N-term	1208.55	605.28	1208.55	605.28	2	15
3	23.65	tr|A0A226PD93|A0A226PD93_COLVI	Uncharacterized protein OS=Colinus virginianus OX=9014 GN=H355_009596 PE=4 SV=1	99	CVTVENSTGSR	Carbamidomethyl(C)@1	cleaved Y-C@N-term	1208.54	605.276	1208.55	605.28	2	11
22	36.21	tr|A0A2P4SUR5|A0A2P4SUR5_BAMTH	Uncharacterized protein (Fragment) OS=Bambusicola thoracicus OX=9083 GN=CIB84_008420 PE=4 SV=1	99	CLGILK	Carbamidomethyl(C)@1	cleaved L-C@N-term	702.408	352.211	702.41	352.212	2	9
22	36.21	tr|A0A2P4SUR5|A0A2P4SUR5_BAMTH	Uncharacterized protein (Fragment) OS=Bambusicola thoracicus OX=9083 GN=CIB84_008420 PE=4 SV=1	99	CVTVENSTGSR	Carbamidomethyl(C)@1	cleaved Y-C@N-term	1208.54	605.278	1208.55	605.28	2	16
22	36.21	tr|A0A2P4SUR5|A0A2P4SUR5_BAMTH	Uncharacterized protein (Fragment) OS=Bambusicola thoracicus OX=9083 GN=CIB84_008420 PE=4 SV=1	99	CVTVENSTGSR	Carbamidomethyl(C)@1	cleaved Y-C@N-term	1208.55	605.28	1208.55	605.28	2	15
22	36.21	tr|A0A2P4SUR5|A0A2P4SUR5_BAMTH	Uncharacterized protein (Fragment) OS=Bambusicola thoracicus OX=9083 GN=CIB84_008420 PE=4 SV=1	99	CVTVENSTGSR	Carbamidomethyl(C)@1	cleaved Y-C@N-term	1208.54	605.276	1208.55	605.28	2	11
52	20.1	tr|A0A2I0MII3|A0A2I0MII3_COLLI	Titin OS=Columba livia OX=8932 GN=TTN PE=4 SV=1	99	CKVEEGVVPDKEY	Carbamidomethyl(C)@1	cleaved Y-V@C-term; missed K-V@2; missed K-E@11	1550.73	517.916	1550.73	517.917	3	12
52	20.1	tr|A0A2I0MII3|A0A2I0MII3_COLLI	Titin OS=Columba livia OX=8932 GN=TTN PE=4 SV=1	99	CKVEEGVVPDKEY	Carbamidomethyl(C)@1	cleaved Y-V@C-term; missed K-V@2; missed K-E@11	1550.73	776.373	1550.73	776.372	2	20
52	20.1	tr|A0A2I0MII3|A0A2I0MII3_COLLI	Titin OS=Columba livia OX=8932 GN=TTN PE=4 SV=1	99	CKVEEGVVPDKEY	Carbamidomethyl(C)@1	cleaved Y-V@C-term; missed K-V@2; missed K-E@11	1550.72	776.367	1550.73	776.372	2	20
52	20.1	tr|A0A2I0MII3|A0A2I0MII3_COLLI	Titin OS=Columba livia OX=8932 GN=TTN PE=4 SV=1	99	CKVEEGVVPDKEY	Carbamidomethyl(C)@1	cleaved Y-V@C-term; missed K-V@2; missed K-E@11	1550.73	517.917	1550.73	517.917	3	12
52	20.1	tr|A0A2I0MII3|A0A2I0MII3_COLLI	Titin OS=Columba livia OX=8932 GN=TTN PE=4 SV=1	99	CKVEEGVVPDKEYV	Carbamidomethyl(C)@1	cleaved V-L@C-term; missed K-V@2; missed K-E@11	1649.8	825.908	1649.8	825.906	2	19
52	20.1	tr|A0A2I0MII3|A0A2I0MII3_COLLI	Titin OS=Columba livia OX=8932 GN=TTN PE=4 SV=1	99	CKVEEGVVPDKEYV	Carbamidomethyl(C)@1	cleaved V-L@C-term; missed K-V@2; missed K-E@11	1649.8	825.907	1649.8	825.906	2	20
52	20.1	tr|A0A2I0MII3|A0A2I0MII3_COLLI	Titin OS=Columba livia OX=8932 GN=TTN PE=4 SV=1	99	CKVEEGVVPDKEYV	Carbamidomethyl(C)@1	cleaved V-L@C-term; missed K-V@2; missed K-E@11	1649.8	825.906	1649.8	825.906	2	19
52	20.1	tr|A0A2I0MII3|A0A2I0MII3_COLLI	Titin OS=Columba livia OX=8932 GN=TTN PE=4 SV=1	99	CKVEEGVVPDKEYV	Carbamidomethyl(C)@1	cleaved V-L@C-term; missed K-V@2; missed K-E@11	1649.8	550.939	1649.8	550.94	3	14
52	20.1	tr|A0A2I0MII3|A0A2I0MII3_COLLI	Titin OS=Columba livia OX=8932 GN=TTN PE=4 SV=1	99	CKVEEGVVPDKEYV	Carbamidomethyl(C)@1	cleaved V-L@C-term; missed K-V@2; missed K-E@11	1649.78	550.935	1649.8	550.94	3	12
52	20.1	tr|A0A2I0MII3|A0A2I0MII3_COLLI	Titin OS=Columba livia OX=8932 GN=TTN PE=4 SV=1	99	CVTVENSTGSR	Carbamidomethyl(C)@1	cleaved Y-C@N-term	1208.54	605.278	1208.55	605.28	2	16
52	20.1	tr|A0A2I0MII3|A0A2I0MII3_COLLI	Titin OS=Columba livia OX=8932 GN=TTN PE=4 SV=1	99	CVTVENSTGSR	Carbamidomethyl(C)@1	cleaved Y-C@N-term	1208.55	605.28	1208.55	605.28	2	15
52	20.1	tr|A0A2I0MII3|A0A2I0MII3_COLLI	Titin OS=Columba livia OX=8932 GN=TTN PE=4 SV=1	99	CVTVENSTGSR	Carbamidomethyl(C)@1	cleaved Y-C@N-term	1208.54	605.276	1208.55	605.28	2	11
53	48.71	tr|Q07784|Q07784_CHICK	Titin (Fragment) OS=Gallus gallus OX=9031 PE=2 SV=1	99	CLGILK	Carbamidomethyl(C)@1	cleaved L-C@N-term	702.408	352.211	702.41	352.212	2	9
53	48.71	tr|Q07784|Q07784_CHICK	Titin (Fragment) OS=Gallus gallus OX=9031 PE=2 SV=1	99	CVTVENSTGSR	Carbamidomethyl(C)@1	cleaved Y-C@N-term	1208.54	605.278	1208.55	605.28	2	16
53	48.71	tr|Q07784|Q07784_CHICK	Titin (Fragment) OS=Gallus gallus OX=9031 PE=2 SV=1	99	CVTVENSTGSR	Carbamidomethyl(C)@1	cleaved Y-C@N-term	1208.55	605.28	1208.55	605.28	2	15
53	48.71	tr|Q07784|Q07784_CHICK	Titin (Fragment) OS=Gallus gallus OX=9031 PE=2 SV=1	99	CVTVENSTGSR	Carbamidomethyl(C)@1	cleaved Y-C@N-term	1208.54	605.276	1208.55	605.28	2	11
59	19.25	tr|A0A226N2E6|A0A226N2E6_CALSU	Uncharacterized protein OS=Callipepla squamata OX=9009 GN=ASZ78_002722 PE=4 SV=1	99	CLGILK	Carbamidomethyl(C)@1	cleaved L-C@N-term	702.408	352.211	702.41	352.212	2	9
59	19.25	tr|A0A226N2E6|A0A226N2E6_CALSU	Uncharacterized protein OS=Callipepla squamata OX=9009 GN=ASZ78_002722 PE=4 SV=1	99	CVTVENSTGSR	Carbamidomethyl(C)@1	cleaved Y-C@N-term	1208.54	605.278	1208.55	605.28	2	16
59	19.25	tr|A0A226N2E6|A0A226N2E6_CALSU	Uncharacterized protein OS=Callipepla squamata OX=9009 GN=ASZ78_002722 PE=4 SV=1	99	CVTVENSTGSR	Carbamidomethyl(C)@1	cleaved Y-C@N-term	1208.55	605.28	1208.55	605.28	2	15
59	19.25	tr|A0A226N2E6|A0A226N2E6_CALSU	Uncharacterized protein OS=Callipepla squamata OX=9009 GN=ASZ78_002722 PE=4 SV=1	99	CVTVENSTGSR	Carbamidomethyl(C)@1	cleaved Y-C@N-term	1208.54	605.276	1208.55	605.28	2	11
1	15.5	tr|R0K6C9|R0K6C9_ANAPL	Titin (Fragment) OS=Anas platyrhynchos OX=8839 GN=Anapl_04762 PE=4 SV=1	98.99	CKVEEGVVPDKEY	Carbamidomethyl(C)@1	cleaved Y-V@C-term; missed K-V@2; missed K-E@11	1550.73	517.918	1550.73	517.917	3	12
3	23.65	tr|A0A226PD93|A0A226PD93_COLVI	Uncharacterized protein OS=Colinus virginianus OX=9014 GN=H355_009596 PE=4 SV=1	98.99	CKVEEGVVPDKEY	Carbamidomethyl(C)@1	cleaved Y-V@C-term; missed K-V@2; missed K-E@11	1550.73	517.918	1550.73	517.917	3	12
52	20.1	tr|A0A2I0MII3|A0A2I0MII3_COLLI	Titin OS=Columba livia OX=8932 GN=TTN PE=4 SV=1	98.99	CKVEEGVVPDKEY	Carbamidomethyl(C)@1	cleaved Y-V@C-term; missed K-V@2; missed K-E@11	1550.73	517.918	1550.73	517.917	3	12
4	73.04	sp|P07322|ENOB_CHICK	Beta-enolase OS=Gallus gallus OX=9031 GN=ENO3 PE=1 SV=3	98.46	CTGQIK	Carbamidomethyl(C)@1	cleaved L-C@N-term	705.346	353.68	705.348	353.681	2	7
16	73.02	tr|A0A093RU69|A0A093RU69_9PASS	Beta-enolase (Fragment) OS=Manacus vitellinus OX=328815 GN=N305_06455 PE=3 SV=1	98.46	CTGQIK	Carbamidomethyl(C)@1	cleaved L-C@N-term	705.346	353.68	705.348	353.681	2	7
40	48.96	tr|A0A093GYW8|A0A093GYW8_DRYPU	Alpha-enolase (Fragment) OS=Dryobates pubescens OX=118200 GN=N307_01470 PE=3 SV=1	98.46	CTGQIK	Carbamidomethyl(C)@1	cleaved L-C@N-term	705.346	353.68	705.348	353.681	2	7
89	45.16	tr|A0A2P4TIL0|A0A2P4TIL0_BAMTH	Uncharacterized protein OS=Bambusicola thoracicus OX=9083 GN=CIB84_000035 PE=3 SV=1	98.46	CTGQIK	Carbamidomethyl(C)@1	cleaved L-C@N-term	705.346	353.68	705.348	353.681	2	7
92	46.08	tr|A0A093QF41|A0A093QF41_9PASS	Alpha-enolase OS=Manacus vitellinus OX=328815 GN=N305_00919 PE=3 SV=1	98.46	CTGQIK	Carbamidomethyl(C)@1	cleaved L-C@N-term	705.346	353.68	705.348	353.681	2	7
181	48.16	sp|P51913|ENOA_CHICK	Alpha-enolase OS=Gallus gallus OX=9031 GN=ENO1 PE=2 SV=2	98.46	CTGQIK	Carbamidomethyl(C)@1	cleaved L-C@N-term	705.346	353.68	705.348	353.681	2	7
1	15.5	tr|R0K6C9|R0K6C9_ANAPL	Titin (Fragment) OS=Anas platyrhynchos OX=8839 GN=Anapl_04762 PE=4 SV=1	98.11	CLGILK	Carbamidomethyl(C)@1	cleaved L-C@N-term	702.407	352.211	702.41	352.212	2	9
3	23.65	tr|A0A226PD93|A0A226PD93_COLVI	Uncharacterized protein OS=Colinus virginianus OX=9014 GN=H355_009596 PE=4 SV=1	98.11	CLGILK	Carbamidomethyl(C)@1	cleaved L-C@N-term	702.407	352.211	702.41	352.212	2	9
22	36.21	tr|A0A2P4SUR5|A0A2P4SUR5_BAMTH	Uncharacterized protein (Fragment) OS=Bambusicola thoracicus OX=9083 GN=CIB84_008420 PE=4 SV=1	98.11	CLGILK	Carbamidomethyl(C)@1	cleaved L-C@N-term	702.407	352.211	702.41	352.212	2	9
53	48.71	tr|Q07784|Q07784_CHICK	Titin (Fragment) OS=Gallus gallus OX=9031 PE=2 SV=1	98.11	CLGILK	Carbamidomethyl(C)@1	cleaved L-C@N-term	702.407	352.211	702.41	352.212	2	9
59	19.25	tr|A0A226N2E6|A0A226N2E6_CALSU	Uncharacterized protein OS=Callipepla squamata OX=9009 GN=ASZ78_002722 PE=4 SV=1	98.11	CLGILK	Carbamidomethyl(C)@1	cleaved L-C@N-term	702.407	352.211	702.41	352.212	2	9
1	15.5	tr|R0K6C9|R0K6C9_ANAPL	Titin (Fragment) OS=Anas platyrhynchos OX=8839 GN=Anapl_04762 PE=4 SV=1	98.05	CLGILK	Carbamidomethyl(C)@1	cleaved L-C@N-term	702.41	352.212	702.41	352.212	2	9
3	23.65	tr|A0A226PD93|A0A226PD93_COLVI	Uncharacterized protein OS=Colinus virginianus OX=9014 GN=H355_009596 PE=4 SV=1	98.05	CLGILK	Carbamidomethyl(C)@1	cleaved L-C@N-term	702.41	352.212	702.41	352.212	2	9
22	36.21	tr|A0A2P4SUR5|A0A2P4SUR5_BAMTH	Uncharacterized protein (Fragment) OS=Bambusicola thoracicus OX=9083 GN=CIB84_008420 PE=4 SV=1	98.05	CLGILK	Carbamidomethyl(C)@1	cleaved L-C@N-term	702.41	352.212	702.41	352.212	2	9
53	48.71	tr|Q07784|Q07784_CHICK	Titin (Fragment) OS=Gallus gallus OX=9031 PE=2 SV=1	98.05	CLGILK	Carbamidomethyl(C)@1	cleaved L-C@N-term	702.41	352.212	702.41	352.212	2	9
59	19.25	tr|A0A226N2E6|A0A226N2E6_CALSU	Uncharacterized protein OS=Callipepla squamata OX=9009 GN=ASZ78_002722 PE=4 SV=1	98.05	CLGILK	Carbamidomethyl(C)@1	cleaved L-C@N-term	702.41	352.212	702.41	352.212	2	9
4	73.04	sp|P07322|ENOB_CHICK	Beta-enolase OS=Gallus gallus OX=9031 GN=ENO3 PE=1 SV=3	94.74	CTGQIK	Carbamidomethyl(C)@1	cleaved L-C@N-term	705.336	353.675	705.348	353.681	2	6
16	73.02	tr|A0A093RU69|A0A093RU69_9PASS	Beta-enolase (Fragment) OS=Manacus vitellinus OX=328815 GN=N305_06455 PE=3 SV=1	94.74	CTGQIK	Carbamidomethyl(C)@1	cleaved L-C@N-term	705.336	353.675	705.348	353.681	2	6
40	48.96	tr|A0A093GYW8|A0A093GYW8_DRYPU	Alpha-enolase (Fragment) OS=Dryobates pubescens OX=118200 GN=N307_01470 PE=3 SV=1	94.74	CTGQIK	Carbamidomethyl(C)@1	cleaved L-C@N-term	705.336	353.675	705.348	353.681	2	6
89	45.16	tr|A0A2P4TIL0|A0A2P4TIL0_BAMTH	Uncharacterized protein OS=Bambusicola thoracicus OX=9083 GN=CIB84_000035 PE=3 SV=1	94.74	CTGQIK	Carbamidomethyl(C)@1	cleaved L-C@N-term	705.336	353.675	705.348	353.681	2	6
92	46.08	tr|A0A093QF41|A0A093QF41_9PASS	Alpha-enolase OS=Manacus vitellinus OX=328815 GN=N305_00919 PE=3 SV=1	94.74	CTGQIK	Carbamidomethyl(C)@1	cleaved L-C@N-term	705.336	353.675	705.348	353.681	2	6
181	48.16	sp|P51913|ENOA_CHICK	Alpha-enolase OS=Gallus gallus OX=9031 GN=ENO1 PE=2 SV=2	94.74	CTGQIK	Carbamidomethyl(C)@1	cleaved L-C@N-term	705.336	353.675	705.348	353.681	2	6
37	16.75	tr|A0A1D5NW68|A0A1D5NW68_CHICK	Serum albumin OS=Gallus gallus OX=9031 GN=ALB PE=4 SV=1	91.64	CQLPEDR	Carbamidomethyl(C)@1	cleaved C-C@N-term	916.405	459.21	916.407	459.211	2	10
5	51.88	sp|P13538|MYSS_CHICK	Myosin heavy chain, skeletal muscle, adult OS=Gallus gallus OX=9031 PE=1 SV=4	88.52	CNGVLEGI	Carbamidomethyl(C)@1	cleaved I-R@C-term	860.402	431.208	860.406	431.21	2	8
29	33.88	tr|A0A1D5P603|A0A1D5P603_CHICK	Uncharacterized protein OS=Gallus gallus OX=9031 GN=MYH1F PE=3 SV=1	88.52	CNGVLEGI	Carbamidomethyl(C)@1	cleaved I-R@C-term	860.402	431.208	860.406	431.21	2	8
77	39.43	tr|A0A226MJD4|A0A226MJD4_CALSU	Uncharacterized protein OS=Callipepla squamata OX=9009 GN=ASZ78_004816 PE=3 SV=1	88.52	CNGVLEGI	Carbamidomethyl(C)@1	cleaved I-R@C-term	860.402	431.208	860.406	431.21	2	8
90	36.87	tr|A0A091I1Y4|A0A091I1Y4_CALAN	Myosin heavy chain, skeletal muscle, adult OS=Calypte anna OX=9244 GN=N300_04961 PE=3 SV=1	88.52	CNGVLEGI	Carbamidomethyl(C)@1	cleaved I-R@C-term	860.402	431.208	860.406	431.21	2	8
148	37.09	tr|A0A1D5P525|A0A1D5P525_CHICK	Uncharacterized protein OS=Gallus gallus OX=9031 GN=MYH1C PE=3 SV=1	88.52	CNGVLEGI	Carbamidomethyl(C)@1	cleaved I-R@C-term	860.402	431.208	860.406	431.21	2	8
1	15.5	tr|R0K6C9|R0K6C9_ANAPL	Titin (Fragment) OS=Anas platyrhynchos OX=8839 GN=Anapl_04762 PE=4 SV=1	85.01	CKVEEGVVPDKEYV	Carbamidomethyl(C)@1	cleaved V-L@C-term; missed K-V@2; missed K-E@11	1649.8	550.94	1649.8	550.94	3	10
3	23.65	tr|A0A226PD93|A0A226PD93_COLVI	Uncharacterized protein OS=Colinus virginianus OX=9014 GN=H355_009596 PE=4 SV=1	85.01	CKVEEGVVPDKEYV	Carbamidomethyl(C)@1	cleaved V-L@C-term; missed K-V@2; missed K-E@11	1649.8	550.94	1649.8	550.94	3	10
52	20.1	tr|A0A2I0MII3|A0A2I0MII3_COLLI	Titin OS=Columba livia OX=8932 GN=TTN PE=4 SV=1	85.01	CKVEEGVVPDKEYV	Carbamidomethyl(C)@1	cleaved V-L@C-term; missed K-V@2; missed K-E@11	1649.8	550.94	1649.8	550.94	3	10
32	60.71	tr|A0A1I7Q422|A0A1I7Q422_CHICK; sp|P27731|TTHY_CHICK	Transthyretin OS=Gallus gallus OX=9031 GN=TTR PE=3 SV=1; Transthyretin OS=Gallus gallus OX=9031 GN=TTR PE=1 SV=1	82.59	CPLMVK	Carbamidomethyl(C)@1		746.394	374.204	746.382	374.198	2	9
177	0	RRRRRtr|L1J8C0|L1J8C0_GUITH	REVERSED Uncharacterized protein OS=Guillardia theta CCMP2712 OX=905079 GN=GUITHDRAFT_72035 PE=4 SV=1	80.56	CTGGAIK	Carbamidomethyl(C)@1		705.336	353.675	705.348	353.681	2	6
32	60.71	tr|A0A1I7Q422|A0A1I7Q422_CHICK; sp|P27731|TTHY_CHICK	Transthyretin OS=Gallus gallus OX=9031 GN=TTR PE=3 SV=1; Transthyretin OS=Gallus gallus OX=9031 GN=TTR PE=1 SV=1	62.15	CPLMVK	Carbamidomethyl(C)@1		746.381	374.198	746.382	374.198	2	8
2	89.76	sp|P00565|KCRM_CHICK	Creatine kinase M-type OS=Gallus gallus OX=9031 GN=CKM PE=2 SV=1	59.66	CVAGDEESYEVFKDLFDPVIQDR	Carbamidomethyl(C)@1	cleaved G-C@N-term; missed K-D@13	2730.26	911.094	2730.25	911.09	3	9
15	38.3	sp|P00548|KPYM_CHICK	Pyruvate kinase PKM OS=Gallus gallus OX=9031 GN=PKM PE=2 SV=2	57.3	CLAAALIVMTESGR	Carbamidomethyl(C)@1		1490.74	746.376	1490.76	746.387	2	11
7	21.7	tr|A0A1V4JKX8|A0A1V4JKX8_PATFA	Nuclear pore complex protein Nup133 OS=Patagioenas fasciata monilis OX=372326 GN=NUP133 PE=3 SV=1	54.57	CDNGSGLV	Carbamidomethyl(C)@1	cleaved V-C@N-term; cleaved V-K@C-term	820.338	411.176	820.339	411.177	2	8
32	60.71	tr|A0A1I7Q422|A0A1I7Q422_CHICK; sp|P27731|TTHY_CHICK	Transthyretin OS=Gallus gallus OX=9031 GN=TTR PE=3 SV=1; Transthyretin OS=Gallus gallus OX=9031 GN=TTR PE=1 SV=1	51.55	CPLMVK	Carbamidomethyl(C)@1		746.387	374.201	746.382	374.198	2	9
7	21.7	tr|A0A1V4JKX8|A0A1V4JKX8_PATFA	Nuclear pore complex protein Nup133 OS=Patagioenas fasciata monilis OX=372326 GN=NUP133 PE=3 SV=1	42.96	CDNGSGLV	Carbamidomethyl(C)@1	cleaved V-C@N-term; cleaved V-K@C-term	820.338	411.176	820.339	411.177	2	8
177	0	RRRRRtr|L1J8C0|L1J8C0_GUITH	REVERSED Uncharacterized protein OS=Guillardia theta CCMP2712 OX=905079 GN=GUITHDRAFT_72035 PE=4 SV=1	41.3	CTGGAIK	Carbamidomethyl(C)@1		705.346	353.68	705.348	353.681	2	7
1	15.5	tr|R0K6C9|R0K6C9_ANAPL	Titin (Fragment) OS=Anas platyrhynchos OX=8839 GN=Anapl_04762 PE=4 SV=1	38.44	CTPPTGIK	Carbamidomethyl(C)@1	cleaved I-C@N-term	872.445	437.23	872.443	437.229	2	8
3	23.65	tr|A0A226PD93|A0A226PD93_COLVI	Uncharacterized protein OS=Colinus virginianus OX=9014 GN=H355_009596 PE=4 SV=1	38.44	CTPPTGIK	Carbamidomethyl(C)@1	cleaved I-C@N-term	872.445	437.23	872.443	437.229	2	8
19	25.13	tr|A0A2P4T8Q4|A0A2P4T8Q4_BAMTH	Uncharacterized protein (Fragment) OS=Bambusicola thoracicus OX=9083 GN=CIB84_003500 PE=4 SV=1	38.44	CTPPTGIK	Carbamidomethyl(C)@1	cleaved I-C@N-term	872.445	437.23	872.443	437.229	2	8
59	19.25	tr|A0A226N2E6|A0A226N2E6_CALSU	Uncharacterized protein OS=Callipepla squamata OX=9009 GN=ASZ78_002722 PE=4 SV=1	38.44	CTPPTGIK	Carbamidomethyl(C)@1	cleaved I-C@N-term	872.445	437.23	872.443	437.229	2	8
1	15.5	tr|R0K6C9|R0K6C9_ANAPL	Titin (Fragment) OS=Anas platyrhynchos OX=8839 GN=Anapl_04762 PE=4 SV=1	20.07	CTPPTGIK	Carbamidomethyl(C)@1	cleaved I-C@N-term	872.444	437.229	872.443	437.229	2	8
3	23.65	tr|A0A226PD93|A0A226PD93_COLVI	Uncharacterized protein OS=Colinus virginianus OX=9014 GN=H355_009596 PE=4 SV=1	20.07	CTPPTGIK	Carbamidomethyl(C)@1	cleaved I-C@N-term	872.444	437.229	872.443	437.229	2	8
19	25.13	tr|A0A2P4T8Q4|A0A2P4T8Q4_BAMTH	Uncharacterized protein (Fragment) OS=Bambusicola thoracicus OX=9083 GN=CIB84_003500 PE=4 SV=1	20.07	CTPPTGIK	Carbamidomethyl(C)@1	cleaved I-C@N-term	872.444	437.229	872.443	437.229	2	8
59	19.25	tr|A0A226N2E6|A0A226N2E6_CALSU	Uncharacterized protein OS=Callipepla squamata OX=9009 GN=ASZ78_002722 PE=4 SV=1	20.07	CTPPTGIK	Carbamidomethyl(C)@1	cleaved I-C@N-term	872.444	437.229	872.443	437.229	2	8
37	16.75	tr|A0A1D5NW68|A0A1D5NW68_CHICK	Serum albumin OS=Gallus gallus OX=9031 GN=ALB PE=4 SV=1	99	CVANEDAPECSKPLPS	Carbamidomethyl(C)@1; Carbamidomethyl(C)@10	cleaved S-I@C-term	1772.77	887.391	1772.77	887.393	2	23
37	16.75	tr|A0A1D5NW68|A0A1D5NW68_CHICK	Serum albumin OS=Gallus gallus OX=9031 GN=ALB PE=4 SV=1	99	CVANEDAPECSKPLPS	Carbamidomethyl(C)@1; Carbamidomethyl(C)@10	cleaved S-I@C-term	1772.78	591.932	1772.77	591.931	3	16
37	16.75	tr|A0A1D5NW68|A0A1D5NW68_CHICK	Serum albumin OS=Gallus gallus OX=9031 GN=ALB PE=4 SV=1	99	CVANEDAPECSKPLPS	Carbamidomethyl(C)@1; Carbamidomethyl(C)@10	cleaved S-I@C-term	1772.77	887.393	1772.77	887.393	2	22
37	16.75	tr|A0A1D5NW68|A0A1D5NW68_CHICK	Serum albumin OS=Gallus gallus OX=9031 GN=ALB PE=4 SV=1	99	CVANEDAPECSKPLPS	Carbamidomethyl(C)@1; Carbamidomethyl(C)@10	cleaved S-I@C-term	1772.77	887.393	1772.77	887.393	2	25
37	16.75	tr|A0A1D5NW68|A0A1D5NW68_CHICK	Serum albumin OS=Gallus gallus OX=9031 GN=ALB PE=4 SV=1	99	CVANEDAPECSKPLPS	Carbamidomethyl(C)@1; Carbamidomethyl(C)@10	cleaved S-I@C-term	1772.77	887.393	1772.77	887.393	2	15
37	16.75	tr|A0A1D5NW68|A0A1D5NW68_CHICK	Serum albumin OS=Gallus gallus OX=9031 GN=ALB PE=4 SV=1	99	CVANEDAPECSKPLPS	Carbamidomethyl(C)@1; Carbamidomethyl(C)@10	cleaved S-I@C-term	1772.77	591.931	1772.77	591.931	3	15
37	16.75	tr|A0A1D5NW68|A0A1D5NW68_CHICK	Serum albumin OS=Gallus gallus OX=9031 GN=ALB PE=4 SV=1	97.3	CVANEDAPECSKPLPS	Carbamidomethyl(C)@1; Carbamidomethyl(C)@10	cleaved S-I@C-term	1772.77	887.39	1772.77	887.393	2	11
46	7.542	tr|Q90YA3|Q90YA3_CHICK; tr|H9H2G6|H9H2G6_MELGA; tr|H9H166|H9H166_MELGA; tr|A0A1D5PUQ7|A0A1D5PUQ7_CHICK; tr|A0A1D5PG85|A0A1D5PG85_CHICK	ATP-dependent 6-phosphofructokinase OS=Gallus gallus OX=9031 GN=pfk PE=2 SV=1; Phosphofructokinase, muscle OS=Meleagris gallopavo OX=9103 GN=PFKM PE=4 SV=1; Phosphofructokinase, muscle OS=Meleagris gallopavo OX=9103 GN=PFKM PE=4 SV=1; ATP-dependent 6-phosphofructokinase OS=Gallus gallus OX=9031 GN=PFKM PE=3 SV=1; ATP-dependent 6-phosphofructokinase OS=Gallus gallus OX=9031 GN=PFKM PE=3 SV=1	97.97	CGYLALITSLACGADWVFIPESPPEDGWEDH	Carbamidomethyl(C)@1; Carbamidomethyl(C)@12	cleaved H-C@N-term; cleaved H-L@C-term	3505.52	877.388	3504.56	877.148	4	13
46	7.542	tr|Q90YA3|Q90YA3_CHICK; tr|H9H2G6|H9H2G6_MELGA; tr|H9H166|H9H166_MELGA; tr|A0A1D5PUQ7|A0A1D5PUQ7_CHICK; tr|A0A1D5PG85|A0A1D5PG85_CHICK	ATP-dependent 6-phosphofructokinase OS=Gallus gallus OX=9031 GN=pfk PE=2 SV=1; Phosphofructokinase, muscle OS=Meleagris gallopavo OX=9103 GN=PFKM PE=4 SV=1; Phosphofructokinase, muscle OS=Meleagris gallopavo OX=9103 GN=PFKM PE=4 SV=1; ATP-dependent 6-phosphofructokinase OS=Gallus gallus OX=9031 GN=PFKM PE=3 SV=1; ATP-dependent 6-phosphofructokinase OS=Gallus gallus OX=9031 GN=PFKM PE=3 SV=1	94.76	CGYLALITSLACGADWVFIPESPPEDGWEDH	Carbamidomethyl(C)@1; Carbamidomethyl(C)@12	cleaved H-C@N-term; cleaved H-L@C-term	3505.53	877.39	3504.56	877.148	4	12
37	16.75	tr|A0A1D5NW68|A0A1D5NW68_CHICK	Serum albumin OS=Gallus gallus OX=9031 GN=ALB PE=4 SV=1	99	CCQLPEDR	Carbamidomethyl(C)@1; Carbamidomethyl(C)@2		1076.44	539.226	1076.44	539.226	2	13
37	16.75	tr|A0A1D5NW68|A0A1D5NW68_CHICK	Serum albumin OS=Gallus gallus OX=9031 GN=ALB PE=4 SV=1	99	CCQLPEDR	Carbamidomethyl(C)@1; Carbamidomethyl(C)@2		1076.45	1077.45	1076.44	1077.45	1	12
37	16.75	tr|A0A1D5NW68|A0A1D5NW68_CHICK	Serum albumin OS=Gallus gallus OX=9031 GN=ALB PE=4 SV=1	94.4	CCQLPEDR	Carbamidomethyl(C)@1; Carbamidomethyl(C)@2		1076.44	539.225	1076.44	539.226	2	12
37	16.75	tr|A0A1D5NW68|A0A1D5NW68_CHICK	Serum albumin OS=Gallus gallus OX=9031 GN=ALB PE=4 SV=1	36.14	CCQLPEDR	Carbamidomethyl(C)@1; Carbamidomethyl(C)@2		1076.44	1077.44	1076.44	1077.45	1	8
37	16.75	tr|A0A1D5NW68|A0A1D5NW68_CHICK	Serum albumin OS=Gallus gallus OX=9031 GN=ALB PE=4 SV=1	21.21	CCQLPEDR	Carbamidomethyl(C)@1; Carbamidomethyl(C)@2; Deamidated(Q)@3		1077.44	539.726	1077.42	539.718	2	10
12	25.96	sp|P13585|AT2A1_CHICK	Sarcoplasmic/endoplasmic reticulum calcium ATPase 1 OS=Gallus gallus OX=9031 GN=ATP2A1 PE=2 SV=2	99	IVDKVEGDVC	Carbamidomethyl(C)@10	cleaved F-I@N-term; cleaved C-S@C-term; missed K-V@4	1132.54	567.278	1132.54	567.279	2	16
12	25.96	sp|P13585|AT2A1_CHICK	Sarcoplasmic/endoplasmic reticulum calcium ATPase 1 OS=Gallus gallus OX=9031 GN=ATP2A1 PE=2 SV=2	99	IVDKVEGDVC	Carbamidomethyl(C)@10	cleaved F-I@N-term; cleaved C-S@C-term; missed K-V@4	1132.54	567.279	1132.54	567.279	2	17
12	25.96	sp|P13585|AT2A1_CHICK	Sarcoplasmic/endoplasmic reticulum calcium ATPase 1 OS=Gallus gallus OX=9031 GN=ATP2A1 PE=2 SV=2	99	IVDKVEGDVC	Carbamidomethyl(C)@10	cleaved F-I@N-term; cleaved C-S@C-term; missed K-V@4	1133.55	567.78	1132.54	567.279	2	14
13	47.24	tr|A0A2P4T0I4|A0A2P4T0I4_BAMTH; sp|P02588|TNNC2_CHICK	Uncharacterized protein OS=Bambusicola thoracicus OX=9083 GN=CIB84_006393 PE=4 SV=1; Troponin C, skeletal muscle OS=Gallus gallus OX=9031 GN=TNNC2 PE=1 SV=3	99	GKSEEELANCFR	Carbamidomethyl(C)@10	missed K-S@2	1438.66	720.338	1438.65	720.333	2	20
13	47.24	tr|A0A2P4T0I4|A0A2P4T0I4_BAMTH; sp|P02588|TNNC2_CHICK	Uncharacterized protein OS=Bambusicola thoracicus OX=9083 GN=CIB84_006393 PE=4 SV=1; Troponin C, skeletal muscle OS=Gallus gallus OX=9031 GN=TNNC2 PE=1 SV=3	99	GKSEEELANCFR	Carbamidomethyl(C)@10	missed K-S@2	1438.65	720.332	1438.65	720.333	2	21
13	47.24	tr|A0A2P4T0I4|A0A2P4T0I4_BAMTH; sp|P02588|TNNC2_CHICK	Uncharacterized protein OS=Bambusicola thoracicus OX=9083 GN=CIB84_006393 PE=4 SV=1; Troponin C, skeletal muscle OS=Gallus gallus OX=9031 GN=TNNC2 PE=1 SV=3	99	GKSEEELANCFR	Carbamidomethyl(C)@10	missed K-S@2	1438.65	720.333	1438.65	720.333	2	19
19	25.13	tr|A0A2P4T8Q4|A0A2P4T8Q4_BAMTH	Uncharacterized protein (Fragment) OS=Bambusicola thoracicus OX=9083 GN=CIB84_003500 PE=4 SV=1	99	KNPYDVPGPCDPPV	Carbamidomethyl(C)@10	cleaved A-K@N-term; cleaved V-I@C-term; missed K-N@1	1553.72	777.869	1553.72	777.867	2	19
19	25.13	tr|A0A2P4T8Q4|A0A2P4T8Q4_BAMTH	Uncharacterized protein (Fragment) OS=Bambusicola thoracicus OX=9083 GN=CIB84_003500 PE=4 SV=1	99	KNPYDVPGPCDPPV	Carbamidomethyl(C)@10	cleaved A-K@N-term; cleaved V-I@C-term; missed K-N@1	1553.72	777.867	1553.72	777.867	2	20
19	25.13	tr|A0A2P4T8Q4|A0A2P4T8Q4_BAMTH	Uncharacterized protein (Fragment) OS=Bambusicola thoracicus OX=9083 GN=CIB84_003500 PE=4 SV=1	99	KNPYDVPGPCDPPV	Carbamidomethyl(C)@10	cleaved A-K@N-term; cleaved V-I@C-term; missed K-N@1	1553.71	777.863	1553.72	777.867	2	20
52	20.1	tr|A0A2I0MII3|A0A2I0MII3_COLLI	Titin OS=Columba livia OX=8932 GN=TTN PE=4 SV=1	99	KNPYDVPGPCDPPV	Carbamidomethyl(C)@10	cleaved A-K@N-term; cleaved V-I@C-term; missed K-N@1	1553.72	777.869	1553.72	777.867	2	19
52	20.1	tr|A0A2I0MII3|A0A2I0MII3_COLLI	Titin OS=Columba livia OX=8932 GN=TTN PE=4 SV=1	99	KNPYDVPGPCDPPV	Carbamidomethyl(C)@10	cleaved A-K@N-term; cleaved V-I@C-term; missed K-N@1	1553.72	777.867	1553.72	777.867	2	20
52	20.1	tr|A0A2I0MII3|A0A2I0MII3_COLLI	Titin OS=Columba livia OX=8932 GN=TTN PE=4 SV=1	99	KNPYDVPGPCDPPV	Carbamidomethyl(C)@10	cleaved A-K@N-term; cleaved V-I@C-term; missed K-N@1	1553.71	777.863	1553.72	777.867	2	20
35	25.67	sp|P02789|TRFE_CHICK	Ovotransferrin OS=Gallus gallus OX=9031 PE=1 SV=2	99	LQMDDFELLCTDGRRANVMDYRECNLAEVPTHAVVVRPEK	Carbamidomethyl(C)@10; Oxidation(M)@19; Carbamidomethyl(C)@24	cleaved N-L@N-term; missed R-R@14; missed R-A@15; missed R-E@22	4762.3	953.467	4762.27	953.462	5	14
35	25.67	sp|P02789|TRFE_CHICK	Ovotransferrin OS=Gallus gallus OX=9031 PE=1 SV=2	91.33	LQMDDFELLCTDGRRANVMDYRECNLAEVPTHAVVVRPEK	Carbamidomethyl(C)@10; Oxidation(M)@19; Carbamidomethyl(C)@24	cleaved N-L@N-term; missed R-R@14; missed R-A@15; missed R-E@22	4762.3	794.724	4762.27	794.719	6	11
35	25.67	sp|P02789|TRFE_CHICK	Ovotransferrin OS=Gallus gallus OX=9031 PE=1 SV=2	90.49	LQMDDFELLCTDGRRANVMDYRECNLAEVPTHAVVVRPEK	Carbamidomethyl(C)@10; Oxidation(M)@19; Carbamidomethyl(C)@24	cleaved N-L@N-term; missed R-R@14; missed R-A@15; missed R-E@22	4762.29	953.466	4762.27	953.462	5	11
35	25.67	sp|P02789|TRFE_CHICK	Ovotransferrin OS=Gallus gallus OX=9031 PE=1 SV=2	68.94	LQMDDFELLCTDGRRANVMDYRECNLAEVPTHAVVVRPEK	Carbamidomethyl(C)@10; Oxidation(M)@19; Carbamidomethyl(C)@24	cleaved N-L@N-term; missed R-R@14; missed R-A@15; missed R-E@22	4762.29	681.334	4762.27	681.332	7	10
35	25.67	sp|P02789|TRFE_CHICK	Ovotransferrin OS=Gallus gallus OX=9031 PE=1 SV=2	67.06	LQMDDFELLCTDGRRANVMDYRECNLAEVPTHAVVVRPEK	Carbamidomethyl(C)@10; Oxidation(M)@19; Carbamidomethyl(C)@24	cleaved N-L@N-term; missed R-R@14; missed R-A@15; missed R-E@22	4762.31	794.726	4762.27	794.719	6	10
35	25.67	sp|P02789|TRFE_CHICK	Ovotransferrin OS=Gallus gallus OX=9031 PE=1 SV=2	35.13	LQMDDFELLCTDGRRANVMDYRECNLAEVPTHAVVVRPEK	Carbamidomethyl(C)@10; Oxidation(M)@19; Carbamidomethyl(C)@24	cleaved N-L@N-term; missed R-R@14; missed R-A@15; missed R-E@22	4762.29	953.465	4762.27	953.462	5	9
35	25.67	sp|P02789|TRFE_CHICK	Ovotransferrin OS=Gallus gallus OX=9031 PE=1 SV=2	34.17	LQMDDFELLCTDGRRANVMDYRECNLAEVPTHAVVVRPEK	Carbamidomethyl(C)@10; Oxidation(M)@19; Carbamidomethyl(C)@24	cleaved N-L@N-term; missed R-R@14; missed R-A@15; missed R-E@22	4762.29	794.721	4762.27	794.719	6	9
1	15.5	tr|R0K6C9|R0K6C9_ANAPL	Titin (Fragment) OS=Anas platyrhynchos OX=8839 GN=Anapl_04762 PE=4 SV=1	99	SWKPPEYDGGC	Carbamidomethyl(C)@11	cleaved L-S@N-term; cleaved C-H@C-term	1294.53	648.273	1294.53	648.272	2	15
3	23.65	tr|A0A226PD93|A0A226PD93_COLVI	Uncharacterized protein OS=Colinus virginianus OX=9014 GN=H355_009596 PE=4 SV=1	99	SWKPPEYDGGC	Carbamidomethyl(C)@11	cleaved L-S@N-term; cleaved C-H@C-term	1294.53	648.273	1294.53	648.272	2	15
12	25.96	sp|P13585|AT2A1_CHICK	Sarcoplasmic/endoplasmic reticulum calcium ATPase 1 OS=Gallus gallus OX=9031 GN=ATP2A1 PE=2 SV=2	99	FIVDKVEGDVC	Carbamidomethyl(C)@11	cleaved M-F@N-term; cleaved C-S@C-term; missed K-V@5	1279.62	640.817	1279.61	640.813	2	12
19	25.13	tr|A0A2P4T8Q4|A0A2P4T8Q4_BAMTH	Uncharacterized protein (Fragment) OS=Bambusicola thoracicus OX=9083 GN=CIB84_003500 PE=4 SV=1	99	SWKPPEYDGGC	Carbamidomethyl(C)@11	cleaved L-S@N-term; cleaved C-H@C-term	1294.53	648.273	1294.53	648.272	2	15
59	19.25	tr|A0A226N2E6|A0A226N2E6_CALSU	Uncharacterized protein OS=Callipepla squamata OX=9009 GN=ASZ78_002722 PE=4 SV=1	99	SWKPPEYDGGC	Carbamidomethyl(C)@11	cleaved L-S@N-term; cleaved C-H@C-term	1294.53	648.273	1294.53	648.272	2	15
1	15.5	tr|R0K6C9|R0K6C9_ANAPL	Titin (Fragment) OS=Anas platyrhynchos OX=8839 GN=Anapl_04762 PE=4 SV=1	51.74	KGETLTPSPECEIIEDGKKHILVLHNCKLDMTGEVSFQAANAK	Carbamidomethyl(C)@11; Carbamidomethyl(C)@27; Carbamidomethyl(K)@28	cleaved L-K@N-term; missed K-G@1; missed K-K@18; missed K-H@19; missed K-L@28	4864.46	811.751	4864.42	811.744	6	11
2	89.76	sp|P00565|KCRM_CHICK	Creatine kinase M-type OS=Gallus gallus OX=9031 GN=CKM PE=2 SV=1	99	MWTEHLGYILTCPSNLGTGLR	Carbamidomethyl(C)@12	cleaved F-M@N-term	2418.19	807.072	2418.18	807.068	3	16
2	89.76	sp|P00565|KCRM_CHICK	Creatine kinase M-type OS=Gallus gallus OX=9031 GN=CKM PE=2 SV=1	99	MWTEHLGYILTCPSNLGTGLR	Carbamidomethyl(C)@12	cleaved F-M@N-term	2418.18	807.067	2418.18	807.068	3	16
6	29.74	tr|A6BM71|A6BM71_CHICK	Connectin (Fragment) OS=Gallus gallus OX=9031 GN=TTN PE=2 SV=1	99	LKGETLTPSPECEIIEDGKKHILILHQGRLDMTGEVSFQAANAK	Carbamidomethyl(C)@12	missed K-G@2; missed K-K@19; missed K-H@20; missed R-L@29	4864.46	811.751	4873.51	813.259	6	12
133	43.06	tr|A0A2I0LGS2|A0A2I0LGS2_COLLI	Creatine kinase M-type-like (Fragment) OS=Columba livia OX=8932 GN=A306_00015248 PE=3 SV=1	99	MWTEHLGYILTCPSNLGTGLR	Carbamidomethyl(C)@12	cleaved F-M@N-term	2418.19	807.072	2418.18	807.068	3	16
133	43.06	tr|A0A2I0LGS2|A0A2I0LGS2_COLLI	Creatine kinase M-type-like (Fragment) OS=Columba livia OX=8932 GN=A306_00015248 PE=3 SV=1	99	MWTEHLGYILTCPSNLGTGLR	Carbamidomethyl(C)@12	cleaved F-M@N-term	2418.18	807.067	2418.18	807.068	3	16
91	89.11	tr|B5G2F0|B5G2F0_TAEGU; tr|A0A218VD68|A0A218VD68_9PASE	Triosephosphate isomerase OS=Taeniopygia guttata OX=59729 PE=2 SV=1; Triosephosphate isomerase OS=Lonchura striata domestica OX=299123 GN=TPI1 PE=3 SV=1	97.41	IIYGGSVTGSNCKELASQHDVDGFLVGGASLKPEFVDIINAK	Carbamidomethyl(C)@12	missed K-E@13	4398.17	1100.55	4405.23	1102.31	4	13
91	89.11	tr|B5G2F0|B5G2F0_TAEGU; tr|A0A218VD68|A0A218VD68_9PASE	Triosephosphate isomerase OS=Taeniopygia guttata OX=59729 PE=2 SV=1; Triosephosphate isomerase OS=Lonchura striata domestica OX=299123 GN=TPI1 PE=3 SV=1	95.45	IIYGGSVTGSNCKELASQHDVDGFLVGGASLKPEFVDIINAK	Carbamidomethyl(C)@12	missed K-E@13	4398.17	1100.55	4405.23	1102.31	4	12
164	92.74	sp|P00940|TPIS_CHICK	Triosephosphate isomerase OS=Gallus gallus OX=9031 GN=TPI1 PE=1 SV=2	86.35	IIYGGSVTGGNCK	Carbamidomethyl(C)@12		1324.64	663.327	1324.64	663.33	2	11
8	94.35	tr|A0A2P4T611|A0A2P4T611_BAMTH; tr|A0A226P9U0|A0A226P9U0_COLVI; tr|A0A226MZ03|A0A226MZ03_CALSU	Triosephosphate isomerase OS=Bambusicola thoracicus OX=9083 GN=CIB84_004452 PE=3 SV=1; Triosephosphate isomerase OS=Colinus virginianus OX=9014 GN=H355_014698 PE=3 SV=1; Triosephosphate isomerase OS=Callipepla squamata OX=9009 GN=ASZ78_000773 PE=3 SV=1	99	IIYGGSVTGANCKELASQHDVDGFLVGGASLKPEFVDIINAK	Carbamidomethyl(C)@12; Carbamidomethyl(K)@13; Cation:Na(E)@14	missed K-E@13	4468.18	894.643	4468.23	894.654	5	18
8	94.35	tr|A0A2P4T611|A0A2P4T611_BAMTH; tr|A0A226P9U0|A0A226P9U0_COLVI; tr|A0A226MZ03|A0A226MZ03_CALSU	Triosephosphate isomerase OS=Bambusicola thoracicus OX=9083 GN=CIB84_004452 PE=3 SV=1; Triosephosphate isomerase OS=Colinus virginianus OX=9014 GN=H355_014698 PE=3 SV=1; Triosephosphate isomerase OS=Callipepla squamata OX=9009 GN=ASZ78_000773 PE=3 SV=1	97.45	IIYGGSVTGANCKELASQHDVDGFLVGGASLKPEFVDIINAK	Carbamidomethyl(C)@12; Carbamidomethyl(K)@13; Cation:Na(E)@14	missed K-E@13	4468.26	894.659	4468.23	894.654	5	14
164	92.74	sp|P00940|TPIS_CHICK	Triosephosphate isomerase OS=Gallus gallus OX=9031 GN=TPI1 PE=1 SV=2	83.49	IIYGGSVTGGNCKELASQHDVDGFLVGGASLKPEFVDIINAK	Carbamidomethyl(C)@12; Cation:Cu[I](D)@22	missed K-E@13	4437.21	740.543	4437.14	740.53	6	13
164	92.74	sp|P00940|TPIS_CHICK	Triosephosphate isomerase OS=Gallus gallus OX=9031 GN=TPI1 PE=1 SV=2	97.92	IIYGGSVTGGNCKELASQHDVDGFLVGGASLKPEFVDIINAK	Carbamidomethyl(C)@12; Cation:Cu[I](E)@14	missed K-E@13	4437.2	888.448	4437.14	888.435	5	19
164	92.74	sp|P00940|TPIS_CHICK	Triosephosphate isomerase OS=Gallus gallus OX=9031 GN=TPI1 PE=1 SV=2	89.41	IIYGGSVTGGNCKELASQHDVDGFLVGGASLKPEFVDIINAK	Carbamidomethyl(C)@12; Cation:Cu[I](E)@14	missed K-E@13	4437.2	888.448	4437.14	888.435	5	13
164	92.74	sp|P00940|TPIS_CHICK	Triosephosphate isomerase OS=Gallus gallus OX=9031 GN=TPI1 PE=1 SV=2	97.56	IIYGGSVTGGNCKELASQHDVDGFLVGGASLKPEFVDIINAK	Carbamidomethyl(C)@12; Cation:Na(E)@14; Deamidated(Q)@18	missed K-E@13	4398.17	1100.55	4398.18	1100.55	4	13
8	94.35	tr|A0A2P4T611|A0A2P4T611_BAMTH; tr|A0A226P9U0|A0A226P9U0_COLVI; tr|A0A226MZ03|A0A226MZ03_CALSU	Triosephosphate isomerase OS=Bambusicola thoracicus OX=9083 GN=CIB84_004452 PE=3 SV=1; Triosephosphate isomerase OS=Colinus virginianus OX=9014 GN=H355_014698 PE=3 SV=1; Triosephosphate isomerase OS=Callipepla squamata OX=9009 GN=ASZ78_000773 PE=3 SV=1	99	IIYGGSVTGANCKELASQHDVDGFLVGGASLKPEFVDIINAK	Carbamidomethyl(C)@12; Cation:Na(E)@14; Delta:H(2)C(2)(H)@19	missed K-E@13	4437.21	740.543	4437.23	740.545	6	15
8	94.35	tr|A0A2P4T611|A0A2P4T611_BAMTH; tr|A0A226P9U0|A0A226P9U0_COLVI; tr|A0A226MZ03|A0A226MZ03_CALSU	Triosephosphate isomerase OS=Bambusicola thoracicus OX=9083 GN=CIB84_004452 PE=3 SV=1; Triosephosphate isomerase OS=Colinus virginianus OX=9014 GN=H355_014698 PE=3 SV=1; Triosephosphate isomerase OS=Callipepla squamata OX=9009 GN=ASZ78_000773 PE=3 SV=1	97.77	IIYGGSVTGANCKELASQHDVDGFLVGGASLKPEFVDIINAK	Carbamidomethyl(C)@12; Cation:Na(E)@14; Delta:H(2)C(2)(H)@19	missed K-E@13	4437.22	740.544	4437.23	740.545	6	14
8	94.35	tr|A0A2P4T611|A0A2P4T611_BAMTH; tr|A0A226P9U0|A0A226P9U0_COLVI; tr|A0A226MZ03|A0A226MZ03_CALSU	Triosephosphate isomerase OS=Bambusicola thoracicus OX=9083 GN=CIB84_004452 PE=3 SV=1; Triosephosphate isomerase OS=Colinus virginianus OX=9014 GN=H355_014698 PE=3 SV=1; Triosephosphate isomerase OS=Callipepla squamata OX=9009 GN=ASZ78_000773 PE=3 SV=1	93.61	IIYGGSVTGANCKELASQHDVDGFLVGGASLKPEFVDIINAK	Carbamidomethyl(C)@12; Cation:Na(E)@14; Delta:H(2)C(2)(H)@19	missed K-E@13	4437.21	1110.31	4437.23	1110.31	4	13
8	94.35	tr|A0A2P4T611|A0A2P4T611_BAMTH; tr|A0A226P9U0|A0A226P9U0_COLVI; tr|A0A226MZ03|A0A226MZ03_CALSU	Triosephosphate isomerase OS=Bambusicola thoracicus OX=9083 GN=CIB84_004452 PE=3 SV=1; Triosephosphate isomerase OS=Colinus virginianus OX=9014 GN=H355_014698 PE=3 SV=1; Triosephosphate isomerase OS=Callipepla squamata OX=9009 GN=ASZ78_000773 PE=3 SV=1	99	IIYGGSVTGANCKELASQHDVDGFLVGGASLKPEFVDIINAK	Carbamidomethyl(C)@12; Delta:H(2)C(2)(K)@13; Cation:Na(E)@14	missed K-E@13	4437.2	888.448	4437.23	888.453	5	20
8	94.35	tr|A0A2P4T611|A0A2P4T611_BAMTH; tr|A0A226P9U0|A0A226P9U0_COLVI; tr|A0A226MZ03|A0A226MZ03_CALSU	Triosephosphate isomerase OS=Bambusicola thoracicus OX=9083 GN=CIB84_004452 PE=3 SV=1; Triosephosphate isomerase OS=Colinus virginianus OX=9014 GN=H355_014698 PE=3 SV=1; Triosephosphate isomerase OS=Callipepla squamata OX=9009 GN=ASZ78_000773 PE=3 SV=1	97.01	IIYGGSVTGANCKELASQHDVDGFLVGGASLKPEFVDIINAK	Carbamidomethyl(C)@12; Delta:H(2)C(2)(K)@13; Cation:Na(E)@14	missed K-E@13	4437.2	888.448	4437.23	888.453	5	14
91	89.11	tr|B5G2F0|B5G2F0_TAEGU; tr|A0A218VD68|A0A218VD68_9PASE	Triosephosphate isomerase OS=Taeniopygia guttata OX=59729 PE=2 SV=1; Triosephosphate isomerase OS=Lonchura striata domestica OX=299123 GN=TPI1 PE=3 SV=1	97.41	IIYGGSVTGSNCKELASQHDVDGFLVGGASLKPEFVDIINAK	Carbamidomethyl(C)@12; Dioxidation(F)@24	missed K-E@13	4437.21	740.543	4437.22	740.543	6	14
91	89.11	tr|B5G2F0|B5G2F0_TAEGU; tr|A0A218VD68|A0A218VD68_9PASE	Triosephosphate isomerase OS=Taeniopygia guttata OX=59729 PE=2 SV=1; Triosephosphate isomerase OS=Lonchura striata domestica OX=299123 GN=TPI1 PE=3 SV=1	92.4	IIYGGSVTGSNCKELASQHDVDGFLVGGASLKPEFVDIINAK	Carbamidomethyl(C)@12; Dioxidation(F)@24	missed K-E@13	4437.22	740.544	4437.22	740.543	6	13
1	15.5	tr|R0K6C9|R0K6C9_ANAPL	Titin (Fragment) OS=Anas platyrhynchos OX=8839 GN=Anapl_04762 PE=4 SV=1	99	LLWTLVAENIESCR	Carbamidomethyl(C)@13		1702.88	852.446	1702.87	852.443	2	14
3	23.65	tr|A0A226PD93|A0A226PD93_COLVI	Uncharacterized protein OS=Colinus virginianus OX=9014 GN=H355_009596 PE=4 SV=1	99	LLWTLVAENIESCR	Carbamidomethyl(C)@13		1702.88	852.446	1702.87	852.443	2	14
19	25.13	tr|A0A2P4T8Q4|A0A2P4T8Q4_BAMTH	Uncharacterized protein (Fragment) OS=Bambusicola thoracicus OX=9083 GN=CIB84_003500 PE=4 SV=1	99	LLWTLVAENIESCR	Carbamidomethyl(C)@13		1702.88	852.446	1702.87	852.443	2	14
20	8.164	tr|Q90WF0|Q90WF0_CHICK	CgABP260 OS=Gallus gallus OX=9031 PE=2 SV=1	99	GGLHIYAQDADGCPVDIAVK	Carbamidomethyl(C)@13		2098.02	700.346	2098.02	700.346	3	21
20	8.164	tr|Q90WF0|Q90WF0_CHICK	CgABP260 OS=Gallus gallus OX=9031 PE=2 SV=1	99	GGLHIYAQDADGCPVDIAVK	Carbamidomethyl(C)@13		2098.01	700.345	2098.02	700.346	3	22
20	8.164	tr|Q90WF0|Q90WF0_CHICK	CgABP260 OS=Gallus gallus OX=9031 PE=2 SV=1	99	GGLHIYAQDADGCPVDIAVK	Carbamidomethyl(C)@13		2098.02	700.347	2098.02	700.346	3	22
52	20.1	tr|A0A2I0MII3|A0A2I0MII3_COLLI	Titin OS=Columba livia OX=8932 GN=TTN PE=4 SV=1	99	LLWTLVAENIESCR	Carbamidomethyl(C)@13		1702.88	852.446	1702.87	852.443	2	14
59	19.25	tr|A0A226N2E6|A0A226N2E6_CALSU	Uncharacterized protein OS=Callipepla squamata OX=9009 GN=ASZ78_002722 PE=4 SV=1	99	LLWTLVAENIESCR	Carbamidomethyl(C)@13		1702.88	852.446	1702.87	852.443	2	14
4	73.04	sp|P07322|ENOB_CHICK	Beta-enolase OS=Gallus gallus OX=9031 GN=ENO3 PE=1 SV=3	47.79	VVIGMDVAASEFCR	Carbamidomethyl(C)@13		1552.72	777.365	1552.74	777.376	2	11
16	73.02	tr|A0A093RU69|A0A093RU69_9PASS	Beta-enolase (Fragment) OS=Manacus vitellinus OX=328815 GN=N305_06455 PE=3 SV=1	47.79	VVIGMDVAASEFCR	Carbamidomethyl(C)@13		1552.72	777.365	1552.74	777.376	2	11
3	23.65	tr|A0A226PD93|A0A226PD93_COLVI	Uncharacterized protein OS=Colinus virginianus OX=9014 GN=H355_009596 PE=4 SV=1	99	KTWIVVTDHAENCEYTVTGLQK	Carbamidomethyl(C)@13; Cation:Cu[I](E)@14	missed K-T@1	2653.25	885.426	2653.19	885.404	3	16
3	23.65	tr|A0A226PD93|A0A226PD93_COLVI	Uncharacterized protein OS=Colinus virginianus OX=9014 GN=H355_009596 PE=4 SV=1	99	KTWIVVTDHAENCEYTVTGLQK	Carbamidomethyl(C)@13; Cation:Cu[I](E)@14	missed K-T@1	2653.26	664.323	2653.19	664.305	4	15
6	29.74	tr|A6BM71|A6BM71_CHICK	Connectin (Fragment) OS=Gallus gallus OX=9031 GN=TTN PE=2 SV=1	99	KTWIVVTDHAENCEYTVTGLQK	Carbamidomethyl(C)@13; Cation:Cu[I](E)@14	missed K-T@1	2653.25	885.426	2653.19	885.404	3	16
6	29.74	tr|A6BM71|A6BM71_CHICK	Connectin (Fragment) OS=Gallus gallus OX=9031 GN=TTN PE=2 SV=1	99	KTWIVVTDHAENCEYTVTGLQK	Carbamidomethyl(C)@13; Cation:Cu[I](E)@14	missed K-T@1	2653.26	664.323	2653.19	664.305	4	15
14	44.93	tr|A0A2P4TE09|A0A2P4TE09_BAMTH	Uncharacterized protein (Fragment) OS=Bambusicola thoracicus OX=9083 GN=CIB84_001635 PE=4 SV=1	99	KTWIVVTDHAENCEYTVTGLQK	Carbamidomethyl(C)@13; Cation:Cu[I](E)@14	missed K-T@1	2653.25	885.426	2653.19	885.404	3	16
14	44.93	tr|A0A2P4TE09|A0A2P4TE09_BAMTH	Uncharacterized protein (Fragment) OS=Bambusicola thoracicus OX=9083 GN=CIB84_001635 PE=4 SV=1	99	KTWIVVTDHAENCEYTVTGLQK	Carbamidomethyl(C)@13; Cation:Cu[I](E)@14	missed K-T@1	2653.26	664.323	2653.19	664.305	4	15
3	23.65	tr|A0A226PD93|A0A226PD93_COLVI	Uncharacterized protein OS=Colinus virginianus OX=9014 GN=H355_009596 PE=4 SV=1	96.45	KTWIVVTDHAENCEYTVTGLQK	Carbamidomethyl(C)@13; Cation:Cu[I](E)@14	missed K-T@1	2653.25	664.32	2653.19	664.305	4	13
6	29.74	tr|A6BM71|A6BM71_CHICK	Connectin (Fragment) OS=Gallus gallus OX=9031 GN=TTN PE=2 SV=1	96.45	KTWIVVTDHAENCEYTVTGLQK	Carbamidomethyl(C)@13; Cation:Cu[I](E)@14	missed K-T@1	2653.25	664.32	2653.19	664.305	4	13
14	44.93	tr|A0A2P4TE09|A0A2P4TE09_BAMTH	Uncharacterized protein (Fragment) OS=Bambusicola thoracicus OX=9083 GN=CIB84_001635 PE=4 SV=1	96.45	KTWIVVTDHAENCEYTVTGLQK	Carbamidomethyl(C)@13; Cation:Cu[I](E)@14	missed K-T@1	2653.25	664.32	2653.19	664.305	4	13
3	23.65	tr|A0A226PD93|A0A226PD93_COLVI	Uncharacterized protein OS=Colinus virginianus OX=9014 GN=H355_009596 PE=4 SV=1	99	KTWIVVTDHAENCEYTVTGLQKGG	Carbamidomethyl(C)@13; Cation:K(E)@14	cleaved G-V@C-term; missed K-T@1; missed K-G@22	2743.27	915.431	2743.27	915.43	3	13
6	29.74	tr|A6BM71|A6BM71_CHICK	Connectin (Fragment) OS=Gallus gallus OX=9031 GN=TTN PE=2 SV=1	99	KTWIVVTDHAENCEYTVTGLQKGG	Carbamidomethyl(C)@13; Cation:K(E)@14	cleaved G-V@C-term; missed K-T@1; missed K-G@22	2743.27	915.431	2743.27	915.43	3	13
14	44.93	tr|A0A2P4TE09|A0A2P4TE09_BAMTH	Uncharacterized protein (Fragment) OS=Bambusicola thoracicus OX=9083 GN=CIB84_001635 PE=4 SV=1	99	KTWIVVTDHAENCEYTVTGLQKGG	Carbamidomethyl(C)@13; Cation:K(E)@14	cleaved G-V@C-term; missed K-T@1; missed K-G@22	2743.27	915.431	2743.27	915.43	3	13
3	23.65	tr|A0A226PD93|A0A226PD93_COLVI	Uncharacterized protein OS=Colinus virginianus OX=9014 GN=H355_009596 PE=4 SV=1	97.89	KTWIVVTDHAENCEYTVTGLQKGG	Carbamidomethyl(C)@13; Cation:K(E)@14	cleaved G-V@C-term; missed K-T@1; missed K-G@22	2743.27	915.429	2743.27	915.43	3	13
6	29.74	tr|A6BM71|A6BM71_CHICK	Connectin (Fragment) OS=Gallus gallus OX=9031 GN=TTN PE=2 SV=1	97.89	KTWIVVTDHAENCEYTVTGLQKGG	Carbamidomethyl(C)@13; Cation:K(E)@14	cleaved G-V@C-term; missed K-T@1; missed K-G@22	2743.27	915.429	2743.27	915.43	3	13
14	44.93	tr|A0A2P4TE09|A0A2P4TE09_BAMTH	Uncharacterized protein (Fragment) OS=Bambusicola thoracicus OX=9083 GN=CIB84_001635 PE=4 SV=1	97.89	KTWIVVTDHAENCEYTVTGLQKGG	Carbamidomethyl(C)@13; Cation:K(E)@14	cleaved G-V@C-term; missed K-T@1; missed K-G@22	2743.27	915.429	2743.27	915.43	3	13
3	23.65	tr|A0A226PD93|A0A226PD93_COLVI	Uncharacterized protein OS=Colinus virginianus OX=9014 GN=H355_009596 PE=4 SV=1	92.7	KTWIVVTDHAENCEYTVTGLQKGG	Carbamidomethyl(C)@13; Cation:K(E)@14	cleaved G-V@C-term; missed K-T@1; missed K-G@22	2743.28	915.434	2743.27	915.43	3	12
6	29.74	tr|A6BM71|A6BM71_CHICK	Connectin (Fragment) OS=Gallus gallus OX=9031 GN=TTN PE=2 SV=1	92.7	KTWIVVTDHAENCEYTVTGLQKGG	Carbamidomethyl(C)@13; Cation:K(E)@14	cleaved G-V@C-term; missed K-T@1; missed K-G@22	2743.28	915.434	2743.27	915.43	3	12
14	44.93	tr|A0A2P4TE09|A0A2P4TE09_BAMTH	Uncharacterized protein (Fragment) OS=Bambusicola thoracicus OX=9083 GN=CIB84_001635 PE=4 SV=1	92.7	KTWIVVTDHAENCEYTVTGLQKGG	Carbamidomethyl(C)@13; Cation:K(E)@14	cleaved G-V@C-term; missed K-T@1; missed K-G@22	2743.28	915.434	2743.27	915.43	3	12
8	94.35	tr|A0A2P4T611|A0A2P4T611_BAMTH; tr|A0A226P9U0|A0A226P9U0_COLVI; tr|A0A226MZ03|A0A226MZ03_CALSU	Triosephosphate isomerase OS=Bambusicola thoracicus OX=9083 GN=CIB84_004452 PE=3 SV=1; Triosephosphate isomerase OS=Colinus virginianus OX=9014 GN=H355_014698 PE=3 SV=1; Triosephosphate isomerase OS=Callipepla squamata OX=9009 GN=ASZ78_000773 PE=3 SV=1	99	VAHALAEGLGVIACIGEK	Carbamidomethyl(C)@14		1806.97	603.329	1806.97	603.329	3	19
8	94.35	tr|A0A2P4T611|A0A2P4T611_BAMTH; tr|A0A226P9U0|A0A226P9U0_COLVI; tr|A0A226MZ03|A0A226MZ03_CALSU	Triosephosphate isomerase OS=Bambusicola thoracicus OX=9083 GN=CIB84_004452 PE=3 SV=1; Triosephosphate isomerase OS=Colinus virginianus OX=9014 GN=H355_014698 PE=3 SV=1; Triosephosphate isomerase OS=Callipepla squamata OX=9009 GN=ASZ78_000773 PE=3 SV=1	99	VAHALAEGLGVIACIGEK	Carbamidomethyl(C)@14		1806.96	904.487	1806.97	904.49	2	21
8	94.35	tr|A0A2P4T611|A0A2P4T611_BAMTH; tr|A0A226P9U0|A0A226P9U0_COLVI; tr|A0A226MZ03|A0A226MZ03_CALSU	Triosephosphate isomerase OS=Bambusicola thoracicus OX=9083 GN=CIB84_004452 PE=3 SV=1; Triosephosphate isomerase OS=Colinus virginianus OX=9014 GN=H355_014698 PE=3 SV=1; Triosephosphate isomerase OS=Callipepla squamata OX=9009 GN=ASZ78_000773 PE=3 SV=1	99	VAHALAEGLGVIACIGEK	Carbamidomethyl(C)@14		1805.96	602.995	1806.97	603.329	3	16
8	94.35	tr|A0A2P4T611|A0A2P4T611_BAMTH; tr|A0A226P9U0|A0A226P9U0_COLVI; tr|A0A226MZ03|A0A226MZ03_CALSU	Triosephosphate isomerase OS=Bambusicola thoracicus OX=9083 GN=CIB84_004452 PE=3 SV=1; Triosephosphate isomerase OS=Colinus virginianus OX=9014 GN=H355_014698 PE=3 SV=1; Triosephosphate isomerase OS=Callipepla squamata OX=9009 GN=ASZ78_000773 PE=3 SV=1	99	VAHALAEGLGVIACIGEK	Carbamidomethyl(C)@14		1806.95	904.484	1806.97	904.49	2	15
8	94.35	tr|A0A2P4T611|A0A2P4T611_BAMTH; tr|A0A226P9U0|A0A226P9U0_COLVI; tr|A0A226MZ03|A0A226MZ03_CALSU	Triosephosphate isomerase OS=Bambusicola thoracicus OX=9083 GN=CIB84_004452 PE=3 SV=1; Triosephosphate isomerase OS=Colinus virginianus OX=9014 GN=H355_014698 PE=3 SV=1; Triosephosphate isomerase OS=Callipepla squamata OX=9009 GN=ASZ78_000773 PE=3 SV=1	99	VAHALAEGLGVIACIGEK	Carbamidomethyl(C)@14		1806.97	603.331	1806.97	603.329	3	14
91	89.11	tr|B5G2F0|B5G2F0_TAEGU; tr|A0A218VD68|A0A218VD68_9PASE	Triosephosphate isomerase OS=Taeniopygia guttata OX=59729 PE=2 SV=1; Triosephosphate isomerase OS=Lonchura striata domestica OX=299123 GN=TPI1 PE=3 SV=1	99	VAHALAEGLGVIACIGEK	Carbamidomethyl(C)@14		1806.97	603.329	1806.97	603.329	3	19
91	89.11	tr|B5G2F0|B5G2F0_TAEGU; tr|A0A218VD68|A0A218VD68_9PASE	Triosephosphate isomerase OS=Taeniopygia guttata OX=59729 PE=2 SV=1; Triosephosphate isomerase OS=Lonchura striata domestica OX=299123 GN=TPI1 PE=3 SV=1	99	VAHALAEGLGVIACIGEK	Carbamidomethyl(C)@14		1806.96	904.487	1806.97	904.49	2	21
91	89.11	tr|B5G2F0|B5G2F0_TAEGU; tr|A0A218VD68|A0A218VD68_9PASE	Triosephosphate isomerase OS=Taeniopygia guttata OX=59729 PE=2 SV=1; Triosephosphate isomerase OS=Lonchura striata domestica OX=299123 GN=TPI1 PE=3 SV=1	99	VAHALAEGLGVIACIGEK	Carbamidomethyl(C)@14		1805.96	602.995	1806.97	603.329	3	16
91	89.11	tr|B5G2F0|B5G2F0_TAEGU; tr|A0A218VD68|A0A218VD68_9PASE	Triosephosphate isomerase OS=Taeniopygia guttata OX=59729 PE=2 SV=1; Triosephosphate isomerase OS=Lonchura striata domestica OX=299123 GN=TPI1 PE=3 SV=1	99	VAHALAEGLGVIACIGEK	Carbamidomethyl(C)@14		1806.95	904.484	1806.97	904.49	2	15
91	89.11	tr|B5G2F0|B5G2F0_TAEGU; tr|A0A218VD68|A0A218VD68_9PASE	Triosephosphate isomerase OS=Taeniopygia guttata OX=59729 PE=2 SV=1; Triosephosphate isomerase OS=Lonchura striata domestica OX=299123 GN=TPI1 PE=3 SV=1	99	VAHALAEGLGVIACIGEK	Carbamidomethyl(C)@14		1806.97	603.331	1806.97	603.329	3	14
164	92.74	sp|P00940|TPIS_CHICK	Triosephosphate isomerase OS=Gallus gallus OX=9031 GN=TPI1 PE=1 SV=2	99	VAHALAEGLGVIACIGEK	Carbamidomethyl(C)@14		1806.97	603.329	1806.97	603.329	3	19
164	92.74	sp|P00940|TPIS_CHICK	Triosephosphate isomerase OS=Gallus gallus OX=9031 GN=TPI1 PE=1 SV=2	99	VAHALAEGLGVIACIGEK	Carbamidomethyl(C)@14		1806.96	904.487	1806.97	904.49	2	21
164	92.74	sp|P00940|TPIS_CHICK	Triosephosphate isomerase OS=Gallus gallus OX=9031 GN=TPI1 PE=1 SV=2	99	VAHALAEGLGVIACIGEK	Carbamidomethyl(C)@14		1805.96	602.995	1806.97	603.329	3	16
164	92.74	sp|P00940|TPIS_CHICK	Triosephosphate isomerase OS=Gallus gallus OX=9031 GN=TPI1 PE=1 SV=2	99	VAHALAEGLGVIACIGEK	Carbamidomethyl(C)@14		1806.95	904.484	1806.97	904.49	2	15
164	92.74	sp|P00940|TPIS_CHICK	Triosephosphate isomerase OS=Gallus gallus OX=9031 GN=TPI1 PE=1 SV=2	99	VAHALAEGLGVIACIGEK	Carbamidomethyl(C)@14		1806.97	603.331	1806.97	603.329	3	14
8	94.35	tr|A0A2P4T611|A0A2P4T611_BAMTH; tr|A0A226P9U0|A0A226P9U0_COLVI; tr|A0A226MZ03|A0A226MZ03_CALSU	Triosephosphate isomerase OS=Bambusicola thoracicus OX=9083 GN=CIB84_004452 PE=3 SV=1; Triosephosphate isomerase OS=Colinus virginianus OX=9014 GN=H355_014698 PE=3 SV=1; Triosephosphate isomerase OS=Callipepla squamata OX=9009 GN=ASZ78_000773 PE=3 SV=1	97.52	VAHALAEGLGVIACIGEKLDEREAGITEKVVFEQ	Carbamidomethyl(C)@14	cleaved Q-T@C-term; missed K-L@18; missed R-E@22; missed K-V@29	3650.95	731.197	3650.9	731.187	5	12
91	89.11	tr|B5G2F0|B5G2F0_TAEGU; tr|A0A218VD68|A0A218VD68_9PASE	Triosephosphate isomerase OS=Taeniopygia guttata OX=59729 PE=2 SV=1; Triosephosphate isomerase OS=Lonchura striata domestica OX=299123 GN=TPI1 PE=3 SV=1	97.52	VAHALAEGLGVIACIGEKLDEREAGITEKVVFEQ	Carbamidomethyl(C)@14	cleaved Q-T@C-term; missed K-L@18; missed R-E@22; missed K-V@29	3650.95	731.197	3650.9	731.187	5	12
164	92.74	sp|P00940|TPIS_CHICK	Triosephosphate isomerase OS=Gallus gallus OX=9031 GN=TPI1 PE=1 SV=2	97.52	VAHALAEGLGVIACIGEKLDEREAGITEKVVFEQ	Carbamidomethyl(C)@14	cleaved Q-T@C-term; missed K-L@18; missed R-E@22; missed K-V@29	3650.95	731.197	3650.9	731.187	5	12
8	94.35	tr|A0A2P4T611|A0A2P4T611_BAMTH; tr|A0A226P9U0|A0A226P9U0_COLVI; tr|A0A226MZ03|A0A226MZ03_CALSU	Triosephosphate isomerase OS=Bambusicola thoracicus OX=9083 GN=CIB84_004452 PE=3 SV=1; Triosephosphate isomerase OS=Colinus virginianus OX=9014 GN=H355_014698 PE=3 SV=1; Triosephosphate isomerase OS=Callipepla squamata OX=9009 GN=ASZ78_000773 PE=3 SV=1	97.03	VAHALAEGLGVIACIGEKLDEREAGITE	Carbamidomethyl(C)@14	cleaved E-K@C-term; missed K-L@18; missed R-E@22	2919.54	730.893	2920.5	731.131	4	13
91	89.11	tr|B5G2F0|B5G2F0_TAEGU; tr|A0A218VD68|A0A218VD68_9PASE	Triosephosphate isomerase OS=Taeniopygia guttata OX=59729 PE=2 SV=1; Triosephosphate isomerase OS=Lonchura striata domestica OX=299123 GN=TPI1 PE=3 SV=1	97.03	VAHALAEGLGVIACIGEKLDEREAGITE	Carbamidomethyl(C)@14	cleaved E-K@C-term; missed K-L@18; missed R-E@22	2919.54	730.893	2920.5	731.131	4	13
164	92.74	sp|P00940|TPIS_CHICK	Triosephosphate isomerase OS=Gallus gallus OX=9031 GN=TPI1 PE=1 SV=2	97.03	VAHALAEGLGVIACIGEKLDEREAGITE	Carbamidomethyl(C)@14	cleaved E-K@C-term; missed K-L@18; missed R-E@22	2919.54	730.893	2920.5	731.131	4	13
8	94.35	tr|A0A2P4T611|A0A2P4T611_BAMTH; tr|A0A226P9U0|A0A226P9U0_COLVI; tr|A0A226MZ03|A0A226MZ03_CALSU	Triosephosphate isomerase OS=Bambusicola thoracicus OX=9083 GN=CIB84_004452 PE=3 SV=1; Triosephosphate isomerase OS=Colinus virginianus OX=9014 GN=H355_014698 PE=3 SV=1; Triosephosphate isomerase OS=Callipepla squamata OX=9009 GN=ASZ78_000773 PE=3 SV=1	91.9	VAHALAEGLGVIACIGEKLDEREAGI	Carbamidomethyl(C)@14	cleaved I-T@C-term; missed K-L@18; missed R-E@22	2685.37	896.13	2690.41	897.809	3	12
91	89.11	tr|B5G2F0|B5G2F0_TAEGU; tr|A0A218VD68|A0A218VD68_9PASE	Triosephosphate isomerase OS=Taeniopygia guttata OX=59729 PE=2 SV=1; Triosephosphate isomerase OS=Lonchura striata domestica OX=299123 GN=TPI1 PE=3 SV=1	91.9	VAHALAEGLGVIACIGEKLDEREAGI	Carbamidomethyl(C)@14	cleaved I-T@C-term; missed K-L@18; missed R-E@22	2685.37	896.13	2690.41	897.809	3	12
164	92.74	sp|P00940|TPIS_CHICK	Triosephosphate isomerase OS=Gallus gallus OX=9031 GN=TPI1 PE=1 SV=2	91.9	VAHALAEGLGVIACIGEKLDEREAGI	Carbamidomethyl(C)@14	cleaved I-T@C-term; missed K-L@18; missed R-E@22	2685.37	896.13	2690.41	897.809	3	12
8	94.35	tr|A0A2P4T611|A0A2P4T611_BAMTH; tr|A0A226P9U0|A0A226P9U0_COLVI; tr|A0A226MZ03|A0A226MZ03_CALSU	Triosephosphate isomerase OS=Bambusicola thoracicus OX=9083 GN=CIB84_004452 PE=3 SV=1; Triosephosphate isomerase OS=Colinus virginianus OX=9014 GN=H355_014698 PE=3 SV=1; Triosephosphate isomerase OS=Callipepla squamata OX=9009 GN=ASZ78_000773 PE=3 SV=1	91.1	VAHALAEGLGVIACIGEKLDEREAGI	Carbamidomethyl(C)@14	cleaved I-T@C-term; missed K-L@18; missed R-E@22	2685.37	896.13	2690.41	897.809	3	12
91	89.11	tr|B5G2F0|B5G2F0_TAEGU; tr|A0A218VD68|A0A218VD68_9PASE	Triosephosphate isomerase OS=Taeniopygia guttata OX=59729 PE=2 SV=1; Triosephosphate isomerase OS=Lonchura striata domestica OX=299123 GN=TPI1 PE=3 SV=1	91.1	VAHALAEGLGVIACIGEKLDEREAGI	Carbamidomethyl(C)@14	cleaved I-T@C-term; missed K-L@18; missed R-E@22	2685.37	896.13	2690.41	897.809	3	12
164	92.74	sp|P00940|TPIS_CHICK	Triosephosphate isomerase OS=Gallus gallus OX=9031 GN=TPI1 PE=1 SV=2	91.1	VAHALAEGLGVIACIGEKLDEREAGI	Carbamidomethyl(C)@14	cleaved I-T@C-term; missed K-L@18; missed R-E@22	2685.37	896.13	2690.41	897.809	3	12
8	94.35	tr|A0A2P4T611|A0A2P4T611_BAMTH; tr|A0A226P9U0|A0A226P9U0_COLVI; tr|A0A226MZ03|A0A226MZ03_CALSU	Triosephosphate isomerase OS=Bambusicola thoracicus OX=9083 GN=CIB84_004452 PE=3 SV=1; Triosephosphate isomerase OS=Colinus virginianus OX=9014 GN=H355_014698 PE=3 SV=1; Triosephosphate isomerase OS=Callipepla squamata OX=9009 GN=ASZ78_000773 PE=3 SV=1	89.2	VAHALAEGLGVIACIGEK	Carbamidomethyl(C)@14		1807.92	603.646	1806.97	603.329	3	11
91	89.11	tr|B5G2F0|B5G2F0_TAEGU; tr|A0A218VD68|A0A218VD68_9PASE	Triosephosphate isomerase OS=Taeniopygia guttata OX=59729 PE=2 SV=1; Triosephosphate isomerase OS=Lonchura striata domestica OX=299123 GN=TPI1 PE=3 SV=1	89.2	VAHALAEGLGVIACIGEK	Carbamidomethyl(C)@14		1807.92	603.646	1806.97	603.329	3	11
164	92.74	sp|P00940|TPIS_CHICK	Triosephosphate isomerase OS=Gallus gallus OX=9031 GN=TPI1 PE=1 SV=2	89.2	VAHALAEGLGVIACIGEK	Carbamidomethyl(C)@14		1807.92	603.646	1806.97	603.329	3	11
8	94.35	tr|A0A2P4T611|A0A2P4T611_BAMTH; tr|A0A226P9U0|A0A226P9U0_COLVI; tr|A0A226MZ03|A0A226MZ03_CALSU	Triosephosphate isomerase OS=Bambusicola thoracicus OX=9083 GN=CIB84_004452 PE=3 SV=1; Triosephosphate isomerase OS=Colinus virginianus OX=9014 GN=H355_014698 PE=3 SV=1; Triosephosphate isomerase OS=Callipepla squamata OX=9009 GN=ASZ78_000773 PE=3 SV=1	87.38	VAHALAEGLGVIACIGEKLDEREAGITEKVVF	Carbamidomethyl(C)@14	cleaved F-E@C-term; missed K-L@18; missed R-E@22; missed K-V@29	3384.74	847.192	3393.8	849.456	4	12
91	89.11	tr|B5G2F0|B5G2F0_TAEGU; tr|A0A218VD68|A0A218VD68_9PASE	Triosephosphate isomerase OS=Taeniopygia guttata OX=59729 PE=2 SV=1; Triosephosphate isomerase OS=Lonchura striata domestica OX=299123 GN=TPI1 PE=3 SV=1	87.38	VAHALAEGLGVIACIGEKLDEREAGITEKVVF	Carbamidomethyl(C)@14	cleaved F-E@C-term; missed K-L@18; missed R-E@22; missed K-V@29	3384.74	847.192	3393.8	849.456	4	12
164	92.74	sp|P00940|TPIS_CHICK	Triosephosphate isomerase OS=Gallus gallus OX=9031 GN=TPI1 PE=1 SV=2	87.38	VAHALAEGLGVIACIGEKLDEREAGITEKVVF	Carbamidomethyl(C)@14	cleaved F-E@C-term; missed K-L@18; missed R-E@22; missed K-V@29	3384.74	847.192	3393.8	849.456	4	12
8	94.35	tr|A0A2P4T611|A0A2P4T611_BAMTH; tr|A0A226P9U0|A0A226P9U0_COLVI; tr|A0A226MZ03|A0A226MZ03_CALSU	Triosephosphate isomerase OS=Bambusicola thoracicus OX=9083 GN=CIB84_004452 PE=3 SV=1; Triosephosphate isomerase OS=Colinus virginianus OX=9014 GN=H355_014698 PE=3 SV=1; Triosephosphate isomerase OS=Callipepla squamata OX=9009 GN=ASZ78_000773 PE=3 SV=1	72.71	VAHALAEGLGVIACIGEKLDEREAGITEKVVFEQ	Carbamidomethyl(C)@14	cleaved Q-T@C-term; missed K-L@18; missed R-E@22; missed K-V@29	3650.94	913.742	3650.9	913.732	4	10
91	89.11	tr|B5G2F0|B5G2F0_TAEGU; tr|A0A218VD68|A0A218VD68_9PASE	Triosephosphate isomerase OS=Taeniopygia guttata OX=59729 PE=2 SV=1; Triosephosphate isomerase OS=Lonchura striata domestica OX=299123 GN=TPI1 PE=3 SV=1	72.71	VAHALAEGLGVIACIGEKLDEREAGITEKVVFEQ	Carbamidomethyl(C)@14	cleaved Q-T@C-term; missed K-L@18; missed R-E@22; missed K-V@29	3650.94	913.742	3650.9	913.732	4	10
164	92.74	sp|P00940|TPIS_CHICK	Triosephosphate isomerase OS=Gallus gallus OX=9031 GN=TPI1 PE=1 SV=2	72.71	VAHALAEGLGVIACIGEKLDEREAGITEKVVFEQ	Carbamidomethyl(C)@14	cleaved Q-T@C-term; missed K-L@18; missed R-E@22; missed K-V@29	3650.94	913.742	3650.9	913.732	4	10
8	94.35	tr|A0A2P4T611|A0A2P4T611_BAMTH; tr|A0A226P9U0|A0A226P9U0_COLVI; tr|A0A226MZ03|A0A226MZ03_CALSU	Triosephosphate isomerase OS=Bambusicola thoracicus OX=9083 GN=CIB84_004452 PE=3 SV=1; Triosephosphate isomerase OS=Colinus virginianus OX=9014 GN=H355_014698 PE=3 SV=1; Triosephosphate isomerase OS=Callipepla squamata OX=9009 GN=ASZ78_000773 PE=3 SV=1	99	VAHALAEGLGVIACIGEKLDEREAGITEK	Carbamidomethyl(C)@14; Cation:Cu[I](E)@17	missed K-L@18; missed R-E@22	3110.59	623.126	3110.51	623.11	5	16
91	89.11	tr|B5G2F0|B5G2F0_TAEGU; tr|A0A218VD68|A0A218VD68_9PASE	Triosephosphate isomerase OS=Taeniopygia guttata OX=59729 PE=2 SV=1; Triosephosphate isomerase OS=Lonchura striata domestica OX=299123 GN=TPI1 PE=3 SV=1	99	VAHALAEGLGVIACIGEKLDEREAGITEK	Carbamidomethyl(C)@14; Cation:Cu[I](E)@17	missed K-L@18; missed R-E@22	3110.59	623.126	3110.51	623.11	5	16
164	92.74	sp|P00940|TPIS_CHICK	Triosephosphate isomerase OS=Gallus gallus OX=9031 GN=TPI1 PE=1 SV=2	99	VAHALAEGLGVIACIGEKLDEREAGITEK	Carbamidomethyl(C)@14; Cation:Cu[I](E)@17	missed K-L@18; missed R-E@22	3110.59	623.126	3110.51	623.11	5	16
8	94.35	tr|A0A2P4T611|A0A2P4T611_BAMTH; tr|A0A226P9U0|A0A226P9U0_COLVI; tr|A0A226MZ03|A0A226MZ03_CALSU	Triosephosphate isomerase OS=Bambusicola thoracicus OX=9083 GN=CIB84_004452 PE=3 SV=1; Triosephosphate isomerase OS=Colinus virginianus OX=9014 GN=H355_014698 PE=3 SV=1; Triosephosphate isomerase OS=Callipepla squamata OX=9009 GN=ASZ78_000773 PE=3 SV=1	95.45	VAHALAEGLGVIACIGEK	Carbamidomethyl(C)@14; Cation:Cu[I](E)@17		1868.95	468.245	1868.89	468.229	4	13
91	89.11	tr|B5G2F0|B5G2F0_TAEGU; tr|A0A218VD68|A0A218VD68_9PASE	Triosephosphate isomerase OS=Taeniopygia guttata OX=59729 PE=2 SV=1; Triosephosphate isomerase OS=Lonchura striata domestica OX=299123 GN=TPI1 PE=3 SV=1	95.45	VAHALAEGLGVIACIGEK	Carbamidomethyl(C)@14; Cation:Cu[I](E)@17		1868.95	468.245	1868.89	468.229	4	13
164	92.74	sp|P00940|TPIS_CHICK	Triosephosphate isomerase OS=Gallus gallus OX=9031 GN=TPI1 PE=1 SV=2	95.45	VAHALAEGLGVIACIGEK	Carbamidomethyl(C)@14; Cation:Cu[I](E)@17		1868.95	468.245	1868.89	468.229	4	13
8	94.35	tr|A0A2P4T611|A0A2P4T611_BAMTH; tr|A0A226P9U0|A0A226P9U0_COLVI; tr|A0A226MZ03|A0A226MZ03_CALSU	Triosephosphate isomerase OS=Bambusicola thoracicus OX=9083 GN=CIB84_004452 PE=3 SV=1; Triosephosphate isomerase OS=Colinus virginianus OX=9014 GN=H355_014698 PE=3 SV=1; Triosephosphate isomerase OS=Callipepla squamata OX=9009 GN=ASZ78_000773 PE=3 SV=1	94.52	VAHALAEGLGVIACIGEK	Carbamidomethyl(C)@14; Cation:Cu[I](E)@17		1868.95	623.989	1868.89	623.97	3	13
91	89.11	tr|B5G2F0|B5G2F0_TAEGU; tr|A0A218VD68|A0A218VD68_9PASE	Triosephosphate isomerase OS=Taeniopygia guttata OX=59729 PE=2 SV=1; Triosephosphate isomerase OS=Lonchura striata domestica OX=299123 GN=TPI1 PE=3 SV=1	94.52	VAHALAEGLGVIACIGEK	Carbamidomethyl(C)@14; Cation:Cu[I](E)@17		1868.95	623.989	1868.89	623.97	3	13
164	92.74	sp|P00940|TPIS_CHICK	Triosephosphate isomerase OS=Gallus gallus OX=9031 GN=TPI1 PE=1 SV=2	94.52	VAHALAEGLGVIACIGEK	Carbamidomethyl(C)@14; Cation:Cu[I](E)@17		1868.95	623.989	1868.89	623.97	3	13
8	94.35	tr|A0A2P4T611|A0A2P4T611_BAMTH; tr|A0A226P9U0|A0A226P9U0_COLVI; tr|A0A226MZ03|A0A226MZ03_CALSU	Triosephosphate isomerase OS=Bambusicola thoracicus OX=9083 GN=CIB84_004452 PE=3 SV=1; Triosephosphate isomerase OS=Colinus virginianus OX=9014 GN=H355_014698 PE=3 SV=1; Triosephosphate isomerase OS=Callipepla squamata OX=9009 GN=ASZ78_000773 PE=3 SV=1	92.64	VAHALAEGLGVIACIGEKLDEREAGIT	Carbamidomethyl(C)@14; Cation:Na(E)@17	cleaved T-E@C-term; missed K-L@18; missed R-E@22	2813.46	704.373	2813.44	704.366	4	12
91	89.11	tr|B5G2F0|B5G2F0_TAEGU; tr|A0A218VD68|A0A218VD68_9PASE	Triosephosphate isomerase OS=Taeniopygia guttata OX=59729 PE=2 SV=1; Triosephosphate isomerase OS=Lonchura striata domestica OX=299123 GN=TPI1 PE=3 SV=1	92.64	VAHALAEGLGVIACIGEKLDEREAGIT	Carbamidomethyl(C)@14; Cation:Na(E)@17	cleaved T-E@C-term; missed K-L@18; missed R-E@22	2813.46	704.373	2813.44	704.366	4	12
164	92.74	sp|P00940|TPIS_CHICK	Triosephosphate isomerase OS=Gallus gallus OX=9031 GN=TPI1 PE=1 SV=2	92.64	VAHALAEGLGVIACIGEKLDEREAGIT	Carbamidomethyl(C)@14; Cation:Na(E)@17	cleaved T-E@C-term; missed K-L@18; missed R-E@22	2813.46	704.373	2813.44	704.366	4	12
8	94.35	tr|A0A2P4T611|A0A2P4T611_BAMTH; tr|A0A226P9U0|A0A226P9U0_COLVI; tr|A0A226MZ03|A0A226MZ03_CALSU	Triosephosphate isomerase OS=Bambusicola thoracicus OX=9083 GN=CIB84_004452 PE=3 SV=1; Triosephosphate isomerase OS=Colinus virginianus OX=9014 GN=H355_014698 PE=3 SV=1; Triosephosphate isomerase OS=Callipepla squamata OX=9009 GN=ASZ78_000773 PE=3 SV=1	90.4	VAHALAEGLGVIACIGEKLDEREAGIT	Carbamidomethyl(C)@14; Cation:Na(E)@17	cleaved T-E@C-term; missed K-L@18; missed R-E@22	2813.48	563.703	2813.44	563.694	5	12
91	89.11	tr|B5G2F0|B5G2F0_TAEGU; tr|A0A218VD68|A0A218VD68_9PASE	Triosephosphate isomerase OS=Taeniopygia guttata OX=59729 PE=2 SV=1; Triosephosphate isomerase OS=Lonchura striata domestica OX=299123 GN=TPI1 PE=3 SV=1	90.4	VAHALAEGLGVIACIGEKLDEREAGIT	Carbamidomethyl(C)@14; Cation:Na(E)@17	cleaved T-E@C-term; missed K-L@18; missed R-E@22	2813.48	563.703	2813.44	563.694	5	12
164	92.74	sp|P00940|TPIS_CHICK	Triosephosphate isomerase OS=Gallus gallus OX=9031 GN=TPI1 PE=1 SV=2	90.4	VAHALAEGLGVIACIGEKLDEREAGIT	Carbamidomethyl(C)@14; Cation:Na(E)@17	cleaved T-E@C-term; missed K-L@18; missed R-E@22	2813.48	563.703	2813.44	563.694	5	12
8	94.35	tr|A0A2P4T611|A0A2P4T611_BAMTH; tr|A0A226P9U0|A0A226P9U0_COLVI; tr|A0A226MZ03|A0A226MZ03_CALSU	Triosephosphate isomerase OS=Bambusicola thoracicus OX=9083 GN=CIB84_004452 PE=3 SV=1; Triosephosphate isomerase OS=Colinus virginianus OX=9014 GN=H355_014698 PE=3 SV=1; Triosephosphate isomerase OS=Callipepla squamata OX=9009 GN=ASZ78_000773 PE=3 SV=1	99	VAHALAEGLGVIACIGEKLDEREAGIT	Carbamidomethyl(C)@14; Cation:Na(E)@23	cleaved T-E@C-term; missed K-L@18; missed R-E@22	2813.46	563.698	2813.44	563.694	5	16
8	94.35	tr|A0A2P4T611|A0A2P4T611_BAMTH; tr|A0A226P9U0|A0A226P9U0_COLVI; tr|A0A226MZ03|A0A226MZ03_CALSU	Triosephosphate isomerase OS=Bambusicola thoracicus OX=9083 GN=CIB84_004452 PE=3 SV=1; Triosephosphate isomerase OS=Colinus virginianus OX=9014 GN=H355_014698 PE=3 SV=1; Triosephosphate isomerase OS=Callipepla squamata OX=9009 GN=ASZ78_000773 PE=3 SV=1	99	VAHALAEGLGVIACIGEKLDEREAGIT	Carbamidomethyl(C)@14; Cation:Na(E)@23	cleaved T-E@C-term; missed K-L@18; missed R-E@22	2813.46	704.372	2813.44	704.366	4	16
8	94.35	tr|A0A2P4T611|A0A2P4T611_BAMTH; tr|A0A226P9U0|A0A226P9U0_COLVI; tr|A0A226MZ03|A0A226MZ03_CALSU	Triosephosphate isomerase OS=Bambusicola thoracicus OX=9083 GN=CIB84_004452 PE=3 SV=1; Triosephosphate isomerase OS=Colinus virginianus OX=9014 GN=H355_014698 PE=3 SV=1; Triosephosphate isomerase OS=Callipepla squamata OX=9009 GN=ASZ78_000773 PE=3 SV=1	99	VAHALAEGLGVIACIGEKLDEREAGIT	Carbamidomethyl(C)@14; Cation:Na(E)@23	cleaved T-E@C-term; missed K-L@18; missed R-E@22	2813.46	563.698	2813.44	563.694	5	14
8	94.35	tr|A0A2P4T611|A0A2P4T611_BAMTH; tr|A0A226P9U0|A0A226P9U0_COLVI; tr|A0A226MZ03|A0A226MZ03_CALSU	Triosephosphate isomerase OS=Bambusicola thoracicus OX=9083 GN=CIB84_004452 PE=3 SV=1; Triosephosphate isomerase OS=Colinus virginianus OX=9014 GN=H355_014698 PE=3 SV=1; Triosephosphate isomerase OS=Callipepla squamata OX=9009 GN=ASZ78_000773 PE=3 SV=1	99	VAHALAEGLGVIACIGEKLDEREAGIT	Carbamidomethyl(C)@14; Cation:Na(E)@23	cleaved T-E@C-term; missed K-L@18; missed R-E@22	2813.46	563.698	2813.44	563.694	5	14
91	89.11	tr|B5G2F0|B5G2F0_TAEGU; tr|A0A218VD68|A0A218VD68_9PASE	Triosephosphate isomerase OS=Taeniopygia guttata OX=59729 PE=2 SV=1; Triosephosphate isomerase OS=Lonchura striata domestica OX=299123 GN=TPI1 PE=3 SV=1	99	VAHALAEGLGVIACIGEKLDEREAGIT	Carbamidomethyl(C)@14; Cation:Na(E)@23	cleaved T-E@C-term; missed K-L@18; missed R-E@22	2813.46	563.698	2813.44	563.694	5	16
91	89.11	tr|B5G2F0|B5G2F0_TAEGU; tr|A0A218VD68|A0A218VD68_9PASE	Triosephosphate isomerase OS=Taeniopygia guttata OX=59729 PE=2 SV=1; Triosephosphate isomerase OS=Lonchura striata domestica OX=299123 GN=TPI1 PE=3 SV=1	99	VAHALAEGLGVIACIGEKLDEREAGIT	Carbamidomethyl(C)@14; Cation:Na(E)@23	cleaved T-E@C-term; missed K-L@18; missed R-E@22	2813.46	704.372	2813.44	704.366	4	16
91	89.11	tr|B5G2F0|B5G2F0_TAEGU; tr|A0A218VD68|A0A218VD68_9PASE	Triosephosphate isomerase OS=Taeniopygia guttata OX=59729 PE=2 SV=1; Triosephosphate isomerase OS=Lonchura striata domestica OX=299123 GN=TPI1 PE=3 SV=1	99	VAHALAEGLGVIACIGEKLDEREAGIT	Carbamidomethyl(C)@14; Cation:Na(E)@23	cleaved T-E@C-term; missed K-L@18; missed R-E@22	2813.46	563.698	2813.44	563.694	5	14
91	89.11	tr|B5G2F0|B5G2F0_TAEGU; tr|A0A218VD68|A0A218VD68_9PASE	Triosephosphate isomerase OS=Taeniopygia guttata OX=59729 PE=2 SV=1; Triosephosphate isomerase OS=Lonchura striata domestica OX=299123 GN=TPI1 PE=3 SV=1	99	VAHALAEGLGVIACIGEKLDEREAGIT	Carbamidomethyl(C)@14; Cation:Na(E)@23	cleaved T-E@C-term; missed K-L@18; missed R-E@22	2813.46	563.698	2813.44	563.694	5	14
164	92.74	sp|P00940|TPIS_CHICK	Triosephosphate isomerase OS=Gallus gallus OX=9031 GN=TPI1 PE=1 SV=2	99	VAHALAEGLGVIACIGEKLDEREAGIT	Carbamidomethyl(C)@14; Cation:Na(E)@23	cleaved T-E@C-term; missed K-L@18; missed R-E@22	2813.46	563.698	2813.44	563.694	5	16
164	92.74	sp|P00940|TPIS_CHICK	Triosephosphate isomerase OS=Gallus gallus OX=9031 GN=TPI1 PE=1 SV=2	99	VAHALAEGLGVIACIGEKLDEREAGIT	Carbamidomethyl(C)@14; Cation:Na(E)@23	cleaved T-E@C-term; missed K-L@18; missed R-E@22	2813.46	704.372	2813.44	704.366	4	16
164	92.74	sp|P00940|TPIS_CHICK	Triosephosphate isomerase OS=Gallus gallus OX=9031 GN=TPI1 PE=1 SV=2	99	VAHALAEGLGVIACIGEKLDEREAGIT	Carbamidomethyl(C)@14; Cation:Na(E)@23	cleaved T-E@C-term; missed K-L@18; missed R-E@22	2813.46	563.698	2813.44	563.694	5	14
164	92.74	sp|P00940|TPIS_CHICK	Triosephosphate isomerase OS=Gallus gallus OX=9031 GN=TPI1 PE=1 SV=2	99	VAHALAEGLGVIACIGEKLDEREAGIT	Carbamidomethyl(C)@14; Cation:Na(E)@23	cleaved T-E@C-term; missed K-L@18; missed R-E@22	2813.46	563.698	2813.44	563.694	5	14
8	94.35	tr|A0A2P4T611|A0A2P4T611_BAMTH; tr|A0A226P9U0|A0A226P9U0_COLVI; tr|A0A226MZ03|A0A226MZ03_CALSU	Triosephosphate isomerase OS=Bambusicola thoracicus OX=9083 GN=CIB84_004452 PE=3 SV=1; Triosephosphate isomerase OS=Colinus virginianus OX=9014 GN=H355_014698 PE=3 SV=1; Triosephosphate isomerase OS=Callipepla squamata OX=9009 GN=ASZ78_000773 PE=3 SV=1	98.58	VAHALAEGLGVIACIGEKLDEREAGIT	Carbamidomethyl(C)@14; Cation:Na(E)@23	cleaved T-E@C-term; missed K-L@18; missed R-E@22	2813.45	938.826	2813.44	938.819	3	13
91	89.11	tr|B5G2F0|B5G2F0_TAEGU; tr|A0A218VD68|A0A218VD68_9PASE	Triosephosphate isomerase OS=Taeniopygia guttata OX=59729 PE=2 SV=1; Triosephosphate isomerase OS=Lonchura striata domestica OX=299123 GN=TPI1 PE=3 SV=1	98.58	VAHALAEGLGVIACIGEKLDEREAGIT	Carbamidomethyl(C)@14; Cation:Na(E)@23	cleaved T-E@C-term; missed K-L@18; missed R-E@22	2813.45	938.826	2813.44	938.819	3	13
164	92.74	sp|P00940|TPIS_CHICK	Triosephosphate isomerase OS=Gallus gallus OX=9031 GN=TPI1 PE=1 SV=2	98.58	VAHALAEGLGVIACIGEKLDEREAGIT	Carbamidomethyl(C)@14; Cation:Na(E)@23	cleaved T-E@C-term; missed K-L@18; missed R-E@22	2813.45	938.826	2813.44	938.819	3	13
8	94.35	tr|A0A2P4T611|A0A2P4T611_BAMTH; tr|A0A226P9U0|A0A226P9U0_COLVI; tr|A0A226MZ03|A0A226MZ03_CALSU	Triosephosphate isomerase OS=Bambusicola thoracicus OX=9083 GN=CIB84_004452 PE=3 SV=1; Triosephosphate isomerase OS=Colinus virginianus OX=9014 GN=H355_014698 PE=3 SV=1; Triosephosphate isomerase OS=Callipepla squamata OX=9009 GN=ASZ78_000773 PE=3 SV=1	97.84	VAHALAEGLGVIACIGEKLDEREAGIT	Carbamidomethyl(C)@14; Cation:Na(E)@23	cleaved T-E@C-term; missed K-L@18; missed R-E@22	2813.47	938.83	2813.44	938.819	3	13
91	89.11	tr|B5G2F0|B5G2F0_TAEGU; tr|A0A218VD68|A0A218VD68_9PASE	Triosephosphate isomerase OS=Taeniopygia guttata OX=59729 PE=2 SV=1; Triosephosphate isomerase OS=Lonchura striata domestica OX=299123 GN=TPI1 PE=3 SV=1	97.84	VAHALAEGLGVIACIGEKLDEREAGIT	Carbamidomethyl(C)@14; Cation:Na(E)@23	cleaved T-E@C-term; missed K-L@18; missed R-E@22	2813.47	938.83	2813.44	938.819	3	13
164	92.74	sp|P00940|TPIS_CHICK	Triosephosphate isomerase OS=Gallus gallus OX=9031 GN=TPI1 PE=1 SV=2	97.84	VAHALAEGLGVIACIGEKLDEREAGIT	Carbamidomethyl(C)@14; Cation:Na(E)@23	cleaved T-E@C-term; missed K-L@18; missed R-E@22	2813.47	938.83	2813.44	938.819	3	13
8	94.35	tr|A0A2P4T611|A0A2P4T611_BAMTH; tr|A0A226P9U0|A0A226P9U0_COLVI; tr|A0A226MZ03|A0A226MZ03_CALSU	Triosephosphate isomerase OS=Bambusicola thoracicus OX=9083 GN=CIB84_004452 PE=3 SV=1; Triosephosphate isomerase OS=Colinus virginianus OX=9014 GN=H355_014698 PE=3 SV=1; Triosephosphate isomerase OS=Callipepla squamata OX=9009 GN=ASZ78_000773 PE=3 SV=1	91.21	VAHALAEGLGVIACIGEKLDEREAGIT	Carbamidomethyl(C)@14; Cation:Na(E)@23	cleaved T-E@C-term; missed K-L@18; missed R-E@22	2813.46	704.372	2813.44	704.366	4	12
91	89.11	tr|B5G2F0|B5G2F0_TAEGU; tr|A0A218VD68|A0A218VD68_9PASE	Triosephosphate isomerase OS=Taeniopygia guttata OX=59729 PE=2 SV=1; Triosephosphate isomerase OS=Lonchura striata domestica OX=299123 GN=TPI1 PE=3 SV=1	91.21	VAHALAEGLGVIACIGEKLDEREAGIT	Carbamidomethyl(C)@14; Cation:Na(E)@23	cleaved T-E@C-term; missed K-L@18; missed R-E@22	2813.46	704.372	2813.44	704.366	4	12
164	92.74	sp|P00940|TPIS_CHICK	Triosephosphate isomerase OS=Gallus gallus OX=9031 GN=TPI1 PE=1 SV=2	91.21	VAHALAEGLGVIACIGEKLDEREAGIT	Carbamidomethyl(C)@14; Cation:Na(E)@23	cleaved T-E@C-term; missed K-L@18; missed R-E@22	2813.46	704.372	2813.44	704.366	4	12
8	94.35	tr|A0A2P4T611|A0A2P4T611_BAMTH; tr|A0A226P9U0|A0A226P9U0_COLVI; tr|A0A226MZ03|A0A226MZ03_CALSU	Triosephosphate isomerase OS=Bambusicola thoracicus OX=9083 GN=CIB84_004452 PE=3 SV=1; Triosephosphate isomerase OS=Colinus virginianus OX=9014 GN=H355_014698 PE=3 SV=1; Triosephosphate isomerase OS=Callipepla squamata OX=9009 GN=ASZ78_000773 PE=3 SV=1	71.09	VAHALAEGLGVIACIGEKLDEREAGIT	Carbamidomethyl(C)@14; Cation:Na(E)@23	cleaved T-E@C-term; missed K-L@18; missed R-E@22	2813.46	563.698	2813.44	563.694	5	11
91	89.11	tr|B5G2F0|B5G2F0_TAEGU; tr|A0A218VD68|A0A218VD68_9PASE	Triosephosphate isomerase OS=Taeniopygia guttata OX=59729 PE=2 SV=1; Triosephosphate isomerase OS=Lonchura striata domestica OX=299123 GN=TPI1 PE=3 SV=1	71.09	VAHALAEGLGVIACIGEKLDEREAGIT	Carbamidomethyl(C)@14; Cation:Na(E)@23	cleaved T-E@C-term; missed K-L@18; missed R-E@22	2813.46	563.698	2813.44	563.694	5	11
164	92.74	sp|P00940|TPIS_CHICK	Triosephosphate isomerase OS=Gallus gallus OX=9031 GN=TPI1 PE=1 SV=2	71.09	VAHALAEGLGVIACIGEKLDEREAGIT	Carbamidomethyl(C)@14; Cation:Na(E)@23	cleaved T-E@C-term; missed K-L@18; missed R-E@22	2813.46	563.698	2813.44	563.694	5	11
8	94.35	tr|A0A2P4T611|A0A2P4T611_BAMTH; tr|A0A226P9U0|A0A226P9U0_COLVI; tr|A0A226MZ03|A0A226MZ03_CALSU	Triosephosphate isomerase OS=Bambusicola thoracicus OX=9083 GN=CIB84_004452 PE=3 SV=1; Triosephosphate isomerase OS=Colinus virginianus OX=9014 GN=H355_014698 PE=3 SV=1; Triosephosphate isomerase OS=Callipepla squamata OX=9009 GN=ASZ78_000773 PE=3 SV=1	46.25	VAHALAEGLGVIACIGEKLDEREAGITEKVVFEQ	Carbamidomethyl(C)@14; Deamidated(Q)@34	cleaved Q-T@C-term; missed K-L@18; missed R-E@22; missed K-V@29	3651.94	609.664	3651.88	609.654	6	10
91	89.11	tr|B5G2F0|B5G2F0_TAEGU; tr|A0A218VD68|A0A218VD68_9PASE	Triosephosphate isomerase OS=Taeniopygia guttata OX=59729 PE=2 SV=1; Triosephosphate isomerase OS=Lonchura striata domestica OX=299123 GN=TPI1 PE=3 SV=1	46.25	VAHALAEGLGVIACIGEKLDEREAGITEKVVFEQ	Carbamidomethyl(C)@14; Deamidated(Q)@34	cleaved Q-T@C-term; missed K-L@18; missed R-E@22; missed K-V@29	3651.94	609.664	3651.88	609.654	6	10
164	92.74	sp|P00940|TPIS_CHICK	Triosephosphate isomerase OS=Gallus gallus OX=9031 GN=TPI1 PE=1 SV=2	46.25	VAHALAEGLGVIACIGEKLDEREAGITEKVVFEQ	Carbamidomethyl(C)@14; Deamidated(Q)@34	cleaved Q-T@C-term; missed K-L@18; missed R-E@22; missed K-V@29	3651.94	609.664	3651.88	609.654	6	10
2	89.76	sp|P00565|KCRM_CHICK	Creatine kinase M-type OS=Gallus gallus OX=9031 GN=CKM PE=2 SV=1	99	GVDNPGHPFIMTVGCVAGDEESYEVFKDLFDPVIQDR	Carbamidomethyl(C)@15	cleaved T-G@N-term; missed K-D@27	4153.97	1039.5	4151.92	1038.99	4	17
14	44.93	tr|A0A2P4TE09|A0A2P4TE09_BAMTH	Uncharacterized protein (Fragment) OS=Bambusicola thoracicus OX=9083 GN=CIB84_001635 PE=4 SV=1	99	TIKVENDHGVAKASCEVNVLDTPGPPVNFVFEDVRK	Carbamidomethyl(C)@15	cleaved F-T@N-term; missed K-V@3; missed K-A@12; missed R-K@35	3981.95	996.495	3980.01	996.01	4	16
14	44.93	tr|A0A2P4TE09|A0A2P4TE09_BAMTH	Uncharacterized protein (Fragment) OS=Bambusicola thoracicus OX=9083 GN=CIB84_001635 PE=4 SV=1	99	TIKVENDHGVAKASCEVNVLDTPGPPVNFVFEDVRK	Carbamidomethyl(C)@15	cleaved F-T@N-term; missed K-V@3; missed K-A@12; missed R-K@35	3981.92	996.488	3980.01	996.01	4	16
52	20.1	tr|A0A2I0MII3|A0A2I0MII3_COLLI	Titin OS=Columba livia OX=8932 GN=TTN PE=4 SV=1	99	TIKVENDHGVAKASCEVNVLDTPGPPVNFVFEDVRK	Carbamidomethyl(C)@15	cleaved F-T@N-term; missed K-V@3; missed K-A@12; missed R-K@35	3981.95	996.495	3980.01	996.01	4	16
52	20.1	tr|A0A2I0MII3|A0A2I0MII3_COLLI	Titin OS=Columba livia OX=8932 GN=TTN PE=4 SV=1	99	TIKVENDHGVAKASCEVNVLDTPGPPVNFVFEDVRK	Carbamidomethyl(C)@15	cleaved F-T@N-term; missed K-V@3; missed K-A@12; missed R-K@35	3981.92	996.488	3980.01	996.01	4	16
91	89.11	tr|B5G2F0|B5G2F0_TAEGU; tr|A0A218VD68|A0A218VD68_9PASE	Triosephosphate isomerase OS=Taeniopygia guttata OX=59729 PE=2 SV=1; Triosephosphate isomerase OS=Lonchura striata domestica OX=299123 GN=TPI1 PE=3 SV=1	56.87	STRIIYGGSVTGSNCKELASQHDVDGFLVGGASLKPEFVDIINAK	Carbamidomethyl(C)@15; Oxidation(H)@22	cleaved Q-S@N-term; missed R-I@3; missed K-E@16	4765.34	795.231	4765.4	795.241	6	11
91	89.11	tr|B5G2F0|B5G2F0_TAEGU; tr|A0A218VD68|A0A218VD68_9PASE	Triosephosphate isomerase OS=Taeniopygia guttata OX=59729 PE=2 SV=1; Triosephosphate isomerase OS=Lonchura striata domestica OX=299123 GN=TPI1 PE=3 SV=1	45.91	STRIIYGGSVTGSNCKELASQHDVDGFLVGGASLKPEFVDIINAK	Carbamidomethyl(C)@15; Oxidation(H)@22	cleaved Q-S@N-term; missed R-I@3; missed K-E@16	4765.35	795.233	4765.4	795.241	6	11
6	29.74	tr|A6BM71|A6BM71_CHICK	Connectin (Fragment) OS=Gallus gallus OX=9031 GN=TTN PE=2 SV=1	99	LQDYSALEKDDITLQCELSK	Carbamidomethyl(C)@16	missed K-D@9	2368.15	790.391	2368.15	790.39	3	16
8	94.35	tr|A0A2P4T611|A0A2P4T611_BAMTH; tr|A0A226P9U0|A0A226P9U0_COLVI; tr|A0A226MZ03|A0A226MZ03_CALSU	Triosephosphate isomerase OS=Bambusicola thoracicus OX=9083 GN=CIB84_004452 PE=3 SV=1; Triosephosphate isomerase OS=Colinus virginianus OX=9014 GN=H355_014698 PE=3 SV=1; Triosephosphate isomerase OS=Callipepla squamata OX=9009 GN=ASZ78_000773 PE=3 SV=1	99	QSTRIIYGGSVTGANCKELASQHDVDGFLVGGASLKPEFVDIINAK	Carbamidomethyl(C)@16	cleaved A-Q@N-term; missed R-I@4; missed K-E@17	4864.4	973.887	4861.47	973.301	5	17
6	29.74	tr|A6BM71|A6BM71_CHICK	Connectin (Fragment) OS=Gallus gallus OX=9031 GN=TTN PE=2 SV=1	94.02	LQDYSALEKDDITLQCELSK	Carbamidomethyl(C)@16	missed K-D@9	2368.14	790.388	2368.15	790.39	3	12
91	89.11	tr|B5G2F0|B5G2F0_TAEGU; tr|A0A218VD68|A0A218VD68_9PASE	Triosephosphate isomerase OS=Taeniopygia guttata OX=59729 PE=2 SV=1; Triosephosphate isomerase OS=Lonchura striata domestica OX=299123 GN=TPI1 PE=3 SV=1	93.61	QSTRIIYGGSVTGSNCKELASQHDVDGFLVGGASLKPEFVDIINAK	Carbamidomethyl(C)@16	cleaved A-Q@N-term; missed R-I@4; missed K-E@17	4864.4	811.741	4877.47	813.918	6	14
8	94.35	tr|A0A2P4T611|A0A2P4T611_BAMTH; tr|A0A226P9U0|A0A226P9U0_COLVI; tr|A0A226MZ03|A0A226MZ03_CALSU	Triosephosphate isomerase OS=Bambusicola thoracicus OX=9083 GN=CIB84_004452 PE=3 SV=1; Triosephosphate isomerase OS=Colinus virginianus OX=9014 GN=H355_014698 PE=3 SV=1; Triosephosphate isomerase OS=Callipepla squamata OX=9009 GN=ASZ78_000773 PE=3 SV=1	95.53	QSTRIIYGGSVTGANCKELASQHDVDGFLVGGASLKPEFVDIINAK	Carbamidomethyl(C)@16; Dioxidation(F)@28	cleaved A-Q@N-term; missed R-I@4; missed K-E@17	4893.45	979.697	4893.46	979.699	5	15
91	89.11	tr|B5G2F0|B5G2F0_TAEGU; tr|A0A218VD68|A0A218VD68_9PASE	Triosephosphate isomerase OS=Taeniopygia guttata OX=59729 PE=2 SV=1; Triosephosphate isomerase OS=Lonchura striata domestica OX=299123 GN=TPI1 PE=3 SV=1	99	QSTRIIYGGSVTGSNCKELASQHDVDGFLVGGASLKPEFVDIINAK	Carbamidomethyl(C)@16; Oxidation(H)@23	cleaved A-Q@N-term; missed R-I@4; missed K-E@17	4893.46	979.7	4893.46	979.699	5	16
91	89.11	tr|B5G2F0|B5G2F0_TAEGU; tr|A0A218VD68|A0A218VD68_9PASE	Triosephosphate isomerase OS=Taeniopygia guttata OX=59729 PE=2 SV=1; Triosephosphate isomerase OS=Lonchura striata domestica OX=299123 GN=TPI1 PE=3 SV=1	99	QSTRIIYGGSVTGSNCKELASQHDVDGFLVGGASLKPEFVDIINAK	Carbamidomethyl(C)@16; Oxidation(H)@23	cleaved A-Q@N-term; missed R-I@4; missed K-E@17	4893.45	979.697	4893.46	979.699	5	15
91	89.11	tr|B5G2F0|B5G2F0_TAEGU; tr|A0A218VD68|A0A218VD68_9PASE	Triosephosphate isomerase OS=Taeniopygia guttata OX=59729 PE=2 SV=1; Triosephosphate isomerase OS=Lonchura striata domestica OX=299123 GN=TPI1 PE=3 SV=1	96.21	QSTRIIYGGSVTGSNCKELASQHDVDGFLVGGASLKPEFVDIINAK	Carbamidomethyl(C)@16; Oxidation(H)@23	cleaved A-Q@N-term; missed R-I@4; missed K-E@17	4893.43	816.579	4893.46	816.584	6	13
91	89.11	tr|B5G2F0|B5G2F0_TAEGU; tr|A0A218VD68|A0A218VD68_9PASE	Triosephosphate isomerase OS=Taeniopygia guttata OX=59729 PE=2 SV=1; Triosephosphate isomerase OS=Lonchura striata domestica OX=299123 GN=TPI1 PE=3 SV=1	90.07	QSTRIIYGGSVTGSNCKELASQHDVDGFLVGGASLKPEFVDIINAK	Carbamidomethyl(C)@16; Oxidation(H)@23	cleaved A-Q@N-term; missed R-I@4; missed K-E@17	4893.45	816.583	4893.46	816.584	6	12
91	89.11	tr|B5G2F0|B5G2F0_TAEGU; tr|A0A218VD68|A0A218VD68_9PASE	Triosephosphate isomerase OS=Taeniopygia guttata OX=59729 PE=2 SV=1; Triosephosphate isomerase OS=Lonchura striata domestica OX=299123 GN=TPI1 PE=3 SV=1	58.16	QSTRIIYGGSVTGSNCKELASQHDVDGFLVGGASLKPEFVDIINAK	Carbamidomethyl(C)@16; Oxidation(H)@23	cleaved A-Q@N-term; missed R-I@4; missed K-E@17	4893.47	1224.38	4893.46	1224.37	4	11
2	89.76	sp|P00565|KCRM_CHICK	Creatine kinase M-type OS=Gallus gallus OX=9031 GN=CKM PE=2 SV=1	99	AGHPFMWTEHLGYILTCPSNLGTGLR	Carbamidomethyl(C)@17		2927.43	732.864	2927.42	732.863	4	20
4	73.04	sp|P07322|ENOB_CHICK	Beta-enolase OS=Gallus gallus OX=9031 GN=ENO3 PE=1 SV=3	99	SGETEDTFIADLVVGLCTGQIK	Carbamidomethyl(C)@17		2352.15	1177.08	2352.15	1177.08	2	11
4	73.04	sp|P07322|ENOB_CHICK	Beta-enolase OS=Gallus gallus OX=9031 GN=ENO3 PE=1 SV=3	99	SGETEDTFIADLVVGLCTGQIK	Carbamidomethyl(C)@17		2352.16	785.06	2352.15	785.058	3	15
16	73.02	tr|A0A093RU69|A0A093RU69_9PASS	Beta-enolase (Fragment) OS=Manacus vitellinus OX=328815 GN=N305_06455 PE=3 SV=1	99	SGETEDTFIADLVVGLCTGQIK	Carbamidomethyl(C)@17		2352.15	1177.08	2352.15	1177.08	2	11
16	73.02	tr|A0A093RU69|A0A093RU69_9PASS	Beta-enolase (Fragment) OS=Manacus vitellinus OX=328815 GN=N305_06455 PE=3 SV=1	99	SGETEDTFIADLVVGLCTGQIK	Carbamidomethyl(C)@17		2352.16	785.06	2352.15	785.058	3	15
40	48.96	tr|A0A093GYW8|A0A093GYW8_DRYPU	Alpha-enolase (Fragment) OS=Dryobates pubescens OX=118200 GN=N307_01470 PE=3 SV=1	99	SGETEDTFIADLVVGLCTGQIK	Carbamidomethyl(C)@17		2352.15	1177.08	2352.15	1177.08	2	11
40	48.96	tr|A0A093GYW8|A0A093GYW8_DRYPU	Alpha-enolase (Fragment) OS=Dryobates pubescens OX=118200 GN=N307_01470 PE=3 SV=1	99	SGETEDTFIADLVVGLCTGQIK	Carbamidomethyl(C)@17		2352.16	785.06	2352.15	785.058	3	15
89	45.16	tr|A0A2P4TIL0|A0A2P4TIL0_BAMTH	Uncharacterized protein OS=Bambusicola thoracicus OX=9083 GN=CIB84_000035 PE=3 SV=1	99	SGETEDTFIADLVVGLCTGQIK	Carbamidomethyl(C)@17		2352.15	1177.08	2352.15	1177.08	2	11
89	45.16	tr|A0A2P4TIL0|A0A2P4TIL0_BAMTH	Uncharacterized protein OS=Bambusicola thoracicus OX=9083 GN=CIB84_000035 PE=3 SV=1	99	SGETEDTFIADLVVGLCTGQIK	Carbamidomethyl(C)@17		2352.16	785.06	2352.15	785.058	3	15
92	46.08	tr|A0A093QF41|A0A093QF41_9PASS	Alpha-enolase OS=Manacus vitellinus OX=328815 GN=N305_00919 PE=3 SV=1	99	SGETEDTFIADLVVGLCTGQIK	Carbamidomethyl(C)@17		2352.15	1177.08	2352.15	1177.08	2	11
92	46.08	tr|A0A093QF41|A0A093QF41_9PASS	Alpha-enolase OS=Manacus vitellinus OX=328815 GN=N305_00919 PE=3 SV=1	99	SGETEDTFIADLVVGLCTGQIK	Carbamidomethyl(C)@17		2352.16	785.06	2352.15	785.058	3	15
133	43.06	tr|A0A2I0LGS2|A0A2I0LGS2_COLLI	Creatine kinase M-type-like (Fragment) OS=Columba livia OX=8932 GN=A306_00015248 PE=3 SV=1	99	AGHPFMWTEHLGYILTCPSNLGTGLR	Carbamidomethyl(C)@17		2927.43	732.864	2927.42	732.863	4	20
181	48.16	sp|P51913|ENOA_CHICK	Alpha-enolase OS=Gallus gallus OX=9031 GN=ENO1 PE=2 SV=2	99	SGETEDTFIADLVVGLCTGQIK	Carbamidomethyl(C)@17		2352.15	1177.08	2352.15	1177.08	2	11
181	48.16	sp|P51913|ENOA_CHICK	Alpha-enolase OS=Gallus gallus OX=9031 GN=ENO1 PE=2 SV=2	99	SGETEDTFIADLVVGLCTGQIK	Carbamidomethyl(C)@17		2352.16	785.06	2352.15	785.058	3	15
4	73.04	sp|P07322|ENOB_CHICK	Beta-enolase OS=Gallus gallus OX=9031 GN=ENO3 PE=1 SV=3	36.46	SGETEDTFIADLVVGLCTGQIK	Carbamidomethyl(C)@17		2352.16	785.061	2352.15	785.058	3	10
16	73.02	tr|A0A093RU69|A0A093RU69_9PASS	Beta-enolase (Fragment) OS=Manacus vitellinus OX=328815 GN=N305_06455 PE=3 SV=1	36.46	SGETEDTFIADLVVGLCTGQIK	Carbamidomethyl(C)@17		2352.16	785.061	2352.15	785.058	3	10
40	48.96	tr|A0A093GYW8|A0A093GYW8_DRYPU	Alpha-enolase (Fragment) OS=Dryobates pubescens OX=118200 GN=N307_01470 PE=3 SV=1	36.46	SGETEDTFIADLVVGLCTGQIK	Carbamidomethyl(C)@17		2352.16	785.061	2352.15	785.058	3	10
89	45.16	tr|A0A2P4TIL0|A0A2P4TIL0_BAMTH	Uncharacterized protein OS=Bambusicola thoracicus OX=9083 GN=CIB84_000035 PE=3 SV=1	36.46	SGETEDTFIADLVVGLCTGQIK	Carbamidomethyl(C)@17		2352.16	785.061	2352.15	785.058	3	10
92	46.08	tr|A0A093QF41|A0A093QF41_9PASS	Alpha-enolase OS=Manacus vitellinus OX=328815 GN=N305_00919 PE=3 SV=1	36.46	SGETEDTFIADLVVGLCTGQIK	Carbamidomethyl(C)@17		2352.16	785.061	2352.15	785.058	3	10
181	48.16	sp|P51913|ENOA_CHICK	Alpha-enolase OS=Gallus gallus OX=9031 GN=ENO1 PE=2 SV=2	36.46	SGETEDTFIADLVVGLCTGQIK	Carbamidomethyl(C)@17		2352.16	785.061	2352.15	785.058	3	10
4	73.04	sp|P07322|ENOB_CHICK	Beta-enolase OS=Gallus gallus OX=9031 GN=ENO3 PE=1 SV=3	93.94	SGETEDTFIADLVVGLCTGQIK	Carbamidomethyl(C)@17; Deamidated(Q)@20		2353.22	785.414	2353.14	785.386	3	11
16	73.02	tr|A0A093RU69|A0A093RU69_9PASS	Beta-enolase (Fragment) OS=Manacus vitellinus OX=328815 GN=N305_06455 PE=3 SV=1	93.94	SGETEDTFIADLVVGLCTGQIK	Carbamidomethyl(C)@17; Deamidated(Q)@20		2353.22	785.414	2353.14	785.386	3	11
40	48.96	tr|A0A093GYW8|A0A093GYW8_DRYPU	Alpha-enolase (Fragment) OS=Dryobates pubescens OX=118200 GN=N307_01470 PE=3 SV=1	93.94	SGETEDTFIADLVVGLCTGQIK	Carbamidomethyl(C)@17; Deamidated(Q)@20		2353.22	785.414	2353.14	785.386	3	11
89	45.16	tr|A0A2P4TIL0|A0A2P4TIL0_BAMTH	Uncharacterized protein OS=Bambusicola thoracicus OX=9083 GN=CIB84_000035 PE=3 SV=1	93.94	SGETEDTFIADLVVGLCTGQIK	Carbamidomethyl(C)@17; Deamidated(Q)@20		2353.22	785.414	2353.14	785.386	3	11
92	46.08	tr|A0A093QF41|A0A093QF41_9PASS	Alpha-enolase OS=Manacus vitellinus OX=328815 GN=N305_00919 PE=3 SV=1	93.94	SGETEDTFIADLVVGLCTGQIK	Carbamidomethyl(C)@17; Deamidated(Q)@20		2353.22	785.414	2353.14	785.386	3	11
181	48.16	sp|P51913|ENOA_CHICK	Alpha-enolase OS=Gallus gallus OX=9031 GN=ENO1 PE=2 SV=2	93.94	SGETEDTFIADLVVGLCTGQIK	Carbamidomethyl(C)@17; Deamidated(Q)@20		2353.22	785.414	2353.14	785.386	3	11
4	73.04	sp|P07322|ENOB_CHICK	Beta-enolase OS=Gallus gallus OX=9031 GN=ENO3 PE=1 SV=3	93.69	SGETEDTFIADLVVGLCTGQIKTGAPC	Carbamidomethyl(C)@17; Deamidated(Q)@20; Carbamidomethyl(K)@22; Carbamidomethyl(C)@27	cleaved C-R@C-term; missed K-T@22	2896.4	725.108	2896.35	725.094	4	12
16	73.02	tr|A0A093RU69|A0A093RU69_9PASS	Beta-enolase (Fragment) OS=Manacus vitellinus OX=328815 GN=N305_06455 PE=3 SV=1	93.69	SGETEDTFIADLVVGLCTGQIKTGAPC	Carbamidomethyl(C)@17; Deamidated(Q)@20; Carbamidomethyl(K)@22; Carbamidomethyl(C)@27	cleaved C-R@C-term; missed K-T@22	2896.4	725.108	2896.35	725.094	4	12
40	48.96	tr|A0A093GYW8|A0A093GYW8_DRYPU	Alpha-enolase (Fragment) OS=Dryobates pubescens OX=118200 GN=N307_01470 PE=3 SV=1	93.69	SGETEDTFIADLVVGLCTGQIKTGAPC	Carbamidomethyl(C)@17; Deamidated(Q)@20; Carbamidomethyl(K)@22; Carbamidomethyl(C)@27	cleaved C-R@C-term; missed K-T@22	2896.4	725.108	2896.35	725.094	4	12
89	45.16	tr|A0A2P4TIL0|A0A2P4TIL0_BAMTH	Uncharacterized protein OS=Bambusicola thoracicus OX=9083 GN=CIB84_000035 PE=3 SV=1	93.69	SGETEDTFIADLVVGLCTGQIKTGAPC	Carbamidomethyl(C)@17; Deamidated(Q)@20; Carbamidomethyl(K)@22; Carbamidomethyl(C)@27	cleaved C-R@C-term; missed K-T@22	2896.4	725.108	2896.35	725.094	4	12
92	46.08	tr|A0A093QF41|A0A093QF41_9PASS	Alpha-enolase OS=Manacus vitellinus OX=328815 GN=N305_00919 PE=3 SV=1	93.69	SGETEDTFIADLVVGLCTGQIKTGAPC	Carbamidomethyl(C)@17; Deamidated(Q)@20; Carbamidomethyl(K)@22; Carbamidomethyl(C)@27	cleaved C-R@C-term; missed K-T@22	2896.4	725.108	2896.35	725.094	4	12
181	48.16	sp|P51913|ENOA_CHICK	Alpha-enolase OS=Gallus gallus OX=9031 GN=ENO1 PE=2 SV=2	93.69	SGETEDTFIADLVVGLCTGQIKTGAPC	Carbamidomethyl(C)@17; Deamidated(Q)@20; Carbamidomethyl(K)@22; Carbamidomethyl(C)@27	cleaved C-R@C-term; missed K-T@22	2896.4	725.108	2896.35	725.094	4	12
4	73.04	sp|P07322|ENOB_CHICK	Beta-enolase OS=Gallus gallus OX=9031 GN=ENO3 PE=1 SV=3	92.72	SGETEDTFIADLVVGLCTGQIKTGAPC	Carbamidomethyl(C)@17; Deamidated(Q)@20; Carbamidomethyl(K)@22; Carbamidomethyl(C)@27	cleaved C-R@C-term; missed K-T@22	2896.4	725.107	2896.35	725.094	4	12
16	73.02	tr|A0A093RU69|A0A093RU69_9PASS	Beta-enolase (Fragment) OS=Manacus vitellinus OX=328815 GN=N305_06455 PE=3 SV=1	92.72	SGETEDTFIADLVVGLCTGQIKTGAPC	Carbamidomethyl(C)@17; Deamidated(Q)@20; Carbamidomethyl(K)@22; Carbamidomethyl(C)@27	cleaved C-R@C-term; missed K-T@22	2896.4	725.107	2896.35	725.094	4	12
40	48.96	tr|A0A093GYW8|A0A093GYW8_DRYPU	Alpha-enolase (Fragment) OS=Dryobates pubescens OX=118200 GN=N307_01470 PE=3 SV=1	92.72	SGETEDTFIADLVVGLCTGQIKTGAPC	Carbamidomethyl(C)@17; Deamidated(Q)@20; Carbamidomethyl(K)@22; Carbamidomethyl(C)@27	cleaved C-R@C-term; missed K-T@22	2896.4	725.107	2896.35	725.094	4	12
89	45.16	tr|A0A2P4TIL0|A0A2P4TIL0_BAMTH	Uncharacterized protein OS=Bambusicola thoracicus OX=9083 GN=CIB84_000035 PE=3 SV=1	92.72	SGETEDTFIADLVVGLCTGQIKTGAPC	Carbamidomethyl(C)@17; Deamidated(Q)@20; Carbamidomethyl(K)@22; Carbamidomethyl(C)@27	cleaved C-R@C-term; missed K-T@22	2896.4	725.107	2896.35	725.094	4	12
92	46.08	tr|A0A093QF41|A0A093QF41_9PASS	Alpha-enolase OS=Manacus vitellinus OX=328815 GN=N305_00919 PE=3 SV=1	92.72	SGETEDTFIADLVVGLCTGQIKTGAPC	Carbamidomethyl(C)@17; Deamidated(Q)@20; Carbamidomethyl(K)@22; Carbamidomethyl(C)@27	cleaved C-R@C-term; missed K-T@22	2896.4	725.107	2896.35	725.094	4	12
181	48.16	sp|P51913|ENOA_CHICK	Alpha-enolase OS=Gallus gallus OX=9031 GN=ENO1 PE=2 SV=2	92.72	SGETEDTFIADLVVGLCTGQIKTGAPC	Carbamidomethyl(C)@17; Deamidated(Q)@20; Carbamidomethyl(K)@22; Carbamidomethyl(C)@27	cleaved C-R@C-term; missed K-T@22	2896.4	725.107	2896.35	725.094	4	12
4	73.04	sp|P07322|ENOB_CHICK	Beta-enolase OS=Gallus gallus OX=9031 GN=ENO3 PE=1 SV=3	80.15	SGETEDTFIADLVVGLCTGQIKTGAPC	Carbamidomethyl(C)@17; Deamidated(Q)@20; Carbamidomethyl(K)@22; Carbamidomethyl(C)@27	cleaved C-R@C-term; missed K-T@22	2896.4	725.108	2896.35	725.094	4	12
16	73.02	tr|A0A093RU69|A0A093RU69_9PASS	Beta-enolase (Fragment) OS=Manacus vitellinus OX=328815 GN=N305_06455 PE=3 SV=1	80.15	SGETEDTFIADLVVGLCTGQIKTGAPC	Carbamidomethyl(C)@17; Deamidated(Q)@20; Carbamidomethyl(K)@22; Carbamidomethyl(C)@27	cleaved C-R@C-term; missed K-T@22	2896.4	725.108	2896.35	725.094	4	12
40	48.96	tr|A0A093GYW8|A0A093GYW8_DRYPU	Alpha-enolase (Fragment) OS=Dryobates pubescens OX=118200 GN=N307_01470 PE=3 SV=1	80.15	SGETEDTFIADLVVGLCTGQIKTGAPC	Carbamidomethyl(C)@17; Deamidated(Q)@20; Carbamidomethyl(K)@22; Carbamidomethyl(C)@27	cleaved C-R@C-term; missed K-T@22	2896.4	725.108	2896.35	725.094	4	12
89	45.16	tr|A0A2P4TIL0|A0A2P4TIL0_BAMTH	Uncharacterized protein OS=Bambusicola thoracicus OX=9083 GN=CIB84_000035 PE=3 SV=1	80.15	SGETEDTFIADLVVGLCTGQIKTGAPC	Carbamidomethyl(C)@17; Deamidated(Q)@20; Carbamidomethyl(K)@22; Carbamidomethyl(C)@27	cleaved C-R@C-term; missed K-T@22	2896.4	725.108	2896.35	725.094	4	12
92	46.08	tr|A0A093QF41|A0A093QF41_9PASS	Alpha-enolase OS=Manacus vitellinus OX=328815 GN=N305_00919 PE=3 SV=1	80.15	SGETEDTFIADLVVGLCTGQIKTGAPC	Carbamidomethyl(C)@17; Deamidated(Q)@20; Carbamidomethyl(K)@22; Carbamidomethyl(C)@27	cleaved C-R@C-term; missed K-T@22	2896.4	725.108	2896.35	725.094	4	12
181	48.16	sp|P51913|ENOA_CHICK	Alpha-enolase OS=Gallus gallus OX=9031 GN=ENO1 PE=2 SV=2	80.15	SGETEDTFIADLVVGLCTGQIKTGAPC	Carbamidomethyl(C)@17; Deamidated(Q)@20; Carbamidomethyl(K)@22; Carbamidomethyl(C)@27	cleaved C-R@C-term; missed K-T@22	2896.4	725.108	2896.35	725.094	4	12
2	89.76	sp|P00565|KCRM_CHICK	Creatine kinase M-type OS=Gallus gallus OX=9031 GN=CKM PE=2 SV=1	99	IQTGVDNPGHPFIMTVGCVAGDEESYEVFKDLFDPVIQDR	Carbamidomethyl(C)@18	cleaved V-I@N-term; missed K-D@30	4490.13	1123.54	4494.11	1124.54	4	12
20	8.164	tr|Q90WF0|Q90WF0_CHICK	CgABP260 OS=Gallus gallus OX=9031 PE=2 SV=1	99	GPGLEPTGVIVNRPTEFCVDAR	Carbamidomethyl(C)@18	cleaved W-G@N-term	2383.2	795.408	2383.2	795.406	3	14
20	8.164	tr|Q90WF0|Q90WF0_CHICK	CgABP260 OS=Gallus gallus OX=9031 PE=2 SV=1	99	GPGLEPTGVIVNRPTEFCVDAR	Carbamidomethyl(C)@18	cleaved W-G@N-term	2383.19	795.406	2383.2	795.406	3	13
2	89.76	sp|P00565|KCRM_CHICK	Creatine kinase M-type OS=Gallus gallus OX=9031 GN=CKM PE=2 SV=1	98.68	IQTGVDNPGHPFIMTVGCVAGDEESYEVFKDLFDPVIQDR	Carbamidomethyl(C)@18	cleaved V-I@N-term; missed K-D@30	4490.12	1123.54	4494.11	1124.54	4	14
1	15.5	tr|R0K6C9|R0K6C9_ANAPL	Titin (Fragment) OS=Anas platyrhynchos OX=8839 GN=Anapl_04762 PE=4 SV=1	99	ETSRPNWAQVSANVPITSCTVEK	Carbamidomethyl(C)@19		2573.26	858.761	2573.25	858.759	3	15
19	25.13	tr|A0A2P4T8Q4|A0A2P4T8Q4_BAMTH	Uncharacterized protein (Fragment) OS=Bambusicola thoracicus OX=9083 GN=CIB84_003500 PE=4 SV=1	99	ETSRPNWAQVSANVPITSCTVEK	Carbamidomethyl(C)@19		2573.26	858.761	2573.25	858.759	3	15
164	92.74	sp|P00940|TPIS_CHICK	Triosephosphate isomerase OS=Gallus gallus OX=9031 GN=TPI1 PE=1 SV=2	98.94	AVAQSTRIIYGGSVTGGNCKELASQHDVDGFLVGGASLKPEFVDIINAK	Carbamidomethyl(C)@19	cleaved D-A@N-term; missed R-I@7; missed K-E@20	5079.54	1016.91	5088.6	1018.73	5	14
164	92.74	sp|P00940|TPIS_CHICK	Triosephosphate isomerase OS=Gallus gallus OX=9031 GN=TPI1 PE=1 SV=2	84.74	AVAQSTRIIYGGSVTGGNCKELASQHDVDGFLVGGASLKPEFVDIINAK	Carbamidomethyl(C)@19	cleaved D-A@N-term; missed R-I@7; missed K-E@20	5079.52	847.595	5088.6	849.107	6	12
1	15.5	tr|R0K6C9|R0K6C9_ANAPL	Titin (Fragment) OS=Anas platyrhynchos OX=8839 GN=Anapl_04762 PE=4 SV=1	99	ACDPIYKPGPPNNPK	Carbamidomethyl(C)@2		1666.81	834.414	1666.81	834.414	2	22
1	15.5	tr|R0K6C9|R0K6C9_ANAPL	Titin (Fragment) OS=Anas platyrhynchos OX=8839 GN=Anapl_04762 PE=4 SV=1	99	ACDTVFKPGPPGNPR	Carbamidomethyl(C)@2		1611.79	538.269	1611.78	538.268	3	17
1	15.5	tr|R0K6C9|R0K6C9_ANAPL	Titin (Fragment) OS=Anas platyrhynchos OX=8839 GN=Anapl_04762 PE=4 SV=1	99	ECQVGGNPKPH	Carbamidomethyl(C)@2	cleaved F-E@N-term; cleaved H-V@C-term	1221.55	408.192	1221.56	408.193	3	14
1	15.5	tr|R0K6C9|R0K6C9_ANAPL	Titin (Fragment) OS=Anas platyrhynchos OX=8839 GN=Anapl_04762 PE=4 SV=1	99	YCVTVENSTGSR	Carbamidomethyl(C)@2		1371.61	686.811	1371.61	686.812	2	13
1	15.5	tr|R0K6C9|R0K6C9_ANAPL	Titin (Fragment) OS=Anas platyrhynchos OX=8839 GN=Anapl_04762 PE=4 SV=1	99	ACDPIYKPGPPNNPK	Carbamidomethyl(C)@2		1666.81	834.414	1666.81	834.414	2	20
1	15.5	tr|R0K6C9|R0K6C9_ANAPL	Titin (Fragment) OS=Anas platyrhynchos OX=8839 GN=Anapl_04762 PE=4 SV=1	99	ACDPIYKPGPPNNPK	Carbamidomethyl(C)@2		1666.81	834.415	1666.81	834.414	2	16
1	15.5	tr|R0K6C9|R0K6C9_ANAPL	Titin (Fragment) OS=Anas platyrhynchos OX=8839 GN=Anapl_04762 PE=4 SV=1	99	ACDPIYKPGPPNNPK	Carbamidomethyl(C)@2		1666.81	556.612	1666.81	556.612	3	15
1	15.5	tr|R0K6C9|R0K6C9_ANAPL	Titin (Fragment) OS=Anas platyrhynchos OX=8839 GN=Anapl_04762 PE=4 SV=1	99	ACDTVFKPGPPGNPR	Carbamidomethyl(C)@2		1611.78	538.268	1611.78	538.268	3	17
1	15.5	tr|R0K6C9|R0K6C9_ANAPL	Titin (Fragment) OS=Anas platyrhynchos OX=8839 GN=Anapl_04762 PE=4 SV=1	99	ECQVGGNPKPH	Carbamidomethyl(C)@2	cleaved F-E@N-term; cleaved H-V@C-term	1221.55	611.782	1221.56	611.785	2	16
1	15.5	tr|R0K6C9|R0K6C9_ANAPL	Titin (Fragment) OS=Anas platyrhynchos OX=8839 GN=Anapl_04762 PE=4 SV=1	99	ECQVGGNPKPH	Carbamidomethyl(C)@2	cleaved F-E@N-term; cleaved H-V@C-term	1221.55	611.784	1221.56	611.785	2	11
1	15.5	tr|R0K6C9|R0K6C9_ANAPL	Titin (Fragment) OS=Anas platyrhynchos OX=8839 GN=Anapl_04762 PE=4 SV=1	99	YCVTVENSTGSR	Carbamidomethyl(C)@2		1371.61	686.811	1371.61	686.812	2	13
2	89.76	sp|P00565|KCRM_CHICK	Creatine kinase M-type OS=Gallus gallus OX=9031 GN=CKM PE=2 SV=1	99	TCPSNLGTGLR	Carbamidomethyl(C)@2	cleaved L-T@N-term	1174.57	588.293	1174.58	588.296	2	11
2	89.76	sp|P00565|KCRM_CHICK	Creatine kinase M-type OS=Gallus gallus OX=9031 GN=CKM PE=2 SV=1	99	GCVAGDEESYEVFKDLFDPVIQDR	Carbamidomethyl(C)@2	cleaved V-G@N-term; missed K-D@14	2787.27	930.099	2787.27	930.097	3	13
2	89.76	sp|P00565|KCRM_CHICK	Creatine kinase M-type OS=Gallus gallus OX=9031 GN=CKM PE=2 SV=1	99	GCVAGDEES	Carbamidomethyl(C)@2	cleaved V-G@N-term; cleaved S-Y@C-term	922.333	923.341	922.334	923.341	1	11
2	89.76	sp|P00565|KCRM_CHICK	Creatine kinase M-type OS=Gallus gallus OX=9031 GN=CKM PE=2 SV=1	99	GCVAGDEES	Carbamidomethyl(C)@2	cleaved V-G@N-term; cleaved S-Y@C-term	922.325	923.333	922.334	923.341	1	11
3	23.65	tr|A0A226PD93|A0A226PD93_COLVI	Uncharacterized protein OS=Colinus virginianus OX=9014 GN=H355_009596 PE=4 SV=1	99	ACDVLYPPGPPSNPK	Carbamidomethyl(C)@2		1610.78	806.398	1610.78	806.395	2	15
3	23.65	tr|A0A226PD93|A0A226PD93_COLVI	Uncharacterized protein OS=Colinus virginianus OX=9014 GN=H355_009596 PE=4 SV=1	99	TCKDEIAPPTLDLDFR	Carbamidomethyl(C)@2	cleaved I-T@N-term; missed K-D@3	1889.92	630.981	1889.92	630.98	3	18
3	23.65	tr|A0A226PD93|A0A226PD93_COLVI	Uncharacterized protein OS=Colinus virginianus OX=9014 GN=H355_009596 PE=4 SV=1	99	TCKDEIAPPTLDLDFRDK	Carbamidomethyl(C)@2	cleaved I-T@N-term; missed K-D@3; missed R-D@16	2133.05	534.269	2133.04	534.268	4	12
3	23.65	tr|A0A226PD93|A0A226PD93_COLVI	Uncharacterized protein OS=Colinus virginianus OX=9014 GN=H355_009596 PE=4 SV=1	99	TCKDEIAPPT	Carbamidomethyl(C)@2	cleaved I-T@N-term; cleaved T-L@C-term; missed K-D@3	1130.53	566.274	1130.53	566.271	2	11
3	23.65	tr|A0A226PD93|A0A226PD93_COLVI	Uncharacterized protein OS=Colinus virginianus OX=9014 GN=H355_009596 PE=4 SV=1	99	ACDTVFKPGPPGNPR	Carbamidomethyl(C)@2		1611.79	538.269	1611.78	538.268	3	17
3	23.65	tr|A0A226PD93|A0A226PD93_COLVI	Uncharacterized protein OS=Colinus virginianus OX=9014 GN=H355_009596 PE=4 SV=1	99	ACDTVFKPGPPGNPR	Carbamidomethyl(C)@2		1611.78	538.268	1611.78	538.268	3	17
3	23.65	tr|A0A226PD93|A0A226PD93_COLVI	Uncharacterized protein OS=Colinus virginianus OX=9014 GN=H355_009596 PE=4 SV=1	99	ACDVLYPPGPPSNPK	Carbamidomethyl(C)@2		1610.77	806.393	1610.78	806.395	2	17
3	23.65	tr|A0A226PD93|A0A226PD93_COLVI	Uncharacterized protein OS=Colinus virginianus OX=9014 GN=H355_009596 PE=4 SV=1	99	ACDVLYPPGPPSNPK	Carbamidomethyl(C)@2		1610.78	537.933	1610.78	537.933	3	15
3	23.65	tr|A0A226PD93|A0A226PD93_COLVI	Uncharacterized protein OS=Colinus virginianus OX=9014 GN=H355_009596 PE=4 SV=1	99	TCKDEIAPPTLDLDFR	Carbamidomethyl(C)@2	cleaved I-T@N-term; missed K-D@3	1889.92	945.968	1889.92	945.967	2	16
3	23.65	tr|A0A226PD93|A0A226PD93_COLVI	Uncharacterized protein OS=Colinus virginianus OX=9014 GN=H355_009596 PE=4 SV=1	99	TCKDEIAPPTLDLDFR	Carbamidomethyl(C)@2	cleaved I-T@N-term; missed K-D@3	1889.92	630.981	1889.92	630.98	3	17
3	23.65	tr|A0A226PD93|A0A226PD93_COLVI	Uncharacterized protein OS=Colinus virginianus OX=9014 GN=H355_009596 PE=4 SV=1	99	TCKDEIAPPTLDLDFR	Carbamidomethyl(C)@2	cleaved I-T@N-term; missed K-D@3	1889.91	630.979	1889.92	630.98	3	12
3	23.65	tr|A0A226PD93|A0A226PD93_COLVI	Uncharacterized protein OS=Colinus virginianus OX=9014 GN=H355_009596 PE=4 SV=1	99	TCKDEIAPPTLDLDFR	Carbamidomethyl(C)@2	cleaved I-T@N-term; missed K-D@3	1889.91	945.964	1889.92	945.967	2	12
3	23.65	tr|A0A226PD93|A0A226PD93_COLVI	Uncharacterized protein OS=Colinus virginianus OX=9014 GN=H355_009596 PE=4 SV=1	99	TCKDEIAPPTLDLDFRDK	Carbamidomethyl(C)@2	cleaved I-T@N-term; missed K-D@3; missed R-D@16	2133.06	534.271	2133.04	534.268	4	15
3	23.65	tr|A0A226PD93|A0A226PD93_COLVI	Uncharacterized protein OS=Colinus virginianus OX=9014 GN=H355_009596 PE=4 SV=1	99	TCKDEIAPPTLDLDFRDK	Carbamidomethyl(C)@2	cleaved I-T@N-term; missed K-D@3; missed R-D@16	2133.04	712.019	2133.04	712.021	3	18
3	23.65	tr|A0A226PD93|A0A226PD93_COLVI	Uncharacterized protein OS=Colinus virginianus OX=9014 GN=H355_009596 PE=4 SV=1	99	TCKDEIAPPTLDLDFRDK	Carbamidomethyl(C)@2	cleaved I-T@N-term; missed K-D@3; missed R-D@16	2133.03	712.018	2133.04	712.021	3	19
3	23.65	tr|A0A226PD93|A0A226PD93_COLVI	Uncharacterized protein OS=Colinus virginianus OX=9014 GN=H355_009596 PE=4 SV=1	99	YCVTVENSTGSR	Carbamidomethyl(C)@2		1371.61	686.811	1371.61	686.812	2	13
3	23.65	tr|A0A226PD93|A0A226PD93_COLVI	Uncharacterized protein OS=Colinus virginianus OX=9014 GN=H355_009596 PE=4 SV=1	99	YCVTVENSTGSR	Carbamidomethyl(C)@2		1371.61	686.811	1371.61	686.812	2	13
5	51.88	sp|P13538|MYSS_CHICK	Myosin heavy chain, skeletal muscle, adult OS=Gallus gallus OX=9031 PE=1 SV=4	99	ACIELIEKPM	Carbamidomethyl(C)@2	cleaved A-A@N-term; cleaved M-G@C-term	1202.61	602.313	1202.6	602.309	2	14
6	29.74	tr|A6BM71|A6BM71_CHICK	Connectin (Fragment) OS=Gallus gallus OX=9031 GN=TTN PE=2 SV=1	99	ECQVGGNPKPH	Carbamidomethyl(C)@2	cleaved F-E@N-term; cleaved H-V@C-term	1221.55	408.192	1221.56	408.193	3	14
6	29.74	tr|A6BM71|A6BM71_CHICK	Connectin (Fragment) OS=Gallus gallus OX=9031 GN=TTN PE=2 SV=1	99	ECQVGGNPKPH	Carbamidomethyl(C)@2	cleaved F-E@N-term; cleaved H-V@C-term	1221.55	611.782	1221.56	611.785	2	16
6	29.74	tr|A6BM71|A6BM71_CHICK	Connectin (Fragment) OS=Gallus gallus OX=9031 GN=TTN PE=2 SV=1	99	ECQVGGNPKPH	Carbamidomethyl(C)@2	cleaved F-E@N-term; cleaved H-V@C-term	1221.55	611.784	1221.56	611.785	2	11
19	25.13	tr|A0A2P4T8Q4|A0A2P4T8Q4_BAMTH	Uncharacterized protein (Fragment) OS=Bambusicola thoracicus OX=9083 GN=CIB84_003500 PE=4 SV=1	99	ACDPIYKPGPPNNPK	Carbamidomethyl(C)@2		1666.81	834.414	1666.81	834.414	2	22
19	25.13	tr|A0A2P4T8Q4|A0A2P4T8Q4_BAMTH	Uncharacterized protein (Fragment) OS=Bambusicola thoracicus OX=9083 GN=CIB84_003500 PE=4 SV=1	99	ACDPIYKPGPPNNPK	Carbamidomethyl(C)@2		1666.81	834.414	1666.81	834.414	2	20
19	25.13	tr|A0A2P4T8Q4|A0A2P4T8Q4_BAMTH	Uncharacterized protein (Fragment) OS=Bambusicola thoracicus OX=9083 GN=CIB84_003500 PE=4 SV=1	99	ACDPIYKPGPPNNPK	Carbamidomethyl(C)@2		1666.81	834.415	1666.81	834.414	2	16
19	25.13	tr|A0A2P4T8Q4|A0A2P4T8Q4_BAMTH	Uncharacterized protein (Fragment) OS=Bambusicola thoracicus OX=9083 GN=CIB84_003500 PE=4 SV=1	99	ACDPIYKPGPPNNPK	Carbamidomethyl(C)@2		1666.81	556.612	1666.81	556.612	3	15
19	25.13	tr|A0A2P4T8Q4|A0A2P4T8Q4_BAMTH	Uncharacterized protein (Fragment) OS=Bambusicola thoracicus OX=9083 GN=CIB84_003500 PE=4 SV=1	99	ACDTVFKPGPPGNPR	Carbamidomethyl(C)@2		1611.79	538.269	1611.78	538.268	3	17
19	25.13	tr|A0A2P4T8Q4|A0A2P4T8Q4_BAMTH	Uncharacterized protein (Fragment) OS=Bambusicola thoracicus OX=9083 GN=CIB84_003500 PE=4 SV=1	99	ACDTVFKPGPPGNPR	Carbamidomethyl(C)@2		1611.78	538.268	1611.78	538.268	3	17
19	25.13	tr|A0A2P4T8Q4|A0A2P4T8Q4_BAMTH	Uncharacterized protein (Fragment) OS=Bambusicola thoracicus OX=9083 GN=CIB84_003500 PE=4 SV=1	99	ACDVLYPPGPPSNPK	Carbamidomethyl(C)@2		1610.78	806.398	1610.78	806.395	2	15
19	25.13	tr|A0A2P4T8Q4|A0A2P4T8Q4_BAMTH	Uncharacterized protein (Fragment) OS=Bambusicola thoracicus OX=9083 GN=CIB84_003500 PE=4 SV=1	99	ACDVLYPPGPPSNPK	Carbamidomethyl(C)@2		1610.77	806.393	1610.78	806.395	2	17
19	25.13	tr|A0A2P4T8Q4|A0A2P4T8Q4_BAMTH	Uncharacterized protein (Fragment) OS=Bambusicola thoracicus OX=9083 GN=CIB84_003500 PE=4 SV=1	99	ACDVLYPPGPPSNPK	Carbamidomethyl(C)@2		1610.78	537.933	1610.78	537.933	3	15
22	36.21	tr|A0A2P4SUR5|A0A2P4SUR5_BAMTH	Uncharacterized protein (Fragment) OS=Bambusicola thoracicus OX=9083 GN=CIB84_008420 PE=4 SV=1	99	TCKDEIAPPT	Carbamidomethyl(C)@2	cleaved I-T@N-term; cleaved T-L@C-term; missed K-D@3	1130.53	566.274	1130.53	566.271	2	11
22	36.21	tr|A0A2P4SUR5|A0A2P4SUR5_BAMTH	Uncharacterized protein (Fragment) OS=Bambusicola thoracicus OX=9083 GN=CIB84_008420 PE=4 SV=1	99	TCKDEIAPPTLDLDFR	Carbamidomethyl(C)@2	cleaved I-T@N-term; missed K-D@3	1889.92	630.981	1889.92	630.98	3	18
22	36.21	tr|A0A2P4SUR5|A0A2P4SUR5_BAMTH	Uncharacterized protein (Fragment) OS=Bambusicola thoracicus OX=9083 GN=CIB84_008420 PE=4 SV=1	99	TCKDEIAPPTLDLDFR	Carbamidomethyl(C)@2	cleaved I-T@N-term; missed K-D@3	1889.92	945.968	1889.92	945.967	2	16
22	36.21	tr|A0A2P4SUR5|A0A2P4SUR5_BAMTH	Uncharacterized protein (Fragment) OS=Bambusicola thoracicus OX=9083 GN=CIB84_008420 PE=4 SV=1	99	TCKDEIAPPTLDLDFR	Carbamidomethyl(C)@2	cleaved I-T@N-term; missed K-D@3	1889.92	630.981	1889.92	630.98	3	17
22	36.21	tr|A0A2P4SUR5|A0A2P4SUR5_BAMTH	Uncharacterized protein (Fragment) OS=Bambusicola thoracicus OX=9083 GN=CIB84_008420 PE=4 SV=1	99	TCKDEIAPPTLDLDFR	Carbamidomethyl(C)@2	cleaved I-T@N-term; missed K-D@3	1889.91	630.979	1889.92	630.98	3	12
22	36.21	tr|A0A2P4SUR5|A0A2P4SUR5_BAMTH	Uncharacterized protein (Fragment) OS=Bambusicola thoracicus OX=9083 GN=CIB84_008420 PE=4 SV=1	99	TCKDEIAPPTLDLDFR	Carbamidomethyl(C)@2	cleaved I-T@N-term; missed K-D@3	1889.91	945.964	1889.92	945.967	2	12
22	36.21	tr|A0A2P4SUR5|A0A2P4SUR5_BAMTH	Uncharacterized protein (Fragment) OS=Bambusicola thoracicus OX=9083 GN=CIB84_008420 PE=4 SV=1	99	TCKDEIAPPTLDLDFRDK	Carbamidomethyl(C)@2	cleaved I-T@N-term; missed K-D@3; missed R-D@16	2133.05	534.269	2133.04	534.268	4	12
22	36.21	tr|A0A2P4SUR5|A0A2P4SUR5_BAMTH	Uncharacterized protein (Fragment) OS=Bambusicola thoracicus OX=9083 GN=CIB84_008420 PE=4 SV=1	99	TCKDEIAPPTLDLDFRDK	Carbamidomethyl(C)@2	cleaved I-T@N-term; missed K-D@3; missed R-D@16	2133.06	534.271	2133.04	534.268	4	15
22	36.21	tr|A0A2P4SUR5|A0A2P4SUR5_BAMTH	Uncharacterized protein (Fragment) OS=Bambusicola thoracicus OX=9083 GN=CIB84_008420 PE=4 SV=1	99	TCKDEIAPPTLDLDFRDK	Carbamidomethyl(C)@2	cleaved I-T@N-term; missed K-D@3; missed R-D@16	2133.04	712.019	2133.04	712.021	3	18
22	36.21	tr|A0A2P4SUR5|A0A2P4SUR5_BAMTH	Uncharacterized protein (Fragment) OS=Bambusicola thoracicus OX=9083 GN=CIB84_008420 PE=4 SV=1	99	TCKDEIAPPTLDLDFRDK	Carbamidomethyl(C)@2	cleaved I-T@N-term; missed K-D@3; missed R-D@16	2133.03	712.018	2133.04	712.021	3	19
22	36.21	tr|A0A2P4SUR5|A0A2P4SUR5_BAMTH	Uncharacterized protein (Fragment) OS=Bambusicola thoracicus OX=9083 GN=CIB84_008420 PE=4 SV=1	99	YCVTVENSTGSR	Carbamidomethyl(C)@2		1371.61	686.811	1371.61	686.812	2	13
22	36.21	tr|A0A2P4SUR5|A0A2P4SUR5_BAMTH	Uncharacterized protein (Fragment) OS=Bambusicola thoracicus OX=9083 GN=CIB84_008420 PE=4 SV=1	99	YCVTVENSTGSR	Carbamidomethyl(C)@2		1371.61	686.811	1371.61	686.812	2	13
29	33.88	tr|A0A1D5P603|A0A1D5P603_CHICK	Uncharacterized protein OS=Gallus gallus OX=9031 GN=MYH1F PE=3 SV=1	99	ACIELIEKPM	Carbamidomethyl(C)@2	cleaved A-A@N-term; cleaved M-G@C-term	1202.61	602.313	1202.6	602.309	2	14
33	10.87	sp|P16419|MYPC2_CHICK	Myosin-binding protein C, fast-type OS=Gallus gallus OX=9031 GN=MYBPC2 PE=1 SV=3	99	KCEVSDEK	Carbamidomethyl(C)@2	cleaved F-K@N-term; missed K-C@1	993.444	497.729	993.444	497.729	2	13
52	20.1	tr|A0A2I0MII3|A0A2I0MII3_COLLI	Titin OS=Columba livia OX=8932 GN=TTN PE=4 SV=1	99	ACDTVFKPGPPGNPR	Carbamidomethyl(C)@2		1611.79	538.269	1611.78	538.268	3	17
52	20.1	tr|A0A2I0MII3|A0A2I0MII3_COLLI	Titin OS=Columba livia OX=8932 GN=TTN PE=4 SV=1	99	ACDTVFKPGPPGNPR	Carbamidomethyl(C)@2		1611.78	538.268	1611.78	538.268	3	17
52	20.1	tr|A0A2I0MII3|A0A2I0MII3_COLLI	Titin OS=Columba livia OX=8932 GN=TTN PE=4 SV=1	99	ACDVLYPPGPPSNPK	Carbamidomethyl(C)@2		1610.78	806.398	1610.78	806.395	2	15
52	20.1	tr|A0A2I0MII3|A0A2I0MII3_COLLI	Titin OS=Columba livia OX=8932 GN=TTN PE=4 SV=1	99	ACDVLYPPGPPSNPK	Carbamidomethyl(C)@2		1610.77	806.393	1610.78	806.395	2	17
52	20.1	tr|A0A2I0MII3|A0A2I0MII3_COLLI	Titin OS=Columba livia OX=8932 GN=TTN PE=4 SV=1	99	ACDVLYPPGPPSNPK	Carbamidomethyl(C)@2		1610.78	537.933	1610.78	537.933	3	15
52	20.1	tr|A0A2I0MII3|A0A2I0MII3_COLLI	Titin OS=Columba livia OX=8932 GN=TTN PE=4 SV=1	99	TCKDEIAPPT	Carbamidomethyl(C)@2	cleaved I-T@N-term; cleaved T-L@C-term; missed K-D@3	1130.53	566.274	1130.53	566.271	2	11
52	20.1	tr|A0A2I0MII3|A0A2I0MII3_COLLI	Titin OS=Columba livia OX=8932 GN=TTN PE=4 SV=1	99	TCKDEIAPPTLDLDFR	Carbamidomethyl(C)@2	cleaved I-T@N-term; missed K-D@3	1889.92	630.981	1889.92	630.98	3	18
52	20.1	tr|A0A2I0MII3|A0A2I0MII3_COLLI	Titin OS=Columba livia OX=8932 GN=TTN PE=4 SV=1	99	TCKDEIAPPTLDLDFR	Carbamidomethyl(C)@2	cleaved I-T@N-term; missed K-D@3	1889.92	945.968	1889.92	945.967	2	16
52	20.1	tr|A0A2I0MII3|A0A2I0MII3_COLLI	Titin OS=Columba livia OX=8932 GN=TTN PE=4 SV=1	99	TCKDEIAPPTLDLDFR	Carbamidomethyl(C)@2	cleaved I-T@N-term; missed K-D@3	1889.92	630.981	1889.92	630.98	3	17
52	20.1	tr|A0A2I0MII3|A0A2I0MII3_COLLI	Titin OS=Columba livia OX=8932 GN=TTN PE=4 SV=1	99	TCKDEIAPPTLDLDFR	Carbamidomethyl(C)@2	cleaved I-T@N-term; missed K-D@3	1889.91	630.979	1889.92	630.98	3	12
52	20.1	tr|A0A2I0MII3|A0A2I0MII3_COLLI	Titin OS=Columba livia OX=8932 GN=TTN PE=4 SV=1	99	TCKDEIAPPTLDLDFR	Carbamidomethyl(C)@2	cleaved I-T@N-term; missed K-D@3	1889.91	945.964	1889.92	945.967	2	12
52	20.1	tr|A0A2I0MII3|A0A2I0MII3_COLLI	Titin OS=Columba livia OX=8932 GN=TTN PE=4 SV=1	99	TCKDEIAPPTLDLDFRDK	Carbamidomethyl(C)@2	cleaved I-T@N-term; missed K-D@3; missed R-D@16	2133.05	534.269	2133.04	534.268	4	12
52	20.1	tr|A0A2I0MII3|A0A2I0MII3_COLLI	Titin OS=Columba livia OX=8932 GN=TTN PE=4 SV=1	99	TCKDEIAPPTLDLDFRDK	Carbamidomethyl(C)@2	cleaved I-T@N-term; missed K-D@3; missed R-D@16	2133.06	534.271	2133.04	534.268	4	15
52	20.1	tr|A0A2I0MII3|A0A2I0MII3_COLLI	Titin OS=Columba livia OX=8932 GN=TTN PE=4 SV=1	99	TCKDEIAPPTLDLDFRDK	Carbamidomethyl(C)@2	cleaved I-T@N-term; missed K-D@3; missed R-D@16	2133.04	712.019	2133.04	712.021	3	18
52	20.1	tr|A0A2I0MII3|A0A2I0MII3_COLLI	Titin OS=Columba livia OX=8932 GN=TTN PE=4 SV=1	99	TCKDEIAPPTLDLDFRDK	Carbamidomethyl(C)@2	cleaved I-T@N-term; missed K-D@3; missed R-D@16	2133.03	712.018	2133.04	712.021	3	19
52	20.1	tr|A0A2I0MII3|A0A2I0MII3_COLLI	Titin OS=Columba livia OX=8932 GN=TTN PE=4 SV=1	99	YCVTVENSTGSR	Carbamidomethyl(C)@2		1371.61	686.811	1371.61	686.812	2	13
52	20.1	tr|A0A2I0MII3|A0A2I0MII3_COLLI	Titin OS=Columba livia OX=8932 GN=TTN PE=4 SV=1	99	YCVTVENSTGSR	Carbamidomethyl(C)@2		1371.61	686.811	1371.61	686.812	2	13
53	48.71	tr|Q07784|Q07784_CHICK	Titin (Fragment) OS=Gallus gallus OX=9031 PE=2 SV=1	99	TCKDEIAPPT	Carbamidomethyl(C)@2	cleaved I-T@N-term; cleaved T-L@C-term; missed K-D@3	1130.53	566.274	1130.53	566.271	2	11
53	48.71	tr|Q07784|Q07784_CHICK	Titin (Fragment) OS=Gallus gallus OX=9031 PE=2 SV=1	99	TCKDEIAPPTLDLDFR	Carbamidomethyl(C)@2	cleaved I-T@N-term; missed K-D@3	1889.92	630.981	1889.92	630.98	3	18
53	48.71	tr|Q07784|Q07784_CHICK	Titin (Fragment) OS=Gallus gallus OX=9031 PE=2 SV=1	99	TCKDEIAPPTLDLDFR	Carbamidomethyl(C)@2	cleaved I-T@N-term; missed K-D@3	1889.92	945.968	1889.92	945.967	2	16
53	48.71	tr|Q07784|Q07784_CHICK	Titin (Fragment) OS=Gallus gallus OX=9031 PE=2 SV=1	99	TCKDEIAPPTLDLDFR	Carbamidomethyl(C)@2	cleaved I-T@N-term; missed K-D@3	1889.92	630.981	1889.92	630.98	3	17
53	48.71	tr|Q07784|Q07784_CHICK	Titin (Fragment) OS=Gallus gallus OX=9031 PE=2 SV=1	99	TCKDEIAPPTLDLDFR	Carbamidomethyl(C)@2	cleaved I-T@N-term; missed K-D@3	1889.91	630.979	1889.92	630.98	3	12
53	48.71	tr|Q07784|Q07784_CHICK	Titin (Fragment) OS=Gallus gallus OX=9031 PE=2 SV=1	99	TCKDEIAPPTLDLDFR	Carbamidomethyl(C)@2	cleaved I-T@N-term; missed K-D@3	1889.91	945.964	1889.92	945.967	2	12
53	48.71	tr|Q07784|Q07784_CHICK	Titin (Fragment) OS=Gallus gallus OX=9031 PE=2 SV=1	99	TCKDEIAPPTLDLDFRDK	Carbamidomethyl(C)@2	cleaved I-T@N-term; missed K-D@3; missed R-D@16	2133.05	534.269	2133.04	534.268	4	12
53	48.71	tr|Q07784|Q07784_CHICK	Titin (Fragment) OS=Gallus gallus OX=9031 PE=2 SV=1	99	TCKDEIAPPTLDLDFRDK	Carbamidomethyl(C)@2	cleaved I-T@N-term; missed K-D@3; missed R-D@16	2133.06	534.271	2133.04	534.268	4	15
53	48.71	tr|Q07784|Q07784_CHICK	Titin (Fragment) OS=Gallus gallus OX=9031 PE=2 SV=1	99	TCKDEIAPPTLDLDFRDK	Carbamidomethyl(C)@2	cleaved I-T@N-term; missed K-D@3; missed R-D@16	2133.04	712.019	2133.04	712.021	3	18
53	48.71	tr|Q07784|Q07784_CHICK	Titin (Fragment) OS=Gallus gallus OX=9031 PE=2 SV=1	99	TCKDEIAPPTLDLDFRDK	Carbamidomethyl(C)@2	cleaved I-T@N-term; missed K-D@3; missed R-D@16	2133.03	712.018	2133.04	712.021	3	19
53	48.71	tr|Q07784|Q07784_CHICK	Titin (Fragment) OS=Gallus gallus OX=9031 PE=2 SV=1	99	YCVTVENSTGSR	Carbamidomethyl(C)@2		1371.61	686.811	1371.61	686.812	2	13
53	48.71	tr|Q07784|Q07784_CHICK	Titin (Fragment) OS=Gallus gallus OX=9031 PE=2 SV=1	99	YCVTVENSTGSR	Carbamidomethyl(C)@2		1371.61	686.811	1371.61	686.812	2	13
55	41.76	tr|G5E7M6|G5E7M6_MELGA; tr|G1NL16|G1NL16_MELGA; tr|F1NZ30|F1NZ30_CHICK; tr|A0A2P4ST30|A0A2P4ST30_BAMTH; tr|A0A226P0L5|A0A226P0L5_COLVI; tr|A0A226MJD7|A0A226MJD7_CALSU; tr|A0A1D5PPN6|A0A1D5PPN6_CHICK; sp|P05122|KCRB_CHICK	Uncharacterized protein OS=Meleagris gallopavo OX=9103 GN=CKB PE=3 SV=1; Uncharacterized protein OS=Meleagris gallopavo OX=9103 GN=CKB PE=3 SV=1; Creatine kinase B-type OS=Gallus gallus OX=9031 GN=CKB PE=3 SV=3; Uncharacterized protein OS=Bambusicola thoracicus OX=9083 GN=CIB84_008998 PE=3 SV=1; Uncharacterized protein OS=Colinus virginianus OX=9014 GN=H355_005310 PE=3 SV=1; Uncharacterized prote…	99	GCVAGDEES	Carbamidomethyl(C)@2	cleaved V-G@N-term; cleaved S-Y@C-term	922.333	923.341	922.334	923.341	1	11
55	41.76	tr|G5E7M6|G5E7M6_MELGA; tr|G1NL16|G1NL16_MELGA; tr|F1NZ30|F1NZ30_CHICK; tr|A0A2P4ST30|A0A2P4ST30_BAMTH; tr|A0A226P0L5|A0A226P0L5_COLVI; tr|A0A226MJD7|A0A226MJD7_CALSU; tr|A0A1D5PPN6|A0A1D5PPN6_CHICK; sp|P05122|KCRB_CHICK	Uncharacterized protein OS=Meleagris gallopavo OX=9103 GN=CKB PE=3 SV=1; Uncharacterized protein OS=Meleagris gallopavo OX=9103 GN=CKB PE=3 SV=1; Creatine kinase B-type OS=Gallus gallus OX=9031 GN=CKB PE=3 SV=3; Uncharacterized protein OS=Bambusicola thoracicus OX=9083 GN=CIB84_008998 PE=3 SV=1; Uncharacterized protein OS=Colinus virginianus OX=9014 GN=H355_005310 PE=3 SV=1; Uncharacterized prote…	99	GCVAGDEES	Carbamidomethyl(C)@2	cleaved V-G@N-term; cleaved S-Y@C-term	922.325	923.333	922.334	923.341	1	11
55	41.76	tr|G5E7M6|G5E7M6_MELGA; tr|G1NL16|G1NL16_MELGA; tr|F1NZ30|F1NZ30_CHICK; tr|A0A2P4ST30|A0A2P4ST30_BAMTH; tr|A0A226P0L5|A0A226P0L5_COLVI; tr|A0A226MJD7|A0A226MJD7_CALSU; tr|A0A1D5PPN6|A0A1D5PPN6_CHICK; sp|P05122|KCRB_CHICK	Uncharacterized protein OS=Meleagris gallopavo OX=9103 GN=CKB PE=3 SV=1; Uncharacterized protein OS=Meleagris gallopavo OX=9103 GN=CKB PE=3 SV=1; Creatine kinase B-type OS=Gallus gallus OX=9031 GN=CKB PE=3 SV=3; Uncharacterized protein OS=Bambusicola thoracicus OX=9083 GN=CIB84_008998 PE=3 SV=1; Uncharacterized protein OS=Colinus virginianus OX=9014 GN=H355_005310 PE=3 SV=1; Uncharacterized prote…	99	TCPSNLGTGLR	Carbamidomethyl(C)@2	cleaved L-T@N-term	1174.57	588.293	1174.58	588.296	2	11
59	19.25	tr|A0A226N2E6|A0A226N2E6_CALSU	Uncharacterized protein OS=Callipepla squamata OX=9009 GN=ASZ78_002722 PE=4 SV=1	99	ACDTVFKPGPPGNPR	Carbamidomethyl(C)@2		1611.79	538.269	1611.78	538.268	3	17
59	19.25	tr|A0A226N2E6|A0A226N2E6_CALSU	Uncharacterized protein OS=Callipepla squamata OX=9009 GN=ASZ78_002722 PE=4 SV=1	99	ACDTVFKPGPPGNPR	Carbamidomethyl(C)@2		1611.78	538.268	1611.78	538.268	3	17
59	19.25	tr|A0A226N2E6|A0A226N2E6_CALSU	Uncharacterized protein OS=Callipepla squamata OX=9009 GN=ASZ78_002722 PE=4 SV=1	99	ACDVLYPPGPPSNPK	Carbamidomethyl(C)@2		1610.78	806.398	1610.78	806.395	2	15
59	19.25	tr|A0A226N2E6|A0A226N2E6_CALSU	Uncharacterized protein OS=Callipepla squamata OX=9009 GN=ASZ78_002722 PE=4 SV=1	99	ACDVLYPPGPPSNPK	Carbamidomethyl(C)@2		1610.77	806.393	1610.78	806.395	2	17
59	19.25	tr|A0A226N2E6|A0A226N2E6_CALSU	Uncharacterized protein OS=Callipepla squamata OX=9009 GN=ASZ78_002722 PE=4 SV=1	99	ACDVLYPPGPPSNPK	Carbamidomethyl(C)@2		1610.78	537.933	1610.78	537.933	3	15
59	19.25	tr|A0A226N2E6|A0A226N2E6_CALSU	Uncharacterized protein OS=Callipepla squamata OX=9009 GN=ASZ78_002722 PE=4 SV=1	99	TCKDEIAPPT	Carbamidomethyl(C)@2	cleaved I-T@N-term; cleaved T-L@C-term; missed K-D@3	1130.53	566.274	1130.53	566.271	2	11
59	19.25	tr|A0A226N2E6|A0A226N2E6_CALSU	Uncharacterized protein OS=Callipepla squamata OX=9009 GN=ASZ78_002722 PE=4 SV=1	99	TCKDEIAPPTLDLDFR	Carbamidomethyl(C)@2	cleaved I-T@N-term; missed K-D@3	1889.92	630.981	1889.92	630.98	3	18
59	19.25	tr|A0A226N2E6|A0A226N2E6_CALSU	Uncharacterized protein OS=Callipepla squamata OX=9009 GN=ASZ78_002722 PE=4 SV=1	99	TCKDEIAPPTLDLDFR	Carbamidomethyl(C)@2	cleaved I-T@N-term; missed K-D@3	1889.92	945.968	1889.92	945.967	2	16
59	19.25	tr|A0A226N2E6|A0A226N2E6_CALSU	Uncharacterized protein OS=Callipepla squamata OX=9009 GN=ASZ78_002722 PE=4 SV=1	99	TCKDEIAPPTLDLDFR	Carbamidomethyl(C)@2	cleaved I-T@N-term; missed K-D@3	1889.92	630.981	1889.92	630.98	3	17
59	19.25	tr|A0A226N2E6|A0A226N2E6_CALSU	Uncharacterized protein OS=Callipepla squamata OX=9009 GN=ASZ78_002722 PE=4 SV=1	99	TCKDEIAPPTLDLDFR	Carbamidomethyl(C)@2	cleaved I-T@N-term; missed K-D@3	1889.91	630.979	1889.92	630.98	3	12
59	19.25	tr|A0A226N2E6|A0A226N2E6_CALSU	Uncharacterized protein OS=Callipepla squamata OX=9009 GN=ASZ78_002722 PE=4 SV=1	99	TCKDEIAPPTLDLDFR	Carbamidomethyl(C)@2	cleaved I-T@N-term; missed K-D@3	1889.91	945.964	1889.92	945.967	2	12
59	19.25	tr|A0A226N2E6|A0A226N2E6_CALSU	Uncharacterized protein OS=Callipepla squamata OX=9009 GN=ASZ78_002722 PE=4 SV=1	99	TCKDEIAPPTLDLDFRDK	Carbamidomethyl(C)@2	cleaved I-T@N-term; missed K-D@3; missed R-D@16	2133.05	534.269	2133.04	534.268	4	12
59	19.25	tr|A0A226N2E6|A0A226N2E6_CALSU	Uncharacterized protein OS=Callipepla squamata OX=9009 GN=ASZ78_002722 PE=4 SV=1	99	TCKDEIAPPTLDLDFRDK	Carbamidomethyl(C)@2	cleaved I-T@N-term; missed K-D@3; missed R-D@16	2133.06	534.271	2133.04	534.268	4	15
59	19.25	tr|A0A226N2E6|A0A226N2E6_CALSU	Uncharacterized protein OS=Callipepla squamata OX=9009 GN=ASZ78_002722 PE=4 SV=1	99	TCKDEIAPPTLDLDFRDK	Carbamidomethyl(C)@2	cleaved I-T@N-term; missed K-D@3; missed R-D@16	2133.04	712.019	2133.04	712.021	3	18
59	19.25	tr|A0A226N2E6|A0A226N2E6_CALSU	Uncharacterized protein OS=Callipepla squamata OX=9009 GN=ASZ78_002722 PE=4 SV=1	99	TCKDEIAPPTLDLDFRDK	Carbamidomethyl(C)@2	cleaved I-T@N-term; missed K-D@3; missed R-D@16	2133.03	712.018	2133.04	712.021	3	19
59	19.25	tr|A0A226N2E6|A0A226N2E6_CALSU	Uncharacterized protein OS=Callipepla squamata OX=9009 GN=ASZ78_002722 PE=4 SV=1	99	YCVTVENSTGSR	Carbamidomethyl(C)@2		1371.61	686.811	1371.61	686.812	2	13
59	19.25	tr|A0A226N2E6|A0A226N2E6_CALSU	Uncharacterized protein OS=Callipepla squamata OX=9009 GN=ASZ78_002722 PE=4 SV=1	99	YCVTVENSTGSR	Carbamidomethyl(C)@2		1371.61	686.811	1371.61	686.812	2	13
77	39.43	tr|A0A226MJD4|A0A226MJD4_CALSU	Uncharacterized protein OS=Callipepla squamata OX=9009 GN=ASZ78_004816 PE=3 SV=1	99	ACIELIEKPM	Carbamidomethyl(C)@2	cleaved A-A@N-term; cleaved M-G@C-term	1202.61	602.313	1202.6	602.309	2	14
90	36.87	tr|A0A091I1Y4|A0A091I1Y4_CALAN	Myosin heavy chain, skeletal muscle, adult OS=Calypte anna OX=9244 GN=N300_04961 PE=3 SV=1	99	ACIELIEKPM	Carbamidomethyl(C)@2	cleaved A-A@N-term; cleaved M-G@C-term	1202.61	602.313	1202.6	602.309	2	14
133	43.06	tr|A0A2I0LGS2|A0A2I0LGS2_COLLI	Creatine kinase M-type-like (Fragment) OS=Columba livia OX=8932 GN=A306_00015248 PE=3 SV=1	99	TCPSNLGTGLR	Carbamidomethyl(C)@2	cleaved L-T@N-term	1174.57	588.293	1174.58	588.296	2	11
148	37.09	tr|A0A1D5P525|A0A1D5P525_CHICK	Uncharacterized protein OS=Gallus gallus OX=9031 GN=MYH1C PE=3 SV=1	99	ACIELIEKPM	Carbamidomethyl(C)@2	cleaved A-A@N-term; cleaved M-G@C-term	1202.61	602.313	1202.6	602.309	2	14
1	15.5	tr|R0K6C9|R0K6C9_ANAPL	Titin (Fragment) OS=Anas platyrhynchos OX=8839 GN=Anapl_04762 PE=4 SV=1	98.69	ACDTVFKPGPPGNPR	Carbamidomethyl(C)@2		1611.79	538.269	1611.78	538.268	3	13
3	23.65	tr|A0A226PD93|A0A226PD93_COLVI	Uncharacterized protein OS=Colinus virginianus OX=9014 GN=H355_009596 PE=4 SV=1	98.69	ACDTVFKPGPPGNPR	Carbamidomethyl(C)@2		1611.79	538.269	1611.78	538.268	3	13
19	25.13	tr|A0A2P4T8Q4|A0A2P4T8Q4_BAMTH	Uncharacterized protein (Fragment) OS=Bambusicola thoracicus OX=9083 GN=CIB84_003500 PE=4 SV=1	98.69	ACDTVFKPGPPGNPR	Carbamidomethyl(C)@2		1611.79	538.269	1611.78	538.268	3	13
52	20.1	tr|A0A2I0MII3|A0A2I0MII3_COLLI	Titin OS=Columba livia OX=8932 GN=TTN PE=4 SV=1	98.69	ACDTVFKPGPPGNPR	Carbamidomethyl(C)@2		1611.79	538.269	1611.78	538.268	3	13
59	19.25	tr|A0A226N2E6|A0A226N2E6_CALSU	Uncharacterized protein OS=Callipepla squamata OX=9009 GN=ASZ78_002722 PE=4 SV=1	98.69	ACDTVFKPGPPGNPR	Carbamidomethyl(C)@2		1611.79	538.269	1611.78	538.268	3	13
3	23.65	tr|A0A226PD93|A0A226PD93_COLVI	Uncharacterized protein OS=Colinus virginianus OX=9014 GN=H355_009596 PE=4 SV=1	98.22	ACDVLYPPGPPSNPK	Carbamidomethyl(C)@2		1610.77	806.395	1610.78	806.395	2	14
19	25.13	tr|A0A2P4T8Q4|A0A2P4T8Q4_BAMTH	Uncharacterized protein (Fragment) OS=Bambusicola thoracicus OX=9083 GN=CIB84_003500 PE=4 SV=1	98.22	ACDVLYPPGPPSNPK	Carbamidomethyl(C)@2		1610.77	806.395	1610.78	806.395	2	14
52	20.1	tr|A0A2I0MII3|A0A2I0MII3_COLLI	Titin OS=Columba livia OX=8932 GN=TTN PE=4 SV=1	98.22	ACDVLYPPGPPSNPK	Carbamidomethyl(C)@2		1610.77	806.395	1610.78	806.395	2	14
59	19.25	tr|A0A226N2E6|A0A226N2E6_CALSU	Uncharacterized protein OS=Callipepla squamata OX=9009 GN=ASZ78_002722 PE=4 SV=1	98.22	ACDVLYPPGPPSNPK	Carbamidomethyl(C)@2		1610.77	806.395	1610.78	806.395	2	14
7	21.7	tr|A0A1V4JKX8|A0A1V4JKX8_PATFA	Nuclear pore complex protein Nup133 OS=Patagioenas fasciata monilis OX=372326 GN=NUP133 PE=3 SV=1	98.04	VCDNGSGL	Carbamidomethyl(C)@2	cleaved L-V@N-term; cleaved L-V@C-term	820.331	821.339	820.339	821.346	1	12
131	76.66	tr|A0A2I0MHQ9|A0A2I0MHQ9_COLLI; tr|A0A099Z6J9|A0A099Z6J9_TINGU; tr|A0A093R899|A0A093R899_PHACA; tr|A0A093NRD2|A0A093NRD2_PYGAD; tr|A0A093IJ18|A0A093IJ18_FULGA; tr|A0A093HN54|A0A093HN54_TYTAL; tr|A0A093FM66|A0A093FM66_GAVST; tr|A0A091SUX8|A0A091SUX8_PELCR; tr|A0A091Q3I8|A0A091Q3I8_LEPDC; tr|A0A091PI47|A0A091PI47_HALAL; tr|A0A091LP05|A0A091LP05_CATAU; tr|A0A087QJY7|A0A087QJY7_APTFO	Actin, aortic smooth muscle, transcript variant X1 OS=Columba livia OX=8932 GN=A306_00004770 PE=3 SV=1; Actin, alpha skeletal muscle B OS=Tinamus guttatus OX=94827 GN=N309_09237 PE=3 SV=1; Actin, alpha skeletal muscle B OS=Phalacrocorax carbo OX=9209 GN=N336_02092 PE=3 SV=1; Actin, alpha skeletal muscle B OS=Pygoscelis adeliae OX=9238 GN=AS28_03729 PE=3 SV=1; Actin, alpha skeletal muscle B OS=Ful…	98.04	VCDNGSGL	Carbamidomethyl(C)@2	cleaved L-V@N-term; cleaved L-C@C-term	820.331	821.339	820.339	821.346	1	12
186	78.07	tr|A0A093BL51|A0A093BL51_CHAPE	Actin, gamma-enteric smooth muscle OS=Chaetura pelagica OX=8897 GN=M959_11398 PE=3 SV=1	98.04	VCDNGSGL	Carbamidomethyl(C)@2	cleaved L-V@N-term; cleaved L-C@C-term	820.331	821.339	820.339	821.346	1	12
3	23.65	tr|A0A226PD93|A0A226PD93_COLVI	Uncharacterized protein OS=Colinus virginianus OX=9014 GN=H355_009596 PE=4 SV=1	95.45	TCKDEIAPPTLDLDFR	Carbamidomethyl(C)@2	cleaved I-T@N-term; missed K-D@3	1889.92	945.966	1889.92	945.967	2	10
22	36.21	tr|A0A2P4SUR5|A0A2P4SUR5_BAMTH	Uncharacterized protein (Fragment) OS=Bambusicola thoracicus OX=9083 GN=CIB84_008420 PE=4 SV=1	95.45	TCKDEIAPPTLDLDFR	Carbamidomethyl(C)@2	cleaved I-T@N-term; missed K-D@3	1889.92	945.966	1889.92	945.967	2	10
52	20.1	tr|A0A2I0MII3|A0A2I0MII3_COLLI	Titin OS=Columba livia OX=8932 GN=TTN PE=4 SV=1	95.45	TCKDEIAPPTLDLDFR	Carbamidomethyl(C)@2	cleaved I-T@N-term; missed K-D@3	1889.92	945.966	1889.92	945.967	2	10
53	48.71	tr|Q07784|Q07784_CHICK	Titin (Fragment) OS=Gallus gallus OX=9031 PE=2 SV=1	95.45	TCKDEIAPPTLDLDFR	Carbamidomethyl(C)@2	cleaved I-T@N-term; missed K-D@3	1889.92	945.966	1889.92	945.967	2	10
59	19.25	tr|A0A226N2E6|A0A226N2E6_CALSU	Uncharacterized protein OS=Callipepla squamata OX=9009 GN=ASZ78_002722 PE=4 SV=1	95.45	TCKDEIAPPTLDLDFR	Carbamidomethyl(C)@2	cleaved I-T@N-term; missed K-D@3	1889.92	945.966	1889.92	945.967	2	10
2	89.76	sp|P00565|KCRM_CHICK	Creatine kinase M-type OS=Gallus gallus OX=9031 GN=CKM PE=2 SV=1	95.12	GCVAGDEES	Carbamidomethyl(C)@2	cleaved V-G@N-term; cleaved S-Y@C-term	922.333	923.34	922.334	923.341	1	10
55	41.76	tr|G5E7M6|G5E7M6_MELGA; tr|G1NL16|G1NL16_MELGA; tr|F1NZ30|F1NZ30_CHICK; tr|A0A2P4ST30|A0A2P4ST30_BAMTH; tr|A0A226P0L5|A0A226P0L5_COLVI; tr|A0A226MJD7|A0A226MJD7_CALSU; tr|A0A1D5PPN6|A0A1D5PPN6_CHICK; sp|P05122|KCRB_CHICK	Uncharacterized protein OS=Meleagris gallopavo OX=9103 GN=CKB PE=3 SV=1; Uncharacterized protein OS=Meleagris gallopavo OX=9103 GN=CKB PE=3 SV=1; Creatine kinase B-type OS=Gallus gallus OX=9031 GN=CKB PE=3 SV=3; Uncharacterized protein OS=Bambusicola thoracicus OX=9083 GN=CIB84_008998 PE=3 SV=1; Uncharacterized protein OS=Colinus virginianus OX=9014 GN=H355_005310 PE=3 SV=1; Uncharacterized prote…	95.12	GCVAGDEES	Carbamidomethyl(C)@2	cleaved V-G@N-term; cleaved S-Y@C-term	922.333	923.34	922.334	923.341	1	10
2	89.76	sp|P00565|KCRM_CHICK	Creatine kinase M-type OS=Gallus gallus OX=9031 GN=CKM PE=2 SV=1	93.36	GCVAGDEESYEVFKDLFDPVIQDR	Carbamidomethyl(C)@2	cleaved V-G@N-term; missed K-D@14	2787.28	930.1	2787.27	930.097	3	10
1	15.5	tr|R0K6C9|R0K6C9_ANAPL	Titin (Fragment) OS=Anas platyrhynchos OX=8839 GN=Anapl_04762 PE=4 SV=1	93.07	FCTKPI	Carbamidomethyl(C)@2	cleaved S-F@N-term; cleaved I-T@C-term	764.383	383.199	764.389	383.202	2	8
3	23.65	tr|A0A226PD93|A0A226PD93_COLVI	Uncharacterized protein OS=Colinus virginianus OX=9014 GN=H355_009596 PE=4 SV=1	93.07	FCTKPI	Carbamidomethyl(C)@2	cleaved S-F@N-term; cleaved I-T@C-term	764.383	383.199	764.389	383.202	2	8
22	36.21	tr|A0A2P4SUR5|A0A2P4SUR5_BAMTH	Uncharacterized protein (Fragment) OS=Bambusicola thoracicus OX=9083 GN=CIB84_008420 PE=4 SV=1	93.07	FCTKPI	Carbamidomethyl(C)@2	cleaved S-F@N-term; cleaved I-T@C-term	764.383	383.199	764.389	383.202	2	8
52	20.1	tr|A0A2I0MII3|A0A2I0MII3_COLLI	Titin OS=Columba livia OX=8932 GN=TTN PE=4 SV=1	93.07	FCTKPI	Carbamidomethyl(C)@2	cleaved S-F@N-term; cleaved I-T@C-term	764.383	383.199	764.389	383.202	2	8
53	48.71	tr|Q07784|Q07784_CHICK	Titin (Fragment) OS=Gallus gallus OX=9031 PE=2 SV=1	93.07	FCTKPI	Carbamidomethyl(C)@2	cleaved S-F@N-term; cleaved I-T@C-term	764.383	383.199	764.389	383.202	2	8
59	19.25	tr|A0A226N2E6|A0A226N2E6_CALSU	Uncharacterized protein OS=Callipepla squamata OX=9009 GN=ASZ78_002722 PE=4 SV=1	93.07	FCTKPI	Carbamidomethyl(C)@2	cleaved S-F@N-term; cleaved I-T@C-term	764.383	383.199	764.389	383.202	2	8
1	15.5	tr|R0K6C9|R0K6C9_ANAPL	Titin (Fragment) OS=Anas platyrhynchos OX=8839 GN=Anapl_04762 PE=4 SV=1	92.8	ECQVGGNPKPH	Carbamidomethyl(C)@2	cleaved F-E@N-term; cleaved H-V@C-term	1221.55	611.782	1221.56	611.785	2	9
6	29.74	tr|A6BM71|A6BM71_CHICK	Connectin (Fragment) OS=Gallus gallus OX=9031 GN=TTN PE=2 SV=1	92.8	ECQVGGNPKPH	Carbamidomethyl(C)@2	cleaved F-E@N-term; cleaved H-V@C-term	1221.55	611.782	1221.56	611.785	2	9
55	41.76	tr|G5E7M6|G5E7M6_MELGA; tr|G1NL16|G1NL16_MELGA; tr|F1NZ30|F1NZ30_CHICK; tr|A0A2P4ST30|A0A2P4ST30_BAMTH; tr|A0A226P0L5|A0A226P0L5_COLVI; tr|A0A226MJD7|A0A226MJD7_CALSU; tr|A0A1D5PPN6|A0A1D5PPN6_CHICK; sp|P05122|KCRB_CHICK	Uncharacterized protein OS=Meleagris gallopavo OX=9103 GN=CKB PE=3 SV=1; Uncharacterized protein OS=Meleagris gallopavo OX=9103 GN=CKB PE=3 SV=1; Creatine kinase B-type OS=Gallus gallus OX=9031 GN=CKB PE=3 SV=3; Uncharacterized protein OS=Bambusicola thoracicus OX=9083 GN=CIB84_008998 PE=3 SV=1; Uncharacterized protein OS=Colinus virginianus OX=9014 GN=H355_005310 PE=3 SV=1; Uncharacterized prote…	89.69	FCTGLTQIETLFK	Carbamidomethyl(C)@2		1556.79	779.403	1556.79	779.403	2	11
7	21.7	tr|A0A1V4JKX8|A0A1V4JKX8_PATFA	Nuclear pore complex protein Nup133 OS=Patagioenas fasciata monilis OX=372326 GN=NUP133 PE=3 SV=1	87.21	VCDNGSGL	Carbamidomethyl(C)@2	cleaved L-V@N-term; cleaved L-V@C-term	820.341	821.349	820.339	821.346	1	9
131	76.66	tr|A0A2I0MHQ9|A0A2I0MHQ9_COLLI; tr|A0A099Z6J9|A0A099Z6J9_TINGU; tr|A0A093R899|A0A093R899_PHACA; tr|A0A093NRD2|A0A093NRD2_PYGAD; tr|A0A093IJ18|A0A093IJ18_FULGA; tr|A0A093HN54|A0A093HN54_TYTAL; tr|A0A093FM66|A0A093FM66_GAVST; tr|A0A091SUX8|A0A091SUX8_PELCR; tr|A0A091Q3I8|A0A091Q3I8_LEPDC; tr|A0A091PI47|A0A091PI47_HALAL; tr|A0A091LP05|A0A091LP05_CATAU; tr|A0A087QJY7|A0A087QJY7_APTFO	Actin, aortic smooth muscle, transcript variant X1 OS=Columba livia OX=8932 GN=A306_00004770 PE=3 SV=1; Actin, alpha skeletal muscle B OS=Tinamus guttatus OX=94827 GN=N309_09237 PE=3 SV=1; Actin, alpha skeletal muscle B OS=Phalacrocorax carbo OX=9209 GN=N336_02092 PE=3 SV=1; Actin, alpha skeletal muscle B OS=Pygoscelis adeliae OX=9238 GN=AS28_03729 PE=3 SV=1; Actin, alpha skeletal muscle B OS=Ful…	87.21	VCDNGSGL	Carbamidomethyl(C)@2	cleaved L-V@N-term; cleaved L-C@C-term	820.341	821.349	820.339	821.346	1	9
186	78.07	tr|A0A093BL51|A0A093BL51_CHAPE	Actin, gamma-enteric smooth muscle OS=Chaetura pelagica OX=8897 GN=M959_11398 PE=3 SV=1	87.21	VCDNGSGL	Carbamidomethyl(C)@2	cleaved L-V@N-term; cleaved L-C@C-term	820.341	821.349	820.339	821.346	1	9
7	21.7	tr|A0A1V4JKX8|A0A1V4JKX8_PATFA	Nuclear pore complex protein Nup133 OS=Patagioenas fasciata monilis OX=372326 GN=NUP133 PE=3 SV=1	73.02	VCDNGSGL	Carbamidomethyl(C)@2	cleaved L-V@N-term; cleaved L-V@C-term	820.338	821.345	820.339	821.346	1	10
131	76.66	tr|A0A2I0MHQ9|A0A2I0MHQ9_COLLI; tr|A0A099Z6J9|A0A099Z6J9_TINGU; tr|A0A093R899|A0A093R899_PHACA; tr|A0A093NRD2|A0A093NRD2_PYGAD; tr|A0A093IJ18|A0A093IJ18_FULGA; tr|A0A093HN54|A0A093HN54_TYTAL; tr|A0A093FM66|A0A093FM66_GAVST; tr|A0A091SUX8|A0A091SUX8_PELCR; tr|A0A091Q3I8|A0A091Q3I8_LEPDC; tr|A0A091PI47|A0A091PI47_HALAL; tr|A0A091LP05|A0A091LP05_CATAU; tr|A0A087QJY7|A0A087QJY7_APTFO	Actin, aortic smooth muscle, transcript variant X1 OS=Columba livia OX=8932 GN=A306_00004770 PE=3 SV=1; Actin, alpha skeletal muscle B OS=Tinamus guttatus OX=94827 GN=N309_09237 PE=3 SV=1; Actin, alpha skeletal muscle B OS=Phalacrocorax carbo OX=9209 GN=N336_02092 PE=3 SV=1; Actin, alpha skeletal muscle B OS=Pygoscelis adeliae OX=9238 GN=AS28_03729 PE=3 SV=1; Actin, alpha skeletal muscle B OS=Ful…	73.02	VCDNGSGL	Carbamidomethyl(C)@2	cleaved L-V@N-term; cleaved L-C@C-term	820.338	821.345	820.339	821.346	1	10
186	78.07	tr|A0A093BL51|A0A093BL51_CHAPE	Actin, gamma-enteric smooth muscle OS=Chaetura pelagica OX=8897 GN=M959_11398 PE=3 SV=1	73.02	VCDNGSGL	Carbamidomethyl(C)@2	cleaved L-V@N-term; cleaved L-C@C-term	820.338	821.345	820.339	821.346	1	10
3	23.65	tr|A0A226PD93|A0A226PD93_COLVI	Uncharacterized protein OS=Colinus virginianus OX=9014 GN=H355_009596 PE=4 SV=1	68.22	TCKDEIAPPTLDLDFR	Carbamidomethyl(C)@2	cleaved I-T@N-term; missed K-D@3	1889.91	945.962	1889.92	945.967	2	9
22	36.21	tr|A0A2P4SUR5|A0A2P4SUR5_BAMTH	Uncharacterized protein (Fragment) OS=Bambusicola thoracicus OX=9083 GN=CIB84_008420 PE=4 SV=1	68.22	TCKDEIAPPTLDLDFR	Carbamidomethyl(C)@2	cleaved I-T@N-term; missed K-D@3	1889.91	945.962	1889.92	945.967	2	9
52	20.1	tr|A0A2I0MII3|A0A2I0MII3_COLLI	Titin OS=Columba livia OX=8932 GN=TTN PE=4 SV=1	68.22	TCKDEIAPPTLDLDFR	Carbamidomethyl(C)@2	cleaved I-T@N-term; missed K-D@3	1889.91	945.962	1889.92	945.967	2	9
53	48.71	tr|Q07784|Q07784_CHICK	Titin (Fragment) OS=Gallus gallus OX=9031 PE=2 SV=1	68.22	TCKDEIAPPTLDLDFR	Carbamidomethyl(C)@2	cleaved I-T@N-term; missed K-D@3	1889.91	945.962	1889.92	945.967	2	9
59	19.25	tr|A0A226N2E6|A0A226N2E6_CALSU	Uncharacterized protein OS=Callipepla squamata OX=9009 GN=ASZ78_002722 PE=4 SV=1	68.22	TCKDEIAPPTLDLDFR	Carbamidomethyl(C)@2	cleaved I-T@N-term; missed K-D@3	1889.91	945.962	1889.92	945.967	2	9
2	89.76	sp|P00565|KCRM_CHICK	Creatine kinase M-type OS=Gallus gallus OX=9031 GN=CKM PE=2 SV=1	67.78	GCVAGDEESYEVFKDLFDPVIQDR	Carbamidomethyl(C)@2	cleaved V-G@N-term; missed K-D@14	2787.27	930.098	2787.27	930.097	3	9
3	23.65	tr|A0A226PD93|A0A226PD93_COLVI	Uncharacterized protein OS=Colinus virginianus OX=9014 GN=H355_009596 PE=4 SV=1	64.24	TCKDEIAPPTLDLDFRDK	Carbamidomethyl(C)@2	cleaved I-T@N-term; missed K-D@3; missed R-D@16	2133.05	712.022	2133.04	712.021	3	9
22	36.21	tr|A0A2P4SUR5|A0A2P4SUR5_BAMTH	Uncharacterized protein (Fragment) OS=Bambusicola thoracicus OX=9083 GN=CIB84_008420 PE=4 SV=1	64.24	TCKDEIAPPTLDLDFRDK	Carbamidomethyl(C)@2	cleaved I-T@N-term; missed K-D@3; missed R-D@16	2133.05	712.022	2133.04	712.021	3	9
52	20.1	tr|A0A2I0MII3|A0A2I0MII3_COLLI	Titin OS=Columba livia OX=8932 GN=TTN PE=4 SV=1	64.24	TCKDEIAPPTLDLDFRDK	Carbamidomethyl(C)@2	cleaved I-T@N-term; missed K-D@3; missed R-D@16	2133.05	712.022	2133.04	712.021	3	9
53	48.71	tr|Q07784|Q07784_CHICK	Titin (Fragment) OS=Gallus gallus OX=9031 PE=2 SV=1	64.24	TCKDEIAPPTLDLDFRDK	Carbamidomethyl(C)@2	cleaved I-T@N-term; missed K-D@3; missed R-D@16	2133.05	712.022	2133.04	712.021	3	9
59	19.25	tr|A0A226N2E6|A0A226N2E6_CALSU	Uncharacterized protein OS=Callipepla squamata OX=9009 GN=ASZ78_002722 PE=4 SV=1	64.24	TCKDEIAPPTLDLDFRDK	Carbamidomethyl(C)@2	cleaved I-T@N-term; missed K-D@3; missed R-D@16	2133.05	712.022	2133.04	712.021	3	9
70	0.4602	tr|G1MUC1|G1MUC1_MELGA	Obscurin, cytoskeletal calmodulin and titin-interacting RhoGEF OS=Meleagris gallopavo OX=9103 GN=OBSCN PE=4 SV=2	59.83	SCQIIGNPI	Carbamidomethyl(C)@2	cleaved L-S@N-term; cleaved I-P@C-term	1000.48	501.25	1000.5	501.258	2	7
7	21.7	tr|A0A1V4JKX8|A0A1V4JKX8_PATFA	Nuclear pore complex protein Nup133 OS=Patagioenas fasciata monilis OX=372326 GN=NUP133 PE=3 SV=1	39.94	RCPETL	Carbamidomethyl(C)@2	cleaved F-R@N-term; cleaved L-F@C-term; missed R-C@1	774.37	388.192	774.369	388.192	2	7
131	76.66	tr|A0A2I0MHQ9|A0A2I0MHQ9_COLLI; tr|A0A099Z6J9|A0A099Z6J9_TINGU; tr|A0A093R899|A0A093R899_PHACA; tr|A0A093NRD2|A0A093NRD2_PYGAD; tr|A0A093IJ18|A0A093IJ18_FULGA; tr|A0A093HN54|A0A093HN54_TYTAL; tr|A0A093FM66|A0A093FM66_GAVST; tr|A0A091SUX8|A0A091SUX8_PELCR; tr|A0A091Q3I8|A0A091Q3I8_LEPDC; tr|A0A091PI47|A0A091PI47_HALAL; tr|A0A091LP05|A0A091LP05_CATAU; tr|A0A087QJY7|A0A087QJY7_APTFO	Actin, aortic smooth muscle, transcript variant X1 OS=Columba livia OX=8932 GN=A306_00004770 PE=3 SV=1; Actin, alpha skeletal muscle B OS=Tinamus guttatus OX=94827 GN=N309_09237 PE=3 SV=1; Actin, alpha skeletal muscle B OS=Phalacrocorax carbo OX=9209 GN=N336_02092 PE=3 SV=1; Actin, alpha skeletal muscle B OS=Pygoscelis adeliae OX=9238 GN=AS28_03729 PE=3 SV=1; Actin, alpha skeletal muscle B OS=Ful…	39.94	RCPETL	Carbamidomethyl(C)@2	cleaved F-R@N-term; cleaved L-F@C-term; missed R-C@1	774.37	388.192	774.369	388.192	2	7
186	78.07	tr|A0A093BL51|A0A093BL51_CHAPE	Actin, gamma-enteric smooth muscle OS=Chaetura pelagica OX=8897 GN=M959_11398 PE=3 SV=1	39.94	RCPETL	Carbamidomethyl(C)@2	cleaved F-R@N-term; cleaved L-F@C-term; missed R-C@1	774.37	388.192	774.369	388.192	2	7
2	89.76	sp|P00565|KCRM_CHICK	Creatine kinase M-type OS=Gallus gallus OX=9031 GN=CKM PE=2 SV=1	36.99	GCVAGDEESYEVFKDLFDPVIQDR	Carbamidomethyl(C)@2	cleaved V-G@N-term; missed K-D@14	2787.27	930.098	2787.27	930.097	3	8
1	15.5	tr|R0K6C9|R0K6C9_ANAPL	Titin (Fragment) OS=Anas platyrhynchos OX=8839 GN=Anapl_04762 PE=4 SV=1	18.48	YCVTVENSTGSR	Carbamidomethyl(C)@2		1371.61	686.811	1371.61	686.812	2	9
3	23.65	tr|A0A226PD93|A0A226PD93_COLVI	Uncharacterized protein OS=Colinus virginianus OX=9014 GN=H355_009596 PE=4 SV=1	18.48	YCVTVENSTGSR	Carbamidomethyl(C)@2		1371.61	686.811	1371.61	686.812	2	9
22	36.21	tr|A0A2P4SUR5|A0A2P4SUR5_BAMTH	Uncharacterized protein (Fragment) OS=Bambusicola thoracicus OX=9083 GN=CIB84_008420 PE=4 SV=1	18.48	YCVTVENSTGSR	Carbamidomethyl(C)@2		1371.61	686.811	1371.61	686.812	2	9
52	20.1	tr|A0A2I0MII3|A0A2I0MII3_COLLI	Titin OS=Columba livia OX=8932 GN=TTN PE=4 SV=1	18.48	YCVTVENSTGSR	Carbamidomethyl(C)@2		1371.61	686.811	1371.61	686.812	2	9
53	48.71	tr|Q07784|Q07784_CHICK	Titin (Fragment) OS=Gallus gallus OX=9031 PE=2 SV=1	18.48	YCVTVENSTGSR	Carbamidomethyl(C)@2		1371.61	686.811	1371.61	686.812	2	9
59	19.25	tr|A0A226N2E6|A0A226N2E6_CALSU	Uncharacterized protein OS=Callipepla squamata OX=9009 GN=ASZ78_002722 PE=4 SV=1	18.48	YCVTVENSTGSR	Carbamidomethyl(C)@2		1371.61	686.811	1371.61	686.812	2	9
1	15.5	tr|R0K6C9|R0K6C9_ANAPL	Titin (Fragment) OS=Anas platyrhynchos OX=8839 GN=Anapl_04762 PE=4 SV=1	99	ACDILYPPGPPSNPK	Carbamidomethyl(C)@2; Amino(Y)@6		1639.8	820.909	1639.8	820.909	2	16
1	15.5	tr|R0K6C9|R0K6C9_ANAPL	Titin (Fragment) OS=Anas platyrhynchos OX=8839 GN=Anapl_04762 PE=4 SV=1	99	ACDILYPPGPPSNPK	Carbamidomethyl(C)@2; Amino(Y)@6		1639.8	820.909	1639.8	820.909	2	15
37	16.75	tr|A0A1D5NW68|A0A1D5NW68_CHICK	Serum albumin OS=Gallus gallus OX=9031 GN=ALB PE=4 SV=1	96.69	DCCEKPI	Carbamidomethyl(C)@2; Carbamidomethyl(C)@3	cleaved I-V@C-term	920.365	461.19	920.373	461.194	2	10
37	16.75	tr|A0A1D5NW68|A0A1D5NW68_CHICK	Serum albumin OS=Gallus gallus OX=9031 GN=ALB PE=4 SV=1	86.43	DCCEKPI	Carbamidomethyl(C)@2; Carbamidomethyl(C)@3	cleaved I-V@C-term	920.373	461.194	920.373	461.194	2	9
37	16.75	tr|A0A1D5NW68|A0A1D5NW68_CHICK	Serum albumin OS=Gallus gallus OX=9031 GN=ALB PE=4 SV=1	74.59	DCCEKPI	Carbamidomethyl(C)@2; Carbamidomethyl(C)@3	cleaved I-V@C-term	920.377	921.384	920.373	921.38	1	9
7	21.7	tr|A0A1V4JKX8|A0A1V4JKX8_PATFA	Nuclear pore complex protein Nup133 OS=Patagioenas fasciata monilis OX=372326 GN=NUP133 PE=3 SV=1	73.09	VCDNGSGLV	Carbamidomethyl(C)@2; Deamidated(N)@4	cleaved L-V@N-term; cleaved V-K@C-term	920.392	461.203	920.391	461.203	2	9
1	15.5	tr|R0K6C9|R0K6C9_ANAPL	Titin (Fragment) OS=Anas platyrhynchos OX=8839 GN=Anapl_04762 PE=4 SV=1	81.03	ACDILYPPGPPSNPK	Carbamidomethyl(C)@2; Oxidation(P)@7		1640.81	547.943	1640.79	547.936	3	10
1	15.5	tr|R0K6C9|R0K6C9_ANAPL	Titin (Fragment) OS=Anas platyrhynchos OX=8839 GN=Anapl_04762 PE=4 SV=1	79.58	ACDILYPPGPPSNPK	Carbamidomethyl(C)@2; Oxidation(P)@7		1640.8	547.941	1640.79	547.936	3	10
1	15.5	tr|R0K6C9|R0K6C9_ANAPL	Titin (Fragment) OS=Anas platyrhynchos OX=8839 GN=Anapl_04762 PE=4 SV=1	41.34	ACDILYPPGPPSNPK	Carbamidomethyl(C)@2; Oxidation(P)@7		1640.8	547.941	1640.79	547.936	3	9
20	8.164	tr|Q90WF0|Q90WF0_CHICK	CgABP260 OS=Gallus gallus OX=9031 PE=2 SV=1	99	VWGPGLEPTGVIVNRPTEFCVDAR	Carbamidomethyl(C)@20		2668.34	890.453	2668.34	890.455	3	14
50	33.77	tr|F1N8Q1|F1N8Q1_CHICK	Superoxide dismutase [Cu-Zn] OS=Gallus gallus OX=9031 GN=SOD1 PE=3 SV=2	99	GGVAEVEIEDSVISLTGPHCIIGR	Carbamidomethyl(C)@20		2507.27	836.764	2507.27	836.764	3	20
50	33.77	tr|F1N8Q1|F1N8Q1_CHICK	Superoxide dismutase [Cu-Zn] OS=Gallus gallus OX=9031 GN=SOD1 PE=3 SV=2	99	GGVAEVEIEDSVISLTGPHCIIGR	Carbamidomethyl(C)@20		2507.26	836.762	2507.27	836.764	3	15
50	33.77	tr|F1N8Q1|F1N8Q1_CHICK	Superoxide dismutase [Cu-Zn] OS=Gallus gallus OX=9031 GN=SOD1 PE=3 SV=2	99	GGVAEVEIEDSVISLTGPHCIIGR	Carbamidomethyl(C)@20		2507.27	836.764	2507.27	836.764	3	17
20	8.164	tr|Q90WF0|Q90WF0_CHICK	CgABP260 OS=Gallus gallus OX=9031 PE=2 SV=1	98.45	VWGPGLEPTGVIVNRPTEFCVDAR	Carbamidomethyl(C)@20		2668.34	890.455	2668.34	890.455	3	13
20	8.164	tr|Q90WF0|Q90WF0_CHICK	CgABP260 OS=Gallus gallus OX=9031 PE=2 SV=1	91.38	VWGPGLEPTGVIVNRPTEFCVDAR	Carbamidomethyl(C)@20		2668.34	890.455	2668.34	890.455	3	12
164	92.74	sp|P00940|TPIS_CHICK	Triosephosphate isomerase OS=Gallus gallus OX=9031 GN=TPI1 PE=1 SV=2	99	SDAVAQSTRIIYGGSVTGGNCKELASQHDVDGFLVGGASLKPEFVDIINAK	Carbamidomethyl(C)@21; Delta:H(2)C(2)(H)@28	cleaved V-S@N-term; missed R-I@9; missed K-E@22	5316.72	887.128	5316.67	887.119	6	15
8	94.35	tr|A0A2P4T611|A0A2P4T611_BAMTH; tr|A0A226P9U0|A0A226P9U0_COLVI; tr|A0A226MZ03|A0A226MZ03_CALSU	Triosephosphate isomerase OS=Bambusicola thoracicus OX=9083 GN=CIB84_004452 PE=3 SV=1; Triosephosphate isomerase OS=Colinus virginianus OX=9014 GN=H355_014698 PE=3 SV=1; Triosephosphate isomerase OS=Callipepla squamata OX=9009 GN=ASZ78_000773 PE=3 SV=1	99	SLGELIHTLNGAKLSADTEVVCGAPSIYLDFAR	Carbamidomethyl(C)@22	missed K-L@13	3514.77	879.7	3516.79	880.205	4	13
8	94.35	tr|A0A2P4T611|A0A2P4T611_BAMTH; tr|A0A226P9U0|A0A226P9U0_COLVI; tr|A0A226MZ03|A0A226MZ03_CALSU	Triosephosphate isomerase OS=Bambusicola thoracicus OX=9083 GN=CIB84_004452 PE=3 SV=1; Triosephosphate isomerase OS=Colinus virginianus OX=9014 GN=H355_014698 PE=3 SV=1; Triosephosphate isomerase OS=Callipepla squamata OX=9009 GN=ASZ78_000773 PE=3 SV=1	99	SLGELIHTLNGAKLSADTEVVCGAPSIYLDFAR	Carbamidomethyl(C)@22	missed K-L@13	3513.77	879.449	3516.79	880.205	4	13
20	8.164	tr|Q90WF0|Q90WF0_CHICK	CgABP260 OS=Gallus gallus OX=9031 PE=2 SV=1	99	VKVWGPGLEPTGVIVNRPTEFCVDAR	Carbamidomethyl(C)@22	missed K-V@2	2895.51	724.885	2895.51	724.884	4	16
164	92.74	sp|P00940|TPIS_CHICK	Triosephosphate isomerase OS=Gallus gallus OX=9031 GN=TPI1 PE=1 SV=2	99	SLGELIHTLNGAKLSADTEVVCGAPSIYLDFAR	Carbamidomethyl(C)@22	missed K-L@13	3514.77	879.7	3516.79	880.205	4	13
164	92.74	sp|P00940|TPIS_CHICK	Triosephosphate isomerase OS=Gallus gallus OX=9031 GN=TPI1 PE=1 SV=2	99	SLGELIHTLNGAKLSADTEVVCGAPSIYLDFAR	Carbamidomethyl(C)@22	missed K-L@13	3513.77	879.449	3516.79	880.205	4	13
8	94.35	tr|A0A2P4T611|A0A2P4T611_BAMTH; tr|A0A226P9U0|A0A226P9U0_COLVI; tr|A0A226MZ03|A0A226MZ03_CALSU	Triosephosphate isomerase OS=Bambusicola thoracicus OX=9083 GN=CIB84_004452 PE=3 SV=1; Triosephosphate isomerase OS=Colinus virginianus OX=9014 GN=H355_014698 PE=3 SV=1; Triosephosphate isomerase OS=Callipepla squamata OX=9009 GN=ASZ78_000773 PE=3 SV=1	98.44	SLGELIHTLNGAKLSADTEVVCGAPSIYLDFAR	Carbamidomethyl(C)@22	missed K-L@13	3513.76	879.447	3516.79	880.205	4	12
164	92.74	sp|P00940|TPIS_CHICK	Triosephosphate isomerase OS=Gallus gallus OX=9031 GN=TPI1 PE=1 SV=2	98.44	SLGELIHTLNGAKLSADTEVVCGAPSIYLDFAR	Carbamidomethyl(C)@22	missed K-L@13	3513.76	879.447	3516.79	880.205	4	12
8	94.35	tr|A0A2P4T611|A0A2P4T611_BAMTH; tr|A0A226P9U0|A0A226P9U0_COLVI; tr|A0A226MZ03|A0A226MZ03_CALSU	Triosephosphate isomerase OS=Bambusicola thoracicus OX=9083 GN=CIB84_004452 PE=3 SV=1; Triosephosphate isomerase OS=Colinus virginianus OX=9014 GN=H355_014698 PE=3 SV=1; Triosephosphate isomerase OS=Callipepla squamata OX=9009 GN=ASZ78_000773 PE=3 SV=1	97.16	SLGELIHTLNGAKLSADTEVVCGAPSIYLDFAR	Carbamidomethyl(C)@22	missed K-L@13	3513.77	703.762	3516.79	704.366	5	12
164	92.74	sp|P00940|TPIS_CHICK	Triosephosphate isomerase OS=Gallus gallus OX=9031 GN=TPI1 PE=1 SV=2	97.16	SLGELIHTLNGAKLSADTEVVCGAPSIYLDFAR	Carbamidomethyl(C)@22	missed K-L@13	3513.77	703.762	3516.79	704.366	5	12
8	94.35	tr|A0A2P4T611|A0A2P4T611_BAMTH; tr|A0A226P9U0|A0A226P9U0_COLVI; tr|A0A226MZ03|A0A226MZ03_CALSU	Triosephosphate isomerase OS=Bambusicola thoracicus OX=9083 GN=CIB84_004452 PE=3 SV=1; Triosephosphate isomerase OS=Colinus virginianus OX=9014 GN=H355_014698 PE=3 SV=1; Triosephosphate isomerase OS=Callipepla squamata OX=9009 GN=ASZ78_000773 PE=3 SV=1	96.48	SLGELIHTLNGAKLSADTEVVCGAPSIYLDFAR	Carbamidomethyl(C)@22	missed K-L@13	3513.76	1172.26	3516.79	1173.27	3	12
164	92.74	sp|P00940|TPIS_CHICK	Triosephosphate isomerase OS=Gallus gallus OX=9031 GN=TPI1 PE=1 SV=2	96.48	SLGELIHTLNGAKLSADTEVVCGAPSIYLDFAR	Carbamidomethyl(C)@22	missed K-L@13	3513.76	1172.26	3516.79	1173.27	3	12
8	94.35	tr|A0A2P4T611|A0A2P4T611_BAMTH; tr|A0A226P9U0|A0A226P9U0_COLVI; tr|A0A226MZ03|A0A226MZ03_CALSU	Triosephosphate isomerase OS=Bambusicola thoracicus OX=9083 GN=CIB84_004452 PE=3 SV=1; Triosephosphate isomerase OS=Colinus virginianus OX=9014 GN=H355_014698 PE=3 SV=1; Triosephosphate isomerase OS=Callipepla squamata OX=9009 GN=ASZ78_000773 PE=3 SV=1	95.82	SLGELIHTLNGAKLSADTEVVCGAPSIYLDFAR	Carbamidomethyl(C)@22	missed K-L@13	3509.78	878.452	3516.79	880.205	4	12
164	92.74	sp|P00940|TPIS_CHICK	Triosephosphate isomerase OS=Gallus gallus OX=9031 GN=TPI1 PE=1 SV=2	95.82	SLGELIHTLNGAKLSADTEVVCGAPSIYLDFAR	Carbamidomethyl(C)@22	missed K-L@13	3509.78	878.452	3516.79	880.205	4	12
20	8.164	tr|Q90WF0|Q90WF0_CHICK	CgABP260 OS=Gallus gallus OX=9031 PE=2 SV=1	92.81	VKVWGPGLEPTGVIVNRPTEFCVDAR	Carbamidomethyl(C)@22	missed K-V@2	2895.51	724.885	2895.51	724.884	4	12
6	29.74	tr|A6BM71|A6BM71_CHICK	Connectin (Fragment) OS=Gallus gallus OX=9031 GN=TTN PE=2 SV=1	99	AEAEWLKGEESLPTTTVDTTTDCTTFK	Carbamidomethyl(C)@23	missed K-G@7	3030.4	1011.14	3030.4	1011.14	3	21
6	29.74	tr|A6BM71|A6BM71_CHICK	Connectin (Fragment) OS=Gallus gallus OX=9031 GN=TTN PE=2 SV=1	99	AEAEWLKGEESLPTTTVDTTTDCTTFK	Carbamidomethyl(C)@23	missed K-G@7	3030.4	1011.14	3030.4	1011.14	3	22
14	44.93	tr|A0A2P4TE09|A0A2P4TE09_BAMTH	Uncharacterized protein (Fragment) OS=Bambusicola thoracicus OX=9083 GN=CIB84_001635 PE=4 SV=1	99	AEAEWLKGEESLPTTTVDTTTDCTTFK	Carbamidomethyl(C)@23	missed K-G@7	3030.4	1011.14	3030.4	1011.14	3	21
14	44.93	tr|A0A2P4TE09|A0A2P4TE09_BAMTH	Uncharacterized protein (Fragment) OS=Bambusicola thoracicus OX=9083 GN=CIB84_001635 PE=4 SV=1	99	AEAEWLKGEESLPTTTVDTTTDCTTFK	Carbamidomethyl(C)@23	missed K-G@7	3030.4	1011.14	3030.4	1011.14	3	22
52	20.1	tr|A0A2I0MII3|A0A2I0MII3_COLLI	Titin OS=Columba livia OX=8932 GN=TTN PE=4 SV=1	99	AEAEWLKGEESLPTTTVDTTTDCTTFK	Carbamidomethyl(C)@23	missed K-G@7	3030.4	1011.14	3030.4	1011.14	3	21
52	20.1	tr|A0A2I0MII3|A0A2I0MII3_COLLI	Titin OS=Columba livia OX=8932 GN=TTN PE=4 SV=1	99	AEAEWLKGEESLPTTTVDTTTDCTTFK	Carbamidomethyl(C)@23	missed K-G@7	3030.4	1011.14	3030.4	1011.14	3	22
6	29.74	tr|A6BM71|A6BM71_CHICK	Connectin (Fragment) OS=Gallus gallus OX=9031 GN=TTN PE=2 SV=1	99	VIGLLRPLKDVTVTAGESATFDCELSYEGIPVEWYLQGK	Carbamidomethyl(C)@23; Cation:Cu[I](E)@28	missed K-D@9	4415.22	884.052	4415.15	884.036	5	18
6	29.74	tr|A6BM71|A6BM71_CHICK	Connectin (Fragment) OS=Gallus gallus OX=9031 GN=TTN PE=2 SV=1	99	VIGLLRPLKDVTVTAGESATFDCELSYEGIPVEWYLQGK	Carbamidomethyl(C)@23; Cation:Cu[I](E)@28	missed K-D@9	4415.25	884.057	4415.15	884.036	5	16
14	44.93	tr|A0A2P4TE09|A0A2P4TE09_BAMTH	Uncharacterized protein (Fragment) OS=Bambusicola thoracicus OX=9083 GN=CIB84_001635 PE=4 SV=1	99	VIGLLRPLKDVTVTAGESATFDCELSYEGIPVEWYLQGK	Carbamidomethyl(C)@23; Cation:Cu[I](E)@28	missed K-D@9	4415.22	884.052	4415.15	884.036	5	18
14	44.93	tr|A0A2P4TE09|A0A2P4TE09_BAMTH	Uncharacterized protein (Fragment) OS=Bambusicola thoracicus OX=9083 GN=CIB84_001635 PE=4 SV=1	99	VIGLLRPLKDVTVTAGESATFDCELSYEGIPVEWYLQGK	Carbamidomethyl(C)@23; Cation:Cu[I](E)@28	missed K-D@9	4415.25	884.057	4415.15	884.036	5	16
3	23.65	tr|A0A226PD93|A0A226PD93_COLVI	Uncharacterized protein OS=Colinus virginianus OX=9014 GN=H355_009596 PE=4 SV=1	99	AVNIAGPSRPSATVGPLVVKDQTCPPSIEL	Carbamidomethyl(C)@24	cleaved L-K@C-term; missed K-D@20	3072.64	1025.22	3072.63	1025.22	3	19
3	23.65	tr|A0A226PD93|A0A226PD93_COLVI	Uncharacterized protein OS=Colinus virginianus OX=9014 GN=H355_009596 PE=4 SV=1	99	AVNIAGPSRPSATVGPLVVKDQTCPPSIEL	Carbamidomethyl(C)@24	cleaved L-K@C-term; missed K-D@20	3072.63	1025.22	3072.63	1025.22	3	15
19	25.13	tr|A0A2P4T8Q4|A0A2P4T8Q4_BAMTH	Uncharacterized protein (Fragment) OS=Bambusicola thoracicus OX=9083 GN=CIB84_003500 PE=4 SV=1	99	YGVGDPILTEPAVAKNPYDVPGPCDPPVIS	Carbamidomethyl(C)@24	cleaved S-N@C-term; missed K-N@15	3136.54	1046.52	3136.54	1046.52	3	17
19	25.13	tr|A0A2P4T8Q4|A0A2P4T8Q4_BAMTH	Uncharacterized protein (Fragment) OS=Bambusicola thoracicus OX=9083 GN=CIB84_003500 PE=4 SV=1	99	YGVGDPILTEPAVAKNPYDVPGPCDPPVIS	Carbamidomethyl(C)@24	cleaved S-N@C-term; missed K-N@15	3136.55	1046.52	3136.54	1046.52	3	16
52	20.1	tr|A0A2I0MII3|A0A2I0MII3_COLLI	Titin OS=Columba livia OX=8932 GN=TTN PE=4 SV=1	99	AVNIAGPSRPSATVGPLVVKDQTCPPSIEL	Carbamidomethyl(C)@24	cleaved L-K@C-term; missed K-D@20	3072.64	1025.22	3072.63	1025.22	3	19
52	20.1	tr|A0A2I0MII3|A0A2I0MII3_COLLI	Titin OS=Columba livia OX=8932 GN=TTN PE=4 SV=1	99	AVNIAGPSRPSATVGPLVVKDQTCPPSIEL	Carbamidomethyl(C)@24	cleaved L-K@C-term; missed K-D@20	3072.63	1025.22	3072.63	1025.22	3	15
52	20.1	tr|A0A2I0MII3|A0A2I0MII3_COLLI	Titin OS=Columba livia OX=8932 GN=TTN PE=4 SV=1	99	YGVGDPILTEPAVAKNPYDVPGPCDPPVIS	Carbamidomethyl(C)@24	cleaved S-N@C-term; missed K-N@15	3136.54	1046.52	3136.54	1046.52	3	17
52	20.1	tr|A0A2I0MII3|A0A2I0MII3_COLLI	Titin OS=Columba livia OX=8932 GN=TTN PE=4 SV=1	99	YGVGDPILTEPAVAKNPYDVPGPCDPPVIS	Carbamidomethyl(C)@24	cleaved S-N@C-term; missed K-N@15	3136.55	1046.52	3136.54	1046.52	3	16
59	19.25	tr|A0A226N2E6|A0A226N2E6_CALSU	Uncharacterized protein OS=Callipepla squamata OX=9009 GN=ASZ78_002722 PE=4 SV=1	99	AVNIAGPSRPSATVGPLVVKDQTCPPSIEL	Carbamidomethyl(C)@24	cleaved L-K@C-term; missed K-D@20	3072.64	1025.22	3072.63	1025.22	3	19
59	19.25	tr|A0A226N2E6|A0A226N2E6_CALSU	Uncharacterized protein OS=Callipepla squamata OX=9009 GN=ASZ78_002722 PE=4 SV=1	99	AVNIAGPSRPSATVGPLVVKDQTCPPSIEL	Carbamidomethyl(C)@24	cleaved L-K@C-term; missed K-D@20	3072.63	1025.22	3072.63	1025.22	3	15
8	94.35	tr|A0A2P4T611|A0A2P4T611_BAMTH; tr|A0A226P9U0|A0A226P9U0_COLVI; tr|A0A226MZ03|A0A226MZ03_CALSU	Triosephosphate isomerase OS=Bambusicola thoracicus OX=9083 GN=CIB84_004452 PE=3 SV=1; Triosephosphate isomerase OS=Colinus virginianus OX=9014 GN=H355_014698 PE=3 SV=1; Triosephosphate isomerase OS=Callipepla squamata OX=9009 GN=ASZ78_000773 PE=3 SV=1	79.15	SHVSDAVAQSTRIIYGGSVTGANCKEL	Carbamidomethyl(C)@24	cleaved L-A@C-term; missed R-I@12; missed K-E@25	2817.4	705.357	2819.39	705.854	4	12
6	29.74	tr|A6BM71|A6BM71_CHICK	Connectin (Fragment) OS=Gallus gallus OX=9031 GN=TTN PE=2 SV=1	95.45	VKEPPVEFTKPLEDQTVEEEATAILECEVSR	Carbamidomethyl(C)@27	cleaved F-V@N-term; missed K-E@2	3571.77	893.949	3571.76	893.947	4	13
14	44.93	tr|A0A2P4TE09|A0A2P4TE09_BAMTH	Uncharacterized protein (Fragment) OS=Bambusicola thoracicus OX=9083 GN=CIB84_001635 PE=4 SV=1	95.45	VKEPPVEFTKPLEDQTVEEEATAILECEVSR	Carbamidomethyl(C)@27	cleaved F-V@N-term; missed K-E@2	3571.77	893.949	3571.76	893.947	4	13
52	20.1	tr|A0A2I0MII3|A0A2I0MII3_COLLI	Titin OS=Columba livia OX=8932 GN=TTN PE=4 SV=1	95.45	VKEPPVEFTKPLEDQTVEEEATAILECEVSR	Carbamidomethyl(C)@27	cleaved F-V@N-term; missed K-E@2	3571.77	893.949	3571.76	893.947	4	13
2	89.76	sp|P00565|KCRM_CHICK	Creatine kinase M-type OS=Gallus gallus OX=9031 GN=CKM PE=2 SV=1	71.75	TPSGFTLDDVIQTGVDNPGHPFIMTVGCVAGDEESYEVFKDLFDPVIQDR	Carbamidomethyl(C)@28	cleaved E-T@N-term; missed K-D@40	5517.49	920.589	5526.59	922.106	6	12
3	23.65	tr|A0A226PD93|A0A226PD93_COLVI	Uncharacterized protein OS=Colinus virginianus OX=9014 GN=H355_009596 PE=4 SV=1	56.17	SVRDSIRADHGTFTVKVENDHGVAKASCEVNVLDTPGPPVNFVFEDVR	Carbamidomethyl(C)@28; Cation:K(E)@29	cleaved L-S@N-term; missed R-D@3; missed R-A@7; missed K-V@16; missed K-A@25	5317.63	1064.53	5317.56	1064.52	5	11
3	23.65	tr|A0A226PD93|A0A226PD93_COLVI	Uncharacterized protein OS=Colinus virginianus OX=9014 GN=H355_009596 PE=4 SV=1	99	SVRDSIRADHGTFTVKVENDHGVAKASCEVNVLDTPGPPVNFVFEDVRK	Carbamidomethyl(C)@28; Cation:K(E)@29; Deamidated(N)@31	cleaved L-S@N-term; missed R-D@3; missed R-A@7; missed K-V@16; missed K-A@25; missed R-K@48	5446.7	908.791	5446.64	908.781	6	16
1	15.5	tr|R0K6C9|R0K6C9_ANAPL	Titin (Fragment) OS=Anas platyrhynchos OX=8839 GN=Anapl_04762 PE=4 SV=1	99	DPCDPPGRPE	Carbamidomethyl(C)@3	cleaved H-D@N-term; cleaved E-P@C-term	1138.47	570.242	1138.47	570.243	2	13
1	15.5	tr|R0K6C9|R0K6C9_ANAPL	Titin (Fragment) OS=Anas platyrhynchos OX=8839 GN=Anapl_04762 PE=4 SV=1	99	DPCDPPGRPEA	Carbamidomethyl(C)@3	cleaved A-I@C-term	1209.51	605.761	1209.51	605.761	2	16
1	15.5	tr|R0K6C9|R0K6C9_ANAPL	Titin (Fragment) OS=Anas platyrhynchos OX=8839 GN=Anapl_04762 PE=4 SV=1	99	DPCDPPGRPEAI	Carbamidomethyl(C)@3	cleaved I-I@C-term	1322.59	662.304	1322.59	662.304	2	11
1	15.5	tr|R0K6C9|R0K6C9_ANAPL	Titin (Fragment) OS=Anas platyrhynchos OX=8839 GN=Anapl_04762 PE=4 SV=1	99	DPCDPPGRPE	Carbamidomethyl(C)@3	cleaved H-D@N-term; cleaved E-P@C-term	1138.47	570.241	1138.47	570.243	2	14
1	15.5	tr|R0K6C9|R0K6C9_ANAPL	Titin (Fragment) OS=Anas platyrhynchos OX=8839 GN=Anapl_04762 PE=4 SV=1	99	DPCDPPGRPE	Carbamidomethyl(C)@3	cleaved H-D@N-term; cleaved E-P@C-term	1138.47	570.241	1138.47	570.243	2	14
1	15.5	tr|R0K6C9|R0K6C9_ANAPL	Titin (Fragment) OS=Anas platyrhynchos OX=8839 GN=Anapl_04762 PE=4 SV=1	99	DPCDPPGRPEA	Carbamidomethyl(C)@3	cleaved A-I@C-term	1209.51	605.762	1209.51	605.761	2	17
1	15.5	tr|R0K6C9|R0K6C9_ANAPL	Titin (Fragment) OS=Anas platyrhynchos OX=8839 GN=Anapl_04762 PE=4 SV=1	99	DPCDPPGRPEA	Carbamidomethyl(C)@3	cleaved A-I@C-term	1209.51	605.761	1209.51	605.761	2	17
3	23.65	tr|A0A226PD93|A0A226PD93_COLVI	Uncharacterized protein OS=Colinus virginianus OX=9014 GN=H355_009596 PE=4 SV=1	99	DPCDPPGRPE	Carbamidomethyl(C)@3	cleaved H-D@N-term; cleaved E-P@C-term	1138.47	570.242	1138.47	570.243	2	13
3	23.65	tr|A0A226PD93|A0A226PD93_COLVI	Uncharacterized protein OS=Colinus virginianus OX=9014 GN=H355_009596 PE=4 SV=1	99	DPCDPPGRPE	Carbamidomethyl(C)@3	cleaved H-D@N-term; cleaved E-P@C-term	1138.47	570.241	1138.47	570.243	2	14
3	23.65	tr|A0A226PD93|A0A226PD93_COLVI	Uncharacterized protein OS=Colinus virginianus OX=9014 GN=H355_009596 PE=4 SV=1	99	DPCDPPGRPE	Carbamidomethyl(C)@3	cleaved H-D@N-term; cleaved E-P@C-term	1138.47	570.241	1138.47	570.243	2	14
3	23.65	tr|A0A226PD93|A0A226PD93_COLVI	Uncharacterized protein OS=Colinus virginianus OX=9014 GN=H355_009596 PE=4 SV=1	99	DPCDPPGRPEA	Carbamidomethyl(C)@3	cleaved A-I@C-term	1209.51	605.761	1209.51	605.761	2	16
3	23.65	tr|A0A226PD93|A0A226PD93_COLVI	Uncharacterized protein OS=Colinus virginianus OX=9014 GN=H355_009596 PE=4 SV=1	99	DPCDPPGRPEA	Carbamidomethyl(C)@3	cleaved A-I@C-term	1209.51	605.762	1209.51	605.761	2	17
3	23.65	tr|A0A226PD93|A0A226PD93_COLVI	Uncharacterized protein OS=Colinus virginianus OX=9014 GN=H355_009596 PE=4 SV=1	99	DPCDPPGRPEA	Carbamidomethyl(C)@3	cleaved A-I@C-term	1209.51	605.761	1209.51	605.761	2	17
3	23.65	tr|A0A226PD93|A0A226PD93_COLVI	Uncharacterized protein OS=Colinus virginianus OX=9014 GN=H355_009596 PE=4 SV=1	99	DPCDPPGRPEAI	Carbamidomethyl(C)@3	cleaved I-I@C-term	1322.59	662.304	1322.59	662.304	2	11
6	29.74	tr|A6BM71|A6BM71_CHICK	Connectin (Fragment) OS=Gallus gallus OX=9031 GN=TTN PE=2 SV=1	99	TNCNIGVEPR	Carbamidomethyl(C)@3		1158.6	580.308	1158.55	580.28	2	14
6	29.74	tr|A6BM71|A6BM71_CHICK	Connectin (Fragment) OS=Gallus gallus OX=9031 GN=TTN PE=2 SV=1	99	TNCNIGVEPR	Carbamidomethyl(C)@3		1158.61	580.312	1158.55	580.28	2	15
14	44.93	tr|A0A2P4TE09|A0A2P4TE09_BAMTH	Uncharacterized protein (Fragment) OS=Bambusicola thoracicus OX=9083 GN=CIB84_001635 PE=4 SV=1	99	TNCNIGVEPR	Carbamidomethyl(C)@3		1158.6	580.308	1158.55	580.28	2	14
14	44.93	tr|A0A2P4TE09|A0A2P4TE09_BAMTH	Uncharacterized protein (Fragment) OS=Bambusicola thoracicus OX=9083 GN=CIB84_001635 PE=4 SV=1	99	TNCNIGVEPR	Carbamidomethyl(C)@3		1158.61	580.312	1158.55	580.28	2	15
19	25.13	tr|A0A2P4T8Q4|A0A2P4T8Q4_BAMTH	Uncharacterized protein (Fragment) OS=Bambusicola thoracicus OX=9083 GN=CIB84_003500 PE=4 SV=1	99	DPCDPPGRPE	Carbamidomethyl(C)@3	cleaved H-D@N-term; cleaved E-A@C-term	1138.47	570.242	1138.47	570.243	2	13
19	25.13	tr|A0A2P4T8Q4|A0A2P4T8Q4_BAMTH	Uncharacterized protein (Fragment) OS=Bambusicola thoracicus OX=9083 GN=CIB84_003500 PE=4 SV=1	99	DPCDPPGRPE	Carbamidomethyl(C)@3	cleaved H-D@N-term; cleaved E-A@C-term	1138.47	570.241	1138.47	570.243	2	14
19	25.13	tr|A0A2P4T8Q4|A0A2P4T8Q4_BAMTH	Uncharacterized protein (Fragment) OS=Bambusicola thoracicus OX=9083 GN=CIB84_003500 PE=4 SV=1	99	DPCDPPGRPE	Carbamidomethyl(C)@3	cleaved H-D@N-term; cleaved E-A@C-term	1138.47	570.241	1138.47	570.243	2	14
19	25.13	tr|A0A2P4T8Q4|A0A2P4T8Q4_BAMTH	Uncharacterized protein (Fragment) OS=Bambusicola thoracicus OX=9083 GN=CIB84_003500 PE=4 SV=1	99	DPCDPPGRPEA	Carbamidomethyl(C)@3	cleaved H-D@N-term; cleaved A-L@C-term	1209.51	605.761	1209.51	605.761	2	16
19	25.13	tr|A0A2P4T8Q4|A0A2P4T8Q4_BAMTH	Uncharacterized protein (Fragment) OS=Bambusicola thoracicus OX=9083 GN=CIB84_003500 PE=4 SV=1	99	DPCDPPGRPEA	Carbamidomethyl(C)@3	cleaved H-D@N-term; cleaved A-L@C-term	1209.51	605.762	1209.51	605.761	2	17
19	25.13	tr|A0A2P4T8Q4|A0A2P4T8Q4_BAMTH	Uncharacterized protein (Fragment) OS=Bambusicola thoracicus OX=9083 GN=CIB84_003500 PE=4 SV=1	99	DPCDPPGRPEA	Carbamidomethyl(C)@3	cleaved H-D@N-term; cleaved A-L@C-term	1209.51	605.761	1209.51	605.761	2	17
19	25.13	tr|A0A2P4T8Q4|A0A2P4T8Q4_BAMTH	Uncharacterized protein (Fragment) OS=Bambusicola thoracicus OX=9083 GN=CIB84_003500 PE=4 SV=1	99	DPCDPPGRPEAI	Carbamidomethyl(C)@3	cleaved I-I@C-term	1322.59	662.304	1322.59	662.304	2	11
21	72.78	tr|F1N9Q2|F1N9Q2_CHICK	Lactoylglutathione lyase OS=Gallus gallus OX=9031 GN=GLO1 PE=3 SV=3	99	SACSEPDPSTKDFIFQQTMLR	Carbamidomethyl(C)@3	cleaved Y-S@N-term; missed K-D@11	2457.13	820.05	2457.13	820.051	3	16
21	72.78	tr|F1N9Q2|F1N9Q2_CHICK	Lactoylglutathione lyase OS=Gallus gallus OX=9031 GN=GLO1 PE=3 SV=3	99	SACSEPDPSTKDFIFQQTMLR	Carbamidomethyl(C)@3	cleaved Y-S@N-term; missed K-D@11	2457.13	820.052	2457.13	820.051	3	22
21	72.78	tr|F1N9Q2|F1N9Q2_CHICK	Lactoylglutathione lyase OS=Gallus gallus OX=9031 GN=GLO1 PE=3 SV=3	99	SACSEPDPSTKDFIFQQTMLR	Carbamidomethyl(C)@3	cleaved Y-S@N-term; missed K-D@11	2457.13	820.05	2457.13	820.051	3	17
34	29.98	tr|A0A1D5PUA5|A0A1D5PUA5_CHICK	Uncharacterized protein OS=Gallus gallus OX=9031 GN=DNPEP PE=3 SV=1	99	LVCVERPILR	Carbamidomethyl(C)@3		1253.73	418.916	1253.73	418.917	3	12
38	14.63	tr|F1NU17|F1NU17_CHICK; tr|A0A1D5NZW9|A0A1D5NZW9_CHICK; sp|P51903|PGK_CHICK	Phosphoglycerate kinase OS=Gallus gallus OX=9031 GN=PGK1 PE=3 SV=1; Phosphoglycerate kinase OS=Gallus gallus OX=9031 GN=PGK1 PE=3 SV=1; Phosphoglycerate kinase OS=Gallus gallus OX=9031 GN=PGK PE=2 SV=2	99	KDCVGPEVEK	Carbamidomethyl(C)@3	cleaved L-K@N-term; missed K-D@1	1159.55	580.782	1159.55	580.784	2	15
38	14.63	tr|F1NU17|F1NU17_CHICK; tr|A0A1D5NZW9|A0A1D5NZW9_CHICK; sp|P51903|PGK_CHICK	Phosphoglycerate kinase OS=Gallus gallus OX=9031 GN=PGK1 PE=3 SV=1; Phosphoglycerate kinase OS=Gallus gallus OX=9031 GN=PGK1 PE=3 SV=1; Phosphoglycerate kinase OS=Gallus gallus OX=9031 GN=PGK PE=2 SV=2	99	KDCVGPEVEK	Carbamidomethyl(C)@3	cleaved L-K@N-term; missed K-D@1	1159.56	580.785	1159.55	580.784	2	16
38	14.63	tr|F1NU17|F1NU17_CHICK; tr|A0A1D5NZW9|A0A1D5NZW9_CHICK; sp|P51903|PGK_CHICK	Phosphoglycerate kinase OS=Gallus gallus OX=9031 GN=PGK1 PE=3 SV=1; Phosphoglycerate kinase OS=Gallus gallus OX=9031 GN=PGK1 PE=3 SV=1; Phosphoglycerate kinase OS=Gallus gallus OX=9031 GN=PGK PE=2 SV=2	99	KDCVGPEVEK	Carbamidomethyl(C)@3	cleaved L-K@N-term; missed K-D@1	1159.55	387.525	1159.55	387.525	3	12
38	14.63	tr|F1NU17|F1NU17_CHICK; tr|A0A1D5NZW9|A0A1D5NZW9_CHICK; sp|P51903|PGK_CHICK	Phosphoglycerate kinase OS=Gallus gallus OX=9031 GN=PGK1 PE=3 SV=1; Phosphoglycerate kinase OS=Gallus gallus OX=9031 GN=PGK1 PE=3 SV=1; Phosphoglycerate kinase OS=Gallus gallus OX=9031 GN=PGK PE=2 SV=2	99	KDCVGPEVEK	Carbamidomethyl(C)@3	cleaved L-K@N-term; missed K-D@1	1159.56	580.786	1159.55	580.784	2	15
52	20.1	tr|A0A2I0MII3|A0A2I0MII3_COLLI	Titin OS=Columba livia OX=8932 GN=TTN PE=4 SV=1	99	DPCDPPGRPE	Carbamidomethyl(C)@3	cleaved H-D@N-term; cleaved E-P@C-term	1138.47	570.242	1138.47	570.243	2	13
52	20.1	tr|A0A2I0MII3|A0A2I0MII3_COLLI	Titin OS=Columba livia OX=8932 GN=TTN PE=4 SV=1	99	DPCDPPGRPE	Carbamidomethyl(C)@3	cleaved H-D@N-term; cleaved E-P@C-term	1138.47	570.241	1138.47	570.243	2	14
52	20.1	tr|A0A2I0MII3|A0A2I0MII3_COLLI	Titin OS=Columba livia OX=8932 GN=TTN PE=4 SV=1	99	DPCDPPGRPE	Carbamidomethyl(C)@3	cleaved H-D@N-term; cleaved E-P@C-term	1138.47	570.241	1138.47	570.243	2	14
52	20.1	tr|A0A2I0MII3|A0A2I0MII3_COLLI	Titin OS=Columba livia OX=8932 GN=TTN PE=4 SV=1	99	DPCDPPGRPEA	Carbamidomethyl(C)@3	cleaved A-I@C-term	1209.51	605.761	1209.51	605.761	2	16
52	20.1	tr|A0A2I0MII3|A0A2I0MII3_COLLI	Titin OS=Columba livia OX=8932 GN=TTN PE=4 SV=1	99	DPCDPPGRPEA	Carbamidomethyl(C)@3	cleaved A-I@C-term	1209.51	605.762	1209.51	605.761	2	17
52	20.1	tr|A0A2I0MII3|A0A2I0MII3_COLLI	Titin OS=Columba livia OX=8932 GN=TTN PE=4 SV=1	99	DPCDPPGRPEA	Carbamidomethyl(C)@3	cleaved A-I@C-term	1209.51	605.761	1209.51	605.761	2	17
52	20.1	tr|A0A2I0MII3|A0A2I0MII3_COLLI	Titin OS=Columba livia OX=8932 GN=TTN PE=4 SV=1	99	DPCDPPGRPEAI	Carbamidomethyl(C)@3	cleaved I-V@C-term	1322.59	662.304	1322.59	662.304	2	11
59	19.25	tr|A0A226N2E6|A0A226N2E6_CALSU	Uncharacterized protein OS=Callipepla squamata OX=9009 GN=ASZ78_002722 PE=4 SV=1	99	DPCDPPGRPE	Carbamidomethyl(C)@3	cleaved H-D@N-term; cleaved E-P@C-term	1138.47	570.242	1138.47	570.243	2	13
59	19.25	tr|A0A226N2E6|A0A226N2E6_CALSU	Uncharacterized protein OS=Callipepla squamata OX=9009 GN=ASZ78_002722 PE=4 SV=1	99	DPCDPPGRPE	Carbamidomethyl(C)@3	cleaved H-D@N-term; cleaved E-P@C-term	1138.47	570.241	1138.47	570.243	2	14
59	19.25	tr|A0A226N2E6|A0A226N2E6_CALSU	Uncharacterized protein OS=Callipepla squamata OX=9009 GN=ASZ78_002722 PE=4 SV=1	99	DPCDPPGRPE	Carbamidomethyl(C)@3	cleaved H-D@N-term; cleaved E-P@C-term	1138.47	570.241	1138.47	570.243	2	14
59	19.25	tr|A0A226N2E6|A0A226N2E6_CALSU	Uncharacterized protein OS=Callipepla squamata OX=9009 GN=ASZ78_002722 PE=4 SV=1	99	DPCDPPGRPEA	Carbamidomethyl(C)@3	cleaved A-I@C-term	1209.51	605.761	1209.51	605.761	2	16
59	19.25	tr|A0A226N2E6|A0A226N2E6_CALSU	Uncharacterized protein OS=Callipepla squamata OX=9009 GN=ASZ78_002722 PE=4 SV=1	99	DPCDPPGRPEA	Carbamidomethyl(C)@3	cleaved A-I@C-term	1209.51	605.762	1209.51	605.761	2	17
59	19.25	tr|A0A226N2E6|A0A226N2E6_CALSU	Uncharacterized protein OS=Callipepla squamata OX=9009 GN=ASZ78_002722 PE=4 SV=1	99	DPCDPPGRPEA	Carbamidomethyl(C)@3	cleaved A-I@C-term	1209.51	605.761	1209.51	605.761	2	17
59	19.25	tr|A0A226N2E6|A0A226N2E6_CALSU	Uncharacterized protein OS=Callipepla squamata OX=9009 GN=ASZ78_002722 PE=4 SV=1	99	DPCDPPGRPEAI	Carbamidomethyl(C)@3	cleaved I-I@C-term	1322.59	662.304	1322.59	662.304	2	11
76	6.923	tr|U3JQ75|U3JQ75_FICAL	Uncharacterized protein OS=Ficedula albicollis OX=59894 PE=3 SV=1	99	DSCQGDSGGPV	Carbamidomethyl(C)@3	cleaved V-V@C-term	1077.4	539.707	1077.4	539.709	2	15
76	6.923	tr|U3JQ75|U3JQ75_FICAL	Uncharacterized protein OS=Ficedula albicollis OX=59894 PE=3 SV=1	99	DSCQGDSGGPV	Carbamidomethyl(C)@3	cleaved V-V@C-term	1077.4	539.709	1077.4	539.709	2	17
1	15.5	tr|R0K6C9|R0K6C9_ANAPL	Titin (Fragment) OS=Anas platyrhynchos OX=8839 GN=Anapl_04762 PE=4 SV=1	98.99	AICTPPTGIK	Carbamidomethyl(C)@3	cleaved W-A@N-term	1056.56	529.289	1056.56	529.289	2	15
19	25.13	tr|A0A2P4T8Q4|A0A2P4T8Q4_BAMTH	Uncharacterized protein (Fragment) OS=Bambusicola thoracicus OX=9083 GN=CIB84_003500 PE=4 SV=1	98.99	AICTPPTGIK	Carbamidomethyl(C)@3	cleaved W-A@N-term	1056.56	529.289	1056.56	529.289	2	15
1	15.5	tr|R0K6C9|R0K6C9_ANAPL	Titin (Fragment) OS=Anas platyrhynchos OX=8839 GN=Anapl_04762 PE=4 SV=1	98.75	AICTPPTGIK	Carbamidomethyl(C)@3	cleaved W-A@N-term	1056.56	529.289	1056.56	529.289	2	12
19	25.13	tr|A0A2P4T8Q4|A0A2P4T8Q4_BAMTH	Uncharacterized protein (Fragment) OS=Bambusicola thoracicus OX=9083 GN=CIB84_003500 PE=4 SV=1	98.75	AICTPPTGIK	Carbamidomethyl(C)@3	cleaved W-A@N-term	1056.56	529.289	1056.56	529.289	2	12
1	15.5	tr|R0K6C9|R0K6C9_ANAPL	Titin (Fragment) OS=Anas platyrhynchos OX=8839 GN=Anapl_04762 PE=4 SV=1	98.26	DPCDPPGRPEAI	Carbamidomethyl(C)@3	cleaved I-I@C-term	1322.6	662.307	1322.59	662.304	2	11
3	23.65	tr|A0A226PD93|A0A226PD93_COLVI	Uncharacterized protein OS=Colinus virginianus OX=9014 GN=H355_009596 PE=4 SV=1	98.26	DPCDPPGRPEAI	Carbamidomethyl(C)@3	cleaved I-I@C-term	1322.6	662.307	1322.59	662.304	2	11
19	25.13	tr|A0A2P4T8Q4|A0A2P4T8Q4_BAMTH	Uncharacterized protein (Fragment) OS=Bambusicola thoracicus OX=9083 GN=CIB84_003500 PE=4 SV=1	98.26	DPCDPPGRPEAI	Carbamidomethyl(C)@3	cleaved I-I@C-term	1322.6	662.307	1322.59	662.304	2	11
52	20.1	tr|A0A2I0MII3|A0A2I0MII3_COLLI	Titin OS=Columba livia OX=8932 GN=TTN PE=4 SV=1	98.26	DPCDPPGRPEAI	Carbamidomethyl(C)@3	cleaved I-V@C-term	1322.6	662.307	1322.59	662.304	2	11
59	19.25	tr|A0A226N2E6|A0A226N2E6_CALSU	Uncharacterized protein OS=Callipepla squamata OX=9009 GN=ASZ78_002722 PE=4 SV=1	98.26	DPCDPPGRPEAI	Carbamidomethyl(C)@3	cleaved I-I@C-term	1322.6	662.307	1322.59	662.304	2	11
91	89.11	tr|B5G2F0|B5G2F0_TAEGU; tr|A0A218VD68|A0A218VD68_9PASE	Triosephosphate isomerase OS=Taeniopygia guttata OX=59729 PE=2 SV=1; Triosephosphate isomerase OS=Lonchura striata domestica OX=299123 GN=TPI1 PE=3 SV=1	98.09	SNCKELASQHDVDGFLVGGASLKPEFVDIINAK	Carbamidomethyl(C)@3	cleaved G-S@N-term; missed K-E@4	3549.76	888.448	3557.78	890.453	4	18
50	33.77	tr|F1N8Q1|F1N8Q1_CHICK	Superoxide dismutase [Cu-Zn] OS=Gallus gallus OX=9031 GN=SOD1 PE=3 SV=2	92.63	LACGVIGIAK	Carbamidomethyl(C)@3		1000.57	501.293	1000.57	501.294	2	11
91	89.11	tr|B5G2F0|B5G2F0_TAEGU; tr|A0A218VD68|A0A218VD68_9PASE	Triosephosphate isomerase OS=Taeniopygia guttata OX=59729 PE=2 SV=1; Triosephosphate isomerase OS=Lonchura striata domestica OX=299123 GN=TPI1 PE=3 SV=1	92.33	SNCKELASQHDVDGFLVGGASLKPEFVDIINAK	Carbamidomethyl(C)@3	cleaved G-S@N-term; missed K-E@4	3549.76	888.448	3557.78	890.453	4	12
1	15.5	tr|R0K6C9|R0K6C9_ANAPL	Titin (Fragment) OS=Anas platyrhynchos OX=8839 GN=Anapl_04762 PE=4 SV=1	90.22	DPCDPPGQPEV	Carbamidomethyl(C)@3	cleaved V-T@C-term	1209.49	605.754	1209.5	605.756	2	10
3	23.65	tr|A0A226PD93|A0A226PD93_COLVI	Uncharacterized protein OS=Colinus virginianus OX=9014 GN=H355_009596 PE=4 SV=1	90.22	DPCDPPGQPEV	Carbamidomethyl(C)@3	cleaved V-T@C-term	1209.49	605.754	1209.5	605.756	2	10
19	25.13	tr|A0A2P4T8Q4|A0A2P4T8Q4_BAMTH	Uncharacterized protein (Fragment) OS=Bambusicola thoracicus OX=9083 GN=CIB84_003500 PE=4 SV=1	90.22	DPCDPPGQPEV	Carbamidomethyl(C)@3	cleaved V-T@C-term	1209.49	605.754	1209.5	605.756	2	10
52	20.1	tr|A0A2I0MII3|A0A2I0MII3_COLLI	Titin OS=Columba livia OX=8932 GN=TTN PE=4 SV=1	90.22	DPCDPPGQPEV	Carbamidomethyl(C)@3	cleaved V-T@C-term	1209.49	605.754	1209.5	605.756	2	10
59	19.25	tr|A0A226N2E6|A0A226N2E6_CALSU	Uncharacterized protein OS=Callipepla squamata OX=9009 GN=ASZ78_002722 PE=4 SV=1	90.22	DPCDPPGQPEV	Carbamidomethyl(C)@3	cleaved V-T@C-term	1209.49	605.754	1209.5	605.756	2	10
34	29.98	tr|A0A1D5PUA5|A0A1D5PUA5_CHICK	Uncharacterized protein OS=Gallus gallus OX=9031 GN=DNPEP PE=3 SV=1	83.74	LVCVERPILR	Carbamidomethyl(C)@3		1253.72	418.916	1253.73	418.917	3	10
1	15.5	tr|R0K6C9|R0K6C9_ANAPL	Titin (Fragment) OS=Anas platyrhynchos OX=8839 GN=Anapl_04762 PE=4 SV=1	73.7	DPCDPPGRPEAI	Carbamidomethyl(C)@3	cleaved I-I@C-term	1322.59	662.302	1322.59	662.304	2	9
3	23.65	tr|A0A226PD93|A0A226PD93_COLVI	Uncharacterized protein OS=Colinus virginianus OX=9014 GN=H355_009596 PE=4 SV=1	73.7	DPCDPPGRPEAI	Carbamidomethyl(C)@3	cleaved I-I@C-term	1322.59	662.302	1322.59	662.304	2	9
19	25.13	tr|A0A2P4T8Q4|A0A2P4T8Q4_BAMTH	Uncharacterized protein (Fragment) OS=Bambusicola thoracicus OX=9083 GN=CIB84_003500 PE=4 SV=1	73.7	DPCDPPGRPEAI	Carbamidomethyl(C)@3	cleaved I-I@C-term	1322.59	662.302	1322.59	662.304	2	9
52	20.1	tr|A0A2I0MII3|A0A2I0MII3_COLLI	Titin OS=Columba livia OX=8932 GN=TTN PE=4 SV=1	73.7	DPCDPPGRPEAI	Carbamidomethyl(C)@3	cleaved I-V@C-term	1322.59	662.302	1322.59	662.304	2	9
59	19.25	tr|A0A226N2E6|A0A226N2E6_CALSU	Uncharacterized protein OS=Callipepla squamata OX=9009 GN=ASZ78_002722 PE=4 SV=1	73.7	DPCDPPGRPEAI	Carbamidomethyl(C)@3	cleaved I-I@C-term	1322.59	662.302	1322.59	662.304	2	9
1	15.5	tr|R0K6C9|R0K6C9_ANAPL	Titin (Fragment) OS=Anas platyrhynchos OX=8839 GN=Anapl_04762 PE=4 SV=1	66.9	AICTPPTGI	Carbamidomethyl(C)@3	cleaved W-A@N-term; cleaved I-K@C-term	928.465	465.24	928.469	465.242	2	8
19	25.13	tr|A0A2P4T8Q4|A0A2P4T8Q4_BAMTH	Uncharacterized protein (Fragment) OS=Bambusicola thoracicus OX=9083 GN=CIB84_003500 PE=4 SV=1	66.9	AICTPPTGI	Carbamidomethyl(C)@3	cleaved W-A@N-term; cleaved I-K@C-term	928.465	465.24	928.469	465.242	2	8
48	21.09	tr|A0A2P4STH1|A0A2P4STH1_BAMTH	Uncharacterized protein OS=Bambusicola thoracicus OX=9083 GN=CIB84_008860 PE=4 SV=1	65.97	EHCPPL	Carbamidomethyl(C)@3	cleaved A-E@N-term; cleaved L-S@C-term	751.334	376.675	751.332	376.673	2	7
7	21.7	tr|A0A1V4JKX8|A0A1V4JKX8_PATFA	Nuclear pore complex protein Nup133 OS=Patagioenas fasciata monilis OX=372326 GN=NUP133 PE=3 SV=1	56.6	FRCPET	Carbamidomethyl(C)@3	cleaved T-L@C-term; missed R-C@2	808.353	405.184	808.354	405.184	2	7
131	76.66	tr|A0A2I0MHQ9|A0A2I0MHQ9_COLLI; tr|A0A099Z6J9|A0A099Z6J9_TINGU; tr|A0A093R899|A0A093R899_PHACA; tr|A0A093NRD2|A0A093NRD2_PYGAD; tr|A0A093IJ18|A0A093IJ18_FULGA; tr|A0A093HN54|A0A093HN54_TYTAL; tr|A0A093FM66|A0A093FM66_GAVST; tr|A0A091SUX8|A0A091SUX8_PELCR; tr|A0A091Q3I8|A0A091Q3I8_LEPDC; tr|A0A091PI47|A0A091PI47_HALAL; tr|A0A091LP05|A0A091LP05_CATAU; tr|A0A087QJY7|A0A087QJY7_APTFO	Actin, aortic smooth muscle, transcript variant X1 OS=Columba livia OX=8932 GN=A306_00004770 PE=3 SV=1; Actin, alpha skeletal muscle B OS=Tinamus guttatus OX=94827 GN=N309_09237 PE=3 SV=1; Actin, alpha skeletal muscle B OS=Phalacrocorax carbo OX=9209 GN=N336_02092 PE=3 SV=1; Actin, alpha skeletal muscle B OS=Pygoscelis adeliae OX=9238 GN=AS28_03729 PE=3 SV=1; Actin, alpha skeletal muscle B OS=Ful…	56.6	FRCPET	Carbamidomethyl(C)@3	cleaved T-L@C-term; missed R-C@2	808.353	405.184	808.354	405.184	2	7
186	78.07	tr|A0A093BL51|A0A093BL51_CHAPE	Actin, gamma-enteric smooth muscle OS=Chaetura pelagica OX=8897 GN=M959_11398 PE=3 SV=1	56.6	FRCPET	Carbamidomethyl(C)@3	cleaved T-L@C-term; missed R-C@2	808.353	405.184	808.354	405.184	2	7
1	15.5	tr|R0K6C9|R0K6C9_ANAPL	Titin (Fragment) OS=Anas platyrhynchos OX=8839 GN=Anapl_04762 PE=4 SV=1	50.01	DPCDPPGQPEV	Carbamidomethyl(C)@3	cleaved V-T@C-term	1209.51	605.761	1209.5	605.756	2	13
3	23.65	tr|A0A226PD93|A0A226PD93_COLVI	Uncharacterized protein OS=Colinus virginianus OX=9014 GN=H355_009596 PE=4 SV=1	50.01	DPCDPPGQPEV	Carbamidomethyl(C)@3	cleaved V-T@C-term	1209.51	605.761	1209.5	605.756	2	13
19	25.13	tr|A0A2P4T8Q4|A0A2P4T8Q4_BAMTH	Uncharacterized protein (Fragment) OS=Bambusicola thoracicus OX=9083 GN=CIB84_003500 PE=4 SV=1	50.01	DPCDPPGQPEV	Carbamidomethyl(C)@3	cleaved V-T@C-term	1209.51	605.761	1209.5	605.756	2	13
52	20.1	tr|A0A2I0MII3|A0A2I0MII3_COLLI	Titin OS=Columba livia OX=8932 GN=TTN PE=4 SV=1	50.01	DPCDPPGQPEV	Carbamidomethyl(C)@3	cleaved V-T@C-term	1209.51	605.761	1209.5	605.756	2	13
59	19.25	tr|A0A226N2E6|A0A226N2E6_CALSU	Uncharacterized protein OS=Callipepla squamata OX=9009 GN=ASZ78_002722 PE=4 SV=1	50.01	DPCDPPGQPEV	Carbamidomethyl(C)@3	cleaved V-T@C-term	1209.51	605.761	1209.5	605.756	2	13
7	21.7	tr|A0A1V4JKX8|A0A1V4JKX8_PATFA	Nuclear pore complex protein Nup133 OS=Patagioenas fasciata monilis OX=372326 GN=NUP133 PE=3 SV=1	38.29	FRCPET	Carbamidomethyl(C)@3	cleaved T-L@C-term; missed R-C@2	808.352	405.183	808.354	405.184	2	7
131	76.66	tr|A0A2I0MHQ9|A0A2I0MHQ9_COLLI; tr|A0A099Z6J9|A0A099Z6J9_TINGU; tr|A0A093R899|A0A093R899_PHACA; tr|A0A093NRD2|A0A093NRD2_PYGAD; tr|A0A093IJ18|A0A093IJ18_FULGA; tr|A0A093HN54|A0A093HN54_TYTAL; tr|A0A093FM66|A0A093FM66_GAVST; tr|A0A091SUX8|A0A091SUX8_PELCR; tr|A0A091Q3I8|A0A091Q3I8_LEPDC; tr|A0A091PI47|A0A091PI47_HALAL; tr|A0A091LP05|A0A091LP05_CATAU; tr|A0A087QJY7|A0A087QJY7_APTFO	Actin, aortic smooth muscle, transcript variant X1 OS=Columba livia OX=8932 GN=A306_00004770 PE=3 SV=1; Actin, alpha skeletal muscle B OS=Tinamus guttatus OX=94827 GN=N309_09237 PE=3 SV=1; Actin, alpha skeletal muscle B OS=Phalacrocorax carbo OX=9209 GN=N336_02092 PE=3 SV=1; Actin, alpha skeletal muscle B OS=Pygoscelis adeliae OX=9238 GN=AS28_03729 PE=3 SV=1; Actin, alpha skeletal muscle B OS=Ful…	38.29	FRCPET	Carbamidomethyl(C)@3	cleaved T-L@C-term; missed R-C@2	808.352	405.183	808.354	405.184	2	7
186	78.07	tr|A0A093BL51|A0A093BL51_CHAPE	Actin, gamma-enteric smooth muscle OS=Chaetura pelagica OX=8897 GN=M959_11398 PE=3 SV=1	38.29	FRCPET	Carbamidomethyl(C)@3	cleaved T-L@C-term; missed R-C@2	808.352	405.183	808.354	405.184	2	7
1	15.5	tr|R0K6C9|R0K6C9_ANAPL	Titin (Fragment) OS=Anas platyrhynchos OX=8839 GN=Anapl_04762 PE=4 SV=1	18.84	AICTPPTGIK	Carbamidomethyl(C)@3	cleaved W-A@N-term	1056.56	529.29	1056.56	529.289	2	10
19	25.13	tr|A0A2P4T8Q4|A0A2P4T8Q4_BAMTH	Uncharacterized protein (Fragment) OS=Bambusicola thoracicus OX=9083 GN=CIB84_003500 PE=4 SV=1	18.84	AICTPPTGIK	Carbamidomethyl(C)@3	cleaved W-A@N-term	1056.56	529.29	1056.56	529.289	2	10
3	23.65	tr|A0A226PD93|A0A226PD93_COLVI	Uncharacterized protein OS=Colinus virginianus OX=9014 GN=H355_009596 PE=4 SV=1	90.68	ASCEVNVLDTPGPPVNFVFEDVRK	Carbamidomethyl(C)@3; Cation:Cu[I](D)@9	missed R-K@23	2750.32	688.587	2750.24	688.568	4	13
14	44.93	tr|A0A2P4TE09|A0A2P4TE09_BAMTH	Uncharacterized protein (Fragment) OS=Bambusicola thoracicus OX=9083 GN=CIB84_001635 PE=4 SV=1	90.68	ASCEVNVLDTPGPPVNFVFEDVRK	Carbamidomethyl(C)@3; Cation:Cu[I](D)@9	missed R-K@23	2750.32	688.587	2750.24	688.568	4	13
52	20.1	tr|A0A2I0MII3|A0A2I0MII3_COLLI	Titin OS=Columba livia OX=8932 GN=TTN PE=4 SV=1	90.68	ASCEVNVLDTPGPPVNFVFEDVRK	Carbamidomethyl(C)@3; Cation:Cu[I](D)@9	missed R-K@23	2750.32	688.587	2750.24	688.568	4	13
3	23.65	tr|A0A226PD93|A0A226PD93_COLVI	Uncharacterized protein OS=Colinus virginianus OX=9014 GN=H355_009596 PE=4 SV=1	99	ASCEVNVLDTPGPPVNFVFEDVRK	Carbamidomethyl(C)@3; Cation:Cu[I](E)@4	missed R-K@23	2750.32	688.587	2750.24	688.568	4	15
14	44.93	tr|A0A2P4TE09|A0A2P4TE09_BAMTH	Uncharacterized protein (Fragment) OS=Bambusicola thoracicus OX=9083 GN=CIB84_001635 PE=4 SV=1	99	ASCEVNVLDTPGPPVNFVFEDVRK	Carbamidomethyl(C)@3; Cation:Cu[I](E)@4	missed R-K@23	2750.32	688.587	2750.24	688.568	4	15
52	20.1	tr|A0A2I0MII3|A0A2I0MII3_COLLI	Titin OS=Columba livia OX=8932 GN=TTN PE=4 SV=1	99	ASCEVNVLDTPGPPVNFVFEDVRK	Carbamidomethyl(C)@3; Cation:Cu[I](E)@4	missed R-K@23	2750.32	688.587	2750.24	688.568	4	15
21	72.78	tr|F1N9Q2|F1N9Q2_CHICK	Lactoylglutathione lyase OS=Gallus gallus OX=9031 GN=GLO1 PE=3 SV=3	81.22	SACSEPDPSTKDFIFQQTMLR	Carbamidomethyl(C)@3; Deamidated(Q)@16	cleaved Y-S@N-term; missed K-D@11	2458.13	820.384	2458.11	820.379	3	10
21	72.78	tr|F1N9Q2|F1N9Q2_CHICK	Lactoylglutathione lyase OS=Gallus gallus OX=9031 GN=GLO1 PE=3 SV=3	39.44	SACSEPDPSTKDFIFQQTMLR	Carbamidomethyl(C)@3; Deamidated(Q)@16	cleaved Y-S@N-term; missed K-D@11	2458.14	820.386	2458.11	820.379	3	9
7	21.7	tr|A0A1V4JKX8|A0A1V4JKX8_PATFA	Nuclear pore complex protein Nup133 OS=Patagioenas fasciata monilis OX=372326 GN=NUP133 PE=3 SV=1	90.11	LVCDNGSGLVK	Carbamidomethyl(C)@3; Lys-loss@C-term	cleaved A-L@N-term	1032.49	517.253	1032.49	517.253	2	11
2	89.76	sp|P00565|KCRM_CHICK	Creatine kinase M-type OS=Gallus gallus OX=9031 GN=CKM PE=2 SV=1	99	DKETPSGFTLDDVIQTGVDNPGHPFIMTVGCVAGDEESYEVFKDLFDPVIQDR	Carbamidomethyl(C)@31	missed K-E@2; missed K-D@43	5898.78	1180.76	5898.76	1180.76	5	17
2	89.76	sp|P00565|KCRM_CHICK	Creatine kinase M-type OS=Gallus gallus OX=9031 GN=CKM PE=2 SV=1	99	DKETPSGFTLDDVIQTGVDNPGHPFIMTVGCVAGDEESYEVFKDLFDPVIQDR	Carbamidomethyl(C)@31	missed K-E@2; missed K-D@43	5897.78	1180.56	5898.76	1180.76	5	18
2	89.76	sp|P00565|KCRM_CHICK	Creatine kinase M-type OS=Gallus gallus OX=9031 GN=CKM PE=2 SV=1	99	DKETPSGFTLDDVIQTGVDNPGHPFIMTVGCVAGDEESYEVFKDLFDPVIQDR	Carbamidomethyl(C)@31; Cation:Cu[I](E)@40	missed K-E@2; missed K-D@43	5960.78	1193.16	5960.68	1193.14	5	16
2	89.76	sp|P00565|KCRM_CHICK	Creatine kinase M-type OS=Gallus gallus OX=9031 GN=CKM PE=2 SV=1	99	RDKETPSGFTLDDVIQTGVDNPGHPFIMTVGCVAGDEESYEVFKDLFDPVIQDR	Carbamidomethyl(C)@32	cleaved L-R@N-term; missed R-D@1; missed K-E@3; missed K-D@44	6050.79	1211.17	6054.86	1211.98	5	16
2	89.76	sp|P00565|KCRM_CHICK	Creatine kinase M-type OS=Gallus gallus OX=9031 GN=CKM PE=2 SV=1	98.28	RDKETPSGFTLDDVIQTGVDNPGHPFIMTVGCVAGDEESYEVFKDLFDPVIQDR	Carbamidomethyl(C)@32	cleaved L-R@N-term; missed R-D@1; missed K-E@3; missed K-D@44	6050.8	1211.17	6054.86	1211.98	5	14
2	89.76	sp|P00565|KCRM_CHICK	Creatine kinase M-type OS=Gallus gallus OX=9031 GN=CKM PE=2 SV=1	99	LRDKETPSGFTLDDVIQTGVDNPGHPFIMTVGCVAGDEESYEVFKDLFDPVIQDR	Carbamidomethyl(C)@33	missed R-D@2; missed K-E@4; missed K-D@45	6167.97	1234.6	6167.94	1234.6	5	21
2	89.76	sp|P00565|KCRM_CHICK	Creatine kinase M-type OS=Gallus gallus OX=9031 GN=CKM PE=2 SV=1	99	LRDKETPSGFTLDDVIQTGVDNPGHPFIMTVGCVAGDEESYEVFKDLFDPVIQDR	Carbamidomethyl(C)@33	missed R-D@2; missed K-E@4; missed K-D@45	6167.99	1029.01	6167.94	1029	6	25
2	89.76	sp|P00565|KCRM_CHICK	Creatine kinase M-type OS=Gallus gallus OX=9031 GN=CKM PE=2 SV=1	99	LRDKETPSGFTLDDVIQTGVDNPGHPFIMTVGCVAGDEESYEVFKDLFDPVIQDR	Carbamidomethyl(C)@33	missed R-D@2; missed K-E@4; missed K-D@45	6168.06	882.158	6167.94	882.142	7	20
2	89.76	sp|P00565|KCRM_CHICK	Creatine kinase M-type OS=Gallus gallus OX=9031 GN=CKM PE=2 SV=1	99	LRDKETPSGFTLDDVIQTGVDNPGHPFIMTVGCVAGDEESYEVFKDLFDPVIQDR	Carbamidomethyl(C)@33	missed R-D@2; missed K-E@4; missed K-D@45	6168.05	1029.02	6167.94	1029	6	19
2	89.76	sp|P00565|KCRM_CHICK	Creatine kinase M-type OS=Gallus gallus OX=9031 GN=CKM PE=2 SV=1	99	LRDKETPSGFTLDDVIQTGVDNPGHPFIMTVGCVAGDEESYEVFKDLFDPVIQDR	Carbamidomethyl(C)@33	missed R-D@2; missed K-E@4; missed K-D@45	6167.95	1234.6	6167.94	1234.6	5	23
2	89.76	sp|P00565|KCRM_CHICK	Creatine kinase M-type OS=Gallus gallus OX=9031 GN=CKM PE=2 SV=1	99	LRDKETPSGFTLDDVIQTGVDNPGHPFIMTVGCVAGDEESYEVFKDLFDPVIQDR	Carbamidomethyl(C)@33	missed R-D@2; missed K-E@4; missed K-D@45	6167.98	1029	6167.94	1029	6	23
2	89.76	sp|P00565|KCRM_CHICK	Creatine kinase M-type OS=Gallus gallus OX=9031 GN=CKM PE=2 SV=1	99	LRDKETPSGFTLDDVIQTGVDNPGHPFIMTVGCVAGDEESYEVFKDLFDPVIQDR	Carbamidomethyl(C)@33; Cation:Cu[I](E)@39	missed R-D@2; missed K-E@4; missed K-D@45	6229.95	1039.33	6229.86	1039.32	6	26
2	89.76	sp|P00565|KCRM_CHICK	Creatine kinase M-type OS=Gallus gallus OX=9031 GN=CKM PE=2 SV=1	99	LRDKETPSGFTLDDVIQTGVDNPGHPFIMTVGCVAGDEESYEVFKDLFDPVIQDRH	Carbamidomethyl(C)@33; Oxidation(H)@56	cleaved H-G@C-term; missed R-D@2; missed K-E@4; missed K-D@45; missed R-H@55	6321.09	904.021	6320.99	904.007	7	13
2	89.76	sp|P00565|KCRM_CHICK	Creatine kinase M-type OS=Gallus gallus OX=9031 GN=CKM PE=2 SV=1	98.75	RLRDKETPSGFTLDDVIQTGVDNPGHPFIMTVGCVAGDEESYEVFKDLFDPVIQDR	Carbamidomethyl(C)@34	missed R-L@1; missed R-D@3; missed K-E@5; missed K-D@46	6319.95	1054.33	6324.04	1055.01	6	13
2	89.76	sp|P00565|KCRM_CHICK	Creatine kinase M-type OS=Gallus gallus OX=9031 GN=CKM PE=2 SV=1	99	RLRDKETPSGFTLDDVIQTGVDNPGHPFIMTVGCVAGDEESYEVFKDLFDPVIQDR	Carbamidomethyl(C)@34; Dicarbamidomethyl(D)@38	missed R-L@1; missed R-D@3; missed K-E@5; missed K-D@46	6438.08	1074.02	6438.08	1074.02	6	12
1	15.5	tr|R0K6C9|R0K6C9_ANAPL	Titin (Fragment) OS=Anas platyrhynchos OX=8839 GN=Anapl_04762 PE=4 SV=1	99	HDPCDPPGRPEPI	Carbamidomethyl(C)@4	cleaved A-H@N-term; cleaved I-I@C-term	1485.67	743.841	1485.67	743.841	2	12
2	89.76	sp|P00565|KCRM_CHICK	Creatine kinase M-type OS=Gallus gallus OX=9031 GN=CKM PE=2 SV=1	99	ILTCPSNL	Carbamidomethyl(C)@4	cleaved Y-I@N-term; cleaved L-G@C-term	916.468	459.241	916.469	459.242	2	12
2	89.76	sp|P00565|KCRM_CHICK	Creatine kinase M-type OS=Gallus gallus OX=9031 GN=CKM PE=2 SV=1	99	ILTCPSNLGTGL	Carbamidomethyl(C)@4	cleaved Y-I@N-term; cleaved L-R@C-term	1244.64	623.329	1244.64	623.329	2	15
2	89.76	sp|P00565|KCRM_CHICK	Creatine kinase M-type OS=Gallus gallus OX=9031 GN=CKM PE=2 SV=1	99	ILTCPSNLGTGLR	Carbamidomethyl(C)@4	cleaved Y-I@N-term	1400.74	701.379	1400.74	701.38	2	14
2	89.76	sp|P00565|KCRM_CHICK	Creatine kinase M-type OS=Gallus gallus OX=9031 GN=CKM PE=2 SV=1	99	TVGCVAGDEESYEVFKDLFDPVIQDR	Carbamidomethyl(C)@4	cleaved M-T@N-term; missed K-D@16	2980.38	994.467	2987.39	996.803	3	13
2	89.76	sp|P00565|KCRM_CHICK	Creatine kinase M-type OS=Gallus gallus OX=9031 GN=CKM PE=2 SV=1	99	ILTCPSNL	Carbamidomethyl(C)@4	cleaved Y-I@N-term; cleaved L-G@C-term	916.466	917.473	916.469	917.476	1	12
2	89.76	sp|P00565|KCRM_CHICK	Creatine kinase M-type OS=Gallus gallus OX=9031 GN=CKM PE=2 SV=1	99	ILTCPSNL	Carbamidomethyl(C)@4	cleaved Y-I@N-term; cleaved L-G@C-term	916.466	459.24	916.469	459.242	2	12
2	89.76	sp|P00565|KCRM_CHICK	Creatine kinase M-type OS=Gallus gallus OX=9031 GN=CKM PE=2 SV=1	99	ILTCPSNL	Carbamidomethyl(C)@4	cleaved Y-I@N-term; cleaved L-G@C-term	916.467	459.241	916.469	459.242	2	13
2	89.76	sp|P00565|KCRM_CHICK	Creatine kinase M-type OS=Gallus gallus OX=9031 GN=CKM PE=2 SV=1	99	ILTCPSNL	Carbamidomethyl(C)@4	cleaved Y-I@N-term; cleaved L-G@C-term	916.467	917.475	916.469	917.476	1	12
2	89.76	sp|P00565|KCRM_CHICK	Creatine kinase M-type OS=Gallus gallus OX=9031 GN=CKM PE=2 SV=1	99	ILTCPSNLGTGL	Carbamidomethyl(C)@4	cleaved Y-I@N-term; cleaved L-R@C-term	1244.64	623.326	1244.64	623.329	2	17
2	89.76	sp|P00565|KCRM_CHICK	Creatine kinase M-type OS=Gallus gallus OX=9031 GN=CKM PE=2 SV=1	99	ILTCPSNLGTGL	Carbamidomethyl(C)@4	cleaved Y-I@N-term; cleaved L-R@C-term	1244.64	623.325	1244.64	623.329	2	16
2	89.76	sp|P00565|KCRM_CHICK	Creatine kinase M-type OS=Gallus gallus OX=9031 GN=CKM PE=2 SV=1	99	ILTCPSNLGTGLR	Carbamidomethyl(C)@4	cleaved Y-I@N-term	1400.74	701.379	1400.74	701.38	2	20
2	89.76	sp|P00565|KCRM_CHICK	Creatine kinase M-type OS=Gallus gallus OX=9031 GN=CKM PE=2 SV=1	99	ILTCPSNLGTGLR	Carbamidomethyl(C)@4	cleaved Y-I@N-term	1400.74	701.379	1400.74	701.38	2	21
2	89.76	sp|P00565|KCRM_CHICK	Creatine kinase M-type OS=Gallus gallus OX=9031 GN=CKM PE=2 SV=1	99	ILTCPSNLGTGLR	Carbamidomethyl(C)@4	cleaved Y-I@N-term	1400.75	701.38	1400.74	701.38	2	19
2	89.76	sp|P00565|KCRM_CHICK	Creatine kinase M-type OS=Gallus gallus OX=9031 GN=CKM PE=2 SV=1	99	ILTCPSNLGTGLR	Carbamidomethyl(C)@4	cleaved Y-I@N-term	1400.75	701.38	1400.74	701.38	2	18
38	14.63	tr|F1NU17|F1NU17_CHICK; tr|A0A1D5NZW9|A0A1D5NZW9_CHICK; sp|P51903|PGK_CHICK	Phosphoglycerate kinase OS=Gallus gallus OX=9031 GN=PGK1 PE=3 SV=1; Phosphoglycerate kinase OS=Gallus gallus OX=9031 GN=PGK1 PE=3 SV=1; Phosphoglycerate kinase OS=Gallus gallus OX=9031 GN=PGK PE=2 SV=2	99	LKDCVGPEVEK	Carbamidomethyl(C)@4	cleaved F-L@N-term; missed K-D@2	1272.64	637.325	1272.64	637.326	2	17
38	14.63	tr|F1NU17|F1NU17_CHICK; tr|A0A1D5NZW9|A0A1D5NZW9_CHICK; sp|P51903|PGK_CHICK	Phosphoglycerate kinase OS=Gallus gallus OX=9031 GN=PGK1 PE=3 SV=1; Phosphoglycerate kinase OS=Gallus gallus OX=9031 GN=PGK1 PE=3 SV=1; Phosphoglycerate kinase OS=Gallus gallus OX=9031 GN=PGK PE=2 SV=2	99	LKDCVGPEVEK	Carbamidomethyl(C)@4	cleaved F-L@N-term; missed K-D@2	1272.64	637.325	1272.64	637.326	2	17
39	7.445	sp|P83053|AMYP_STRCA	Pancreatic alpha-amylase OS=Struthio camelus OX=8801 PE=1 SV=1	99	NHMCGSGA	Carbamidomethyl(C)@4	cleaved A-G@C-term	832.296	417.155	832.296	417.155	2	11
48	21.09	tr|A0A2P4STH1|A0A2P4STH1_BAMTH	Uncharacterized protein OS=Bambusicola thoracicus OX=9083 GN=CIB84_008860 PE=4 SV=1	99	AEHCPPL	Carbamidomethyl(C)@4	cleaved L-A@N-term; cleaved L-S@C-term	822.367	412.191	822.369	412.192	2	9
52	20.1	tr|A0A2I0MII3|A0A2I0MII3_COLLI	Titin OS=Columba livia OX=8932 GN=TTN PE=4 SV=1	99	HDPCDPPGRPEPI	Carbamidomethyl(C)@4	cleaved A-H@N-term; cleaved I-I@C-term	1485.67	743.841	1485.67	743.841	2	12
55	41.76	tr|G5E7M6|G5E7M6_MELGA; tr|G1NL16|G1NL16_MELGA; tr|F1NZ30|F1NZ30_CHICK; tr|A0A2P4ST30|A0A2P4ST30_BAMTH; tr|A0A226P0L5|A0A226P0L5_COLVI; tr|A0A226MJD7|A0A226MJD7_CALSU; tr|A0A1D5PPN6|A0A1D5PPN6_CHICK; sp|P05122|KCRB_CHICK	Uncharacterized protein OS=Meleagris gallopavo OX=9103 GN=CKB PE=3 SV=1; Uncharacterized protein OS=Meleagris gallopavo OX=9103 GN=CKB PE=3 SV=1; Creatine kinase B-type OS=Gallus gallus OX=9031 GN=CKB PE=3 SV=3; Uncharacterized protein OS=Bambusicola thoracicus OX=9083 GN=CIB84_008998 PE=3 SV=1; Uncharacterized protein OS=Colinus virginianus OX=9014 GN=H355_005310 PE=3 SV=1; Uncharacterized prote…	99	ILTCPSNL	Carbamidomethyl(C)@4	cleaved Y-I@N-term; cleaved L-G@C-term	916.468	459.241	916.469	459.242	2	12
55	41.76	tr|G5E7M6|G5E7M6_MELGA; tr|G1NL16|G1NL16_MELGA; tr|F1NZ30|F1NZ30_CHICK; tr|A0A2P4ST30|A0A2P4ST30_BAMTH; tr|A0A226P0L5|A0A226P0L5_COLVI; tr|A0A226MJD7|A0A226MJD7_CALSU; tr|A0A1D5PPN6|A0A1D5PPN6_CHICK; sp|P05122|KCRB_CHICK	Uncharacterized protein OS=Meleagris gallopavo OX=9103 GN=CKB PE=3 SV=1; Uncharacterized protein OS=Meleagris gallopavo OX=9103 GN=CKB PE=3 SV=1; Creatine kinase B-type OS=Gallus gallus OX=9031 GN=CKB PE=3 SV=3; Uncharacterized protein OS=Bambusicola thoracicus OX=9083 GN=CIB84_008998 PE=3 SV=1; Uncharacterized protein OS=Colinus virginianus OX=9014 GN=H355_005310 PE=3 SV=1; Uncharacterized prote…	99	ILTCPSNL	Carbamidomethyl(C)@4	cleaved Y-I@N-term; cleaved L-G@C-term	916.466	917.473	916.469	917.476	1	12
55	41.76	tr|G5E7M6|G5E7M6_MELGA; tr|G1NL16|G1NL16_MELGA; tr|F1NZ30|F1NZ30_CHICK; tr|A0A2P4ST30|A0A2P4ST30_BAMTH; tr|A0A226P0L5|A0A226P0L5_COLVI; tr|A0A226MJD7|A0A226MJD7_CALSU; tr|A0A1D5PPN6|A0A1D5PPN6_CHICK; sp|P05122|KCRB_CHICK	Uncharacterized protein OS=Meleagris gallopavo OX=9103 GN=CKB PE=3 SV=1; Uncharacterized protein OS=Meleagris gallopavo OX=9103 GN=CKB PE=3 SV=1; Creatine kinase B-type OS=Gallus gallus OX=9031 GN=CKB PE=3 SV=3; Uncharacterized protein OS=Bambusicola thoracicus OX=9083 GN=CIB84_008998 PE=3 SV=1; Uncharacterized protein OS=Colinus virginianus OX=9014 GN=H355_005310 PE=3 SV=1; Uncharacterized prote…	99	ILTCPSNL	Carbamidomethyl(C)@4	cleaved Y-I@N-term; cleaved L-G@C-term	916.466	459.24	916.469	459.242	2	12
55	41.76	tr|G5E7M6|G5E7M6_MELGA; tr|G1NL16|G1NL16_MELGA; tr|F1NZ30|F1NZ30_CHICK; tr|A0A2P4ST30|A0A2P4ST30_BAMTH; tr|A0A226P0L5|A0A226P0L5_COLVI; tr|A0A226MJD7|A0A226MJD7_CALSU; tr|A0A1D5PPN6|A0A1D5PPN6_CHICK; sp|P05122|KCRB_CHICK	Uncharacterized protein OS=Meleagris gallopavo OX=9103 GN=CKB PE=3 SV=1; Uncharacterized protein OS=Meleagris gallopavo OX=9103 GN=CKB PE=3 SV=1; Creatine kinase B-type OS=Gallus gallus OX=9031 GN=CKB PE=3 SV=3; Uncharacterized protein OS=Bambusicola thoracicus OX=9083 GN=CIB84_008998 PE=3 SV=1; Uncharacterized protein OS=Colinus virginianus OX=9014 GN=H355_005310 PE=3 SV=1; Uncharacterized prote…	99	ILTCPSNL	Carbamidomethyl(C)@4	cleaved Y-I@N-term; cleaved L-G@C-term	916.467	459.241	916.469	459.242	2	13
55	41.76	tr|G5E7M6|G5E7M6_MELGA; tr|G1NL16|G1NL16_MELGA; tr|F1NZ30|F1NZ30_CHICK; tr|A0A2P4ST30|A0A2P4ST30_BAMTH; tr|A0A226P0L5|A0A226P0L5_COLVI; tr|A0A226MJD7|A0A226MJD7_CALSU; tr|A0A1D5PPN6|A0A1D5PPN6_CHICK; sp|P05122|KCRB_CHICK	Uncharacterized protein OS=Meleagris gallopavo OX=9103 GN=CKB PE=3 SV=1; Uncharacterized protein OS=Meleagris gallopavo OX=9103 GN=CKB PE=3 SV=1; Creatine kinase B-type OS=Gallus gallus OX=9031 GN=CKB PE=3 SV=3; Uncharacterized protein OS=Bambusicola thoracicus OX=9083 GN=CIB84_008998 PE=3 SV=1; Uncharacterized protein OS=Colinus virginianus OX=9014 GN=H355_005310 PE=3 SV=1; Uncharacterized prote…	99	ILTCPSNL	Carbamidomethyl(C)@4	cleaved Y-I@N-term; cleaved L-G@C-term	916.467	917.475	916.469	917.476	1	12
55	41.76	tr|G5E7M6|G5E7M6_MELGA; tr|G1NL16|G1NL16_MELGA; tr|F1NZ30|F1NZ30_CHICK; tr|A0A2P4ST30|A0A2P4ST30_BAMTH; tr|A0A226P0L5|A0A226P0L5_COLVI; tr|A0A226MJD7|A0A226MJD7_CALSU; tr|A0A1D5PPN6|A0A1D5PPN6_CHICK; sp|P05122|KCRB_CHICK	Uncharacterized protein OS=Meleagris gallopavo OX=9103 GN=CKB PE=3 SV=1; Uncharacterized protein OS=Meleagris gallopavo OX=9103 GN=CKB PE=3 SV=1; Creatine kinase B-type OS=Gallus gallus OX=9031 GN=CKB PE=3 SV=3; Uncharacterized protein OS=Bambusicola thoracicus OX=9083 GN=CIB84_008998 PE=3 SV=1; Uncharacterized protein OS=Colinus virginianus OX=9014 GN=H355_005310 PE=3 SV=1; Uncharacterized prote…	99	ILTCPSNLGTGL	Carbamidomethyl(C)@4	cleaved Y-I@N-term; cleaved L-R@C-term	1244.64	623.329	1244.64	623.329	2	15
55	41.76	tr|G5E7M6|G5E7M6_MELGA; tr|G1NL16|G1NL16_MELGA; tr|F1NZ30|F1NZ30_CHICK; tr|A0A2P4ST30|A0A2P4ST30_BAMTH; tr|A0A226P0L5|A0A226P0L5_COLVI; tr|A0A226MJD7|A0A226MJD7_CALSU; tr|A0A1D5PPN6|A0A1D5PPN6_CHICK; sp|P05122|KCRB_CHICK	Uncharacterized protein OS=Meleagris gallopavo OX=9103 GN=CKB PE=3 SV=1; Uncharacterized protein OS=Meleagris gallopavo OX=9103 GN=CKB PE=3 SV=1; Creatine kinase B-type OS=Gallus gallus OX=9031 GN=CKB PE=3 SV=3; Uncharacterized protein OS=Bambusicola thoracicus OX=9083 GN=CIB84_008998 PE=3 SV=1; Uncharacterized protein OS=Colinus virginianus OX=9014 GN=H355_005310 PE=3 SV=1; Uncharacterized prote…	99	ILTCPSNLGTGL	Carbamidomethyl(C)@4	cleaved Y-I@N-term; cleaved L-R@C-term	1244.64	623.326	1244.64	623.329	2	17
55	41.76	tr|G5E7M6|G5E7M6_MELGA; tr|G1NL16|G1NL16_MELGA; tr|F1NZ30|F1NZ30_CHICK; tr|A0A2P4ST30|A0A2P4ST30_BAMTH; tr|A0A226P0L5|A0A226P0L5_COLVI; tr|A0A226MJD7|A0A226MJD7_CALSU; tr|A0A1D5PPN6|A0A1D5PPN6_CHICK; sp|P05122|KCRB_CHICK	Uncharacterized protein OS=Meleagris gallopavo OX=9103 GN=CKB PE=3 SV=1; Uncharacterized protein OS=Meleagris gallopavo OX=9103 GN=CKB PE=3 SV=1; Creatine kinase B-type OS=Gallus gallus OX=9031 GN=CKB PE=3 SV=3; Uncharacterized protein OS=Bambusicola thoracicus OX=9083 GN=CIB84_008998 PE=3 SV=1; Uncharacterized protein OS=Colinus virginianus OX=9014 GN=H355_005310 PE=3 SV=1; Uncharacterized prote…	99	ILTCPSNLGTGL	Carbamidomethyl(C)@4	cleaved Y-I@N-term; cleaved L-R@C-term	1244.64	623.325	1244.64	623.329	2	16
55	41.76	tr|G5E7M6|G5E7M6_MELGA; tr|G1NL16|G1NL16_MELGA; tr|F1NZ30|F1NZ30_CHICK; tr|A0A2P4ST30|A0A2P4ST30_BAMTH; tr|A0A226P0L5|A0A226P0L5_COLVI; tr|A0A226MJD7|A0A226MJD7_CALSU; tr|A0A1D5PPN6|A0A1D5PPN6_CHICK; sp|P05122|KCRB_CHICK	Uncharacterized protein OS=Meleagris gallopavo OX=9103 GN=CKB PE=3 SV=1; Uncharacterized protein OS=Meleagris gallopavo OX=9103 GN=CKB PE=3 SV=1; Creatine kinase B-type OS=Gallus gallus OX=9031 GN=CKB PE=3 SV=3; Uncharacterized protein OS=Bambusicola thoracicus OX=9083 GN=CIB84_008998 PE=3 SV=1; Uncharacterized protein OS=Colinus virginianus OX=9014 GN=H355_005310 PE=3 SV=1; Uncharacterized prote…	99	ILTCPSNLGTGLR	Carbamidomethyl(C)@4	cleaved Y-I@N-term	1400.74	701.379	1400.74	701.38	2	20
55	41.76	tr|G5E7M6|G5E7M6_MELGA; tr|G1NL16|G1NL16_MELGA; tr|F1NZ30|F1NZ30_CHICK; tr|A0A2P4ST30|A0A2P4ST30_BAMTH; tr|A0A226P0L5|A0A226P0L5_COLVI; tr|A0A226MJD7|A0A226MJD7_CALSU; tr|A0A1D5PPN6|A0A1D5PPN6_CHICK; sp|P05122|KCRB_CHICK	Uncharacterized protein OS=Meleagris gallopavo OX=9103 GN=CKB PE=3 SV=1; Uncharacterized protein OS=Meleagris gallopavo OX=9103 GN=CKB PE=3 SV=1; Creatine kinase B-type OS=Gallus gallus OX=9031 GN=CKB PE=3 SV=3; Uncharacterized protein OS=Bambusicola thoracicus OX=9083 GN=CIB84_008998 PE=3 SV=1; Uncharacterized protein OS=Colinus virginianus OX=9014 GN=H355_005310 PE=3 SV=1; Uncharacterized prote…	99	ILTCPSNLGTGLR	Carbamidomethyl(C)@4	cleaved Y-I@N-term	1400.74	701.379	1400.74	701.38	2	14
55	41.76	tr|G5E7M6|G5E7M6_MELGA; tr|G1NL16|G1NL16_MELGA; tr|F1NZ30|F1NZ30_CHICK; tr|A0A2P4ST30|A0A2P4ST30_BAMTH; tr|A0A226P0L5|A0A226P0L5_COLVI; tr|A0A226MJD7|A0A226MJD7_CALSU; tr|A0A1D5PPN6|A0A1D5PPN6_CHICK; sp|P05122|KCRB_CHICK	Uncharacterized protein OS=Meleagris gallopavo OX=9103 GN=CKB PE=3 SV=1; Uncharacterized protein OS=Meleagris gallopavo OX=9103 GN=CKB PE=3 SV=1; Creatine kinase B-type OS=Gallus gallus OX=9031 GN=CKB PE=3 SV=3; Uncharacterized protein OS=Bambusicola thoracicus OX=9083 GN=CIB84_008998 PE=3 SV=1; Uncharacterized protein OS=Colinus virginianus OX=9014 GN=H355_005310 PE=3 SV=1; Uncharacterized prote…	99	ILTCPSNLGTGLR	Carbamidomethyl(C)@4	cleaved Y-I@N-term	1400.74	701.379	1400.74	701.38	2	21
55	41.76	tr|G5E7M6|G5E7M6_MELGA; tr|G1NL16|G1NL16_MELGA; tr|F1NZ30|F1NZ30_CHICK; tr|A0A2P4ST30|A0A2P4ST30_BAMTH; tr|A0A226P0L5|A0A226P0L5_COLVI; tr|A0A226MJD7|A0A226MJD7_CALSU; tr|A0A1D5PPN6|A0A1D5PPN6_CHICK; sp|P05122|KCRB_CHICK	Uncharacterized protein OS=Meleagris gallopavo OX=9103 GN=CKB PE=3 SV=1; Uncharacterized protein OS=Meleagris gallopavo OX=9103 GN=CKB PE=3 SV=1; Creatine kinase B-type OS=Gallus gallus OX=9031 GN=CKB PE=3 SV=3; Uncharacterized protein OS=Bambusicola thoracicus OX=9083 GN=CIB84_008998 PE=3 SV=1; Uncharacterized protein OS=Colinus virginianus OX=9014 GN=H355_005310 PE=3 SV=1; Uncharacterized prote…	99	ILTCPSNLGTGLR	Carbamidomethyl(C)@4	cleaved Y-I@N-term	1400.75	701.38	1400.74	701.38	2	19
55	41.76	tr|G5E7M6|G5E7M6_MELGA; tr|G1NL16|G1NL16_MELGA; tr|F1NZ30|F1NZ30_CHICK; tr|A0A2P4ST30|A0A2P4ST30_BAMTH; tr|A0A226P0L5|A0A226P0L5_COLVI; tr|A0A226MJD7|A0A226MJD7_CALSU; tr|A0A1D5PPN6|A0A1D5PPN6_CHICK; sp|P05122|KCRB_CHICK	Uncharacterized protein OS=Meleagris gallopavo OX=9103 GN=CKB PE=3 SV=1; Uncharacterized protein OS=Meleagris gallopavo OX=9103 GN=CKB PE=3 SV=1; Creatine kinase B-type OS=Gallus gallus OX=9031 GN=CKB PE=3 SV=3; Uncharacterized protein OS=Bambusicola thoracicus OX=9083 GN=CIB84_008998 PE=3 SV=1; Uncharacterized protein OS=Colinus virginianus OX=9014 GN=H355_005310 PE=3 SV=1; Uncharacterized prote…	99	ILTCPSNLGTGLR	Carbamidomethyl(C)@4	cleaved Y-I@N-term	1400.75	701.38	1400.74	701.38	2	18
100	4.894	tr|U3IB67|U3IB67_ANAPL; tr|R0KEI8|R0KEI8_ANAPL	Uncharacterized protein OS=Anas platyrhynchos OX=8839 GN=SERPINC1 PE=3 SV=1; Antithrombin-III (Fragment) OS=Anas platyrhynchos OX=8839 GN=Anapl_09240 PE=3 SV=1	99	LGACGDTLQQLMEVFQFDTISEK	Carbamidomethyl(C)@4		2629.25	877.423	2629.24	877.421	3	12
133	43.06	tr|A0A2I0LGS2|A0A2I0LGS2_COLLI	Creatine kinase M-type-like (Fragment) OS=Columba livia OX=8932 GN=A306_00015248 PE=3 SV=1	99	ILTCPSNL	Carbamidomethyl(C)@4	cleaved Y-I@N-term; cleaved L-G@C-term	916.468	459.241	916.469	459.242	2	12
133	43.06	tr|A0A2I0LGS2|A0A2I0LGS2_COLLI	Creatine kinase M-type-like (Fragment) OS=Columba livia OX=8932 GN=A306_00015248 PE=3 SV=1	99	ILTCPSNL	Carbamidomethyl(C)@4	cleaved Y-I@N-term; cleaved L-G@C-term	916.466	917.473	916.469	917.476	1	12
133	43.06	tr|A0A2I0LGS2|A0A2I0LGS2_COLLI	Creatine kinase M-type-like (Fragment) OS=Columba livia OX=8932 GN=A306_00015248 PE=3 SV=1	99	ILTCPSNL	Carbamidomethyl(C)@4	cleaved Y-I@N-term; cleaved L-G@C-term	916.466	459.24	916.469	459.242	2	12
133	43.06	tr|A0A2I0LGS2|A0A2I0LGS2_COLLI	Creatine kinase M-type-like (Fragment) OS=Columba livia OX=8932 GN=A306_00015248 PE=3 SV=1	99	ILTCPSNL	Carbamidomethyl(C)@4	cleaved Y-I@N-term; cleaved L-G@C-term	916.467	459.241	916.469	459.242	2	13
133	43.06	tr|A0A2I0LGS2|A0A2I0LGS2_COLLI	Creatine kinase M-type-like (Fragment) OS=Columba livia OX=8932 GN=A306_00015248 PE=3 SV=1	99	ILTCPSNL	Carbamidomethyl(C)@4	cleaved Y-I@N-term; cleaved L-G@C-term	916.467	917.475	916.469	917.476	1	12
133	43.06	tr|A0A2I0LGS2|A0A2I0LGS2_COLLI	Creatine kinase M-type-like (Fragment) OS=Columba livia OX=8932 GN=A306_00015248 PE=3 SV=1	99	ILTCPSNLGTGL	Carbamidomethyl(C)@4	cleaved Y-I@N-term; cleaved L-R@C-term	1244.64	623.329	1244.64	623.329	2	15
133	43.06	tr|A0A2I0LGS2|A0A2I0LGS2_COLLI	Creatine kinase M-type-like (Fragment) OS=Columba livia OX=8932 GN=A306_00015248 PE=3 SV=1	99	ILTCPSNLGTGL	Carbamidomethyl(C)@4	cleaved Y-I@N-term; cleaved L-R@C-term	1244.64	623.326	1244.64	623.329	2	17
133	43.06	tr|A0A2I0LGS2|A0A2I0LGS2_COLLI	Creatine kinase M-type-like (Fragment) OS=Columba livia OX=8932 GN=A306_00015248 PE=3 SV=1	99	ILTCPSNLGTGL	Carbamidomethyl(C)@4	cleaved Y-I@N-term; cleaved L-R@C-term	1244.64	623.325	1244.64	623.329	2	16
133	43.06	tr|A0A2I0LGS2|A0A2I0LGS2_COLLI	Creatine kinase M-type-like (Fragment) OS=Columba livia OX=8932 GN=A306_00015248 PE=3 SV=1	99	ILTCPSNLGTGLR	Carbamidomethyl(C)@4	cleaved Y-I@N-term	1400.74	701.379	1400.74	701.38	2	20
133	43.06	tr|A0A2I0LGS2|A0A2I0LGS2_COLLI	Creatine kinase M-type-like (Fragment) OS=Columba livia OX=8932 GN=A306_00015248 PE=3 SV=1	99	ILTCPSNLGTGLR	Carbamidomethyl(C)@4	cleaved Y-I@N-term	1400.74	701.379	1400.74	701.38	2	14
133	43.06	tr|A0A2I0LGS2|A0A2I0LGS2_COLLI	Creatine kinase M-type-like (Fragment) OS=Columba livia OX=8932 GN=A306_00015248 PE=3 SV=1	99	ILTCPSNLGTGLR	Carbamidomethyl(C)@4	cleaved Y-I@N-term	1400.74	701.379	1400.74	701.38	2	21
133	43.06	tr|A0A2I0LGS2|A0A2I0LGS2_COLLI	Creatine kinase M-type-like (Fragment) OS=Columba livia OX=8932 GN=A306_00015248 PE=3 SV=1	99	ILTCPSNLGTGLR	Carbamidomethyl(C)@4	cleaved Y-I@N-term	1400.75	701.38	1400.74	701.38	2	19
133	43.06	tr|A0A2I0LGS2|A0A2I0LGS2_COLLI	Creatine kinase M-type-like (Fragment) OS=Columba livia OX=8932 GN=A306_00015248 PE=3 SV=1	99	ILTCPSNLGTGLR	Carbamidomethyl(C)@4	cleaved Y-I@N-term	1400.75	701.38	1400.74	701.38	2	18
2	89.76	sp|P00565|KCRM_CHICK	Creatine kinase M-type OS=Gallus gallus OX=9031 GN=CKM PE=2 SV=1	98.96	ILTCPSNL	Carbamidomethyl(C)@4	cleaved Y-I@N-term; cleaved L-G@C-term	916.47	917.477	916.469	917.476	1	12
55	41.76	tr|G5E7M6|G5E7M6_MELGA; tr|G1NL16|G1NL16_MELGA; tr|F1NZ30|F1NZ30_CHICK; tr|A0A2P4ST30|A0A2P4ST30_BAMTH; tr|A0A226P0L5|A0A226P0L5_COLVI; tr|A0A226MJD7|A0A226MJD7_CALSU; tr|A0A1D5PPN6|A0A1D5PPN6_CHICK; sp|P05122|KCRB_CHICK	Uncharacterized protein OS=Meleagris gallopavo OX=9103 GN=CKB PE=3 SV=1; Uncharacterized protein OS=Meleagris gallopavo OX=9103 GN=CKB PE=3 SV=1; Creatine kinase B-type OS=Gallus gallus OX=9031 GN=CKB PE=3 SV=3; Uncharacterized protein OS=Bambusicola thoracicus OX=9083 GN=CIB84_008998 PE=3 SV=1; Uncharacterized protein OS=Colinus virginianus OX=9014 GN=H355_005310 PE=3 SV=1; Uncharacterized prote…	98.96	ILTCPSNL	Carbamidomethyl(C)@4	cleaved Y-I@N-term; cleaved L-G@C-term	916.47	917.477	916.469	917.476	1	12
133	43.06	tr|A0A2I0LGS2|A0A2I0LGS2_COLLI	Creatine kinase M-type-like (Fragment) OS=Columba livia OX=8932 GN=A306_00015248 PE=3 SV=1	98.96	ILTCPSNL	Carbamidomethyl(C)@4	cleaved Y-I@N-term; cleaved L-G@C-term	916.47	917.477	916.469	917.476	1	12
8	94.35	tr|A0A2P4T611|A0A2P4T611_BAMTH; tr|A0A226P9U0|A0A226P9U0_COLVI; tr|A0A226MZ03|A0A226MZ03_CALSU	Triosephosphate isomerase OS=Bambusicola thoracicus OX=9083 GN=CIB84_004452 PE=3 SV=1; Triosephosphate isomerase OS=Colinus virginianus OX=9014 GN=H355_014698 PE=3 SV=1; Triosephosphate isomerase OS=Callipepla squamata OX=9009 GN=ASZ78_000773 PE=3 SV=1	98.91	EVVCGAPSIYLDFAR	Carbamidomethyl(C)@4	cleaved T-E@N-term	1695.83	848.922	1695.83	848.922	2	12
164	92.74	sp|P00940|TPIS_CHICK	Triosephosphate isomerase OS=Gallus gallus OX=9031 GN=TPI1 PE=1 SV=2	98.91	EVVCGAPSIYLDFAR	Carbamidomethyl(C)@4	cleaved T-E@N-term	1695.83	848.922	1695.83	848.922	2	12
12	25.96	sp|P13585|AT2A1_CHICK	Sarcoplasmic/endoplasmic reticulum calcium ATPase 1 OS=Gallus gallus OX=9031 GN=ATP2A1 PE=2 SV=2	98.73	GVDCDIFESPVPM	Carbamidomethyl(C)@4	cleaved E-G@N-term; cleaved M-T@C-term	1464.62	733.319	1464.63	733.321	2	12
3	23.65	tr|A0A226PD93|A0A226PD93_COLVI	Uncharacterized protein OS=Colinus virginianus OX=9014 GN=H355_009596 PE=4 SV=1	98.64	NHICIAWKPPEK	Carbamidomethyl(C)@4		1494.77	374.699	1491.77	373.949	4	11
14	44.93	tr|A0A2P4TE09|A0A2P4TE09_BAMTH	Uncharacterized protein (Fragment) OS=Bambusicola thoracicus OX=9083 GN=CIB84_001635 PE=4 SV=1	98.64	NHICIAWKPPEK	Carbamidomethyl(C)@4		1494.77	374.699	1491.77	373.949	4	11
52	20.1	tr|A0A2I0MII3|A0A2I0MII3_COLLI	Titin OS=Columba livia OX=8932 GN=TTN PE=4 SV=1	98.64	NHICIAWKPPEK	Carbamidomethyl(C)@4		1494.77	374.699	1491.77	373.949	4	11
3	23.65	tr|A0A226PD93|A0A226PD93_COLVI	Uncharacterized protein OS=Colinus virginianus OX=9014 GN=H355_009596 PE=4 SV=1	98.53	LQVCEIKPR	Carbamidomethyl(C)@4		1141.63	381.55	1141.63	381.55	3	11
6	29.74	tr|A6BM71|A6BM71_CHICK	Connectin (Fragment) OS=Gallus gallus OX=9031 GN=TTN PE=2 SV=1	98.53	LQVCEIKPR	Carbamidomethyl(C)@4		1141.63	381.55	1141.63	381.55	3	11
14	44.93	tr|A0A2P4TE09|A0A2P4TE09_BAMTH	Uncharacterized protein (Fragment) OS=Bambusicola thoracicus OX=9083 GN=CIB84_001635 PE=4 SV=1	98.53	LQVCEIKPR	Carbamidomethyl(C)@4		1141.63	381.55	1141.63	381.55	3	11
2	89.76	sp|P00565|KCRM_CHICK	Creatine kinase M-type OS=Gallus gallus OX=9031 GN=CKM PE=2 SV=1	98.3	ILTCPSNL	Carbamidomethyl(C)@4	cleaved Y-I@N-term; cleaved L-G@C-term	916.46	917.468	916.469	917.476	1	11
55	41.76	tr|G5E7M6|G5E7M6_MELGA; tr|G1NL16|G1NL16_MELGA; tr|F1NZ30|F1NZ30_CHICK; tr|A0A2P4ST30|A0A2P4ST30_BAMTH; tr|A0A226P0L5|A0A226P0L5_COLVI; tr|A0A226MJD7|A0A226MJD7_CALSU; tr|A0A1D5PPN6|A0A1D5PPN6_CHICK; sp|P05122|KCRB_CHICK	Uncharacterized protein OS=Meleagris gallopavo OX=9103 GN=CKB PE=3 SV=1; Uncharacterized protein OS=Meleagris gallopavo OX=9103 GN=CKB PE=3 SV=1; Creatine kinase B-type OS=Gallus gallus OX=9031 GN=CKB PE=3 SV=3; Uncharacterized protein OS=Bambusicola thoracicus OX=9083 GN=CIB84_008998 PE=3 SV=1; Uncharacterized protein OS=Colinus virginianus OX=9014 GN=H355_005310 PE=3 SV=1; Uncharacterized prote…	98.3	ILTCPSNL	Carbamidomethyl(C)@4	cleaved Y-I@N-term; cleaved L-G@C-term	916.46	917.468	916.469	917.476	1	11
133	43.06	tr|A0A2I0LGS2|A0A2I0LGS2_COLLI	Creatine kinase M-type-like (Fragment) OS=Columba livia OX=8932 GN=A306_00015248 PE=3 SV=1	98.3	ILTCPSNL	Carbamidomethyl(C)@4	cleaved Y-I@N-term; cleaved L-G@C-term	916.46	917.468	916.469	917.476	1	11
12	25.96	sp|P13585|AT2A1_CHICK	Sarcoplasmic/endoplasmic reticulum calcium ATPase 1 OS=Gallus gallus OX=9031 GN=ATP2A1 PE=2 SV=2	97.99	GVDCDIFESPVPM	Carbamidomethyl(C)@4	cleaved E-G@N-term; cleaved M-T@C-term	1464.62	733.318	1464.63	733.321	2	11
5	51.88	sp|P13538|MYSS_CHICK	Myosin heavy chain, skeletal muscle, adult OS=Gallus gallus OX=9031 PE=1 SV=4	97.89	EEECMFPK	Carbamidomethyl(C)@4	cleaved L-E@N-term	1068.42	535.22	1068.43	535.22	2	11
29	33.88	tr|A0A1D5P603|A0A1D5P603_CHICK	Uncharacterized protein OS=Gallus gallus OX=9031 GN=MYH1F PE=3 SV=1	97.89	EEECMFPK	Carbamidomethyl(C)@4	cleaved L-E@N-term	1068.42	535.22	1068.43	535.22	2	11
77	39.43	tr|A0A226MJD4|A0A226MJD4_CALSU	Uncharacterized protein OS=Callipepla squamata OX=9009 GN=ASZ78_004816 PE=3 SV=1	97.89	EEECMFPK	Carbamidomethyl(C)@4	cleaved L-E@N-term	1068.42	535.22	1068.43	535.22	2	11
90	36.87	tr|A0A091I1Y4|A0A091I1Y4_CALAN	Myosin heavy chain, skeletal muscle, adult OS=Calypte anna OX=9244 GN=N300_04961 PE=3 SV=1	97.89	EEECMFPK	Carbamidomethyl(C)@4	cleaved L-E@N-term	1068.42	535.22	1068.43	535.22	2	11
148	37.09	tr|A0A1D5P525|A0A1D5P525_CHICK	Uncharacterized protein OS=Gallus gallus OX=9031 GN=MYH1C PE=3 SV=1	97.89	EEECMFPK	Carbamidomethyl(C)@4	cleaved L-E@N-term	1068.42	535.22	1068.43	535.22	2	11
2	89.76	sp|P00565|KCRM_CHICK	Creatine kinase M-type OS=Gallus gallus OX=9031 GN=CKM PE=2 SV=1	97.38	ILTCPSN	Carbamidomethyl(C)@4	cleaved Y-I@N-term; cleaved N-L@C-term	803.386	804.393	803.385	804.392	1	10
55	41.76	tr|G5E7M6|G5E7M6_MELGA; tr|G1NL16|G1NL16_MELGA; tr|F1NZ30|F1NZ30_CHICK; tr|A0A2P4ST30|A0A2P4ST30_BAMTH; tr|A0A226P0L5|A0A226P0L5_COLVI; tr|A0A226MJD7|A0A226MJD7_CALSU; tr|A0A1D5PPN6|A0A1D5PPN6_CHICK; sp|P05122|KCRB_CHICK	Uncharacterized protein OS=Meleagris gallopavo OX=9103 GN=CKB PE=3 SV=1; Uncharacterized protein OS=Meleagris gallopavo OX=9103 GN=CKB PE=3 SV=1; Creatine kinase B-type OS=Gallus gallus OX=9031 GN=CKB PE=3 SV=3; Uncharacterized protein OS=Bambusicola thoracicus OX=9083 GN=CIB84_008998 PE=3 SV=1; Uncharacterized protein OS=Colinus virginianus OX=9014 GN=H355_005310 PE=3 SV=1; Uncharacterized prote…	97.38	ILTCPSN	Carbamidomethyl(C)@4	cleaved Y-I@N-term; cleaved N-L@C-term	803.386	804.393	803.385	804.392	1	10
133	43.06	tr|A0A2I0LGS2|A0A2I0LGS2_COLLI	Creatine kinase M-type-like (Fragment) OS=Columba livia OX=8932 GN=A306_00015248 PE=3 SV=1	97.38	ILTCPSN	Carbamidomethyl(C)@4	cleaved Y-I@N-term; cleaved N-L@C-term	803.386	804.393	803.385	804.392	1	10
8	94.35	tr|A0A2P4T611|A0A2P4T611_BAMTH; tr|A0A226P9U0|A0A226P9U0_COLVI; tr|A0A226MZ03|A0A226MZ03_CALSU	Triosephosphate isomerase OS=Bambusicola thoracicus OX=9083 GN=CIB84_004452 PE=3 SV=1; Triosephosphate isomerase OS=Colinus virginianus OX=9014 GN=H355_014698 PE=3 SV=1; Triosephosphate isomerase OS=Callipepla squamata OX=9009 GN=ASZ78_000773 PE=3 SV=1	94.59	EVVCGAPSIYLDFAR	Carbamidomethyl(C)@4	cleaved T-E@N-term	1695.82	848.919	1695.83	848.922	2	11
164	92.74	sp|P00940|TPIS_CHICK	Triosephosphate isomerase OS=Gallus gallus OX=9031 GN=TPI1 PE=1 SV=2	94.59	EVVCGAPSIYLDFAR	Carbamidomethyl(C)@4	cleaved T-E@N-term	1695.82	848.919	1695.83	848.922	2	11
5	51.88	sp|P13538|MYSS_CHICK	Myosin heavy chain, skeletal muscle, adult OS=Gallus gallus OX=9031 PE=1 SV=4	91.91	EEECMFPK	Carbamidomethyl(C)@4	cleaved L-E@N-term	1068.43	535.222	1068.43	535.22	2	10
29	33.88	tr|A0A1D5P603|A0A1D5P603_CHICK	Uncharacterized protein OS=Gallus gallus OX=9031 GN=MYH1F PE=3 SV=1	91.91	EEECMFPK	Carbamidomethyl(C)@4	cleaved L-E@N-term	1068.43	535.222	1068.43	535.22	2	10
77	39.43	tr|A0A226MJD4|A0A226MJD4_CALSU	Uncharacterized protein OS=Callipepla squamata OX=9009 GN=ASZ78_004816 PE=3 SV=1	91.91	EEECMFPK	Carbamidomethyl(C)@4	cleaved L-E@N-term	1068.43	535.222	1068.43	535.22	2	10
90	36.87	tr|A0A091I1Y4|A0A091I1Y4_CALAN	Myosin heavy chain, skeletal muscle, adult OS=Calypte anna OX=9244 GN=N300_04961 PE=3 SV=1	91.91	EEECMFPK	Carbamidomethyl(C)@4	cleaved L-E@N-term	1068.43	535.222	1068.43	535.22	2	10
148	37.09	tr|A0A1D5P525|A0A1D5P525_CHICK	Uncharacterized protein OS=Gallus gallus OX=9031 GN=MYH1C PE=3 SV=1	91.91	EEECMFPK	Carbamidomethyl(C)@4	cleaved L-E@N-term	1068.43	535.222	1068.43	535.22	2	10
5	51.88	sp|P13538|MYSS_CHICK	Myosin heavy chain, skeletal muscle, adult OS=Gallus gallus OX=9031 PE=1 SV=4	79.6	EEECMFPK	Carbamidomethyl(C)@4	cleaved L-E@N-term	1068.42	535.218	1068.43	535.22	2	9
29	33.88	tr|A0A1D5P603|A0A1D5P603_CHICK	Uncharacterized protein OS=Gallus gallus OX=9031 GN=MYH1F PE=3 SV=1	79.6	EEECMFPK	Carbamidomethyl(C)@4	cleaved L-E@N-term	1068.42	535.218	1068.43	535.22	2	9
77	39.43	tr|A0A226MJD4|A0A226MJD4_CALSU	Uncharacterized protein OS=Callipepla squamata OX=9009 GN=ASZ78_004816 PE=3 SV=1	79.6	EEECMFPK	Carbamidomethyl(C)@4	cleaved L-E@N-term	1068.42	535.218	1068.43	535.22	2	9
90	36.87	tr|A0A091I1Y4|A0A091I1Y4_CALAN	Myosin heavy chain, skeletal muscle, adult OS=Calypte anna OX=9244 GN=N300_04961 PE=3 SV=1	79.6	EEECMFPK	Carbamidomethyl(C)@4	cleaved L-E@N-term	1068.42	535.218	1068.43	535.22	2	9
148	37.09	tr|A0A1D5P525|A0A1D5P525_CHICK	Uncharacterized protein OS=Gallus gallus OX=9031 GN=MYH1C PE=3 SV=1	79.6	EEECMFPK	Carbamidomethyl(C)@4	cleaved L-E@N-term	1068.42	535.218	1068.43	535.22	2	9
8	94.35	tr|A0A2P4T611|A0A2P4T611_BAMTH; tr|A0A226P9U0|A0A226P9U0_COLVI; tr|A0A226MZ03|A0A226MZ03_CALSU	Triosephosphate isomerase OS=Bambusicola thoracicus OX=9083 GN=CIB84_004452 PE=3 SV=1; Triosephosphate isomerase OS=Colinus virginianus OX=9014 GN=H355_014698 PE=3 SV=1; Triosephosphate isomerase OS=Callipepla squamata OX=9009 GN=ASZ78_000773 PE=3 SV=1	78.13	EVVCGAPSIYLDFAR	Carbamidomethyl(C)@4	cleaved T-E@N-term	1695.82	848.92	1695.83	848.922	2	10
164	92.74	sp|P00940|TPIS_CHICK	Triosephosphate isomerase OS=Gallus gallus OX=9031 GN=TPI1 PE=1 SV=2	78.13	EVVCGAPSIYLDFAR	Carbamidomethyl(C)@4	cleaved T-E@N-term	1695.82	848.92	1695.83	848.922	2	10
8	94.35	tr|A0A2P4T611|A0A2P4T611_BAMTH; tr|A0A226P9U0|A0A226P9U0_COLVI; tr|A0A226MZ03|A0A226MZ03_CALSU	Triosephosphate isomerase OS=Bambusicola thoracicus OX=9083 GN=CIB84_004452 PE=3 SV=1; Triosephosphate isomerase OS=Colinus virginianus OX=9014 GN=H355_014698 PE=3 SV=1; Triosephosphate isomerase OS=Callipepla squamata OX=9009 GN=ASZ78_000773 PE=3 SV=1	74.05	EVVCGAPSIYLDFAR	Carbamidomethyl(C)@4	cleaved T-E@N-term	1695.82	848.92	1695.83	848.922	2	10
164	92.74	sp|P00940|TPIS_CHICK	Triosephosphate isomerase OS=Gallus gallus OX=9031 GN=TPI1 PE=1 SV=2	74.05	EVVCGAPSIYLDFAR	Carbamidomethyl(C)@4	cleaved T-E@N-term	1695.82	848.92	1695.83	848.922	2	10
5	51.88	sp|P13538|MYSS_CHICK	Myosin heavy chain, skeletal muscle, adult OS=Gallus gallus OX=9031 PE=1 SV=4	73.88	EEECMFPK	Carbamidomethyl(C)@4	cleaved L-E@N-term	1068.42	535.22	1068.43	535.22	2	9
29	33.88	tr|A0A1D5P603|A0A1D5P603_CHICK	Uncharacterized protein OS=Gallus gallus OX=9031 GN=MYH1F PE=3 SV=1	73.88	EEECMFPK	Carbamidomethyl(C)@4	cleaved L-E@N-term	1068.42	535.22	1068.43	535.22	2	9
77	39.43	tr|A0A226MJD4|A0A226MJD4_CALSU	Uncharacterized protein OS=Callipepla squamata OX=9009 GN=ASZ78_004816 PE=3 SV=1	73.88	EEECMFPK	Carbamidomethyl(C)@4	cleaved L-E@N-term	1068.42	535.22	1068.43	535.22	2	9
90	36.87	tr|A0A091I1Y4|A0A091I1Y4_CALAN	Myosin heavy chain, skeletal muscle, adult OS=Calypte anna OX=9244 GN=N300_04961 PE=3 SV=1	73.88	EEECMFPK	Carbamidomethyl(C)@4	cleaved L-E@N-term	1068.42	535.22	1068.43	535.22	2	9
148	37.09	tr|A0A1D5P525|A0A1D5P525_CHICK	Uncharacterized protein OS=Gallus gallus OX=9031 GN=MYH1C PE=3 SV=1	73.88	EEECMFPK	Carbamidomethyl(C)@4	cleaved L-E@N-term	1068.42	535.22	1068.43	535.22	2	9
1	15.5	tr|R0K6C9|R0K6C9_ANAPL	Titin (Fragment) OS=Anas platyrhynchos OX=8839 GN=Anapl_04762 PE=4 SV=1	71.51	RDPCDPPGRPEA	Carbamidomethyl(C)@4	cleaved A-R@N-term; cleaved A-I@C-term; missed R-D@1	1365.61	683.814	1365.61	683.812	2	11
3	23.65	tr|A0A226PD93|A0A226PD93_COLVI	Uncharacterized protein OS=Colinus virginianus OX=9014 GN=H355_009596 PE=4 SV=1	71.51	RDPCDPPGRPEA	Carbamidomethyl(C)@4	cleaved A-R@N-term; cleaved A-I@C-term; missed R-D@1	1365.61	683.814	1365.61	683.812	2	11
19	25.13	tr|A0A2P4T8Q4|A0A2P4T8Q4_BAMTH	Uncharacterized protein (Fragment) OS=Bambusicola thoracicus OX=9083 GN=CIB84_003500 PE=4 SV=1	71.51	RDPCDPPGRPEA	Carbamidomethyl(C)@4	cleaved A-R@N-term; cleaved A-I@C-term; missed R-D@1	1365.61	683.814	1365.61	683.812	2	11
52	20.1	tr|A0A2I0MII3|A0A2I0MII3_COLLI	Titin OS=Columba livia OX=8932 GN=TTN PE=4 SV=1	71.51	RDPCDPPGRPEA	Carbamidomethyl(C)@4	cleaved A-R@N-term; cleaved A-I@C-term; missed R-D@1	1365.61	683.814	1365.61	683.812	2	11
59	19.25	tr|A0A226N2E6|A0A226N2E6_CALSU	Uncharacterized protein OS=Callipepla squamata OX=9009 GN=ASZ78_002722 PE=4 SV=1	71.51	RDPCDPPGRPEA	Carbamidomethyl(C)@4	cleaved A-R@N-term; cleaved A-I@C-term; missed R-D@1	1365.61	683.814	1365.61	683.812	2	11
2	89.76	sp|P00565|KCRM_CHICK	Creatine kinase M-type OS=Gallus gallus OX=9031 GN=CKM PE=2 SV=1	60.61	ILTCPSNL	Carbamidomethyl(C)@4	cleaved Y-I@N-term; cleaved L-G@C-term	916.466	917.473	916.469	917.476	1	9
55	41.76	tr|G5E7M6|G5E7M6_MELGA; tr|G1NL16|G1NL16_MELGA; tr|F1NZ30|F1NZ30_CHICK; tr|A0A2P4ST30|A0A2P4ST30_BAMTH; tr|A0A226P0L5|A0A226P0L5_COLVI; tr|A0A226MJD7|A0A226MJD7_CALSU; tr|A0A1D5PPN6|A0A1D5PPN6_CHICK; sp|P05122|KCRB_CHICK	Uncharacterized protein OS=Meleagris gallopavo OX=9103 GN=CKB PE=3 SV=1; Uncharacterized protein OS=Meleagris gallopavo OX=9103 GN=CKB PE=3 SV=1; Creatine kinase B-type OS=Gallus gallus OX=9031 GN=CKB PE=3 SV=3; Uncharacterized protein OS=Bambusicola thoracicus OX=9083 GN=CIB84_008998 PE=3 SV=1; Uncharacterized protein OS=Colinus virginianus OX=9014 GN=H355_005310 PE=3 SV=1; Uncharacterized prote…	60.61	ILTCPSNL	Carbamidomethyl(C)@4	cleaved Y-I@N-term; cleaved L-G@C-term	916.466	917.473	916.469	917.476	1	9
133	43.06	tr|A0A2I0LGS2|A0A2I0LGS2_COLLI	Creatine kinase M-type-like (Fragment) OS=Columba livia OX=8932 GN=A306_00015248 PE=3 SV=1	60.61	ILTCPSNL	Carbamidomethyl(C)@4	cleaved Y-I@N-term; cleaved L-G@C-term	916.466	917.473	916.469	917.476	1	9
5	51.88	sp|P13538|MYSS_CHICK	Myosin heavy chain, skeletal muscle, adult OS=Gallus gallus OX=9031 PE=1 SV=4	50.77	EEECMFPK	Carbamidomethyl(C)@4	cleaved L-E@N-term	1068.43	535.22	1068.43	535.22	2	8
29	33.88	tr|A0A1D5P603|A0A1D5P603_CHICK	Uncharacterized protein OS=Gallus gallus OX=9031 GN=MYH1F PE=3 SV=1	50.77	EEECMFPK	Carbamidomethyl(C)@4	cleaved L-E@N-term	1068.43	535.22	1068.43	535.22	2	8
77	39.43	tr|A0A226MJD4|A0A226MJD4_CALSU	Uncharacterized protein OS=Callipepla squamata OX=9009 GN=ASZ78_004816 PE=3 SV=1	50.77	EEECMFPK	Carbamidomethyl(C)@4	cleaved L-E@N-term	1068.43	535.22	1068.43	535.22	2	8
90	36.87	tr|A0A091I1Y4|A0A091I1Y4_CALAN	Myosin heavy chain, skeletal muscle, adult OS=Calypte anna OX=9244 GN=N300_04961 PE=3 SV=1	50.77	EEECMFPK	Carbamidomethyl(C)@4	cleaved L-E@N-term	1068.43	535.22	1068.43	535.22	2	8
148	37.09	tr|A0A1D5P525|A0A1D5P525_CHICK	Uncharacterized protein OS=Gallus gallus OX=9031 GN=MYH1C PE=3 SV=1	50.77	EEECMFPK	Carbamidomethyl(C)@4	cleaved L-E@N-term	1068.43	535.22	1068.43	535.22	2	8
37	16.75	tr|A0A1D5NW68|A0A1D5NW68_CHICK	Serum albumin OS=Gallus gallus OX=9031 GN=ALB PE=4 SV=1	97.9	IKDCCEKPI	Carbamidomethyl(C)@4; Carbamidomethyl(C)@5	cleaved I-V@C-term; missed K-D@2	1161.55	581.783	1161.55	581.783	2	11
37	16.75	tr|A0A1D5NW68|A0A1D5NW68_CHICK	Serum albumin OS=Gallus gallus OX=9031 GN=ALB PE=4 SV=1	64.47	IKDCCEKPI	Carbamidomethyl(C)@4; Carbamidomethyl(C)@5	cleaved I-V@C-term; missed K-D@2	1161.55	581.784	1161.55	581.783	2	8
2	89.76	sp|P00565|KCRM_CHICK	Creatine kinase M-type OS=Gallus gallus OX=9031 GN=CKM PE=2 SV=1	94.62	ILTCPSNLGTGLR	Carbamidomethyl(C)@4; Deamidated(N)@7	cleaved Y-I@N-term	1401.72	701.869	1401.73	701.872	2	10
55	41.76	tr|G5E7M6|G5E7M6_MELGA; tr|G1NL16|G1NL16_MELGA; tr|F1NZ30|F1NZ30_CHICK; tr|A0A2P4ST30|A0A2P4ST30_BAMTH; tr|A0A226P0L5|A0A226P0L5_COLVI; tr|A0A226MJD7|A0A226MJD7_CALSU; tr|A0A1D5PPN6|A0A1D5PPN6_CHICK; sp|P05122|KCRB_CHICK	Uncharacterized protein OS=Meleagris gallopavo OX=9103 GN=CKB PE=3 SV=1; Uncharacterized protein OS=Meleagris gallopavo OX=9103 GN=CKB PE=3 SV=1; Creatine kinase B-type OS=Gallus gallus OX=9031 GN=CKB PE=3 SV=3; Uncharacterized protein OS=Bambusicola thoracicus OX=9083 GN=CIB84_008998 PE=3 SV=1; Uncharacterized protein OS=Colinus virginianus OX=9014 GN=H355_005310 PE=3 SV=1; Uncharacterized prote…	94.62	ILTCPSNLGTGLR	Carbamidomethyl(C)@4; Deamidated(N)@7	cleaved Y-I@N-term	1401.72	701.869	1401.73	701.872	2	10
133	43.06	tr|A0A2I0LGS2|A0A2I0LGS2_COLLI	Creatine kinase M-type-like (Fragment) OS=Columba livia OX=8932 GN=A306_00015248 PE=3 SV=1	94.62	ILTCPSNLGTGLR	Carbamidomethyl(C)@4; Deamidated(N)@7	cleaved Y-I@N-term	1401.72	701.869	1401.73	701.872	2	10
38	14.63	tr|F1NU17|F1NU17_CHICK; tr|A0A1D5NZW9|A0A1D5NZW9_CHICK; sp|P51903|PGK_CHICK	Phosphoglycerate kinase OS=Gallus gallus OX=9031 GN=PGK1 PE=3 SV=1; Phosphoglycerate kinase OS=Gallus gallus OX=9031 GN=PGK1 PE=3 SV=1; Phosphoglycerate kinase OS=Gallus gallus OX=9031 GN=PGK PE=2 SV=2	99	LKDCVGPEVEK	Carbamidomethyl(C)@4; Lys-loss@C-term	cleaved F-L@N-term; missed K-D@2	1144.54	573.279	1144.54	573.279	2	15
5	51.88	sp|P13538|MYSS_CHICK	Myosin heavy chain, skeletal muscle, adult OS=Gallus gallus OX=9031 PE=1 SV=4	99	LEEECMFPK	Carbamidomethyl(C)@5	cleaved I-L@N-term	1181.51	591.763	1181.51	591.762	2	14
12	25.96	sp|P13585|AT2A1_CHICK	Sarcoplasmic/endoplasmic reticulum calcium ATPase 1 OS=Gallus gallus OX=9031 GN=ATP2A1 PE=2 SV=2	99	EGVDCDIFESPVPM	Carbamidomethyl(C)@5	cleaved F-E@N-term; cleaved M-T@C-term	1593.67	797.84	1593.67	797.842	2	12
29	33.88	tr|A0A1D5P603|A0A1D5P603_CHICK	Uncharacterized protein OS=Gallus gallus OX=9031 GN=MYH1F PE=3 SV=1	99	LEEECMFPK	Carbamidomethyl(C)@5	cleaved I-L@N-term	1181.51	591.763	1181.51	591.762	2	14
77	39.43	tr|A0A226MJD4|A0A226MJD4_CALSU	Uncharacterized protein OS=Callipepla squamata OX=9009 GN=ASZ78_004816 PE=3 SV=1	99	LEEECMFPK	Carbamidomethyl(C)@5	cleaved I-L@N-term	1181.51	591.763	1181.51	591.762	2	14
90	36.87	tr|A0A091I1Y4|A0A091I1Y4_CALAN	Myosin heavy chain, skeletal muscle, adult OS=Calypte anna OX=9244 GN=N300_04961 PE=3 SV=1	99	LEEECMFPK	Carbamidomethyl(C)@5	cleaved I-L@N-term	1181.51	591.763	1181.51	591.762	2	14
148	37.09	tr|A0A1D5P525|A0A1D5P525_CHICK	Uncharacterized protein OS=Gallus gallus OX=9031 GN=MYH1C PE=3 SV=1	99	LEEECMFPK	Carbamidomethyl(C)@5	cleaved I-L@N-term	1181.51	591.763	1181.51	591.762	2	14
1	15.5	tr|R0K6C9|R0K6C9_ANAPL	Titin (Fragment) OS=Anas platyrhynchos OX=8839 GN=Anapl_04762 PE=4 SV=1	98.69	AHDPCDPPGRPEPI	Carbamidomethyl(C)@5	cleaved T-A@N-term; cleaved I-I@C-term	1556.71	519.911	1556.7	519.909	3	12
52	20.1	tr|A0A2I0MII3|A0A2I0MII3_COLLI	Titin OS=Columba livia OX=8932 GN=TTN PE=4 SV=1	98.69	AHDPCDPPGRPEPI	Carbamidomethyl(C)@5	cleaved T-A@N-term; cleaved I-I@C-term	1556.71	519.911	1556.7	519.909	3	12
5	51.88	sp|P13538|MYSS_CHICK	Myosin heavy chain, skeletal muscle, adult OS=Gallus gallus OX=9031 PE=1 SV=4	98.31	LEEECMFPK	Carbamidomethyl(C)@5	cleaved I-L@N-term	1181.51	591.761	1181.51	591.762	2	10
29	33.88	tr|A0A1D5P603|A0A1D5P603_CHICK	Uncharacterized protein OS=Gallus gallus OX=9031 GN=MYH1F PE=3 SV=1	98.31	LEEECMFPK	Carbamidomethyl(C)@5	cleaved I-L@N-term	1181.51	591.761	1181.51	591.762	2	10
77	39.43	tr|A0A226MJD4|A0A226MJD4_CALSU	Uncharacterized protein OS=Callipepla squamata OX=9009 GN=ASZ78_004816 PE=3 SV=1	98.31	LEEECMFPK	Carbamidomethyl(C)@5	cleaved I-L@N-term	1181.51	591.761	1181.51	591.762	2	10
90	36.87	tr|A0A091I1Y4|A0A091I1Y4_CALAN	Myosin heavy chain, skeletal muscle, adult OS=Calypte anna OX=9244 GN=N300_04961 PE=3 SV=1	98.31	LEEECMFPK	Carbamidomethyl(C)@5	cleaved I-L@N-term	1181.51	591.761	1181.51	591.762	2	10
148	37.09	tr|A0A1D5P525|A0A1D5P525_CHICK	Uncharacterized protein OS=Gallus gallus OX=9031 GN=MYH1C PE=3 SV=1	98.31	LEEECMFPK	Carbamidomethyl(C)@5	cleaved I-L@N-term	1181.51	591.761	1181.51	591.762	2	10
12	25.96	sp|P13585|AT2A1_CHICK	Sarcoplasmic/endoplasmic reticulum calcium ATPase 1 OS=Gallus gallus OX=9031 GN=ATP2A1 PE=2 SV=2	96.91	EGVDCDIFESPVPM	Carbamidomethyl(C)@5	cleaved F-E@N-term; cleaved M-T@C-term	1593.67	797.84	1593.67	797.842	2	10
3	23.65	tr|A0A226PD93|A0A226PD93_COLVI	Uncharacterized protein OS=Colinus virginianus OX=9014 GN=H355_009596 PE=4 SV=1	90.7	AGPPCVSKPV	Carbamidomethyl(C)@5	cleaved G-A@N-term; cleaved V-T@C-term	1010.52	506.269	1010.52	506.268	2	11
14	44.93	tr|A0A2P4TE09|A0A2P4TE09_BAMTH	Uncharacterized protein (Fragment) OS=Bambusicola thoracicus OX=9083 GN=CIB84_001635 PE=4 SV=1	90.7	AGPPCVSKPV	Carbamidomethyl(C)@5	cleaved G-A@N-term; cleaved V-T@C-term	1010.52	506.269	1010.52	506.268	2	11
12	25.96	sp|P13585|AT2A1_CHICK	Sarcoplasmic/endoplasmic reticulum calcium ATPase 1 OS=Gallus gallus OX=9031 GN=ATP2A1 PE=2 SV=2	84.54	EGVDCDIFESPVPM	Carbamidomethyl(C)@5	cleaved F-E@N-term; cleaved M-T@C-term	1593.67	797.842	1593.67	797.842	2	9
17	36.45	sp|P00340|LDHA_CHICK	L-lactate dehydrogenase A chain OS=Gallus gallus OX=9031 GN=LDHA PE=1 SV=3	79.23	IGSGC	Carbamidomethyl(C)@5	cleaved V-I@N-term; cleaved C-N@C-term	492.204	493.211	492.2	493.208	1	7
4	73.04	sp|P07322|ENOB_CHICK	Beta-enolase OS=Gallus gallus OX=9031 GN=ENO3 PE=1 SV=3	74.96	TGAPC	Carbamidomethyl(C)@5	cleaved C-R@C-term	504.202	505.209	504.2	505.208	1	6
16	73.02	tr|A0A093RU69|A0A093RU69_9PASS	Beta-enolase (Fragment) OS=Manacus vitellinus OX=328815 GN=N305_06455 PE=3 SV=1	74.96	TGAPC	Carbamidomethyl(C)@5	cleaved C-R@C-term	504.202	505.209	504.2	505.208	1	6
40	48.96	tr|A0A093GYW8|A0A093GYW8_DRYPU	Alpha-enolase (Fragment) OS=Dryobates pubescens OX=118200 GN=N307_01470 PE=3 SV=1	74.96	TGAPC	Carbamidomethyl(C)@5	cleaved C-R@C-term	504.202	505.209	504.2	505.208	1	6
89	45.16	tr|A0A2P4TIL0|A0A2P4TIL0_BAMTH	Uncharacterized protein OS=Bambusicola thoracicus OX=9083 GN=CIB84_000035 PE=3 SV=1	74.96	TGAPC	Carbamidomethyl(C)@5	cleaved C-R@C-term	504.202	505.209	504.2	505.208	1	6
92	46.08	tr|A0A093QF41|A0A093QF41_9PASS	Alpha-enolase OS=Manacus vitellinus OX=328815 GN=N305_00919 PE=3 SV=1	74.96	TGAPC	Carbamidomethyl(C)@5	cleaved C-R@C-term	504.202	505.209	504.2	505.208	1	6
181	48.16	sp|P51913|ENOA_CHICK	Alpha-enolase OS=Gallus gallus OX=9031 GN=ENO1 PE=2 SV=2	74.96	TGAPC	Carbamidomethyl(C)@5	cleaved C-R@C-term	504.202	505.209	504.2	505.208	1	6
1	15.5	tr|R0K6C9|R0K6C9_ANAPL	Titin (Fragment) OS=Anas platyrhynchos OX=8839 GN=Anapl_04762 PE=4 SV=1	99	DSMVVCWGHPDSDGGSPITNYIVER	Carbamidomethyl(C)@6		2790.27	931.096	2790.24	931.087	3	14
1	15.5	tr|R0K6C9|R0K6C9_ANAPL	Titin (Fragment) OS=Anas platyrhynchos OX=8839 GN=Anapl_04762 PE=4 SV=1	99	TAHDPCDPPGRPEPI	Carbamidomethyl(C)@6	cleaved Y-T@N-term; cleaved I-I@C-term	1657.75	829.881	1657.75	829.883	2	16
1	15.5	tr|R0K6C9|R0K6C9_ANAPL	Titin (Fragment) OS=Anas platyrhynchos OX=8839 GN=Anapl_04762 PE=4 SV=1	99	DSMVVCWGHPDSDGGSPITNY	Carbamidomethyl(C)@6	cleaved Y-I@C-term	2292.93	1147.47	2292.94	1147.48	2	15
1	15.5	tr|R0K6C9|R0K6C9_ANAPL	Titin (Fragment) OS=Anas platyrhynchos OX=8839 GN=Anapl_04762 PE=4 SV=1	99	DSMVVCWGHPDSDGGSPITNY	Carbamidomethyl(C)@6	cleaved Y-I@C-term	2292.95	1147.48	2292.94	1147.48	2	14
1	15.5	tr|R0K6C9|R0K6C9_ANAPL	Titin (Fragment) OS=Anas platyrhynchos OX=8839 GN=Anapl_04762 PE=4 SV=1	99	DSMVVCWGHPDSDGGSPITNYIVER	Carbamidomethyl(C)@6		2790.25	931.092	2790.24	931.087	3	15
1	15.5	tr|R0K6C9|R0K6C9_ANAPL	Titin (Fragment) OS=Anas platyrhynchos OX=8839 GN=Anapl_04762 PE=4 SV=1	99	TAHDPCDPPGRPEPI	Carbamidomethyl(C)@6	cleaved Y-T@N-term; cleaved I-I@C-term	1657.75	829.882	1657.75	829.883	2	19
1	15.5	tr|R0K6C9|R0K6C9_ANAPL	Titin (Fragment) OS=Anas platyrhynchos OX=8839 GN=Anapl_04762 PE=4 SV=1	99	TAHDPCDPPGRPEPI	Carbamidomethyl(C)@6	cleaved Y-T@N-term; cleaved I-I@C-term	1657.75	553.592	1657.75	553.591	3	21
1	15.5	tr|R0K6C9|R0K6C9_ANAPL	Titin (Fragment) OS=Anas platyrhynchos OX=8839 GN=Anapl_04762 PE=4 SV=1	99	TAHDPCDPPGRPEPI	Carbamidomethyl(C)@6	cleaved Y-T@N-term; cleaved I-I@C-term	1657.75	829.883	1657.75	829.883	2	19
2	89.76	sp|P00565|KCRM_CHICK	Creatine kinase M-type OS=Gallus gallus OX=9031 GN=CKM PE=2 SV=1	99	IMTVGCVAGDEESYEVFKDLFDPVIQDR	Carbamidomethyl(C)@6	cleaved F-I@N-term; missed K-D@18	3231.49	1078.17	3231.51	1078.18	3	11
3	23.65	tr|A0A226PD93|A0A226PD93_COLVI	Uncharacterized protein OS=Colinus virginianus OX=9014 GN=H355_009596 PE=4 SV=1	99	TVPGPCDKPTVS	Carbamidomethyl(C)@6	cleaved F-T@N-term; cleaved S-S@C-term	1256.61	629.31	1256.61	629.311	2	15
3	23.65	tr|A0A226PD93|A0A226PD93_COLVI	Uncharacterized protein OS=Colinus virginianus OX=9014 GN=H355_009596 PE=4 SV=1	99	DSMVVCWGHPDSDGGSPITNY	Carbamidomethyl(C)@6	cleaved Y-I@C-term	2292.93	1147.47	2292.94	1147.48	2	15
3	23.65	tr|A0A226PD93|A0A226PD93_COLVI	Uncharacterized protein OS=Colinus virginianus OX=9014 GN=H355_009596 PE=4 SV=1	99	DSMVVCWGHPDSDGGSPITNY	Carbamidomethyl(C)@6	cleaved Y-I@C-term	2292.95	1147.48	2292.94	1147.48	2	14
3	23.65	tr|A0A226PD93|A0A226PD93_COLVI	Uncharacterized protein OS=Colinus virginianus OX=9014 GN=H355_009596 PE=4 SV=1	99	DSMVVCWGHPDSDGGSPITNYIVER	Carbamidomethyl(C)@6		2790.27	931.096	2790.24	931.087	3	14
3	23.65	tr|A0A226PD93|A0A226PD93_COLVI	Uncharacterized protein OS=Colinus virginianus OX=9014 GN=H355_009596 PE=4 SV=1	99	DSMVVCWGHPDSDGGSPITNYIVER	Carbamidomethyl(C)@6		2790.25	931.092	2790.24	931.087	3	15
3	23.65	tr|A0A226PD93|A0A226PD93_COLVI	Uncharacterized protein OS=Colinus virginianus OX=9014 GN=H355_009596 PE=4 SV=1	99	TVPGPCDKPTVS	Carbamidomethyl(C)@6	cleaved F-T@N-term; cleaved S-S@C-term	1256.61	629.312	1256.61	629.311	2	14
3	23.65	tr|A0A226PD93|A0A226PD93_COLVI	Uncharacterized protein OS=Colinus virginianus OX=9014 GN=H355_009596 PE=4 SV=1	99	VAKASCEVNVLDTPGPPVNFVFEDVRK	Carbamidomethyl(C)@6	cleaved G-V@N-term; missed K-A@3; missed R-K@26	2986.46	996.495	2986.52	996.515	3	16
5	51.88	sp|P13538|MYSS_CHICK	Myosin heavy chain, skeletal muscle, adult OS=Gallus gallus OX=9031 PE=1 SV=4	99	KLEDECSEL	Carbamidomethyl(C)@6	cleaved L-K@C-term; missed K-L@1	1121.49	561.751	1121.49	561.753	2	12
5	51.88	sp|P13538|MYSS_CHICK	Myosin heavy chain, skeletal muscle, adult OS=Gallus gallus OX=9031 PE=1 SV=4	99	KLEDECSELK	Carbamidomethyl(C)@6	missed K-L@1	1249.59	625.801	1249.59	625.8	2	16
5	51.88	sp|P13538|MYSS_CHICK	Myosin heavy chain, skeletal muscle, adult OS=Gallus gallus OX=9031 PE=1 SV=4	99	ILEEECMFPK	Carbamidomethyl(C)@6	cleaved S-I@N-term	1294.59	648.301	1294.59	648.304	2	12
5	51.88	sp|P13538|MYSS_CHICK	Myosin heavy chain, skeletal muscle, adult OS=Gallus gallus OX=9031 PE=1 SV=4	99	ILEEECMFPK	Carbamidomethyl(C)@6	cleaved S-I@N-term	1294.59	648.3	1294.59	648.304	2	11
14	44.93	tr|A0A2P4TE09|A0A2P4TE09_BAMTH	Uncharacterized protein (Fragment) OS=Bambusicola thoracicus OX=9083 GN=CIB84_001635 PE=4 SV=1	99	VAKASCEVNVLDTPGPPVNFVFEDVRK	Carbamidomethyl(C)@6	cleaved G-V@N-term; missed K-A@3; missed R-K@26	2986.46	996.495	2986.52	996.515	3	16
19	25.13	tr|A0A2P4T8Q4|A0A2P4T8Q4_BAMTH	Uncharacterized protein (Fragment) OS=Bambusicola thoracicus OX=9083 GN=CIB84_003500 PE=4 SV=1	99	DSMVVCWGHPDSDGGSPITNY	Carbamidomethyl(C)@6	cleaved Y-I@C-term	2292.93	1147.47	2292.94	1147.48	2	15
19	25.13	tr|A0A2P4T8Q4|A0A2P4T8Q4_BAMTH	Uncharacterized protein (Fragment) OS=Bambusicola thoracicus OX=9083 GN=CIB84_003500 PE=4 SV=1	99	DSMVVCWGHPDSDGGSPITNY	Carbamidomethyl(C)@6	cleaved Y-I@C-term	2292.95	1147.48	2292.94	1147.48	2	14
19	25.13	tr|A0A2P4T8Q4|A0A2P4T8Q4_BAMTH	Uncharacterized protein (Fragment) OS=Bambusicola thoracicus OX=9083 GN=CIB84_003500 PE=4 SV=1	99	DSMVVCWGHPDSDGGSPITNYIVER	Carbamidomethyl(C)@6		2790.27	931.096	2790.24	931.087	3	14
19	25.13	tr|A0A2P4T8Q4|A0A2P4T8Q4_BAMTH	Uncharacterized protein (Fragment) OS=Bambusicola thoracicus OX=9083 GN=CIB84_003500 PE=4 SV=1	99	DSMVVCWGHPDSDGGSPITNYIVER	Carbamidomethyl(C)@6		2790.25	931.092	2790.24	931.087	3	15
20	8.164	tr|Q90WF0|Q90WF0_CHICK	CgABP260 OS=Gallus gallus OX=9031 PE=2 SV=1	99	PAAPDCSPDKVK	Carbamidomethyl(C)@6	cleaved R-P@N-term; missed K-V@10	1283.62	642.817	1283.62	642.816	2	18
20	8.164	tr|Q90WF0|Q90WF0_CHICK	CgABP260 OS=Gallus gallus OX=9031 PE=2 SV=1	99	PAAPDCSPDKVK	Carbamidomethyl(C)@6	cleaved R-P@N-term; missed K-V@10	1283.62	428.882	1283.62	428.88	3	14
20	8.164	tr|Q90WF0|Q90WF0_CHICK	CgABP260 OS=Gallus gallus OX=9031 PE=2 SV=1	99	PAAPDCSPDKVK	Carbamidomethyl(C)@6	cleaved R-P@N-term; missed K-V@10	1283.62	642.818	1283.62	642.816	2	13
29	33.88	tr|A0A1D5P603|A0A1D5P603_CHICK	Uncharacterized protein OS=Gallus gallus OX=9031 GN=MYH1F PE=3 SV=1	99	ILEEECMFPK	Carbamidomethyl(C)@6	cleaved S-I@N-term	1294.59	648.301	1294.59	648.304	2	12
29	33.88	tr|A0A1D5P603|A0A1D5P603_CHICK	Uncharacterized protein OS=Gallus gallus OX=9031 GN=MYH1F PE=3 SV=1	99	ILEEECMFPK	Carbamidomethyl(C)@6	cleaved S-I@N-term	1294.59	648.3	1294.59	648.304	2	11
29	33.88	tr|A0A1D5P603|A0A1D5P603_CHICK	Uncharacterized protein OS=Gallus gallus OX=9031 GN=MYH1F PE=3 SV=1	99	KLEDECSEL	Carbamidomethyl(C)@6	cleaved L-K@C-term; missed K-L@1	1121.49	561.751	1121.49	561.753	2	12
29	33.88	tr|A0A1D5P603|A0A1D5P603_CHICK	Uncharacterized protein OS=Gallus gallus OX=9031 GN=MYH1F PE=3 SV=1	99	KLEDECSELK	Carbamidomethyl(C)@6	missed K-L@1	1249.59	625.801	1249.59	625.8	2	16
52	20.1	tr|A0A2I0MII3|A0A2I0MII3_COLLI	Titin OS=Columba livia OX=8932 GN=TTN PE=4 SV=1	99	DSMVVCWGHPDSDGGSPITNY	Carbamidomethyl(C)@6	cleaved Y-I@C-term	2292.93	1147.47	2292.94	1147.48	2	15
52	20.1	tr|A0A2I0MII3|A0A2I0MII3_COLLI	Titin OS=Columba livia OX=8932 GN=TTN PE=4 SV=1	99	DSMVVCWGHPDSDGGSPITNY	Carbamidomethyl(C)@6	cleaved Y-I@C-term	2292.95	1147.48	2292.94	1147.48	2	14
52	20.1	tr|A0A2I0MII3|A0A2I0MII3_COLLI	Titin OS=Columba livia OX=8932 GN=TTN PE=4 SV=1	99	DSMVVCWGHPDSDGGSPITNYIVER	Carbamidomethyl(C)@6		2790.27	931.096	2790.24	931.087	3	14
52	20.1	tr|A0A2I0MII3|A0A2I0MII3_COLLI	Titin OS=Columba livia OX=8932 GN=TTN PE=4 SV=1	99	DSMVVCWGHPDSDGGSPITNYIVER	Carbamidomethyl(C)@6		2790.25	931.092	2790.24	931.087	3	15
52	20.1	tr|A0A2I0MII3|A0A2I0MII3_COLLI	Titin OS=Columba livia OX=8932 GN=TTN PE=4 SV=1	99	TAHDPCDPPGRPEPI	Carbamidomethyl(C)@6	cleaved Y-T@N-term; cleaved I-I@C-term	1657.75	829.881	1657.75	829.883	2	16
52	20.1	tr|A0A2I0MII3|A0A2I0MII3_COLLI	Titin OS=Columba livia OX=8932 GN=TTN PE=4 SV=1	99	TAHDPCDPPGRPEPI	Carbamidomethyl(C)@6	cleaved Y-T@N-term; cleaved I-I@C-term	1657.75	829.882	1657.75	829.883	2	19
52	20.1	tr|A0A2I0MII3|A0A2I0MII3_COLLI	Titin OS=Columba livia OX=8932 GN=TTN PE=4 SV=1	99	TAHDPCDPPGRPEPI	Carbamidomethyl(C)@6	cleaved Y-T@N-term; cleaved I-I@C-term	1657.75	553.592	1657.75	553.591	3	21
52	20.1	tr|A0A2I0MII3|A0A2I0MII3_COLLI	Titin OS=Columba livia OX=8932 GN=TTN PE=4 SV=1	99	TAHDPCDPPGRPEPI	Carbamidomethyl(C)@6	cleaved Y-T@N-term; cleaved I-I@C-term	1657.75	829.883	1657.75	829.883	2	19
52	20.1	tr|A0A2I0MII3|A0A2I0MII3_COLLI	Titin OS=Columba livia OX=8932 GN=TTN PE=4 SV=1	99	TVPGPCDKPTVS	Carbamidomethyl(C)@6	cleaved F-T@N-term; cleaved S-S@C-term	1256.61	629.31	1256.61	629.311	2	15
52	20.1	tr|A0A2I0MII3|A0A2I0MII3_COLLI	Titin OS=Columba livia OX=8932 GN=TTN PE=4 SV=1	99	TVPGPCDKPTVS	Carbamidomethyl(C)@6	cleaved F-T@N-term; cleaved S-S@C-term	1256.61	629.312	1256.61	629.311	2	14
52	20.1	tr|A0A2I0MII3|A0A2I0MII3_COLLI	Titin OS=Columba livia OX=8932 GN=TTN PE=4 SV=1	99	VAKASCEVNVLDTPGPPVNFVFEDVRK	Carbamidomethyl(C)@6	cleaved G-V@N-term; missed K-A@3; missed R-K@26	2986.46	996.495	2986.52	996.515	3	16
59	19.25	tr|A0A226N2E6|A0A226N2E6_CALSU	Uncharacterized protein OS=Callipepla squamata OX=9009 GN=ASZ78_002722 PE=4 SV=1	99	TVPGPCDKPTVS	Carbamidomethyl(C)@6	cleaved F-T@N-term; cleaved S-S@C-term	1256.61	629.31	1256.61	629.311	2	15
59	19.25	tr|A0A226N2E6|A0A226N2E6_CALSU	Uncharacterized protein OS=Callipepla squamata OX=9009 GN=ASZ78_002722 PE=4 SV=1	99	TVPGPCDKPTVS	Carbamidomethyl(C)@6	cleaved F-T@N-term; cleaved S-S@C-term	1256.61	629.312	1256.61	629.311	2	14
77	39.43	tr|A0A226MJD4|A0A226MJD4_CALSU	Uncharacterized protein OS=Callipepla squamata OX=9009 GN=ASZ78_004816 PE=3 SV=1	99	ILEEECMFPK	Carbamidomethyl(C)@6	cleaved S-I@N-term	1294.59	648.301	1294.59	648.304	2	12
77	39.43	tr|A0A226MJD4|A0A226MJD4_CALSU	Uncharacterized protein OS=Callipepla squamata OX=9009 GN=ASZ78_004816 PE=3 SV=1	99	ILEEECMFPK	Carbamidomethyl(C)@6	cleaved S-I@N-term	1294.59	648.3	1294.59	648.304	2	11
77	39.43	tr|A0A226MJD4|A0A226MJD4_CALSU	Uncharacterized protein OS=Callipepla squamata OX=9009 GN=ASZ78_004816 PE=3 SV=1	99	KLEDECSEL	Carbamidomethyl(C)@6	cleaved L-K@C-term; missed K-L@1	1121.49	561.751	1121.49	561.753	2	12
77	39.43	tr|A0A226MJD4|A0A226MJD4_CALSU	Uncharacterized protein OS=Callipepla squamata OX=9009 GN=ASZ78_004816 PE=3 SV=1	99	KLEDECSELK	Carbamidomethyl(C)@6	missed K-L@1	1249.59	625.801	1249.59	625.8	2	16
90	36.87	tr|A0A091I1Y4|A0A091I1Y4_CALAN	Myosin heavy chain, skeletal muscle, adult OS=Calypte anna OX=9244 GN=N300_04961 PE=3 SV=1	99	ILEEECMFPK	Carbamidomethyl(C)@6	cleaved S-I@N-term	1294.59	648.301	1294.59	648.304	2	12
90	36.87	tr|A0A091I1Y4|A0A091I1Y4_CALAN	Myosin heavy chain, skeletal muscle, adult OS=Calypte anna OX=9244 GN=N300_04961 PE=3 SV=1	99	ILEEECMFPK	Carbamidomethyl(C)@6	cleaved S-I@N-term	1294.59	648.3	1294.59	648.304	2	11
90	36.87	tr|A0A091I1Y4|A0A091I1Y4_CALAN	Myosin heavy chain, skeletal muscle, adult OS=Calypte anna OX=9244 GN=N300_04961 PE=3 SV=1	99	KLEDECSEL	Carbamidomethyl(C)@6	cleaved L-K@C-term; missed K-L@1	1121.49	561.751	1121.49	561.753	2	12
90	36.87	tr|A0A091I1Y4|A0A091I1Y4_CALAN	Myosin heavy chain, skeletal muscle, adult OS=Calypte anna OX=9244 GN=N300_04961 PE=3 SV=1	99	KLEDECSELK	Carbamidomethyl(C)@6	missed K-L@1	1249.59	625.801	1249.59	625.8	2	16
91	89.11	tr|B5G2F0|B5G2F0_TAEGU; tr|A0A218VD68|A0A218VD68_9PASE	Triosephosphate isomerase OS=Taeniopygia guttata OX=59729 PE=2 SV=1; Triosephosphate isomerase OS=Lonchura striata domestica OX=299123 GN=TPI1 PE=3 SV=1	99	VTGSNCKELASQHDVDGFLVGGASLKPEFVDIINAK	Carbamidomethyl(C)@6	cleaved S-V@N-term; missed K-E@7	3803.96	951.998	3814.92	954.737	4	18
91	89.11	tr|B5G2F0|B5G2F0_TAEGU; tr|A0A218VD68|A0A218VD68_9PASE	Triosephosphate isomerase OS=Taeniopygia guttata OX=59729 PE=2 SV=1; Triosephosphate isomerase OS=Lonchura striata domestica OX=299123 GN=TPI1 PE=3 SV=1	99	VTGSNCKELASQHDVDGFLVGGASLKPEFVDIINAK	Carbamidomethyl(C)@6	cleaved S-V@N-term; missed K-E@7	3803.98	952.002	3814.92	954.737	4	21
148	37.09	tr|A0A1D5P525|A0A1D5P525_CHICK	Uncharacterized protein OS=Gallus gallus OX=9031 GN=MYH1C PE=3 SV=1	99	ILEEECMFPK	Carbamidomethyl(C)@6	cleaved S-I@N-term	1294.59	648.301	1294.59	648.304	2	12
148	37.09	tr|A0A1D5P525|A0A1D5P525_CHICK	Uncharacterized protein OS=Gallus gallus OX=9031 GN=MYH1C PE=3 SV=1	99	ILEEECMFPK	Carbamidomethyl(C)@6	cleaved S-I@N-term	1294.59	648.3	1294.59	648.304	2	11
148	37.09	tr|A0A1D5P525|A0A1D5P525_CHICK	Uncharacterized protein OS=Gallus gallus OX=9031 GN=MYH1C PE=3 SV=1	99	KLEDECSEL	Carbamidomethyl(C)@6	cleaved L-K@C-term; missed K-L@1	1121.49	561.751	1121.49	561.753	2	12
148	37.09	tr|A0A1D5P525|A0A1D5P525_CHICK	Uncharacterized protein OS=Gallus gallus OX=9031 GN=MYH1C PE=3 SV=1	99	KLEDECSELK	Carbamidomethyl(C)@6	missed K-L@1	1249.59	625.801	1249.59	625.8	2	16
3	23.65	tr|A0A226PD93|A0A226PD93_COLVI	Uncharacterized protein OS=Colinus virginianus OX=9014 GN=H355_009596 PE=4 SV=1	98.85	VAKASCEVNVLDTPGPPVNFVFEDVRK	Carbamidomethyl(C)@6	cleaved G-V@N-term; missed K-A@3; missed R-K@26	2986.44	996.488	2986.52	996.515	3	16
14	44.93	tr|A0A2P4TE09|A0A2P4TE09_BAMTH	Uncharacterized protein (Fragment) OS=Bambusicola thoracicus OX=9083 GN=CIB84_001635 PE=4 SV=1	98.85	VAKASCEVNVLDTPGPPVNFVFEDVRK	Carbamidomethyl(C)@6	cleaved G-V@N-term; missed K-A@3; missed R-K@26	2986.44	996.488	2986.52	996.515	3	16
52	20.1	tr|A0A2I0MII3|A0A2I0MII3_COLLI	Titin OS=Columba livia OX=8932 GN=TTN PE=4 SV=1	98.85	VAKASCEVNVLDTPGPPVNFVFEDVRK	Carbamidomethyl(C)@6	cleaved G-V@N-term; missed K-A@3; missed R-K@26	2986.44	996.488	2986.52	996.515	3	16
17	36.45	sp|P00340|LDHA_CHICK	L-lactate dehydrogenase A chain OS=Gallus gallus OX=9031 GN=LDHA PE=1 SV=3	97.57	VIGSGCN	Carbamidomethyl(C)@6	cleaved N-L@C-term	705.314	706.321	705.312	706.319	1	11
5	51.88	sp|P13538|MYSS_CHICK	Myosin heavy chain, skeletal muscle, adult OS=Gallus gallus OX=9031 PE=1 SV=4	95.44	KLEDEC	Carbamidomethyl(C)@6	cleaved C-S@C-term; missed K-L@1	792.34	793.348	792.332	793.34	1	9
29	33.88	tr|A0A1D5P603|A0A1D5P603_CHICK	Uncharacterized protein OS=Gallus gallus OX=9031 GN=MYH1F PE=3 SV=1	95.44	KLEDEC	Carbamidomethyl(C)@6	cleaved C-S@C-term; missed K-L@1	792.34	793.348	792.332	793.34	1	9
77	39.43	tr|A0A226MJD4|A0A226MJD4_CALSU	Uncharacterized protein OS=Callipepla squamata OX=9009 GN=ASZ78_004816 PE=3 SV=1	95.44	KLEDEC	Carbamidomethyl(C)@6	cleaved C-S@C-term; missed K-L@1	792.34	793.348	792.332	793.34	1	9
90	36.87	tr|A0A091I1Y4|A0A091I1Y4_CALAN	Myosin heavy chain, skeletal muscle, adult OS=Calypte anna OX=9244 GN=N300_04961 PE=3 SV=1	95.44	KLEDEC	Carbamidomethyl(C)@6	cleaved C-S@C-term; missed K-L@1	792.34	793.348	792.332	793.34	1	9
148	37.09	tr|A0A1D5P525|A0A1D5P525_CHICK	Uncharacterized protein OS=Gallus gallus OX=9031 GN=MYH1C PE=3 SV=1	95.44	KLEDEC	Carbamidomethyl(C)@6	cleaved C-S@C-term; missed K-L@1	792.34	793.348	792.332	793.34	1	9
3	23.65	tr|A0A226PD93|A0A226PD93_COLVI	Uncharacterized protein OS=Colinus virginianus OX=9014 GN=H355_009596 PE=4 SV=1	87.67	TVPGPCDKPTVS	Carbamidomethyl(C)@6	cleaved F-T@N-term; cleaved S-S@C-term	1256.61	629.31	1256.61	629.311	2	10
52	20.1	tr|A0A2I0MII3|A0A2I0MII3_COLLI	Titin OS=Columba livia OX=8932 GN=TTN PE=4 SV=1	87.67	TVPGPCDKPTVS	Carbamidomethyl(C)@6	cleaved F-T@N-term; cleaved S-S@C-term	1256.61	629.31	1256.61	629.311	2	10
59	19.25	tr|A0A226N2E6|A0A226N2E6_CALSU	Uncharacterized protein OS=Callipepla squamata OX=9009 GN=ASZ78_002722 PE=4 SV=1	87.67	TVPGPCDKPTVS	Carbamidomethyl(C)@6	cleaved F-T@N-term; cleaved S-S@C-term	1256.61	629.31	1256.61	629.311	2	10
20	8.164	tr|Q90WF0|Q90WF0_CHICK	CgABP260 OS=Gallus gallus OX=9031 PE=2 SV=1	78.77	PAAPDCSPDKVK	Carbamidomethyl(C)@6	cleaved R-P@N-term; missed K-V@10	1283.62	642.817	1283.62	642.816	2	11
5	51.88	sp|P13538|MYSS_CHICK	Myosin heavy chain, skeletal muscle, adult OS=Gallus gallus OX=9031 PE=1 SV=4	56.07	KLEDEC	Carbamidomethyl(C)@6	cleaved C-S@C-term; missed K-L@1	792.332	793.34	792.332	793.34	1	9
29	33.88	tr|A0A1D5P603|A0A1D5P603_CHICK	Uncharacterized protein OS=Gallus gallus OX=9031 GN=MYH1F PE=3 SV=1	56.07	KLEDEC	Carbamidomethyl(C)@6	cleaved C-S@C-term; missed K-L@1	792.332	793.34	792.332	793.34	1	9
77	39.43	tr|A0A226MJD4|A0A226MJD4_CALSU	Uncharacterized protein OS=Callipepla squamata OX=9009 GN=ASZ78_004816 PE=3 SV=1	56.07	KLEDEC	Carbamidomethyl(C)@6	cleaved C-S@C-term; missed K-L@1	792.332	793.34	792.332	793.34	1	9
90	36.87	tr|A0A091I1Y4|A0A091I1Y4_CALAN	Myosin heavy chain, skeletal muscle, adult OS=Calypte anna OX=9244 GN=N300_04961 PE=3 SV=1	56.07	KLEDEC	Carbamidomethyl(C)@6	cleaved C-S@C-term; missed K-L@1	792.332	793.34	792.332	793.34	1	9
148	37.09	tr|A0A1D5P525|A0A1D5P525_CHICK	Uncharacterized protein OS=Gallus gallus OX=9031 GN=MYH1C PE=3 SV=1	56.07	KLEDEC	Carbamidomethyl(C)@6	cleaved C-S@C-term; missed K-L@1	792.332	793.34	792.332	793.34	1	9
147	0	tr|A0A093GJK3|A0A093GJK3_DRYPU	Mammalian ependymin-related protein 1 (Fragment) OS=Dryobates pubescens OX=118200 GN=N307_13893 PE=4 SV=1	18.48	KIEDEC	Carbamidomethyl(C)@6	missed K-I@1	792.334	397.174	792.332	397.173	2	6
1	15.5	tr|R0K6C9|R0K6C9_ANAPL	Titin (Fragment) OS=Anas platyrhynchos OX=8839 GN=Anapl_04762 PE=4 SV=1	99	AENEAGCGHPSEPT	Carbamidomethyl(C)@7	cleaved T-D@C-term	1454.58	728.297	1454.57	728.294	2	16
1	15.5	tr|R0K6C9|R0K6C9_ANAPL	Titin (Fragment) OS=Anas platyrhynchos OX=8839 GN=Anapl_04762 PE=4 SV=1	99	AENEAGCGHPSEPTDLIHIEDPTSPPSPPQDL	Carbamidomethyl(C)@7	cleaved L-H@C-term	3406.53	1136.52	3406.53	1136.52	3	23
1	15.5	tr|R0K6C9|R0K6C9_ANAPL	Titin (Fragment) OS=Anas platyrhynchos OX=8839 GN=Anapl_04762 PE=4 SV=1	99	AENEAGCGHPSEPTDLIHIEDPTSPPSPPQDLH	Carbamidomethyl(C)@7	cleaved H-V@C-term	3543.58	886.903	3543.58	886.904	4	16
1	15.5	tr|R0K6C9|R0K6C9_ANAPL	Titin (Fragment) OS=Anas platyrhynchos OX=8839 GN=Anapl_04762 PE=4 SV=1	99	TTPTTLCLGILK	Carbamidomethyl(C)@7		1316.73	659.373	1316.74	659.376	2	13
1	15.5	tr|R0K6C9|R0K6C9_ANAPL	Titin (Fragment) OS=Anas platyrhynchos OX=8839 GN=Anapl_04762 PE=4 SV=1	99	AENEAGCGHPSEPT	Carbamidomethyl(C)@7	cleaved T-D@C-term	1454.57	728.292	1454.57	728.294	2	19
1	15.5	tr|R0K6C9|R0K6C9_ANAPL	Titin (Fragment) OS=Anas platyrhynchos OX=8839 GN=Anapl_04762 PE=4 SV=1	99	AENEAGCGHPSEPTDLIHIEDPTSPPSPPQDL	Carbamidomethyl(C)@7	cleaved L-H@C-term	3406.53	1136.52	3406.53	1136.52	3	16
1	15.5	tr|R0K6C9|R0K6C9_ANAPL	Titin (Fragment) OS=Anas platyrhynchos OX=8839 GN=Anapl_04762 PE=4 SV=1	99	AENEAGCGHPSEPTDLIHIEDPTSPPSPPQDLH	Carbamidomethyl(C)@7	cleaved H-V@C-term	3543.59	886.904	3543.58	886.904	4	21
1	15.5	tr|R0K6C9|R0K6C9_ANAPL	Titin (Fragment) OS=Anas platyrhynchos OX=8839 GN=Anapl_04762 PE=4 SV=1	99	AENEAGCGHPSEPTDLIHIEDPTSPPSPPQDLH	Carbamidomethyl(C)@7	cleaved H-V@C-term	3543.59	886.904	3543.58	886.904	4	14
1	15.5	tr|R0K6C9|R0K6C9_ANAPL	Titin (Fragment) OS=Anas platyrhynchos OX=8839 GN=Anapl_04762 PE=4 SV=1	99	AENEAGCGHPSEPTDLIHIEDPTSPPSPPQDLH	Carbamidomethyl(C)@7	cleaved H-V@C-term	3543.6	1182.21	3543.58	1182.2	3	13
3	23.65	tr|A0A226PD93|A0A226PD93_COLVI	Uncharacterized protein OS=Colinus virginianus OX=9014 GN=H355_009596 PE=4 SV=1	99	VGAGPPCVSKPV	Carbamidomethyl(C)@7	cleaved V-T@C-term	1166.61	584.312	1166.61	584.313	2	19
3	23.65	tr|A0A226PD93|A0A226PD93_COLVI	Uncharacterized protein OS=Colinus virginianus OX=9014 GN=H355_009596 PE=4 SV=1	99	AENEAGCGHPSEPT	Carbamidomethyl(C)@7	cleaved T-D@C-term	1454.58	728.297	1454.57	728.294	2	16
3	23.65	tr|A0A226PD93|A0A226PD93_COLVI	Uncharacterized protein OS=Colinus virginianus OX=9014 GN=H355_009596 PE=4 SV=1	99	AENEAGCGHPSEPT	Carbamidomethyl(C)@7	cleaved T-D@C-term	1454.57	728.292	1454.57	728.294	2	19
3	23.65	tr|A0A226PD93|A0A226PD93_COLVI	Uncharacterized protein OS=Colinus virginianus OX=9014 GN=H355_009596 PE=4 SV=1	99	AENEAGCGHPSEPTDLIHIEDPTSPPSPPQDL	Carbamidomethyl(C)@7	cleaved L-H@C-term	3406.53	1136.52	3406.53	1136.52	3	16
3	23.65	tr|A0A226PD93|A0A226PD93_COLVI	Uncharacterized protein OS=Colinus virginianus OX=9014 GN=H355_009596 PE=4 SV=1	99	AENEAGCGHPSEPTDLIHIEDPTSPPSPPQDL	Carbamidomethyl(C)@7	cleaved L-H@C-term	3406.53	1136.52	3406.53	1136.52	3	23
3	23.65	tr|A0A226PD93|A0A226PD93_COLVI	Uncharacterized protein OS=Colinus virginianus OX=9014 GN=H355_009596 PE=4 SV=1	99	AENEAGCGHPSEPTDLIHIEDPTSPPSPPQDLH	Carbamidomethyl(C)@7	cleaved H-V@C-term	3543.58	886.903	3543.58	886.904	4	16
3	23.65	tr|A0A226PD93|A0A226PD93_COLVI	Uncharacterized protein OS=Colinus virginianus OX=9014 GN=H355_009596 PE=4 SV=1	99	AENEAGCGHPSEPTDLIHIEDPTSPPSPPQDLH	Carbamidomethyl(C)@7	cleaved H-V@C-term	3543.59	886.904	3543.58	886.904	4	21
3	23.65	tr|A0A226PD93|A0A226PD93_COLVI	Uncharacterized protein OS=Colinus virginianus OX=9014 GN=H355_009596 PE=4 SV=1	99	AENEAGCGHPSEPTDLIHIEDPTSPPSPPQDLH	Carbamidomethyl(C)@7	cleaved H-V@C-term	3543.59	886.904	3543.58	886.904	4	14
3	23.65	tr|A0A226PD93|A0A226PD93_COLVI	Uncharacterized protein OS=Colinus virginianus OX=9014 GN=H355_009596 PE=4 SV=1	99	AENEAGCGHPSEPTDLIHIEDPTSPPSPPQDLH	Carbamidomethyl(C)@7	cleaved H-V@C-term	3543.6	1182.21	3543.58	1182.2	3	13
3	23.65	tr|A0A226PD93|A0A226PD93_COLVI	Uncharacterized protein OS=Colinus virginianus OX=9014 GN=H355_009596 PE=4 SV=1	99	TTPTTLCLGILK	Carbamidomethyl(C)@7		1316.73	659.373	1316.74	659.376	2	13
3	23.65	tr|A0A226PD93|A0A226PD93_COLVI	Uncharacterized protein OS=Colinus virginianus OX=9014 GN=H355_009596 PE=4 SV=1	99	VGAGPPCVSKPV	Carbamidomethyl(C)@7	cleaved V-T@C-term	1166.61	584.313	1166.61	584.313	2	20
3	23.65	tr|A0A226PD93|A0A226PD93_COLVI	Uncharacterized protein OS=Colinus virginianus OX=9014 GN=H355_009596 PE=4 SV=1	99	VGAGPPCVSKPV	Carbamidomethyl(C)@7	cleaved V-T@C-term	1166.61	584.313	1166.61	584.313	2	20
5	51.88	sp|P13538|MYSS_CHICK	Myosin heavy chain, skeletal muscle, adult OS=Gallus gallus OX=9031 PE=1 SV=4	99	SILEEECMFPK	Carbamidomethyl(C)@7	cleaved F-S@N-term	1381.63	691.82	1381.63	691.82	2	18
5	51.88	sp|P13538|MYSS_CHICK	Myosin heavy chain, skeletal muscle, adult OS=Gallus gallus OX=9031 PE=1 SV=4	99	SILEEECMFPK	Carbamidomethyl(C)@7	cleaved F-S@N-term	1381.62	691.82	1381.63	691.82	2	18
5	51.88	sp|P13538|MYSS_CHICK	Myosin heavy chain, skeletal muscle, adult OS=Gallus gallus OX=9031 PE=1 SV=4	99	SILEEECMFPK	Carbamidomethyl(C)@7	cleaved F-S@N-term	1381.62	691.818	1381.63	691.82	2	17
5	51.88	sp|P13538|MYSS_CHICK	Myosin heavy chain, skeletal muscle, adult OS=Gallus gallus OX=9031 PE=1 SV=4	99	SILEEECMFPK	Carbamidomethyl(C)@7	cleaved F-S@N-term	1381.62	691.819	1381.63	691.82	2	18
5	51.88	sp|P13538|MYSS_CHICK	Myosin heavy chain, skeletal muscle, adult OS=Gallus gallus OX=9031 PE=1 SV=4	99	SILEEECMFPK	Carbamidomethyl(C)@7	cleaved F-S@N-term	1381.62	691.819	1381.63	691.82	2	16
14	44.93	tr|A0A2P4TE09|A0A2P4TE09_BAMTH	Uncharacterized protein (Fragment) OS=Bambusicola thoracicus OX=9083 GN=CIB84_001635 PE=4 SV=1	99	AENEAGCGHPSEPT	Carbamidomethyl(C)@7	cleaved T-D@C-term	1454.58	728.297	1454.57	728.294	2	16
14	44.93	tr|A0A2P4TE09|A0A2P4TE09_BAMTH	Uncharacterized protein (Fragment) OS=Bambusicola thoracicus OX=9083 GN=CIB84_001635 PE=4 SV=1	99	AENEAGCGHPSEPT	Carbamidomethyl(C)@7	cleaved T-D@C-term	1454.57	728.292	1454.57	728.294	2	19
14	44.93	tr|A0A2P4TE09|A0A2P4TE09_BAMTH	Uncharacterized protein (Fragment) OS=Bambusicola thoracicus OX=9083 GN=CIB84_001635 PE=4 SV=1	99	AENEAGCGHPSEPTDLIHIEDPTSPPSPPQDL	Carbamidomethyl(C)@7	cleaved L-H@C-term	3406.53	1136.52	3406.53	1136.52	3	16
14	44.93	tr|A0A2P4TE09|A0A2P4TE09_BAMTH	Uncharacterized protein (Fragment) OS=Bambusicola thoracicus OX=9083 GN=CIB84_001635 PE=4 SV=1	99	AENEAGCGHPSEPTDLIHIEDPTSPPSPPQDL	Carbamidomethyl(C)@7	cleaved L-H@C-term	3406.53	1136.52	3406.53	1136.52	3	23
14	44.93	tr|A0A2P4TE09|A0A2P4TE09_BAMTH	Uncharacterized protein (Fragment) OS=Bambusicola thoracicus OX=9083 GN=CIB84_001635 PE=4 SV=1	99	AENEAGCGHPSEPTDLIHIEDPTSPPSPPQDLH	Carbamidomethyl(C)@7	cleaved H-V@C-term	3543.58	886.903	3543.58	886.904	4	16
14	44.93	tr|A0A2P4TE09|A0A2P4TE09_BAMTH	Uncharacterized protein (Fragment) OS=Bambusicola thoracicus OX=9083 GN=CIB84_001635 PE=4 SV=1	99	AENEAGCGHPSEPTDLIHIEDPTSPPSPPQDLH	Carbamidomethyl(C)@7	cleaved H-V@C-term	3543.59	886.904	3543.58	886.904	4	21
14	44.93	tr|A0A2P4TE09|A0A2P4TE09_BAMTH	Uncharacterized protein (Fragment) OS=Bambusicola thoracicus OX=9083 GN=CIB84_001635 PE=4 SV=1	99	AENEAGCGHPSEPTDLIHIEDPTSPPSPPQDLH	Carbamidomethyl(C)@7	cleaved H-V@C-term	3543.59	886.904	3543.58	886.904	4	14
14	44.93	tr|A0A2P4TE09|A0A2P4TE09_BAMTH	Uncharacterized protein (Fragment) OS=Bambusicola thoracicus OX=9083 GN=CIB84_001635 PE=4 SV=1	99	AENEAGCGHPSEPTDLIHIEDPTSPPSPPQDLH	Carbamidomethyl(C)@7	cleaved H-V@C-term	3543.6	1182.21	3543.58	1182.2	3	13
14	44.93	tr|A0A2P4TE09|A0A2P4TE09_BAMTH	Uncharacterized protein (Fragment) OS=Bambusicola thoracicus OX=9083 GN=CIB84_001635 PE=4 SV=1	99	VGAGPPCVSKPV	Carbamidomethyl(C)@7	cleaved V-T@C-term	1166.61	584.312	1166.61	584.313	2	19
14	44.93	tr|A0A2P4TE09|A0A2P4TE09_BAMTH	Uncharacterized protein (Fragment) OS=Bambusicola thoracicus OX=9083 GN=CIB84_001635 PE=4 SV=1	99	VGAGPPCVSKPV	Carbamidomethyl(C)@7	cleaved V-T@C-term	1166.61	584.313	1166.61	584.313	2	20
14	44.93	tr|A0A2P4TE09|A0A2P4TE09_BAMTH	Uncharacterized protein (Fragment) OS=Bambusicola thoracicus OX=9083 GN=CIB84_001635 PE=4 SV=1	99	VGAGPPCVSKPV	Carbamidomethyl(C)@7	cleaved V-T@C-term	1166.61	584.313	1166.61	584.313	2	20
15	38.3	sp|P00548|KPYM_CHICK	Pyruvate kinase PKM OS=Gallus gallus OX=9031 GN=PKM PE=2 SV=2	99	AGKPIIC	Carbamidomethyl(C)@7	cleaved C-A@C-term	757.416	379.715	757.416	379.715	2	10
20	8.164	tr|Q90WF0|Q90WF0_CHICK	CgABP260 OS=Gallus gallus OX=9031 PE=2 SV=1	99	GTQELPCSPF	Carbamidomethyl(C)@7	cleaved F-G@N-term; cleaved F-R@C-term	1134.5	568.257	1134.5	568.258	2	11
20	8.164	tr|Q90WF0|Q90WF0_CHICK	CgABP260 OS=Gallus gallus OX=9031 PE=2 SV=1	99	GTQELPCSPF	Carbamidomethyl(C)@7	cleaved F-G@N-term; cleaved F-R@C-term	1134.5	568.257	1134.5	568.258	2	11
22	36.21	tr|A0A2P4SUR5|A0A2P4SUR5_BAMTH	Uncharacterized protein (Fragment) OS=Bambusicola thoracicus OX=9083 GN=CIB84_008420 PE=4 SV=1	99	TTPTTLCLGILK	Carbamidomethyl(C)@7		1316.73	659.373	1316.74	659.376	2	13
29	33.88	tr|A0A1D5P603|A0A1D5P603_CHICK	Uncharacterized protein OS=Gallus gallus OX=9031 GN=MYH1F PE=3 SV=1	99	SILEEECMFPK	Carbamidomethyl(C)@7	cleaved F-S@N-term	1381.63	691.82	1381.63	691.82	2	18
29	33.88	tr|A0A1D5P603|A0A1D5P603_CHICK	Uncharacterized protein OS=Gallus gallus OX=9031 GN=MYH1F PE=3 SV=1	99	SILEEECMFPK	Carbamidomethyl(C)@7	cleaved F-S@N-term	1381.62	691.82	1381.63	691.82	2	18
29	33.88	tr|A0A1D5P603|A0A1D5P603_CHICK	Uncharacterized protein OS=Gallus gallus OX=9031 GN=MYH1F PE=3 SV=1	99	SILEEECMFPK	Carbamidomethyl(C)@7	cleaved F-S@N-term	1381.62	691.818	1381.63	691.82	2	17
29	33.88	tr|A0A1D5P603|A0A1D5P603_CHICK	Uncharacterized protein OS=Gallus gallus OX=9031 GN=MYH1F PE=3 SV=1	99	SILEEECMFPK	Carbamidomethyl(C)@7	cleaved F-S@N-term	1381.62	691.819	1381.63	691.82	2	18
29	33.88	tr|A0A1D5P603|A0A1D5P603_CHICK	Uncharacterized protein OS=Gallus gallus OX=9031 GN=MYH1F PE=3 SV=1	99	SILEEECMFPK	Carbamidomethyl(C)@7	cleaved F-S@N-term	1381.62	691.819	1381.63	691.82	2	16
52	20.1	tr|A0A2I0MII3|A0A2I0MII3_COLLI	Titin OS=Columba livia OX=8932 GN=TTN PE=4 SV=1	99	AENEAGCGHPSEPT	Carbamidomethyl(C)@7	cleaved T-D@C-term	1454.58	728.297	1454.57	728.294	2	16
52	20.1	tr|A0A2I0MII3|A0A2I0MII3_COLLI	Titin OS=Columba livia OX=8932 GN=TTN PE=4 SV=1	99	AENEAGCGHPSEPT	Carbamidomethyl(C)@7	cleaved T-D@C-term	1454.57	728.292	1454.57	728.294	2	19
52	20.1	tr|A0A2I0MII3|A0A2I0MII3_COLLI	Titin OS=Columba livia OX=8932 GN=TTN PE=4 SV=1	99	AENEAGCGHPSEPTDLIHIEDPTSPPSPPQDL	Carbamidomethyl(C)@7	cleaved L-H@C-term	3406.53	1136.52	3406.53	1136.52	3	16
52	20.1	tr|A0A2I0MII3|A0A2I0MII3_COLLI	Titin OS=Columba livia OX=8932 GN=TTN PE=4 SV=1	99	AENEAGCGHPSEPTDLIHIEDPTSPPSPPQDL	Carbamidomethyl(C)@7	cleaved L-H@C-term	3406.53	1136.52	3406.53	1136.52	3	23
52	20.1	tr|A0A2I0MII3|A0A2I0MII3_COLLI	Titin OS=Columba livia OX=8932 GN=TTN PE=4 SV=1	99	AENEAGCGHPSEPTDLIHIEDPTSPPSPPQDLH	Carbamidomethyl(C)@7	cleaved H-V@C-term	3543.58	886.903	3543.58	886.904	4	16
52	20.1	tr|A0A2I0MII3|A0A2I0MII3_COLLI	Titin OS=Columba livia OX=8932 GN=TTN PE=4 SV=1	99	AENEAGCGHPSEPTDLIHIEDPTSPPSPPQDLH	Carbamidomethyl(C)@7	cleaved H-V@C-term	3543.59	886.904	3543.58	886.904	4	21
52	20.1	tr|A0A2I0MII3|A0A2I0MII3_COLLI	Titin OS=Columba livia OX=8932 GN=TTN PE=4 SV=1	99	AENEAGCGHPSEPTDLIHIEDPTSPPSPPQDLH	Carbamidomethyl(C)@7	cleaved H-V@C-term	3543.59	886.904	3543.58	886.904	4	14
52	20.1	tr|A0A2I0MII3|A0A2I0MII3_COLLI	Titin OS=Columba livia OX=8932 GN=TTN PE=4 SV=1	99	AENEAGCGHPSEPTDLIHIEDPTSPPSPPQDLH	Carbamidomethyl(C)@7	cleaved H-V@C-term	3543.6	1182.21	3543.58	1182.2	3	13
53	48.71	tr|Q07784|Q07784_CHICK	Titin (Fragment) OS=Gallus gallus OX=9031 PE=2 SV=1	99	TTPTTLCLGILK	Carbamidomethyl(C)@7		1316.73	659.373	1316.74	659.376	2	13
59	19.25	tr|A0A226N2E6|A0A226N2E6_CALSU	Uncharacterized protein OS=Callipepla squamata OX=9009 GN=ASZ78_002722 PE=4 SV=1	99	TTPTTLCLGILK	Carbamidomethyl(C)@7		1316.73	659.373	1316.74	659.376	2	13
77	39.43	tr|A0A226MJD4|A0A226MJD4_CALSU	Uncharacterized protein OS=Callipepla squamata OX=9009 GN=ASZ78_004816 PE=3 SV=1	99	SILEEECMFPK	Carbamidomethyl(C)@7	cleaved F-S@N-term	1381.63	691.82	1381.63	691.82	2	18
77	39.43	tr|A0A226MJD4|A0A226MJD4_CALSU	Uncharacterized protein OS=Callipepla squamata OX=9009 GN=ASZ78_004816 PE=3 SV=1	99	SILEEECMFPK	Carbamidomethyl(C)@7	cleaved F-S@N-term	1381.62	691.82	1381.63	691.82	2	18
77	39.43	tr|A0A226MJD4|A0A226MJD4_CALSU	Uncharacterized protein OS=Callipepla squamata OX=9009 GN=ASZ78_004816 PE=3 SV=1	99	SILEEECMFPK	Carbamidomethyl(C)@7	cleaved F-S@N-term	1381.62	691.818	1381.63	691.82	2	17
77	39.43	tr|A0A226MJD4|A0A226MJD4_CALSU	Uncharacterized protein OS=Callipepla squamata OX=9009 GN=ASZ78_004816 PE=3 SV=1	99	SILEEECMFPK	Carbamidomethyl(C)@7	cleaved F-S@N-term	1381.62	691.819	1381.63	691.82	2	18
77	39.43	tr|A0A226MJD4|A0A226MJD4_CALSU	Uncharacterized protein OS=Callipepla squamata OX=9009 GN=ASZ78_004816 PE=3 SV=1	99	SILEEECMFPK	Carbamidomethyl(C)@7	cleaved F-S@N-term	1381.62	691.819	1381.63	691.82	2	16
90	36.87	tr|A0A091I1Y4|A0A091I1Y4_CALAN	Myosin heavy chain, skeletal muscle, adult OS=Calypte anna OX=9244 GN=N300_04961 PE=3 SV=1	99	SILEEECMFPK	Carbamidomethyl(C)@7	cleaved F-S@N-term	1381.63	691.82	1381.63	691.82	2	18
90	36.87	tr|A0A091I1Y4|A0A091I1Y4_CALAN	Myosin heavy chain, skeletal muscle, adult OS=Calypte anna OX=9244 GN=N300_04961 PE=3 SV=1	99	SILEEECMFPK	Carbamidomethyl(C)@7	cleaved F-S@N-term	1381.62	691.82	1381.63	691.82	2	18
90	36.87	tr|A0A091I1Y4|A0A091I1Y4_CALAN	Myosin heavy chain, skeletal muscle, adult OS=Calypte anna OX=9244 GN=N300_04961 PE=3 SV=1	99	SILEEECMFPK	Carbamidomethyl(C)@7	cleaved F-S@N-term	1381.62	691.818	1381.63	691.82	2	17
90	36.87	tr|A0A091I1Y4|A0A091I1Y4_CALAN	Myosin heavy chain, skeletal muscle, adult OS=Calypte anna OX=9244 GN=N300_04961 PE=3 SV=1	99	SILEEECMFPK	Carbamidomethyl(C)@7	cleaved F-S@N-term	1381.62	691.819	1381.63	691.82	2	18
90	36.87	tr|A0A091I1Y4|A0A091I1Y4_CALAN	Myosin heavy chain, skeletal muscle, adult OS=Calypte anna OX=9244 GN=N300_04961 PE=3 SV=1	99	SILEEECMFPK	Carbamidomethyl(C)@7	cleaved F-S@N-term	1381.62	691.819	1381.63	691.82	2	16
91	89.11	tr|B5G2F0|B5G2F0_TAEGU; tr|A0A218VD68|A0A218VD68_9PASE	Triosephosphate isomerase OS=Taeniopygia guttata OX=59729 PE=2 SV=1; Triosephosphate isomerase OS=Lonchura striata domestica OX=299123 GN=TPI1 PE=3 SV=1	99	SVTGSNCKELASQHDVDGFLVGGASLKPEFVDIINAK	Carbamidomethyl(C)@7	cleaved G-S@N-term; missed K-E@8	3901.88	781.384	3901.95	781.398	5	16
148	37.09	tr|A0A1D5P525|A0A1D5P525_CHICK	Uncharacterized protein OS=Gallus gallus OX=9031 GN=MYH1C PE=3 SV=1	99	SILEEECMFPK	Carbamidomethyl(C)@7	cleaved F-S@N-term	1381.63	691.82	1381.63	691.82	2	18
148	37.09	tr|A0A1D5P525|A0A1D5P525_CHICK	Uncharacterized protein OS=Gallus gallus OX=9031 GN=MYH1C PE=3 SV=1	99	SILEEECMFPK	Carbamidomethyl(C)@7	cleaved F-S@N-term	1381.62	691.82	1381.63	691.82	2	18
148	37.09	tr|A0A1D5P525|A0A1D5P525_CHICK	Uncharacterized protein OS=Gallus gallus OX=9031 GN=MYH1C PE=3 SV=1	99	SILEEECMFPK	Carbamidomethyl(C)@7	cleaved F-S@N-term	1381.62	691.818	1381.63	691.82	2	17
148	37.09	tr|A0A1D5P525|A0A1D5P525_CHICK	Uncharacterized protein OS=Gallus gallus OX=9031 GN=MYH1C PE=3 SV=1	99	SILEEECMFPK	Carbamidomethyl(C)@7	cleaved F-S@N-term	1381.62	691.819	1381.63	691.82	2	18
148	37.09	tr|A0A1D5P525|A0A1D5P525_CHICK	Uncharacterized protein OS=Gallus gallus OX=9031 GN=MYH1C PE=3 SV=1	99	SILEEECMFPK	Carbamidomethyl(C)@7	cleaved F-S@N-term	1381.62	691.819	1381.63	691.82	2	16
91	89.11	tr|B5G2F0|B5G2F0_TAEGU; tr|A0A218VD68|A0A218VD68_9PASE	Triosephosphate isomerase OS=Taeniopygia guttata OX=59729 PE=2 SV=1; Triosephosphate isomerase OS=Lonchura striata domestica OX=299123 GN=TPI1 PE=3 SV=1	98.96	SVTGSNCKELASQHDVDGFLVGGASLKPEFVDIINAK	Carbamidomethyl(C)@7	cleaved G-S@N-term; missed K-E@8	3901.89	781.385	3901.95	781.398	5	14
20	8.164	tr|Q90WF0|Q90WF0_CHICK	CgABP260 OS=Gallus gallus OX=9031 PE=2 SV=1	98.92	GTQELPCSPF	Carbamidomethyl(C)@7	cleaved F-G@N-term; cleaved F-R@C-term	1134.5	568.255	1134.5	568.258	2	11
1	15.5	tr|R0K6C9|R0K6C9_ANAPL	Titin (Fragment) OS=Anas platyrhynchos OX=8839 GN=Anapl_04762 PE=4 SV=1	98.61	AENEAGCGHPSEPTDLIHIEDPTSPPSPPQDL	Carbamidomethyl(C)@7	cleaved L-H@C-term	3406.53	1136.52	3406.53	1136.52	3	12
3	23.65	tr|A0A226PD93|A0A226PD93_COLVI	Uncharacterized protein OS=Colinus virginianus OX=9014 GN=H355_009596 PE=4 SV=1	98.61	AENEAGCGHPSEPTDLIHIEDPTSPPSPPQDL	Carbamidomethyl(C)@7	cleaved L-H@C-term	3406.53	1136.52	3406.53	1136.52	3	12
14	44.93	tr|A0A2P4TE09|A0A2P4TE09_BAMTH	Uncharacterized protein (Fragment) OS=Bambusicola thoracicus OX=9083 GN=CIB84_001635 PE=4 SV=1	98.61	AENEAGCGHPSEPTDLIHIEDPTSPPSPPQDL	Carbamidomethyl(C)@7	cleaved L-H@C-term	3406.53	1136.52	3406.53	1136.52	3	12
52	20.1	tr|A0A2I0MII3|A0A2I0MII3_COLLI	Titin OS=Columba livia OX=8932 GN=TTN PE=4 SV=1	98.61	AENEAGCGHPSEPTDLIHIEDPTSPPSPPQDL	Carbamidomethyl(C)@7	cleaved L-H@C-term	3406.53	1136.52	3406.53	1136.52	3	12
1	15.5	tr|R0K6C9|R0K6C9_ANAPL	Titin (Fragment) OS=Anas platyrhynchos OX=8839 GN=Anapl_04762 PE=4 SV=1	97.86	TTPTTLCLGILK	Carbamidomethyl(C)@7		1316.74	659.375	1316.74	659.376	2	12
3	23.65	tr|A0A226PD93|A0A226PD93_COLVI	Uncharacterized protein OS=Colinus virginianus OX=9014 GN=H355_009596 PE=4 SV=1	97.86	TTPTTLCLGILK	Carbamidomethyl(C)@7		1316.74	659.375	1316.74	659.376	2	12
22	36.21	tr|A0A2P4SUR5|A0A2P4SUR5_BAMTH	Uncharacterized protein (Fragment) OS=Bambusicola thoracicus OX=9083 GN=CIB84_008420 PE=4 SV=1	97.86	TTPTTLCLGILK	Carbamidomethyl(C)@7		1316.74	659.375	1316.74	659.376	2	12
53	48.71	tr|Q07784|Q07784_CHICK	Titin (Fragment) OS=Gallus gallus OX=9031 PE=2 SV=1	97.86	TTPTTLCLGILK	Carbamidomethyl(C)@7		1316.74	659.375	1316.74	659.376	2	12
59	19.25	tr|A0A226N2E6|A0A226N2E6_CALSU	Uncharacterized protein OS=Callipepla squamata OX=9009 GN=ASZ78_002722 PE=4 SV=1	97.86	TTPTTLCLGILK	Carbamidomethyl(C)@7		1316.74	659.375	1316.74	659.376	2	12
15	38.3	sp|P00548|KPYM_CHICK	Pyruvate kinase PKM OS=Gallus gallus OX=9031 GN=PKM PE=2 SV=2	97.69	AGKPIIC	Carbamidomethyl(C)@7	cleaved C-A@C-term	757.414	379.714	757.416	379.715	2	10
1	15.5	tr|R0K6C9|R0K6C9_ANAPL	Titin (Fragment) OS=Anas platyrhynchos OX=8839 GN=Anapl_04762 PE=4 SV=1	97.36	TTPTTLCLGILK	Carbamidomethyl(C)@7		1316.74	659.376	1316.74	659.376	2	12
3	23.65	tr|A0A226PD93|A0A226PD93_COLVI	Uncharacterized protein OS=Colinus virginianus OX=9014 GN=H355_009596 PE=4 SV=1	97.36	TTPTTLCLGILK	Carbamidomethyl(C)@7		1316.74	659.376	1316.74	659.376	2	12
22	36.21	tr|A0A2P4SUR5|A0A2P4SUR5_BAMTH	Uncharacterized protein (Fragment) OS=Bambusicola thoracicus OX=9083 GN=CIB84_008420 PE=4 SV=1	97.36	TTPTTLCLGILK	Carbamidomethyl(C)@7		1316.74	659.376	1316.74	659.376	2	12
53	48.71	tr|Q07784|Q07784_CHICK	Titin (Fragment) OS=Gallus gallus OX=9031 PE=2 SV=1	97.36	TTPTTLCLGILK	Carbamidomethyl(C)@7		1316.74	659.376	1316.74	659.376	2	12
59	19.25	tr|A0A226N2E6|A0A226N2E6_CALSU	Uncharacterized protein OS=Callipepla squamata OX=9009 GN=ASZ78_002722 PE=4 SV=1	97.36	TTPTTLCLGILK	Carbamidomethyl(C)@7		1316.74	659.376	1316.74	659.376	2	12
1	15.5	tr|R0K6C9|R0K6C9_ANAPL	Titin (Fragment) OS=Anas platyrhynchos OX=8839 GN=Anapl_04762 PE=4 SV=1	97.06	AENEAGCGHPSEPTDLIHIEDPTSPPSPPQDL	Carbamidomethyl(C)@7	cleaved L-H@C-term	3406.53	1136.52	3406.53	1136.52	3	11
3	23.65	tr|A0A226PD93|A0A226PD93_COLVI	Uncharacterized protein OS=Colinus virginianus OX=9014 GN=H355_009596 PE=4 SV=1	97.06	AENEAGCGHPSEPTDLIHIEDPTSPPSPPQDL	Carbamidomethyl(C)@7	cleaved L-H@C-term	3406.53	1136.52	3406.53	1136.52	3	11
14	44.93	tr|A0A2P4TE09|A0A2P4TE09_BAMTH	Uncharacterized protein (Fragment) OS=Bambusicola thoracicus OX=9083 GN=CIB84_001635 PE=4 SV=1	97.06	AENEAGCGHPSEPTDLIHIEDPTSPPSPPQDL	Carbamidomethyl(C)@7	cleaved L-H@C-term	3406.53	1136.52	3406.53	1136.52	3	11
52	20.1	tr|A0A2I0MII3|A0A2I0MII3_COLLI	Titin OS=Columba livia OX=8932 GN=TTN PE=4 SV=1	97.06	AENEAGCGHPSEPTDLIHIEDPTSPPSPPQDL	Carbamidomethyl(C)@7	cleaved L-H@C-term	3406.53	1136.52	3406.53	1136.52	3	11
1	15.5	tr|R0K6C9|R0K6C9_ANAPL	Titin (Fragment) OS=Anas platyrhynchos OX=8839 GN=Anapl_04762 PE=4 SV=1	96.21	AENEAGCGHPSEPTDLIHIEDPTSPPSPPQDL	Carbamidomethyl(C)@7	cleaved L-H@C-term	3406.53	1136.52	3406.53	1136.52	3	11
3	23.65	tr|A0A226PD93|A0A226PD93_COLVI	Uncharacterized protein OS=Colinus virginianus OX=9014 GN=H355_009596 PE=4 SV=1	96.21	AENEAGCGHPSEPTDLIHIEDPTSPPSPPQDL	Carbamidomethyl(C)@7	cleaved L-H@C-term	3406.53	1136.52	3406.53	1136.52	3	11
14	44.93	tr|A0A2P4TE09|A0A2P4TE09_BAMTH	Uncharacterized protein (Fragment) OS=Bambusicola thoracicus OX=9083 GN=CIB84_001635 PE=4 SV=1	96.21	AENEAGCGHPSEPTDLIHIEDPTSPPSPPQDL	Carbamidomethyl(C)@7	cleaved L-H@C-term	3406.53	1136.52	3406.53	1136.52	3	11
52	20.1	tr|A0A2I0MII3|A0A2I0MII3_COLLI	Titin OS=Columba livia OX=8932 GN=TTN PE=4 SV=1	96.21	AENEAGCGHPSEPTDLIHIEDPTSPPSPPQDL	Carbamidomethyl(C)@7	cleaved L-H@C-term	3406.53	1136.52	3406.53	1136.52	3	11
1	15.5	tr|R0K6C9|R0K6C9_ANAPL	Titin (Fragment) OS=Anas platyrhynchos OX=8839 GN=Anapl_04762 PE=4 SV=1	92.09	AENEAGCGHPSEPTDLIHIEDPTSPPSPPQDL	Carbamidomethyl(C)@7	cleaved L-H@C-term	3406.52	1136.51	3406.53	1136.52	3	10
3	23.65	tr|A0A226PD93|A0A226PD93_COLVI	Uncharacterized protein OS=Colinus virginianus OX=9014 GN=H355_009596 PE=4 SV=1	92.09	AENEAGCGHPSEPTDLIHIEDPTSPPSPPQDL	Carbamidomethyl(C)@7	cleaved L-H@C-term	3406.52	1136.51	3406.53	1136.52	3	10
14	44.93	tr|A0A2P4TE09|A0A2P4TE09_BAMTH	Uncharacterized protein (Fragment) OS=Bambusicola thoracicus OX=9083 GN=CIB84_001635 PE=4 SV=1	92.09	AENEAGCGHPSEPTDLIHIEDPTSPPSPPQDL	Carbamidomethyl(C)@7	cleaved L-H@C-term	3406.52	1136.51	3406.53	1136.52	3	10
52	20.1	tr|A0A2I0MII3|A0A2I0MII3_COLLI	Titin OS=Columba livia OX=8932 GN=TTN PE=4 SV=1	92.09	AENEAGCGHPSEPTDLIHIEDPTSPPSPPQDL	Carbamidomethyl(C)@7	cleaved L-H@C-term	3406.52	1136.51	3406.53	1136.52	3	10
37	16.75	tr|A0A1D5NW68|A0A1D5NW68_CHICK	Serum albumin OS=Gallus gallus OX=9031 GN=ALB PE=4 SV=1	47.59	IEDKEVC	Carbamidomethyl(C)@7	cleaved Y-I@N-term; cleaved C-K@C-term; missed K-E@4	891.411	446.713	891.401	446.708	2	7
5	51.88	sp|P13538|MYSS_CHICK	Myosin heavy chain, skeletal muscle, adult OS=Gallus gallus OX=9031 PE=1 SV=4	33.04	SILEEECMFPK	Carbamidomethyl(C)@7	cleaved F-S@N-term	1381.62	691.818	1381.63	691.82	2	10
29	33.88	tr|A0A1D5P603|A0A1D5P603_CHICK	Uncharacterized protein OS=Gallus gallus OX=9031 GN=MYH1F PE=3 SV=1	33.04	SILEEECMFPK	Carbamidomethyl(C)@7	cleaved F-S@N-term	1381.62	691.818	1381.63	691.82	2	10
77	39.43	tr|A0A226MJD4|A0A226MJD4_CALSU	Uncharacterized protein OS=Callipepla squamata OX=9009 GN=ASZ78_004816 PE=3 SV=1	33.04	SILEEECMFPK	Carbamidomethyl(C)@7	cleaved F-S@N-term	1381.62	691.818	1381.63	691.82	2	10
90	36.87	tr|A0A091I1Y4|A0A091I1Y4_CALAN	Myosin heavy chain, skeletal muscle, adult OS=Calypte anna OX=9244 GN=N300_04961 PE=3 SV=1	33.04	SILEEECMFPK	Carbamidomethyl(C)@7	cleaved F-S@N-term	1381.62	691.818	1381.63	691.82	2	10
148	37.09	tr|A0A1D5P525|A0A1D5P525_CHICK	Uncharacterized protein OS=Gallus gallus OX=9031 GN=MYH1C PE=3 SV=1	33.04	SILEEECMFPK	Carbamidomethyl(C)@7	cleaved F-S@N-term	1381.62	691.818	1381.63	691.82	2	10
1	15.5	tr|R0K6C9|R0K6C9_ANAPL	Titin (Fragment) OS=Anas platyrhynchos OX=8839 GN=Anapl_04762 PE=4 SV=1	17.06	TTPTTLCLGILKSVREDSGKY	Carbamidomethyl(C)@7	cleaved Y-C@C-term; missed K-S@12; missed R-E@15; missed K-Y@20	2338.23	780.418	2338.22	780.414	3	9
3	23.65	tr|A0A226PD93|A0A226PD93_COLVI	Uncharacterized protein OS=Colinus virginianus OX=9014 GN=H355_009596 PE=4 SV=1	17.06	TTPTTLCLGILKSVREDSGKY	Carbamidomethyl(C)@7	cleaved Y-C@C-term; missed K-S@12; missed R-E@15; missed K-Y@20	2338.23	780.418	2338.22	780.414	3	9
22	36.21	tr|A0A2P4SUR5|A0A2P4SUR5_BAMTH	Uncharacterized protein (Fragment) OS=Bambusicola thoracicus OX=9083 GN=CIB84_008420 PE=4 SV=1	17.06	TTPTTLCLGILKSVREDSGKY	Carbamidomethyl(C)@7	cleaved Y-C@C-term; missed K-S@12; missed R-E@15; missed K-Y@20	2338.23	780.418	2338.22	780.414	3	9
53	48.71	tr|Q07784|Q07784_CHICK	Titin (Fragment) OS=Gallus gallus OX=9031 PE=2 SV=1	17.06	TTPTTLCLGILKSVREDSGKY	Carbamidomethyl(C)@7	cleaved Y-C@C-term; missed K-S@12; missed R-E@15; missed K-Y@20	2338.23	780.418	2338.22	780.414	3	9
59	19.25	tr|A0A226N2E6|A0A226N2E6_CALSU	Uncharacterized protein OS=Callipepla squamata OX=9009 GN=ASZ78_002722 PE=4 SV=1	17.06	TTPTTLCLGILKSVREDSGKY	Carbamidomethyl(C)@7	cleaved Y-C@C-term; missed K-S@12; missed R-E@15; missed K-Y@20	2338.23	780.418	2338.22	780.414	3	9
2	89.76	sp|P00565|KCRM_CHICK	Creatine kinase M-type OS=Gallus gallus OX=9031 GN=CKM PE=2 SV=1	93.47	FIMTVGCVAGDEESYEVFKDLFDPVIQDR	Carbamidomethyl(C)@7; Amino(Y)@15	cleaved P-F@N-term; missed K-D@19	3393.63	849.414	3393.59	849.405	4	13
37	16.75	tr|A0A1D5NW68|A0A1D5NW68_CHICK	Serum albumin OS=Gallus gallus OX=9031 GN=ALB PE=4 SV=1	93.75	VDLAQKCVANEDAPECSKPLPS	Carbamidomethyl(C)@7; Carbamidomethyl(C)@16	cleaved V-V@N-term; cleaved S-I@C-term; missed K-C@6	2419.11	807.376	2427.14	810.054	3	13
5	51.88	sp|P13538|MYSS_CHICK	Myosin heavy chain, skeletal muscle, adult OS=Gallus gallus OX=9031 PE=1 SV=4	99	SILEEECMFPK	Carbamidomethyl(C)@7; Oxidation(M)@8	cleaved F-S@N-term	1397.63	699.82	1397.62	699.818	2	11
29	33.88	tr|A0A1D5P603|A0A1D5P603_CHICK	Uncharacterized protein OS=Gallus gallus OX=9031 GN=MYH1F PE=3 SV=1	99	SILEEECMFPK	Carbamidomethyl(C)@7; Oxidation(M)@8	cleaved F-S@N-term	1397.63	699.82	1397.62	699.818	2	11
77	39.43	tr|A0A226MJD4|A0A226MJD4_CALSU	Uncharacterized protein OS=Callipepla squamata OX=9009 GN=ASZ78_004816 PE=3 SV=1	99	SILEEECMFPK	Carbamidomethyl(C)@7; Oxidation(M)@8	cleaved F-S@N-term	1397.63	699.82	1397.62	699.818	2	11
90	36.87	tr|A0A091I1Y4|A0A091I1Y4_CALAN	Myosin heavy chain, skeletal muscle, adult OS=Calypte anna OX=9244 GN=N300_04961 PE=3 SV=1	99	SILEEECMFPK	Carbamidomethyl(C)@7; Oxidation(M)@8	cleaved F-S@N-term	1397.63	699.82	1397.62	699.818	2	11
148	37.09	tr|A0A1D5P525|A0A1D5P525_CHICK	Uncharacterized protein OS=Gallus gallus OX=9031 GN=MYH1C PE=3 SV=1	99	SILEEECMFPK	Carbamidomethyl(C)@7; Oxidation(M)@8	cleaved F-S@N-term	1397.63	699.82	1397.62	699.818	2	11
5	51.88	sp|P13538|MYSS_CHICK	Myosin heavy chain, skeletal muscle, adult OS=Gallus gallus OX=9031 PE=1 SV=4	97.28	SILEEECMFPK	Carbamidomethyl(C)@7; Oxidation(M)@8	cleaved F-S@N-term	1397.62	699.819	1397.62	699.818	2	10
29	33.88	tr|A0A1D5P603|A0A1D5P603_CHICK	Uncharacterized protein OS=Gallus gallus OX=9031 GN=MYH1F PE=3 SV=1	97.28	SILEEECMFPK	Carbamidomethyl(C)@7; Oxidation(M)@8	cleaved F-S@N-term	1397.62	699.819	1397.62	699.818	2	10
77	39.43	tr|A0A226MJD4|A0A226MJD4_CALSU	Uncharacterized protein OS=Callipepla squamata OX=9009 GN=ASZ78_004816 PE=3 SV=1	97.28	SILEEECMFPK	Carbamidomethyl(C)@7; Oxidation(M)@8	cleaved F-S@N-term	1397.62	699.819	1397.62	699.818	2	10
90	36.87	tr|A0A091I1Y4|A0A091I1Y4_CALAN	Myosin heavy chain, skeletal muscle, adult OS=Calypte anna OX=9244 GN=N300_04961 PE=3 SV=1	97.28	SILEEECMFPK	Carbamidomethyl(C)@7; Oxidation(M)@8	cleaved F-S@N-term	1397.62	699.819	1397.62	699.818	2	10
148	37.09	tr|A0A1D5P525|A0A1D5P525_CHICK	Uncharacterized protein OS=Gallus gallus OX=9031 GN=MYH1C PE=3 SV=1	97.28	SILEEECMFPK	Carbamidomethyl(C)@7; Oxidation(M)@8	cleaved F-S@N-term	1397.62	699.819	1397.62	699.818	2	10
5	51.88	sp|P13538|MYSS_CHICK	Myosin heavy chain, skeletal muscle, adult OS=Gallus gallus OX=9031 PE=1 SV=4	43.96	SILEEECMFPK	Carbamidomethyl(C)@7; Oxidation(M)@8	cleaved F-S@N-term	1397.62	699.818	1397.62	699.818	2	8
29	33.88	tr|A0A1D5P603|A0A1D5P603_CHICK	Uncharacterized protein OS=Gallus gallus OX=9031 GN=MYH1F PE=3 SV=1	43.96	SILEEECMFPK	Carbamidomethyl(C)@7; Oxidation(M)@8	cleaved F-S@N-term	1397.62	699.818	1397.62	699.818	2	8
77	39.43	tr|A0A226MJD4|A0A226MJD4_CALSU	Uncharacterized protein OS=Callipepla squamata OX=9009 GN=ASZ78_004816 PE=3 SV=1	43.96	SILEEECMFPK	Carbamidomethyl(C)@7; Oxidation(M)@8	cleaved F-S@N-term	1397.62	699.818	1397.62	699.818	2	8
90	36.87	tr|A0A091I1Y4|A0A091I1Y4_CALAN	Myosin heavy chain, skeletal muscle, adult OS=Calypte anna OX=9244 GN=N300_04961 PE=3 SV=1	43.96	SILEEECMFPK	Carbamidomethyl(C)@7; Oxidation(M)@8	cleaved F-S@N-term	1397.62	699.818	1397.62	699.818	2	8
148	37.09	tr|A0A1D5P525|A0A1D5P525_CHICK	Uncharacterized protein OS=Gallus gallus OX=9031 GN=MYH1C PE=3 SV=1	43.96	SILEEECMFPK	Carbamidomethyl(C)@7; Oxidation(M)@8	cleaved F-S@N-term	1397.62	699.818	1397.62	699.818	2	8
1	15.5	tr|R0K6C9|R0K6C9_ANAPL	Titin (Fragment) OS=Anas platyrhynchos OX=8839 GN=Anapl_04762 PE=4 SV=1	99	VIGPPGQC	Carbamidomethyl(C)@8	cleaved C-K@C-term	826.401	414.208	826.401	414.208	2	13
1	15.5	tr|R0K6C9|R0K6C9_ANAPL	Titin (Fragment) OS=Anas platyrhynchos OX=8839 GN=Anapl_04762 PE=4 SV=1	99	VVTKDPDCNPT	Carbamidomethyl(C)@8	cleaved T-I@C-term; missed K-D@4	1244.57	623.292	1244.57	623.293	2	15
1	15.5	tr|R0K6C9|R0K6C9_ANAPL	Titin (Fragment) OS=Anas platyrhynchos OX=8839 GN=Anapl_04762 PE=4 SV=1	99	VVTKDPDCNPT	Carbamidomethyl(C)@8	cleaved T-I@C-term; missed K-D@4	1244.57	623.29	1244.57	623.293	2	16
2	89.76	sp|P00565|KCRM_CHICK	Creatine kinase M-type OS=Gallus gallus OX=9031 GN=CKM PE=2 SV=1	99	PFIMTVGCVAGDEESYEVFKDLFDPVIQDR	Carbamidomethyl(C)@8	cleaved H-P@N-term; missed K-D@20	3477.63	1160.22	3475.63	1159.55	3	16
2	89.76	sp|P00565|KCRM_CHICK	Creatine kinase M-type OS=Gallus gallus OX=9031 GN=CKM PE=2 SV=1	99	PFIMTVGCVAGDEESYEVFKDLFDPVIQDR	Carbamidomethyl(C)@8	cleaved H-P@N-term; missed K-D@20	3477.63	1160.22	3475.63	1159.55	3	15
2	89.76	sp|P00565|KCRM_CHICK	Creatine kinase M-type OS=Gallus gallus OX=9031 GN=CKM PE=2 SV=1	99	PFIMTVGCVAGDEESYEVFKDLFDPVIQDR	Carbamidomethyl(C)@8	cleaved H-P@N-term; missed K-D@20	3477.64	1160.22	3475.63	1159.55	3	15
2	89.76	sp|P00565|KCRM_CHICK	Creatine kinase M-type OS=Gallus gallus OX=9031 GN=CKM PE=2 SV=1	99	PFIMTVGCVAGDEESYEVFKDLFDPVIQDR	Carbamidomethyl(C)@8	cleaved H-P@N-term; missed K-D@20	3477.64	1160.22	3475.63	1159.55	3	14
3	23.65	tr|A0A226PD93|A0A226PD93_COLVI	Uncharacterized protein OS=Colinus virginianus OX=9014 GN=H355_009596 PE=4 SV=1	99	VPDLLEGCQYEFR	Carbamidomethyl(C)@8		1624.76	813.385	1624.76	813.385	2	20
3	23.65	tr|A0A226PD93|A0A226PD93_COLVI	Uncharacterized protein OS=Colinus virginianus OX=9014 GN=H355_009596 PE=4 SV=1	99	VIGPPGQC	Carbamidomethyl(C)@8	cleaved C-K@C-term	826.401	414.208	826.401	414.208	2	13
3	23.65	tr|A0A226PD93|A0A226PD93_COLVI	Uncharacterized protein OS=Colinus virginianus OX=9014 GN=H355_009596 PE=4 SV=1	99	VPDLLEGCQYEFR	Carbamidomethyl(C)@8		1624.76	813.386	1624.76	813.385	2	16
3	23.65	tr|A0A226PD93|A0A226PD93_COLVI	Uncharacterized protein OS=Colinus virginianus OX=9014 GN=H355_009596 PE=4 SV=1	99	VVTKDPDCNPT	Carbamidomethyl(C)@8	cleaved T-I@C-term; missed K-D@4	1244.57	623.292	1244.57	623.293	2	15
3	23.65	tr|A0A226PD93|A0A226PD93_COLVI	Uncharacterized protein OS=Colinus virginianus OX=9014 GN=H355_009596 PE=4 SV=1	99	VVTKDPDCNPT	Carbamidomethyl(C)@8	cleaved T-I@C-term; missed K-D@4	1244.57	623.29	1244.57	623.293	2	16
5	51.88	sp|P13538|MYSS_CHICK	Myosin heavy chain, skeletal muscle, adult OS=Gallus gallus OX=9031 PE=1 SV=4	99	FSILEEECMFPK	Carbamidomethyl(C)@8	cleaved I-F@N-term	1528.69	765.353	1528.69	765.354	2	19
5	51.88	sp|P13538|MYSS_CHICK	Myosin heavy chain, skeletal muscle, adult OS=Gallus gallus OX=9031 PE=1 SV=4	99	FSILEEECMFPK	Carbamidomethyl(C)@8	cleaved I-F@N-term	1528.69	765.352	1528.69	765.354	2	14
9	41.91	sp|P02457|CO1A1_CHICK	Collagen alpha-1(I) chain OS=Gallus gallus OX=9031 GN=COL1A1 PE=1 SV=3	99	DVWKPEPC	Carbamidomethyl(C)@8	cleaved C-Q@C-term	1029.46	515.738	1029.46	515.737	2	12
9	41.91	sp|P02457|CO1A1_CHICK	Collagen alpha-1(I) chain OS=Gallus gallus OX=9031 GN=COL1A1 PE=1 SV=3	99	DVWKPEPC	Carbamidomethyl(C)@8	cleaved C-Q@C-term	1029.46	515.736	1029.46	515.737	2	12
9	41.91	sp|P02457|CO1A1_CHICK	Collagen alpha-1(I) chain OS=Gallus gallus OX=9031 GN=COL1A1 PE=1 SV=3	99	DVWKPEPC	Carbamidomethyl(C)@8	cleaved C-Q@C-term	1029.46	515.736	1029.46	515.737	2	13
13	47.24	tr|A0A2P4T0I4|A0A2P4T0I4_BAMTH; sp|P02588|TNNC2_CHICK	Uncharacterized protein OS=Bambusicola thoracicus OX=9083 GN=CIB84_006393 PE=4 SV=1; Troponin C, skeletal muscle OS=Gallus gallus OX=9031 GN=TNNC2 PE=1 SV=3	99	SEEELANCFR	Carbamidomethyl(C)@8		1253.54	627.775	1253.53	627.775	2	16
13	47.24	tr|A0A2P4T0I4|A0A2P4T0I4_BAMTH; sp|P02588|TNNC2_CHICK	Uncharacterized protein OS=Bambusicola thoracicus OX=9083 GN=CIB84_006393 PE=4 SV=1; Troponin C, skeletal muscle OS=Gallus gallus OX=9031 GN=TNNC2 PE=1 SV=3	99	SEEELANCFR	Carbamidomethyl(C)@8		1253.53	627.771	1253.53	627.775	2	15
14	44.93	tr|A0A2P4TE09|A0A2P4TE09_BAMTH	Uncharacterized protein (Fragment) OS=Bambusicola thoracicus OX=9083 GN=CIB84_001635 PE=4 SV=1	99	VIGPPGQC	Carbamidomethyl(C)@8	cleaved C-K@C-term	826.401	414.208	826.401	414.208	2	13
14	44.93	tr|A0A2P4TE09|A0A2P4TE09_BAMTH	Uncharacterized protein (Fragment) OS=Bambusicola thoracicus OX=9083 GN=CIB84_001635 PE=4 SV=1	99	VVTKDPDCNPT	Carbamidomethyl(C)@8	cleaved T-I@C-term; missed K-D@4	1244.57	623.292	1244.57	623.293	2	15
14	44.93	tr|A0A2P4TE09|A0A2P4TE09_BAMTH	Uncharacterized protein (Fragment) OS=Bambusicola thoracicus OX=9083 GN=CIB84_001635 PE=4 SV=1	99	VVTKDPDCNPT	Carbamidomethyl(C)@8	cleaved T-I@C-term; missed K-D@4	1244.57	623.29	1244.57	623.293	2	16
22	36.21	tr|A0A2P4SUR5|A0A2P4SUR5_BAMTH	Uncharacterized protein (Fragment) OS=Bambusicola thoracicus OX=9083 GN=CIB84_008420 PE=4 SV=1	99	VPDLLEGCQYEFR	Carbamidomethyl(C)@8		1624.76	813.385	1624.76	813.385	2	20
22	36.21	tr|A0A2P4SUR5|A0A2P4SUR5_BAMTH	Uncharacterized protein (Fragment) OS=Bambusicola thoracicus OX=9083 GN=CIB84_008420 PE=4 SV=1	99	VPDLLEGCQYEFR	Carbamidomethyl(C)@8		1624.76	813.386	1624.76	813.385	2	16
29	33.88	tr|A0A1D5P603|A0A1D5P603_CHICK	Uncharacterized protein OS=Gallus gallus OX=9031 GN=MYH1F PE=3 SV=1	99	FSILEEECMFPK	Carbamidomethyl(C)@8	cleaved I-F@N-term	1528.69	765.353	1528.69	765.354	2	19
29	33.88	tr|A0A1D5P603|A0A1D5P603_CHICK	Uncharacterized protein OS=Gallus gallus OX=9031 GN=MYH1F PE=3 SV=1	99	FSILEEECMFPK	Carbamidomethyl(C)@8	cleaved I-F@N-term	1528.69	765.352	1528.69	765.354	2	14
37	16.75	tr|A0A1D5NW68|A0A1D5NW68_CHICK	Serum albumin OS=Gallus gallus OX=9031 GN=ALB PE=4 SV=1	99	ANEDAPECSKPLPS	Carbamidomethyl(C)@8	cleaved V-A@N-term; cleaved S-I@C-term	1513.67	757.844	1513.67	757.843	2	21
37	16.75	tr|A0A1D5NW68|A0A1D5NW68_CHICK	Serum albumin OS=Gallus gallus OX=9031 GN=ALB PE=4 SV=1	99	ANEDAPECSKPLPS	Carbamidomethyl(C)@8	cleaved V-A@N-term; cleaved S-I@C-term	1513.67	757.843	1513.67	757.843	2	21
52	20.1	tr|A0A2I0MII3|A0A2I0MII3_COLLI	Titin OS=Columba livia OX=8932 GN=TTN PE=4 SV=1	99	VIGPPGQC	Carbamidomethyl(C)@8	cleaved C-K@C-term	826.401	414.208	826.401	414.208	2	13
53	48.71	tr|Q07784|Q07784_CHICK	Titin (Fragment) OS=Gallus gallus OX=9031 PE=2 SV=1	99	VPDLLEGCQYEFR	Carbamidomethyl(C)@8		1624.76	813.385	1624.76	813.385	2	20
53	48.71	tr|Q07784|Q07784_CHICK	Titin (Fragment) OS=Gallus gallus OX=9031 PE=2 SV=1	99	VPDLLEGCQYEFR	Carbamidomethyl(C)@8		1624.76	813.386	1624.76	813.385	2	16
59	19.25	tr|A0A226N2E6|A0A226N2E6_CALSU	Uncharacterized protein OS=Callipepla squamata OX=9009 GN=ASZ78_002722 PE=4 SV=1	99	VPDLLEGCQYEFR	Carbamidomethyl(C)@8		1624.76	813.385	1624.76	813.385	2	20
59	19.25	tr|A0A226N2E6|A0A226N2E6_CALSU	Uncharacterized protein OS=Callipepla squamata OX=9009 GN=ASZ78_002722 PE=4 SV=1	99	VPDLLEGCQYEFR	Carbamidomethyl(C)@8		1624.76	813.386	1624.76	813.385	2	16
77	39.43	tr|A0A226MJD4|A0A226MJD4_CALSU	Uncharacterized protein OS=Callipepla squamata OX=9009 GN=ASZ78_004816 PE=3 SV=1	99	FSILEEECMFPK	Carbamidomethyl(C)@8	cleaved I-F@N-term	1528.69	765.353	1528.69	765.354	2	19
77	39.43	tr|A0A226MJD4|A0A226MJD4_CALSU	Uncharacterized protein OS=Callipepla squamata OX=9009 GN=ASZ78_004816 PE=3 SV=1	99	FSILEEECMFPK	Carbamidomethyl(C)@8	cleaved I-F@N-term	1528.69	765.352	1528.69	765.354	2	14
90	36.87	tr|A0A091I1Y4|A0A091I1Y4_CALAN	Myosin heavy chain, skeletal muscle, adult OS=Calypte anna OX=9244 GN=N300_04961 PE=3 SV=1	99	FSILEEECMFPK	Carbamidomethyl(C)@8	cleaved I-F@N-term	1528.69	765.353	1528.69	765.354	2	19
90	36.87	tr|A0A091I1Y4|A0A091I1Y4_CALAN	Myosin heavy chain, skeletal muscle, adult OS=Calypte anna OX=9244 GN=N300_04961 PE=3 SV=1	99	FSILEEECMFPK	Carbamidomethyl(C)@8	cleaved I-F@N-term	1528.69	765.352	1528.69	765.354	2	14
148	37.09	tr|A0A1D5P525|A0A1D5P525_CHICK	Uncharacterized protein OS=Gallus gallus OX=9031 GN=MYH1C PE=3 SV=1	99	FSILEEECMFPK	Carbamidomethyl(C)@8	cleaved I-F@N-term	1528.69	765.353	1528.69	765.354	2	19
148	37.09	tr|A0A1D5P525|A0A1D5P525_CHICK	Uncharacterized protein OS=Gallus gallus OX=9031 GN=MYH1C PE=3 SV=1	99	FSILEEECMFPK	Carbamidomethyl(C)@8	cleaved I-F@N-term	1528.69	765.352	1528.69	765.354	2	14
5	51.88	sp|P13538|MYSS_CHICK	Myosin heavy chain, skeletal muscle, adult OS=Gallus gallus OX=9031 PE=1 SV=4	98.79	FSILEEECMFPK	Carbamidomethyl(C)@8	cleaved I-F@N-term	1528.69	765.353	1528.69	765.354	2	11
29	33.88	tr|A0A1D5P603|A0A1D5P603_CHICK	Uncharacterized protein OS=Gallus gallus OX=9031 GN=MYH1F PE=3 SV=1	98.79	FSILEEECMFPK	Carbamidomethyl(C)@8	cleaved I-F@N-term	1528.69	765.353	1528.69	765.354	2	11
77	39.43	tr|A0A226MJD4|A0A226MJD4_CALSU	Uncharacterized protein OS=Callipepla squamata OX=9009 GN=ASZ78_004816 PE=3 SV=1	98.79	FSILEEECMFPK	Carbamidomethyl(C)@8	cleaved I-F@N-term	1528.69	765.353	1528.69	765.354	2	11
90	36.87	tr|A0A091I1Y4|A0A091I1Y4_CALAN	Myosin heavy chain, skeletal muscle, adult OS=Calypte anna OX=9244 GN=N300_04961 PE=3 SV=1	98.79	FSILEEECMFPK	Carbamidomethyl(C)@8	cleaved I-F@N-term	1528.69	765.353	1528.69	765.354	2	11
148	37.09	tr|A0A1D5P525|A0A1D5P525_CHICK	Uncharacterized protein OS=Gallus gallus OX=9031 GN=MYH1C PE=3 SV=1	98.79	FSILEEECMFPK	Carbamidomethyl(C)@8	cleaved I-F@N-term	1528.69	765.353	1528.69	765.354	2	11
5	51.88	sp|P13538|MYSS_CHICK	Myosin heavy chain, skeletal muscle, adult OS=Gallus gallus OX=9031 PE=1 SV=4	98.58	FSILEEECMFPK	Carbamidomethyl(C)@8	cleaved I-F@N-term	1528.69	765.352	1528.69	765.354	2	11
29	33.88	tr|A0A1D5P603|A0A1D5P603_CHICK	Uncharacterized protein OS=Gallus gallus OX=9031 GN=MYH1F PE=3 SV=1	98.58	FSILEEECMFPK	Carbamidomethyl(C)@8	cleaved I-F@N-term	1528.69	765.352	1528.69	765.354	2	11
77	39.43	tr|A0A226MJD4|A0A226MJD4_CALSU	Uncharacterized protein OS=Callipepla squamata OX=9009 GN=ASZ78_004816 PE=3 SV=1	98.58	FSILEEECMFPK	Carbamidomethyl(C)@8	cleaved I-F@N-term	1528.69	765.352	1528.69	765.354	2	11
90	36.87	tr|A0A091I1Y4|A0A091I1Y4_CALAN	Myosin heavy chain, skeletal muscle, adult OS=Calypte anna OX=9244 GN=N300_04961 PE=3 SV=1	98.58	FSILEEECMFPK	Carbamidomethyl(C)@8	cleaved I-F@N-term	1528.69	765.352	1528.69	765.354	2	11
148	37.09	tr|A0A1D5P525|A0A1D5P525_CHICK	Uncharacterized protein OS=Gallus gallus OX=9031 GN=MYH1C PE=3 SV=1	98.58	FSILEEECMFPK	Carbamidomethyl(C)@8	cleaved I-F@N-term	1528.69	765.352	1528.69	765.354	2	11
1	15.5	tr|R0K6C9|R0K6C9_ANAPL	Titin (Fragment) OS=Anas platyrhynchos OX=8839 GN=Anapl_04762 PE=4 SV=1	98.44	VLDSPGPC	Carbamidomethyl(C)@8	cleaved C-S@C-term	843.376	844.384	843.38	844.387	1	11
3	23.65	tr|A0A226PD93|A0A226PD93_COLVI	Uncharacterized protein OS=Colinus virginianus OX=9014 GN=H355_009596 PE=4 SV=1	98.44	VLDSPGPC	Carbamidomethyl(C)@8	cleaved C-A@C-term	843.376	844.384	843.38	844.387	1	11
52	20.1	tr|A0A2I0MII3|A0A2I0MII3_COLLI	Titin OS=Columba livia OX=8932 GN=TTN PE=4 SV=1	98.44	VLDSPGPC	Carbamidomethyl(C)@8	cleaved C-A@C-term	843.376	844.384	843.38	844.387	1	11
59	19.25	tr|A0A226N2E6|A0A226N2E6_CALSU	Uncharacterized protein OS=Callipepla squamata OX=9009 GN=ASZ78_002722 PE=4 SV=1	98.44	VLDSPGPC	Carbamidomethyl(C)@8	cleaved C-A@C-term	843.376	844.384	843.38	844.387	1	11
1	15.5	tr|R0K6C9|R0K6C9_ANAPL	Titin (Fragment) OS=Anas platyrhynchos OX=8839 GN=Anapl_04762 PE=4 SV=1	96.26	VIGPPGQC	Carbamidomethyl(C)@8	cleaved C-K@C-term	826.42	414.217	826.401	414.208	2	9
3	23.65	tr|A0A226PD93|A0A226PD93_COLVI	Uncharacterized protein OS=Colinus virginianus OX=9014 GN=H355_009596 PE=4 SV=1	96.26	VIGPPGQC	Carbamidomethyl(C)@8	cleaved C-K@C-term	826.42	414.217	826.401	414.208	2	9
14	44.93	tr|A0A2P4TE09|A0A2P4TE09_BAMTH	Uncharacterized protein (Fragment) OS=Bambusicola thoracicus OX=9083 GN=CIB84_001635 PE=4 SV=1	96.26	VIGPPGQC	Carbamidomethyl(C)@8	cleaved C-K@C-term	826.42	414.217	826.401	414.208	2	9
52	20.1	tr|A0A2I0MII3|A0A2I0MII3_COLLI	Titin OS=Columba livia OX=8932 GN=TTN PE=4 SV=1	96.26	VIGPPGQC	Carbamidomethyl(C)@8	cleaved C-K@C-term	826.42	414.217	826.401	414.208	2	9
20	8.164	tr|Q90WF0|Q90WF0_CHICK	CgABP260 OS=Gallus gallus OX=9031 PE=2 SV=1	95.57	FGTQELPCSPF	Carbamidomethyl(C)@8	cleaved L-F@N-term; cleaved F-R@C-term	1281.57	641.793	1281.57	641.792	2	10
2	89.76	sp|P00565|KCRM_CHICK	Creatine kinase M-type OS=Gallus gallus OX=9031 GN=CKM PE=2 SV=1	95.51	PFIMTVGCVAGDEESYEVFKDLFDPVIQDR	Carbamidomethyl(C)@8	cleaved H-P@N-term; missed K-D@20	3477.64	1160.22	3475.63	1159.55	3	13
2	89.76	sp|P00565|KCRM_CHICK	Creatine kinase M-type OS=Gallus gallus OX=9031 GN=CKM PE=2 SV=1	89.19	PFIMTVGCVAGDEESYEVFKDLFDPVIQDR	Carbamidomethyl(C)@8	cleaved H-P@N-term; missed K-D@20	3478.66	870.672	3475.63	869.915	4	13
20	8.164	tr|Q90WF0|Q90WF0_CHICK	CgABP260 OS=Gallus gallus OX=9031 PE=2 SV=1	86.82	FGTQELPCSPF	Carbamidomethyl(C)@8	cleaved L-F@N-term; cleaved F-R@C-term	1281.57	641.792	1281.57	641.792	2	9
3	23.65	tr|A0A226PD93|A0A226PD93_COLVI	Uncharacterized protein OS=Colinus virginianus OX=9014 GN=H355_009596 PE=4 SV=1	81.46	VPDLLEGCQY	Carbamidomethyl(C)@8	cleaved Y-E@C-term	1192.53	597.273	1192.54	597.279	2	9
22	36.21	tr|A0A2P4SUR5|A0A2P4SUR5_BAMTH	Uncharacterized protein (Fragment) OS=Bambusicola thoracicus OX=9083 GN=CIB84_008420 PE=4 SV=1	81.46	VPDLLEGCQY	Carbamidomethyl(C)@8	cleaved Y-E@C-term	1192.53	597.273	1192.54	597.279	2	9
53	48.71	tr|Q07784|Q07784_CHICK	Titin (Fragment) OS=Gallus gallus OX=9031 PE=2 SV=1	81.46	VPDLLEGCQY	Carbamidomethyl(C)@8	cleaved Y-E@C-term	1192.53	597.273	1192.54	597.279	2	9
59	19.25	tr|A0A226N2E6|A0A226N2E6_CALSU	Uncharacterized protein OS=Callipepla squamata OX=9009 GN=ASZ78_002722 PE=4 SV=1	81.46	VPDLLEGCQY	Carbamidomethyl(C)@8	cleaved Y-E@C-term	1192.53	597.273	1192.54	597.279	2	9
1	15.5	tr|R0K6C9|R0K6C9_ANAPL	Titin (Fragment) OS=Anas platyrhynchos OX=8839 GN=Anapl_04762 PE=4 SV=1	67.79	VVTKDPDCNPT	Carbamidomethyl(C)@8	cleaved T-I@C-term; missed K-D@4	1244.56	1245.57	1244.57	1245.58	1	10
3	23.65	tr|A0A226PD93|A0A226PD93_COLVI	Uncharacterized protein OS=Colinus virginianus OX=9014 GN=H355_009596 PE=4 SV=1	67.79	VVTKDPDCNPT	Carbamidomethyl(C)@8	cleaved T-I@C-term; missed K-D@4	1244.56	1245.57	1244.57	1245.58	1	10
14	44.93	tr|A0A2P4TE09|A0A2P4TE09_BAMTH	Uncharacterized protein (Fragment) OS=Bambusicola thoracicus OX=9083 GN=CIB84_001635 PE=4 SV=1	67.79	VVTKDPDCNPT	Carbamidomethyl(C)@8	cleaved T-I@C-term; missed K-D@4	1244.56	1245.57	1244.57	1245.58	1	10
1	15.5	tr|R0K6C9|R0K6C9_ANAPL	Titin (Fragment) OS=Anas platyrhynchos OX=8839 GN=Anapl_04762 PE=4 SV=1	99	IKTTPTTLCLGILK	Carbamidomethyl(C)@9	missed K-T@2	1557.92	779.965	1557.92	779.965	2	17
1	15.5	tr|R0K6C9|R0K6C9_ANAPL	Titin (Fragment) OS=Anas platyrhynchos OX=8839 GN=Anapl_04762 PE=4 SV=1	99	VVGKPDPEC	Carbamidomethyl(C)@9	cleaved C-Q@C-term	999.469	500.742	999.47	500.742	2	13
1	15.5	tr|R0K6C9|R0K6C9_ANAPL	Titin (Fragment) OS=Anas platyrhynchos OX=8839 GN=Anapl_04762 PE=4 SV=1	99	VVGKPDPEC	Carbamidomethyl(C)@9	cleaved C-Q@C-term	999.466	500.74	999.47	500.742	2	13
3	23.65	tr|A0A226PD93|A0A226PD93_COLVI	Uncharacterized protein OS=Colinus virginianus OX=9014 GN=H355_009596 PE=4 SV=1	99	KVPDLLEGCQY	Carbamidomethyl(C)@9	cleaved F-K@N-term; cleaved Y-E@C-term; missed K-V@1	1320.64	661.328	1320.64	661.326	2	13
3	23.65	tr|A0A226PD93|A0A226PD93_COLVI	Uncharacterized protein OS=Colinus virginianus OX=9014 GN=H355_009596 PE=4 SV=1	99	IKTTPTTLCLGILK	Carbamidomethyl(C)@9	missed K-T@2	1557.92	779.965	1557.92	779.965	2	17
3	23.65	tr|A0A226PD93|A0A226PD93_COLVI	Uncharacterized protein OS=Colinus virginianus OX=9014 GN=H355_009596 PE=4 SV=1	99	KVPDLLEGCQY	Carbamidomethyl(C)@9	cleaved F-K@N-term; cleaved Y-E@C-term; missed K-V@1	1320.64	661.327	1320.64	661.326	2	14
3	23.65	tr|A0A226PD93|A0A226PD93_COLVI	Uncharacterized protein OS=Colinus virginianus OX=9014 GN=H355_009596 PE=4 SV=1	99	KVPDLLEGCQY	Carbamidomethyl(C)@9	cleaved F-K@N-term; cleaved Y-E@C-term; missed K-V@1	1320.63	661.322	1320.64	661.326	2	13
6	29.74	tr|A6BM71|A6BM71_CHICK	Connectin (Fragment) OS=Gallus gallus OX=9031 GN=TTN PE=2 SV=1	99	VVGKPDPEC	Carbamidomethyl(C)@9	cleaved C-Q@C-term	999.469	500.742	999.47	500.742	2	13
6	29.74	tr|A6BM71|A6BM71_CHICK	Connectin (Fragment) OS=Gallus gallus OX=9031 GN=TTN PE=2 SV=1	99	VVGKPDPEC	Carbamidomethyl(C)@9	cleaved C-Q@C-term	999.466	500.74	999.47	500.742	2	13
8	94.35	tr|A0A2P4T611|A0A2P4T611_BAMTH; tr|A0A226P9U0|A0A226P9U0_COLVI; tr|A0A226MZ03|A0A226MZ03_CALSU	Triosephosphate isomerase OS=Bambusicola thoracicus OX=9083 GN=CIB84_004452 PE=3 SV=1; Triosephosphate isomerase OS=Colinus virginianus OX=9014 GN=H355_014698 PE=3 SV=1; Triosephosphate isomerase OS=Callipepla squamata OX=9009 GN=ASZ78_000773 PE=3 SV=1	99	LSADTEVVCGAPSIYLDFAR	Carbamidomethyl(C)@9		2183.06	1092.54	2183.06	1092.54	2	14
8	94.35	tr|A0A2P4T611|A0A2P4T611_BAMTH; tr|A0A226P9U0|A0A226P9U0_COLVI; tr|A0A226MZ03|A0A226MZ03_CALSU	Triosephosphate isomerase OS=Bambusicola thoracicus OX=9083 GN=CIB84_004452 PE=3 SV=1; Triosephosphate isomerase OS=Colinus virginianus OX=9014 GN=H355_014698 PE=3 SV=1; Triosephosphate isomerase OS=Callipepla squamata OX=9009 GN=ASZ78_000773 PE=3 SV=1	99	LSADTEVVCGAPSIYLDFAR	Carbamidomethyl(C)@9		2183.09	728.705	2183.06	728.693	3	14
19	25.13	tr|A0A2P4T8Q4|A0A2P4T8Q4_BAMTH	Uncharacterized protein (Fragment) OS=Bambusicola thoracicus OX=9083 GN=CIB84_003500 PE=4 SV=1	99	NPYDVPGPCDPPV	Carbamidomethyl(C)@9	cleaved V-I@C-term	1425.62	713.818	1425.62	713.819	2	17
19	25.13	tr|A0A2P4T8Q4|A0A2P4T8Q4_BAMTH	Uncharacterized protein (Fragment) OS=Bambusicola thoracicus OX=9083 GN=CIB84_003500 PE=4 SV=1	99	NPYDVPGPCDPPVIS	Carbamidomethyl(C)@9	cleaved S-N@C-term	1625.74	813.877	1625.74	813.877	2	18
19	25.13	tr|A0A2P4T8Q4|A0A2P4T8Q4_BAMTH	Uncharacterized protein (Fragment) OS=Bambusicola thoracicus OX=9083 GN=CIB84_003500 PE=4 SV=1	99	NPYDVPGPCDPPVIS	Carbamidomethyl(C)@9	cleaved S-N@C-term	1625.74	813.875	1625.74	813.877	2	19
19	25.13	tr|A0A2P4T8Q4|A0A2P4T8Q4_BAMTH	Uncharacterized protein (Fragment) OS=Bambusicola thoracicus OX=9083 GN=CIB84_003500 PE=4 SV=1	99	NPYDVPGPCDPPVIS	Carbamidomethyl(C)@9	cleaved S-N@C-term	1625.74	813.877	1625.74	813.877	2	15
22	36.21	tr|A0A2P4SUR5|A0A2P4SUR5_BAMTH	Uncharacterized protein (Fragment) OS=Bambusicola thoracicus OX=9083 GN=CIB84_008420 PE=4 SV=1	99	IKTTPTTLCLGILK	Carbamidomethyl(C)@9	missed K-T@2	1557.92	779.965	1557.92	779.965	2	17
22	36.21	tr|A0A2P4SUR5|A0A2P4SUR5_BAMTH	Uncharacterized protein (Fragment) OS=Bambusicola thoracicus OX=9083 GN=CIB84_008420 PE=4 SV=1	99	KVPDLLEGCQY	Carbamidomethyl(C)@9	cleaved F-K@N-term; cleaved Y-E@C-term; missed K-V@1	1320.64	661.328	1320.64	661.326	2	13
22	36.21	tr|A0A2P4SUR5|A0A2P4SUR5_BAMTH	Uncharacterized protein (Fragment) OS=Bambusicola thoracicus OX=9083 GN=CIB84_008420 PE=4 SV=1	99	KVPDLLEGCQY	Carbamidomethyl(C)@9	cleaved F-K@N-term; cleaved Y-E@C-term; missed K-V@1	1320.64	661.327	1320.64	661.326	2	14
22	36.21	tr|A0A2P4SUR5|A0A2P4SUR5_BAMTH	Uncharacterized protein (Fragment) OS=Bambusicola thoracicus OX=9083 GN=CIB84_008420 PE=4 SV=1	99	KVPDLLEGCQY	Carbamidomethyl(C)@9	cleaved F-K@N-term; cleaved Y-E@C-term; missed K-V@1	1320.63	661.322	1320.64	661.326	2	13
52	20.1	tr|A0A2I0MII3|A0A2I0MII3_COLLI	Titin OS=Columba livia OX=8932 GN=TTN PE=4 SV=1	99	NPYDVPGPCDPPV	Carbamidomethyl(C)@9	cleaved V-I@C-term	1425.62	713.818	1425.62	713.819	2	17
52	20.1	tr|A0A2I0MII3|A0A2I0MII3_COLLI	Titin OS=Columba livia OX=8932 GN=TTN PE=4 SV=1	99	NPYDVPGPCDPPVIS	Carbamidomethyl(C)@9	cleaved S-N@C-term	1625.74	813.877	1625.74	813.877	2	18
52	20.1	tr|A0A2I0MII3|A0A2I0MII3_COLLI	Titin OS=Columba livia OX=8932 GN=TTN PE=4 SV=1	99	NPYDVPGPCDPPVIS	Carbamidomethyl(C)@9	cleaved S-N@C-term	1625.74	813.875	1625.74	813.877	2	19
52	20.1	tr|A0A2I0MII3|A0A2I0MII3_COLLI	Titin OS=Columba livia OX=8932 GN=TTN PE=4 SV=1	99	NPYDVPGPCDPPVIS	Carbamidomethyl(C)@9	cleaved S-N@C-term	1625.74	813.877	1625.74	813.877	2	15
53	48.71	tr|Q07784|Q07784_CHICK	Titin (Fragment) OS=Gallus gallus OX=9031 PE=2 SV=1	99	IKTTPTTLCLGILK	Carbamidomethyl(C)@9	missed K-T@2	1557.92	779.965	1557.92	779.965	2	17
53	48.71	tr|Q07784|Q07784_CHICK	Titin (Fragment) OS=Gallus gallus OX=9031 PE=2 SV=1	99	KVPDLLEGCQY	Carbamidomethyl(C)@9	cleaved F-K@N-term; cleaved Y-E@C-term; missed K-V@1	1320.64	661.328	1320.64	661.326	2	13
53	48.71	tr|Q07784|Q07784_CHICK	Titin (Fragment) OS=Gallus gallus OX=9031 PE=2 SV=1	99	KVPDLLEGCQY	Carbamidomethyl(C)@9	cleaved F-K@N-term; cleaved Y-E@C-term; missed K-V@1	1320.64	661.327	1320.64	661.326	2	14
53	48.71	tr|Q07784|Q07784_CHICK	Titin (Fragment) OS=Gallus gallus OX=9031 PE=2 SV=1	99	KVPDLLEGCQY	Carbamidomethyl(C)@9	cleaved F-K@N-term; cleaved Y-E@C-term; missed K-V@1	1320.63	661.322	1320.64	661.326	2	13
59	19.25	tr|A0A226N2E6|A0A226N2E6_CALSU	Uncharacterized protein OS=Callipepla squamata OX=9009 GN=ASZ78_002722 PE=4 SV=1	99	IKTTPTTLCLGILK	Carbamidomethyl(C)@9	missed K-T@2	1557.92	779.965	1557.92	779.965	2	17
59	19.25	tr|A0A226N2E6|A0A226N2E6_CALSU	Uncharacterized protein OS=Callipepla squamata OX=9009 GN=ASZ78_002722 PE=4 SV=1	99	KVPDLLEGCQY	Carbamidomethyl(C)@9	cleaved F-K@N-term; cleaved Y-E@C-term; missed K-V@1	1320.64	661.328	1320.64	661.326	2	13
59	19.25	tr|A0A226N2E6|A0A226N2E6_CALSU	Uncharacterized protein OS=Callipepla squamata OX=9009 GN=ASZ78_002722 PE=4 SV=1	99	KVPDLLEGCQY	Carbamidomethyl(C)@9	cleaved F-K@N-term; cleaved Y-E@C-term; missed K-V@1	1320.64	661.327	1320.64	661.326	2	14
59	19.25	tr|A0A226N2E6|A0A226N2E6_CALSU	Uncharacterized protein OS=Callipepla squamata OX=9009 GN=ASZ78_002722 PE=4 SV=1	99	KVPDLLEGCQY	Carbamidomethyl(C)@9	cleaved F-K@N-term; cleaved Y-E@C-term; missed K-V@1	1320.63	661.322	1320.64	661.326	2	13
164	92.74	sp|P00940|TPIS_CHICK	Triosephosphate isomerase OS=Gallus gallus OX=9031 GN=TPI1 PE=1 SV=2	99	LSADTEVVCGAPSIYLDFAR	Carbamidomethyl(C)@9		2183.06	1092.54	2183.06	1092.54	2	14
164	92.74	sp|P00940|TPIS_CHICK	Triosephosphate isomerase OS=Gallus gallus OX=9031 GN=TPI1 PE=1 SV=2	99	LSADTEVVCGAPSIYLDFAR	Carbamidomethyl(C)@9		2183.09	728.705	2183.06	728.693	3	14
3	23.65	tr|A0A226PD93|A0A226PD93_COLVI	Uncharacterized protein OS=Colinus virginianus OX=9014 GN=H355_009596 PE=4 SV=1	97.1	DHGVAKASCEVNVLDTPGPPVNFVFEDVRK	Carbamidomethyl(C)@9	cleaved N-D@N-term; missed K-A@6; missed R-K@29	3291.63	823.915	3295.63	824.915	4	13
14	44.93	tr|A0A2P4TE09|A0A2P4TE09_BAMTH	Uncharacterized protein (Fragment) OS=Bambusicola thoracicus OX=9083 GN=CIB84_001635 PE=4 SV=1	97.1	DHGVAKASCEVNVLDTPGPPVNFVFEDVRK	Carbamidomethyl(C)@9	cleaved N-D@N-term; missed K-A@6; missed R-K@29	3291.63	823.915	3295.63	824.915	4	13
52	20.1	tr|A0A2I0MII3|A0A2I0MII3_COLLI	Titin OS=Columba livia OX=8932 GN=TTN PE=4 SV=1	97.1	DHGVAKASCEVNVLDTPGPPVNFVFEDVRK	Carbamidomethyl(C)@9	cleaved N-D@N-term; missed K-A@6; missed R-K@29	3291.63	823.915	3295.63	824.915	4	13
3	23.65	tr|A0A226PD93|A0A226PD93_COLVI	Uncharacterized protein OS=Colinus virginianus OX=9014 GN=H355_009596 PE=4 SV=1	95.4	DHGVAKASCEVNVLDTPGPPVNFVFEDVRK	Carbamidomethyl(C)@9	cleaved N-D@N-term; missed K-A@6; missed R-K@29	3291.64	823.917	3295.63	824.915	4	13
14	44.93	tr|A0A2P4TE09|A0A2P4TE09_BAMTH	Uncharacterized protein (Fragment) OS=Bambusicola thoracicus OX=9083 GN=CIB84_001635 PE=4 SV=1	95.4	DHGVAKASCEVNVLDTPGPPVNFVFEDVRK	Carbamidomethyl(C)@9	cleaved N-D@N-term; missed K-A@6; missed R-K@29	3291.64	823.917	3295.63	824.915	4	13
52	20.1	tr|A0A2I0MII3|A0A2I0MII3_COLLI	Titin OS=Columba livia OX=8932 GN=TTN PE=4 SV=1	95.4	DHGVAKASCEVNVLDTPGPPVNFVFEDVRK	Carbamidomethyl(C)@9	cleaved N-D@N-term; missed K-A@6; missed R-K@29	3291.64	823.917	3295.63	824.915	4	13
3	23.65	tr|A0A226PD93|A0A226PD93_COLVI	Uncharacterized protein OS=Colinus virginianus OX=9014 GN=H355_009596 PE=4 SV=1	77.1	DHGVAKASCEVNVLDTPGPPVNFVFEDVRK	Carbamidomethyl(C)@9	cleaved N-D@N-term; missed K-A@6; missed R-K@29	3291.65	659.337	3295.63	660.133	5	12
14	44.93	tr|A0A2P4TE09|A0A2P4TE09_BAMTH	Uncharacterized protein (Fragment) OS=Bambusicola thoracicus OX=9083 GN=CIB84_001635 PE=4 SV=1	77.1	DHGVAKASCEVNVLDTPGPPVNFVFEDVRK	Carbamidomethyl(C)@9	cleaved N-D@N-term; missed K-A@6; missed R-K@29	3291.65	659.337	3295.63	660.133	5	12
52	20.1	tr|A0A2I0MII3|A0A2I0MII3_COLLI	Titin OS=Columba livia OX=8932 GN=TTN PE=4 SV=1	77.1	DHGVAKASCEVNVLDTPGPPVNFVFEDVRK	Carbamidomethyl(C)@9	cleaved N-D@N-term; missed K-A@6; missed R-K@29	3291.65	659.337	3295.63	660.133	5	12
8	94.35	tr|A0A2P4T611|A0A2P4T611_BAMTH; tr|A0A226P9U0|A0A226P9U0_COLVI; tr|A0A226MZ03|A0A226MZ03_CALSU	Triosephosphate isomerase OS=Bambusicola thoracicus OX=9083 GN=CIB84_004452 PE=3 SV=1; Triosephosphate isomerase OS=Colinus virginianus OX=9014 GN=H355_014698 PE=3 SV=1; Triosephosphate isomerase OS=Callipepla squamata OX=9009 GN=ASZ78_000773 PE=3 SV=1	62.49	LSADTEVVCGAPSIY	Carbamidomethyl(C)@9	cleaved Y-L@C-term	1580.75	791.382	1580.74	791.377	2	8
164	92.74	sp|P00940|TPIS_CHICK	Triosephosphate isomerase OS=Gallus gallus OX=9031 GN=TPI1 PE=1 SV=2	62.49	LSADTEVVCGAPSIY	Carbamidomethyl(C)@9	cleaved Y-L@C-term	1580.75	791.382	1580.74	791.377	2	8
91	89.11	tr|B5G2F0|B5G2F0_TAEGU; tr|A0A218VD68|A0A218VD68_9PASE	Triosephosphate isomerase OS=Taeniopygia guttata OX=59729 PE=2 SV=1; Triosephosphate isomerase OS=Lonchura striata domestica OX=299123 GN=TPI1 PE=3 SV=1	98.24	LSADTEVVCGAPAIYLDFAR	Carbamidomethyl(C)@9; Oxidation(P)@12		2183.06	1092.54	2183.06	1092.54	2	14
8	94.35	tr|A0A2P4T611|A0A2P4T611_BAMTH; tr|A0A226P9U0|A0A226P9U0_COLVI; tr|A0A226MZ03|A0A226MZ03_CALSU	Triosephosphate isomerase OS=Bambusicola thoracicus OX=9083 GN=CIB84_004452 PE=3 SV=1; Triosephosphate isomerase OS=Colinus virginianus OX=9014 GN=H355_014698 PE=3 SV=1; Triosephosphate isomerase OS=Callipepla squamata OX=9009 GN=ASZ78_000773 PE=3 SV=1	98.49	LSADTEVVCGAPSIYLDFARQKLDAK	Carbamidomethyl(C)@9; Oxidation(P)@12; Deamidated(Q)@21; Delta:H(4)C(2)(K)@22	missed R-Q@20; missed K-L@22	2911.46	728.872	2911.46	728.873	4	14
164	92.74	sp|P00940|TPIS_CHICK	Triosephosphate isomerase OS=Gallus gallus OX=9031 GN=TPI1 PE=1 SV=2	98.49	LSADTEVVCGAPSIYLDFARQKLDAK	Carbamidomethyl(C)@9; Oxidation(P)@12; Deamidated(Q)@21; Delta:H(4)C(2)(K)@22	missed R-Q@20; missed K-L@22	2911.46	728.872	2911.46	728.873	4	14
40	48.96	tr|A0A093GYW8|A0A093GYW8_DRYPU	Alpha-enolase (Fragment) OS=Dryobates pubescens OX=118200 GN=N307_01470 PE=3 SV=1	64.66	HIADLAGNPEVILPVPAFNVINGGSHAGNK	Carbamidomethyl(E)@10		3077.57	770.4	3077.6	770.408	4	16
89	45.16	tr|A0A2P4TIL0|A0A2P4TIL0_BAMTH	Uncharacterized protein OS=Bambusicola thoracicus OX=9083 GN=CIB84_000035 PE=3 SV=1	64.66	HIADLAGNPEVILPVPAFNVINGGSHAGNK	Carbamidomethyl(E)@10		3077.57	770.4	3077.6	770.408	4	16
181	48.16	sp|P51913|ENOA_CHICK	Alpha-enolase OS=Gallus gallus OX=9031 GN=ENO1 PE=2 SV=2	64.66	HIADLAGNPEVILPVPAFNVINGGSHAGNK	Carbamidomethyl(E)@10		3077.57	770.4	3077.6	770.408	4	16
4	73.04	sp|P07322|ENOB_CHICK	Beta-enolase OS=Gallus gallus OX=9031 GN=ENO3 PE=1 SV=3	99	YGKDATNVGGEGGFAPNILDNHEALELLKAAIAQAGYTDK	Carbamidomethyl(E)@11; Deamidated(N)@17	missed K-D@3; missed K-A@29	4189.08	838.823	4189.06	838.819	5	17
4	73.04	sp|P07322|ENOB_CHICK	Beta-enolase OS=Gallus gallus OX=9031 GN=ENO3 PE=1 SV=3	97.71	YGKDATNVGGEGGFAPNILDNHEALELLK	Carbamidomethyl(E)@11; Deamidated(N)@17	missed K-D@3	3099.51	1034.18	3099.51	1034.18	3	13
2	89.76	sp|P00565|KCRM_CHICK	Creatine kinase M-type OS=Gallus gallus OX=9031 GN=CKM PE=2 SV=1	89.82	LSVEALNSLEGEFK	Carbamidomethyl(E)@12		1591.81	796.911	1591.81	796.912	2	10
2	89.76	sp|P00565|KCRM_CHICK	Creatine kinase M-type OS=Gallus gallus OX=9031 GN=CKM PE=2 SV=1	99	AVGAVFDISNADRLGFSEVEQVQMVVDGVK	Carbamidomethyl(E)@20	cleaved A-A@N-term; missed R-L@13	3235.62	1079.55	3235.62	1079.55	3	12
2	89.76	sp|P00565|KCRM_CHICK	Creatine kinase M-type OS=Gallus gallus OX=9031 GN=CKM PE=2 SV=1	87.67	AVGAVFDISNADRLGFSEVEQVQMVVDGVK	Carbamidomethyl(E)@20	cleaved A-A@N-term; missed R-L@13	3235.63	1079.55	3235.62	1079.55	3	12
2	89.76	sp|P00565|KCRM_CHICK	Creatine kinase M-type OS=Gallus gallus OX=9031 GN=CKM PE=2 SV=1	68.85	AVGAVFDISNADRLGFSEVEQVQMVVDGVK	Carbamidomethyl(E)@20	cleaved A-A@N-term; missed R-L@13	3235.62	809.913	3235.62	809.912	4	11
20	8.164	tr|Q90WF0|Q90WF0_CHICK	CgABP260 OS=Gallus gallus OX=9031 PE=2 SV=1	76.42	GVAGVPAEFSI	Carbamidomethyl(E)@8	cleaved I-W@C-term	1102.56	552.288	1102.57	552.29	2	10
16	73.02	tr|A0A093RU69|A0A093RU69_9PASS	Beta-enolase (Fragment) OS=Manacus vitellinus OX=328815 GN=N305_06455 PE=3 SV=1	87.61	LITGEQLGQLYK	Carbamidomethyl(K)@12		1418.77	710.394	1418.78	710.396	2	9
4	73.04	sp|P07322|ENOB_CHICK	Beta-enolase OS=Gallus gallus OX=9031 GN=ENO3 PE=1 SV=3	99	AKYGKDATNVGGEGGFAPNILDNHEALELLK	Carbamidomethyl(K)@5; Deamidated(N)@9	missed K-Y@2; missed K-D@5	3298.64	825.668	3298.65	825.669	4	19
20	8.164	tr|Q90WF0|Q90WF0_CHICK	CgABP260 OS=Gallus gallus OX=9031 PE=2 SV=1	99	VTVLFGGQNIPGSPFVGVAMAHGDASK	Carbamidomethyl(S)@13		2712.37	905.131	2712.37	905.13	3	17
20	8.164	tr|Q90WF0|Q90WF0_CHICK	CgABP260 OS=Gallus gallus OX=9031 PE=2 SV=1	99	VTVLFGGQNIPGSPFVGVAMAHGDASK	Carbamidomethyl(S)@13		2712.37	905.132	2712.37	905.13	3	20
20	8.164	tr|Q90WF0|Q90WF0_CHICK	CgABP260 OS=Gallus gallus OX=9031 PE=2 SV=1	88.54	VTVLFGGQNIPGSPFVGVAMAHGDASK	Carbamidomethyl(S)@13		2712.37	905.131	2712.37	905.13	3	11
20	8.164	tr|Q90WF0|Q90WF0_CHICK	CgABP260 OS=Gallus gallus OX=9031 PE=2 SV=1	99	VTVLFGGQNIPGSPFVGVAMAHGDASK	Carbamidomethyl(S)@13; Lys-loss@C-term		2584.28	862.433	2584.27	862.432	3	18
20	8.164	tr|Q90WF0|Q90WF0_CHICK	CgABP260 OS=Gallus gallus OX=9031 PE=2 SV=1	99	GGQNIPGSPFVGVAMAHGDASK	Carbamidomethyl(S)@8	cleaved F-G@N-term	2153.04	718.686	2153.03	718.685	3	13
4	73.04	sp|P07322|ENOB_CHICK	Beta-enolase OS=Gallus gallus OX=9031 GN=ENO3 PE=1 SV=3	99	GKDATNVGGEGGFAPNILDNHEALELLK	Carbamidomethyl(T)@5; Deamidated(N)@6	cleaved Y-G@N-term; missed K-D@2	2936.46	735.121	2936.45	735.12	4	23
4	73.04	sp|P07322|ENOB_CHICK	Beta-enolase OS=Gallus gallus OX=9031 GN=ENO3 PE=1 SV=3	99	GKDATNVGGEGGFAPNILDNHEALELLK	Carbamidomethyl(T)@5; Deamidated(N)@6	cleaved Y-G@N-term; missed K-D@2	2936.45	979.824	2936.45	979.824	3	25
4	73.04	sp|P07322|ENOB_CHICK	Beta-enolase OS=Gallus gallus OX=9031 GN=ENO3 PE=1 SV=3	99	GKDATNVGGEGGFAPNILDNHEALELLK	Carbamidomethyl(T)@5; Deamidated(N)@6	cleaved Y-G@N-term; missed K-D@2	2936.46	735.123	2936.45	735.12	4	26
4	73.04	sp|P07322|ENOB_CHICK	Beta-enolase OS=Gallus gallus OX=9031 GN=ENO3 PE=1 SV=3	99	YGKDATNVGGEGGFAPNILDNHEALELLK	Carbamidomethyl(T)@6; Deamidated(N)@7	missed K-D@3	3099.51	1034.18	3099.51	1034.18	3	24
4	73.04	sp|P07322|ENOB_CHICK	Beta-enolase OS=Gallus gallus OX=9031 GN=ENO3 PE=1 SV=3	99	YGKDATNVGGEGGFAPNILDNHEALELLK	Carbamidomethyl(T)@6; Deamidated(N)@7	missed K-D@3	3099.51	775.885	3099.51	775.886	4	21
4	73.04	sp|P07322|ENOB_CHICK	Beta-enolase OS=Gallus gallus OX=9031 GN=ENO3 PE=1 SV=3	99	YGKDATNVGGEGGFAPNILDNHEALELLK	Carbamidomethyl(T)@6; Deamidated(N)@7	missed K-D@3	3099.52	775.887	3099.51	775.886	4	18
1	15.5	tr|R0K6C9|R0K6C9_ANAPL	Titin (Fragment) OS=Anas platyrhynchos OX=8839 GN=Anapl_04762 PE=4 SV=1	99	DGGSPILGY	Carbamidomethyl@N-term	cleaved Y-I@C-term	934.435	468.225	934.44	468.227	2	12
2	89.76	sp|P00565|KCRM_CHICK	Creatine kinase M-type OS=Gallus gallus OX=9031 GN=CKM PE=2 SV=1	99	AVGAVFDISNADRLGFSEVEQVQMVVDGVK	Carbamidomethyl@N-term	cleaved A-A@N-term; missed R-L@13	3235.55	809.894	3235.62	809.912	4	12
3	23.65	tr|A0A226PD93|A0A226PD93_COLVI	Uncharacterized protein OS=Colinus virginianus OX=9014 GN=H355_009596 PE=4 SV=1	99	DGGSPILGY	Carbamidomethyl@N-term	cleaved E-D@N-term; cleaved Y-I@C-term	934.435	468.225	934.44	468.227	2	12
6	29.74	tr|A6BM71|A6BM71_CHICK	Connectin (Fragment) OS=Gallus gallus OX=9031 GN=TTN PE=2 SV=1	99	DGGSPILGY	Carbamidomethyl@N-term	cleaved E-D@N-term; cleaved Y-I@C-term	934.435	468.225	934.44	468.227	2	12
7	21.7	tr|A0A1V4JKX8|A0A1V4JKX8_PATFA	Nuclear pore complex protein Nup133 OS=Patagioenas fasciata monilis OX=372326 GN=NUP133 PE=3 SV=1	99	AGFAGDDAPR	Carbamidomethyl@N-term		1032.46	517.238	1032.46	517.239	2	12
7	21.7	tr|A0A1V4JKX8|A0A1V4JKX8_PATFA	Nuclear pore complex protein Nup133 OS=Patagioenas fasciata monilis OX=372326 GN=NUP133 PE=3 SV=1	99	LLTEAPLNPK	Carbamidomethyl@N-term	cleaved T-L@N-term	1151.65	576.832	1151.66	576.835	2	13
14	44.93	tr|A0A2P4TE09|A0A2P4TE09_BAMTH	Uncharacterized protein (Fragment) OS=Bambusicola thoracicus OX=9083 GN=CIB84_001635 PE=4 SV=1	99	DGGSPILGY	Carbamidomethyl@N-term	cleaved E-D@N-term; cleaved Y-I@C-term	934.435	468.225	934.44	468.227	2	12
16	73.02	tr|A0A093RU69|A0A093RU69_9PASS	Beta-enolase (Fragment) OS=Manacus vitellinus OX=328815 GN=N305_06455 PE=3 SV=1	99	RAAVPSGASTGIHEALELR	Carbamidomethyl@N-term	cleaved F-R@N-term; missed R-A@1	1991.03	664.683	1991.05	664.692	3	16
19	25.13	tr|A0A2P4T8Q4|A0A2P4T8Q4_BAMTH	Uncharacterized protein (Fragment) OS=Bambusicola thoracicus OX=9083 GN=CIB84_003500 PE=4 SV=1	99	DGGSPILGY	Carbamidomethyl@N-term	cleaved T-D@N-term; cleaved Y-H@C-term	934.435	468.225	934.44	468.227	2	12
22	36.21	tr|A0A2P4SUR5|A0A2P4SUR5_BAMTH	Uncharacterized protein (Fragment) OS=Bambusicola thoracicus OX=9083 GN=CIB84_008420 PE=4 SV=1	99	DGGSPILGY	Carbamidomethyl@N-term	cleaved Y-V@C-term	934.435	468.225	934.44	468.227	2	12
44	30.72	tr|A0A1D5PXX5|A0A1D5PXX5_CHICK; tr|A0A1D5P5A6|A0A1D5P5A6_CHICK	Uncharacterized protein OS=Gallus gallus OX=9031 GN=LOC107050916 PE=4 SV=1; Uncharacterized protein OS=Gallus gallus OX=9031 GN=LOC107050916 PE=4 SV=1	99	RAAVPSGASTGIHEALELR	Carbamidomethyl@N-term	cleaved F-R@N-term; missed R-A@1	1991.03	664.683	1991.05	664.692	3	16
51	6.05	tr|E1C5Z5|E1C5Z5_CHICK; tr|A0A1D5PE78|A0A1D5PE78_CHICK; tr|A0A1D5PBR5|A0A1D5PBR5_CHICK	Uncharacterized protein OS=Gallus gallus OX=9031 GN=MYBPC1 PE=4 SV=3; Uncharacterized protein OS=Gallus gallus OX=9031 GN=MYBPC1 PE=4 SV=1; Uncharacterized protein OS=Gallus gallus OX=9031 GN=MYBPC1 PE=4 SV=1	99	DGGSPILGY	Carbamidomethyl@N-term	cleaved N-D@N-term; cleaved Y-F@C-term	934.435	468.225	934.44	468.227	2	12
52	20.1	tr|A0A2I0MII3|A0A2I0MII3_COLLI	Titin OS=Columba livia OX=8932 GN=TTN PE=4 SV=1	99	DGGSPILGY	Carbamidomethyl@N-term	cleaved S-D@N-term; cleaved Y-I@C-term	934.435	468.225	934.44	468.227	2	12
59	19.25	tr|A0A226N2E6|A0A226N2E6_CALSU	Uncharacterized protein OS=Callipepla squamata OX=9009 GN=ASZ78_002722 PE=4 SV=1	99	DGGSPILGY	Carbamidomethyl@N-term	cleaved Y-I@C-term	934.435	468.225	934.44	468.227	2	12
83	59.77	tr|U3IPI6|U3IPI6_ANAPL	Uncharacterized protein OS=Anas platyrhynchos OX=8839 GN=LOC101792739 PE=3 SV=1	99	AGFAGDDAPR	Carbamidomethyl@N-term		1032.46	517.238	1032.46	517.239	2	12
83	59.77	tr|U3IPI6|U3IPI6_ANAPL	Uncharacterized protein OS=Anas platyrhynchos OX=8839 GN=LOC101792739 PE=3 SV=1	99	LLTEAPLNPK	Carbamidomethyl@N-term	cleaved V-L@N-term	1151.65	576.832	1151.66	576.835	2	13
131	76.66	tr|A0A2I0MHQ9|A0A2I0MHQ9_COLLI; tr|A0A099Z6J9|A0A099Z6J9_TINGU; tr|A0A093R899|A0A093R899_PHACA; tr|A0A093NRD2|A0A093NRD2_PYGAD; tr|A0A093IJ18|A0A093IJ18_FULGA; tr|A0A093HN54|A0A093HN54_TYTAL; tr|A0A093FM66|A0A093FM66_GAVST; tr|A0A091SUX8|A0A091SUX8_PELCR; tr|A0A091Q3I8|A0A091Q3I8_LEPDC; tr|A0A091PI47|A0A091PI47_HALAL; tr|A0A091LP05|A0A091LP05_CATAU; tr|A0A087QJY7|A0A087QJY7_APTFO	Actin, aortic smooth muscle, transcript variant X1 OS=Columba livia OX=8932 GN=A306_00004770 PE=3 SV=1; Actin, alpha skeletal muscle B OS=Tinamus guttatus OX=94827 GN=N309_09237 PE=3 SV=1; Actin, alpha skeletal muscle B OS=Phalacrocorax carbo OX=9209 GN=N336_02092 PE=3 SV=1; Actin, alpha skeletal muscle B OS=Pygoscelis adeliae OX=9238 GN=AS28_03729 PE=3 SV=1; Actin, alpha skeletal muscle B OS=Ful…	99	AGFAGDDAPR	Carbamidomethyl@N-term		1032.46	517.238	1032.46	517.239	2	12
131	76.66	tr|A0A2I0MHQ9|A0A2I0MHQ9_COLLI; tr|A0A099Z6J9|A0A099Z6J9_TINGU; tr|A0A093R899|A0A093R899_PHACA; tr|A0A093NRD2|A0A093NRD2_PYGAD; tr|A0A093IJ18|A0A093IJ18_FULGA; tr|A0A093HN54|A0A093HN54_TYTAL; tr|A0A093FM66|A0A093FM66_GAVST; tr|A0A091SUX8|A0A091SUX8_PELCR; tr|A0A091Q3I8|A0A091Q3I8_LEPDC; tr|A0A091PI47|A0A091PI47_HALAL; tr|A0A091LP05|A0A091LP05_CATAU; tr|A0A087QJY7|A0A087QJY7_APTFO	Actin, aortic smooth muscle, transcript variant X1 OS=Columba livia OX=8932 GN=A306_00004770 PE=3 SV=1; Actin, alpha skeletal muscle B OS=Tinamus guttatus OX=94827 GN=N309_09237 PE=3 SV=1; Actin, alpha skeletal muscle B OS=Phalacrocorax carbo OX=9209 GN=N336_02092 PE=3 SV=1; Actin, alpha skeletal muscle B OS=Pygoscelis adeliae OX=9238 GN=AS28_03729 PE=3 SV=1; Actin, alpha skeletal muscle B OS=Ful…	99	LLTEAPLNPK	Carbamidomethyl@N-term	cleaved V-L@N-term	1151.65	576.832	1151.66	576.835	2	13
186	78.07	tr|A0A093BL51|A0A093BL51_CHAPE	Actin, gamma-enteric smooth muscle OS=Chaetura pelagica OX=8897 GN=M959_11398 PE=3 SV=1	99	AGFAGDDAPR	Carbamidomethyl@N-term		1032.46	517.238	1032.46	517.239	2	12
186	78.07	tr|A0A093BL51|A0A093BL51_CHAPE	Actin, gamma-enteric smooth muscle OS=Chaetura pelagica OX=8897 GN=M959_11398 PE=3 SV=1	99	LLTEAPLNPK	Carbamidomethyl@N-term	cleaved T-L@N-term	1151.65	576.832	1151.66	576.835	2	13
187	5.226	tr|A0A2I0MKA4|A0A2I0MKA4_COLLI; tr|A0A1V4K7U7|A0A1V4K7U7_PATFA; tr|A0A1V4K7T3|A0A1V4K7T3_PATFA	Myosin binding protein C, slow type OS=Columba livia OX=8932 GN=MYBPC1 PE=4 SV=1; Myosin-binding protein C, slow-type isoform A OS=Patagioenas fasciata monilis OX=372326 GN=MYBPC1 PE=4 SV=1; Myosin-binding protein C, slow-type isoform B OS=Patagioenas fasciata monilis OX=372326 GN=MYBPC1 PE=4 SV=1	99	DGGSPILGY	Carbamidomethyl@N-term	cleaved N-D@N-term; cleaved Y-F@C-term	934.435	468.225	934.44	468.227	2	12
16	73.02	tr|A0A093RU69|A0A093RU69_9PASS	Beta-enolase (Fragment) OS=Manacus vitellinus OX=328815 GN=N305_06455 PE=3 SV=1	96.58	GQLYKNFIKDYPVVSIEDPFDQDDWEGWKSFLKQVDIQVVGDDLTVTNPKR	Carbamidomethyl@N-term	cleaved L-G@N-term; missed K-N@5; missed K-D@9; missed K-S@29; missed K-Q@33; missed K-R@50	6041.05	864.014	6041.02	864.01	7	13
1	15.5	tr|R0K6C9|R0K6C9_ANAPL	Titin (Fragment) OS=Anas platyrhynchos OX=8839 GN=Anapl_04762 PE=4 SV=1	95.25	TGLQEGTEYEFR	Carbamidomethyl@N-term	cleaved A-T@N-term	1485.67	743.842	1485.67	743.844	2	15
52	20.1	tr|A0A2I0MII3|A0A2I0MII3_COLLI	Titin OS=Columba livia OX=8932 GN=TTN PE=4 SV=1	95.25	TGLQEGTEYEFR	Carbamidomethyl@N-term	cleaved A-T@N-term	1485.67	743.842	1485.67	743.844	2	15
7	21.7	tr|A0A1V4JKX8|A0A1V4JKX8_PATFA	Nuclear pore complex protein Nup133 OS=Patagioenas fasciata monilis OX=372326 GN=NUP133 PE=3 SV=1	80.09	LTEAPLNPK	Carbamidomethyl@N-term	cleaved L-L@N-term	1038.57	520.294	1038.57	520.293	2	10
83	59.77	tr|U3IPI6|U3IPI6_ANAPL	Uncharacterized protein OS=Anas platyrhynchos OX=8839 GN=LOC101792739 PE=3 SV=1	80.09	LTEAPLNPK	Carbamidomethyl@N-term	cleaved L-L@N-term	1038.57	520.294	1038.57	520.293	2	10
131	76.66	tr|A0A2I0MHQ9|A0A2I0MHQ9_COLLI; tr|A0A099Z6J9|A0A099Z6J9_TINGU; tr|A0A093R899|A0A093R899_PHACA; tr|A0A093NRD2|A0A093NRD2_PYGAD; tr|A0A093IJ18|A0A093IJ18_FULGA; tr|A0A093HN54|A0A093HN54_TYTAL; tr|A0A093FM66|A0A093FM66_GAVST; tr|A0A091SUX8|A0A091SUX8_PELCR; tr|A0A091Q3I8|A0A091Q3I8_LEPDC; tr|A0A091PI47|A0A091PI47_HALAL; tr|A0A091LP05|A0A091LP05_CATAU; tr|A0A087QJY7|A0A087QJY7_APTFO	Actin, aortic smooth muscle, transcript variant X1 OS=Columba livia OX=8932 GN=A306_00004770 PE=3 SV=1; Actin, alpha skeletal muscle B OS=Tinamus guttatus OX=94827 GN=N309_09237 PE=3 SV=1; Actin, alpha skeletal muscle B OS=Phalacrocorax carbo OX=9209 GN=N336_02092 PE=3 SV=1; Actin, alpha skeletal muscle B OS=Pygoscelis adeliae OX=9238 GN=AS28_03729 PE=3 SV=1; Actin, alpha skeletal muscle B OS=Ful…	80.09	LTEAPLNPK	Carbamidomethyl@N-term	cleaved L-L@N-term	1038.57	520.294	1038.57	520.293	2	10
186	78.07	tr|A0A093BL51|A0A093BL51_CHAPE	Actin, gamma-enteric smooth muscle OS=Chaetura pelagica OX=8897 GN=M959_11398 PE=3 SV=1	80.09	LTEAPLNPK	Carbamidomethyl@N-term	cleaved L-L@N-term	1038.57	520.294	1038.57	520.293	2	10
7	21.7	tr|A0A1V4JKX8|A0A1V4JKX8_PATFA	Nuclear pore complex protein Nup133 OS=Patagioenas fasciata monilis OX=372326 GN=NUP133 PE=3 SV=1	65.04	AGFAGDDAPR	Carbamidomethyl@N-term		1032.47	517.243	1032.46	517.239	2	8
83	59.77	tr|U3IPI6|U3IPI6_ANAPL	Uncharacterized protein OS=Anas platyrhynchos OX=8839 GN=LOC101792739 PE=3 SV=1	65.04	AGFAGDDAPR	Carbamidomethyl@N-term		1032.47	517.243	1032.46	517.239	2	8
131	76.66	tr|A0A2I0MHQ9|A0A2I0MHQ9_COLLI; tr|A0A099Z6J9|A0A099Z6J9_TINGU; tr|A0A093R899|A0A093R899_PHACA; tr|A0A093NRD2|A0A093NRD2_PYGAD; tr|A0A093IJ18|A0A093IJ18_FULGA; tr|A0A093HN54|A0A093HN54_TYTAL; tr|A0A093FM66|A0A093FM66_GAVST; tr|A0A091SUX8|A0A091SUX8_PELCR; tr|A0A091Q3I8|A0A091Q3I8_LEPDC; tr|A0A091PI47|A0A091PI47_HALAL; tr|A0A091LP05|A0A091LP05_CATAU; tr|A0A087QJY7|A0A087QJY7_APTFO	Actin, aortic smooth muscle, transcript variant X1 OS=Columba livia OX=8932 GN=A306_00004770 PE=3 SV=1; Actin, alpha skeletal muscle B OS=Tinamus guttatus OX=94827 GN=N309_09237 PE=3 SV=1; Actin, alpha skeletal muscle B OS=Phalacrocorax carbo OX=9209 GN=N336_02092 PE=3 SV=1; Actin, alpha skeletal muscle B OS=Pygoscelis adeliae OX=9238 GN=AS28_03729 PE=3 SV=1; Actin, alpha skeletal muscle B OS=Ful…	65.04	AGFAGDDAPR	Carbamidomethyl@N-term		1032.47	517.243	1032.46	517.239	2	8
186	78.07	tr|A0A093BL51|A0A093BL51_CHAPE	Actin, gamma-enteric smooth muscle OS=Chaetura pelagica OX=8897 GN=M959_11398 PE=3 SV=1	65.04	AGFAGDDAPR	Carbamidomethyl@N-term		1032.47	517.243	1032.46	517.239	2	8
1	15.5	tr|R0K6C9|R0K6C9_ANAPL	Titin (Fragment) OS=Anas platyrhynchos OX=8839 GN=Anapl_04762 PE=4 SV=1	56.81	DGGSPILGY	Carbamidomethyl@N-term	cleaved Y-I@C-term	934.439	468.227	934.44	468.227	2	8
3	23.65	tr|A0A226PD93|A0A226PD93_COLVI	Uncharacterized protein OS=Colinus virginianus OX=9014 GN=H355_009596 PE=4 SV=1	56.81	DGGSPILGY	Carbamidomethyl@N-term	cleaved E-D@N-term; cleaved Y-I@C-term	934.439	468.227	934.44	468.227	2	8
6	29.74	tr|A6BM71|A6BM71_CHICK	Connectin (Fragment) OS=Gallus gallus OX=9031 GN=TTN PE=2 SV=1	56.81	DGGSPILGY	Carbamidomethyl@N-term	cleaved E-D@N-term; cleaved Y-I@C-term	934.439	468.227	934.44	468.227	2	8
14	44.93	tr|A0A2P4TE09|A0A2P4TE09_BAMTH	Uncharacterized protein (Fragment) OS=Bambusicola thoracicus OX=9083 GN=CIB84_001635 PE=4 SV=1	56.81	DGGSPILGY	Carbamidomethyl@N-term	cleaved E-D@N-term; cleaved Y-I@C-term	934.439	468.227	934.44	468.227	2	8
19	25.13	tr|A0A2P4T8Q4|A0A2P4T8Q4_BAMTH	Uncharacterized protein (Fragment) OS=Bambusicola thoracicus OX=9083 GN=CIB84_003500 PE=4 SV=1	56.81	DGGSPILGY	Carbamidomethyl@N-term	cleaved T-D@N-term; cleaved Y-H@C-term	934.439	468.227	934.44	468.227	2	8
22	36.21	tr|A0A2P4SUR5|A0A2P4SUR5_BAMTH	Uncharacterized protein (Fragment) OS=Bambusicola thoracicus OX=9083 GN=CIB84_008420 PE=4 SV=1	56.81	DGGSPILGY	Carbamidomethyl@N-term	cleaved Y-V@C-term	934.439	468.227	934.44	468.227	2	8
51	6.05	tr|E1C5Z5|E1C5Z5_CHICK; tr|A0A1D5PE78|A0A1D5PE78_CHICK; tr|A0A1D5PBR5|A0A1D5PBR5_CHICK	Uncharacterized protein OS=Gallus gallus OX=9031 GN=MYBPC1 PE=4 SV=3; Uncharacterized protein OS=Gallus gallus OX=9031 GN=MYBPC1 PE=4 SV=1; Uncharacterized protein OS=Gallus gallus OX=9031 GN=MYBPC1 PE=4 SV=1	56.81	DGGSPILGY	Carbamidomethyl@N-term	cleaved N-D@N-term; cleaved Y-F@C-term	934.439	468.227	934.44	468.227	2	8
52	20.1	tr|A0A2I0MII3|A0A2I0MII3_COLLI	Titin OS=Columba livia OX=8932 GN=TTN PE=4 SV=1	56.81	DGGSPILGY	Carbamidomethyl@N-term	cleaved S-D@N-term; cleaved Y-I@C-term	934.439	468.227	934.44	468.227	2	8
59	19.25	tr|A0A226N2E6|A0A226N2E6_CALSU	Uncharacterized protein OS=Callipepla squamata OX=9009 GN=ASZ78_002722 PE=4 SV=1	56.81	DGGSPILGY	Carbamidomethyl@N-term	cleaved Y-I@C-term	934.439	468.227	934.44	468.227	2	8
187	5.226	tr|A0A2I0MKA4|A0A2I0MKA4_COLLI; tr|A0A1V4K7U7|A0A1V4K7U7_PATFA; tr|A0A1V4K7T3|A0A1V4K7T3_PATFA	Myosin binding protein C, slow type OS=Columba livia OX=8932 GN=MYBPC1 PE=4 SV=1; Myosin-binding protein C, slow-type isoform A OS=Patagioenas fasciata monilis OX=372326 GN=MYBPC1 PE=4 SV=1; Myosin-binding protein C, slow-type isoform B OS=Patagioenas fasciata monilis OX=372326 GN=MYBPC1 PE=4 SV=1	56.81	DGGSPILGY	Carbamidomethyl@N-term	cleaved N-D@N-term; cleaved Y-F@C-term	934.439	468.227	934.44	468.227	2	8
4	73.04	sp|P07322|ENOB_CHICK	Beta-enolase OS=Gallus gallus OX=9031 GN=ENO3 PE=1 SV=3	54.24	GKDATNVGGEGGFAPNILDNHEALELLKAAIAQAGYTDK	Carbamidomethyl@N-term	cleaved Y-G@N-term; missed K-D@2; missed K-A@28	4024.98	1007.25	4025.01	1007.26	4	10
2	89.76	sp|P00565|KCRM_CHICK	Creatine kinase M-type OS=Gallus gallus OX=9031 GN=CKM PE=2 SV=1	55.73	PGHPFIMTVGCVAGDEESYEVFKDLFDPVIQDR	Carbamidomethyl@N-term; Carbamidomethyl(C)@11	cleaved N-P@N-term; missed K-D@23	3823.78	765.763	3823.79	765.765	5	10
2	89.76	sp|P00565|KCRM_CHICK	Creatine kinase M-type OS=Gallus gallus OX=9031 GN=CKM PE=2 SV=1	46.07	PGHPFIMTVGCVAGDEESYEVFKDLFDPVIQDR	Carbamidomethyl@N-term; Carbamidomethyl(C)@11	cleaved N-P@N-term; missed K-D@23	3823.78	765.764	3823.79	765.765	5	10
2	89.76	sp|P00565|KCRM_CHICK	Creatine kinase M-type OS=Gallus gallus OX=9031 GN=CKM PE=2 SV=1	63.18	NPGHPFIMTVGCVAGDEESYEVFKDLFDPVIQDR	Carbamidomethyl@N-term; Carbamidomethyl(C)@12	cleaved D-N@N-term; missed K-D@24	3937.83	985.466	3937.83	985.465	4	11
8	94.35	tr|A0A2P4T611|A0A2P4T611_BAMTH; tr|A0A226P9U0|A0A226P9U0_COLVI; tr|A0A226MZ03|A0A226MZ03_CALSU	Triosephosphate isomerase OS=Bambusicola thoracicus OX=9083 GN=CIB84_004452 PE=3 SV=1; Triosephosphate isomerase OS=Colinus virginianus OX=9014 GN=H355_014698 PE=3 SV=1; Triosephosphate isomerase OS=Callipepla squamata OX=9009 GN=ASZ78_000773 PE=3 SV=1	98.51	SHVSDAVAQSTRIIYGGSVTGANCKELASQHDVDGFLVGGASLKPEFVDIINAK	Carbamidomethyl@N-term; Carbamidomethyl(C)@24; Cation:Na(E)@26	missed R-I@12; missed K-E@25	5706.96	952.167	5706.84	952.146	6	15
46	7.542	tr|Q90YA3|Q90YA3_CHICK; tr|H9H2G6|H9H2G6_MELGA; tr|H9H166|H9H166_MELGA; tr|A0A1D5PUQ7|A0A1D5PUQ7_CHICK; tr|A0A1D5PG85|A0A1D5PG85_CHICK	ATP-dependent 6-phosphofructokinase OS=Gallus gallus OX=9031 GN=pfk PE=2 SV=1; Phosphofructokinase, muscle OS=Meleagris gallopavo OX=9103 GN=PFKM PE=4 SV=1; Phosphofructokinase, muscle OS=Meleagris gallopavo OX=9103 GN=PFKM PE=4 SV=1; ATP-dependent 6-phosphofructokinase OS=Gallus gallus OX=9031 GN=PFKM PE=3 SV=1; ATP-dependent 6-phosphofructokinase OS=Gallus gallus OX=9031 GN=PFKM PE=3 SV=1	91.68	GITNLCVI	Carbamidomethyl@N-term; Carbamidomethyl(C)@6	cleaved I-G@C-term	945.513	473.764	945.495	473.755	2	9
3	23.65	tr|A0A226PD93|A0A226PD93_COLVI	Uncharacterized protein OS=Colinus virginianus OX=9014 GN=H355_009596 PE=4 SV=1	47.23	NRVGAGPPCVSKPVTAKDPFSPPDPPNKPDVEDVTSNSMLVK	Carbamidomethyl@N-term; Carbamidomethyl(C)@9	cleaved E-N@N-term; missed R-V@2; missed K-D@17	4500.25	751.049	4500.24	751.048	6	11
4	73.04	sp|P07322|ENOB_CHICK	Beta-enolase OS=Gallus gallus OX=9031 GN=ENO3 PE=1 SV=3	99	DATNVGGEGGFAPNILDNHEALELLK	Carbamidomethyl@N-term; Deamidated(N)@4		2751.34	918.121	2751.34	918.119	3	17
4	73.04	sp|P07322|ENOB_CHICK	Beta-enolase OS=Gallus gallus OX=9031 GN=ENO3 PE=1 SV=3	99	DATNVGGEGGFAPNILDNHEALELLK	Carbamidomethyl@N-term; Deamidated(N)@4		2751.34	918.119	2751.34	918.119	3	18
4	73.04	sp|P07322|ENOB_CHICK	Beta-enolase OS=Gallus gallus OX=9031 GN=ENO3 PE=1 SV=3	99	DATNVGGEGGFAPNILDNHEALELLK	Carbamidomethyl@N-term; Deamidated(N)@4		2751.34	918.119	2751.34	918.119	3	18
4	73.04	sp|P07322|ENOB_CHICK	Beta-enolase OS=Gallus gallus OX=9031 GN=ENO3 PE=1 SV=3	99	DATNVGGEGGFAPNILDNHEALELLK	Carbamidomethyl@N-term; Deamidated(N)@4		2751.34	918.12	2751.34	918.119	3	16
4	73.04	sp|P07322|ENOB_CHICK	Beta-enolase OS=Gallus gallus OX=9031 GN=ENO3 PE=1 SV=3	99	DATNVGGEGGFAPNILDNHEALELLK	Carbamidomethyl@N-term; Deamidated(N)@4		2751.34	918.119	2751.34	918.119	3	15
4	73.04	sp|P07322|ENOB_CHICK	Beta-enolase OS=Gallus gallus OX=9031 GN=ENO3 PE=1 SV=3	99	DATNVGGEGGFAPNILDNHEALELLK	Carbamidomethyl@N-term; Deamidated(N)@4		2751.34	918.121	2751.34	918.119	3	13
4	73.04	sp|P07322|ENOB_CHICK	Beta-enolase OS=Gallus gallus OX=9031 GN=ENO3 PE=1 SV=3	97.97	DATNVGGEGGFAPNILDNHEALELLK	Carbamidomethyl@N-term; Deamidated(N)@4		2751.34	918.12	2751.34	918.119	3	12
4	73.04	sp|P07322|ENOB_CHICK	Beta-enolase OS=Gallus gallus OX=9031 GN=ENO3 PE=1 SV=3	91.94	DATNVGGEGGFAPNILDNHEALELLK	Carbamidomethyl@N-term; Deamidated(N)@4		2751.34	918.119	2751.34	918.119	3	11
4	73.04	sp|P07322|ENOB_CHICK	Beta-enolase OS=Gallus gallus OX=9031 GN=ENO3 PE=1 SV=3	74.77	DATNVGGEGGFAPNILDNHEAL	Carbamidomethyl@N-term; Deamidated(N)@4	cleaved L-E@C-term	2268.06	757.027	2268.03	757.017	3	11
4	73.04	sp|P07322|ENOB_CHICK	Beta-enolase OS=Gallus gallus OX=9031 GN=ENO3 PE=1 SV=3	99	DATNVGGEGGFAPNILDNHEALELLK	Carbamidomethyl@N-term; Deamidated(N)@4; Cation:K(E)@8		2789.28	698.328	2789.29	698.33	4	21
4	73.04	sp|P07322|ENOB_CHICK	Beta-enolase OS=Gallus gallus OX=9031 GN=ENO3 PE=1 SV=3	99	DATNVGGEGGFAPNILDNHEALELLK	Carbamidomethyl@N-term; Deamidated(N)@4; Cation:Na(E)@8		2773.33	694.339	2773.32	694.337	4	16
4	73.04	sp|P07322|ENOB_CHICK	Beta-enolase OS=Gallus gallus OX=9031 GN=ENO3 PE=1 SV=3	99	DATNVGGEGGFAPNILDNHEALELLK	Carbamidomethyl@N-term; Deamidated(N)@4; Cation:Na(E)@8		2773.31	925.443	2773.32	925.446	3	15
4	73.04	sp|P07322|ENOB_CHICK	Beta-enolase OS=Gallus gallus OX=9031 GN=ENO3 PE=1 SV=3	66.06	DATNVGGEGGFAPNILDNHEALELLKAAIAQAGYTDK	Carbamidomethyl@N-term; Deamidated(N)@4; Deamidated(N)@18	missed K-A@26	3841.94	961.491	3841.86	961.473	4	11
4	73.04	sp|P07322|ENOB_CHICK	Beta-enolase OS=Gallus gallus OX=9031 GN=ENO3 PE=1 SV=3	99	GKDATNVGGEGGFAPNILDNHEALELLKAAIAQAGYTDK	Carbamidomethyl@N-term; Deamidated(N)@6	cleaved Y-G@N-term; missed K-D@2; missed K-A@28	4026.04	806.216	4026	806.207	5	14
4	73.04	sp|P07322|ENOB_CHICK	Beta-enolase OS=Gallus gallus OX=9031 GN=ENO3 PE=1 SV=3	99	GKDATNVGGEGGFAPNILDNHEALELLK	Carbamidomethyl@N-term; Deamidated(N)@6	cleaved Y-G@N-term; missed K-D@2	2936.46	735.122	2936.45	735.12	4	24
4	73.04	sp|P07322|ENOB_CHICK	Beta-enolase OS=Gallus gallus OX=9031 GN=ENO3 PE=1 SV=3	99	GKDATNVGGEGGFAPNILDNHEALELLK	Carbamidomethyl@N-term; Deamidated(N)@6	cleaved Y-G@N-term; missed K-D@2	2936.46	735.123	2936.45	735.12	4	22
4	73.04	sp|P07322|ENOB_CHICK	Beta-enolase OS=Gallus gallus OX=9031 GN=ENO3 PE=1 SV=3	99	GKDATNVGGEGGFAPNILDNHEALELLK	Carbamidomethyl@N-term; Deamidated(N)@6	cleaved Y-G@N-term; missed K-D@2	2936.46	735.123	2936.45	735.12	4	20
4	73.04	sp|P07322|ENOB_CHICK	Beta-enolase OS=Gallus gallus OX=9031 GN=ENO3 PE=1 SV=3	96.92	GKDATNVGGEGGFAPNILDNHEALELLKAAIAQAGYTDK	Carbamidomethyl@N-term; Deamidated(N)@6	cleaved Y-G@N-term; missed K-D@2; missed K-A@28	4026.01	1007.51	4026	1007.51	4	13
4	73.04	sp|P07322|ENOB_CHICK	Beta-enolase OS=Gallus gallus OX=9031 GN=ENO3 PE=1 SV=3	96.23	GKDATNVGGEGGFAPNILDNHEALELLK	Carbamidomethyl@N-term; Deamidated(N)@6	cleaved Y-G@N-term; missed K-D@2	2936.47	588.3	2936.45	588.298	5	12
4	73.04	sp|P07322|ENOB_CHICK	Beta-enolase OS=Gallus gallus OX=9031 GN=ENO3 PE=1 SV=3	46.35	GKDATNVGGEGGFAPNILDNHEALELLKAAIAQAGYTDK	Carbamidomethyl@N-term; Deamidated(N)@6	cleaved Y-G@N-term; missed K-D@2; missed K-A@28	4026.01	806.209	4026	806.207	5	10
4	73.04	sp|P07322|ENOB_CHICK	Beta-enolase OS=Gallus gallus OX=9031 GN=ENO3 PE=1 SV=3	97.16	GKDATNVGGEGGFAPNILDNHEALELLK	Carbamidomethyl@N-term; Deamidated(N)@6; Deamidated(N)@16	cleaved Y-G@N-term; missed K-D@2	2937.45	735.371	2937.44	735.366	4	13
4	73.04	sp|P07322|ENOB_CHICK	Beta-enolase OS=Gallus gallus OX=9031 GN=ENO3 PE=1 SV=3	96.75	YGKDATNVGGEGGFAPNILDNHEALELLKAAIAQAGYTDK	Carbamidomethyl@N-term; Deamidated(N)@7; Deamidated(N)@21	missed K-D@3; missed K-A@29	4190.1	839.026	4190.04	839.016	5	13
92	46.08	tr|A0A093QF41|A0A093QF41_9PASS	Alpha-enolase OS=Manacus vitellinus OX=328815 GN=N305_00919 PE=3 SV=1	99	KFTGSAGIQVVGDDLTVTNPKR	Carbamidomethyl@N-term; Deamidated(Q)@9	missed K-F@1; missed K-R@21	2360.21	591.061	2360.23	591.066	4	13
92	46.08	tr|A0A093QF41|A0A093QF41_9PASS	Alpha-enolase OS=Manacus vitellinus OX=328815 GN=N305_00919 PE=3 SV=1	99	KFTGSAGIQVVGDDLTVTNPK	Carbamidomethyl@N-term; Deamidated(Q)@9	missed K-F@1	2204.11	735.712	2204.13	735.718	3	15
3	23.65	tr|A0A226PD93|A0A226PD93_COLVI	Uncharacterized protein OS=Colinus virginianus OX=9014 GN=H355_009596 PE=4 SV=1	95.19	SVRDSIRADHGTFTVKVENDHGVAKASCEVNVLDTPGPPVNFVFEDVRK	Carbamidomethyl@N-term; Dehydrated(T)@14; Carbamidomethyl(C)@28	cleaved L-S@N-term; missed R-D@3; missed R-A@7; missed K-V@16; missed K-A@25; missed R-K@48	5446.73	908.796	5446.71	908.793	6	14
2	89.76	sp|P00565|KCRM_CHICK	Creatine kinase M-type OS=Gallus gallus OX=9031 GN=CKM PE=2 SV=1	77.08	RLRDKETPSGFTLDDVIQTGVDNPGHPFIMTVGCVAGDEESYEVFKDLFDPVIQDR	Carbamidomethyl@N-term; Delta:H(2)C(2)(H)@26; Oxidation(M)@30; Carbamidomethyl(C)@34	missed R-L@1; missed R-D@3; missed K-E@5; missed K-D@46	6423.1	918.593	6423.07	918.589	7	12
55	41.76	tr|G5E7M6|G5E7M6_MELGA; tr|G1NL16|G1NL16_MELGA; tr|F1NZ30|F1NZ30_CHICK; tr|A0A2P4ST30|A0A2P4ST30_BAMTH; tr|A0A226P0L5|A0A226P0L5_COLVI; tr|A0A226MJD7|A0A226MJD7_CALSU; tr|A0A1D5PPN6|A0A1D5PPN6_CHICK; sp|P05122|KCRB_CHICK	Uncharacterized protein OS=Meleagris gallopavo OX=9103 GN=CKB PE=3 SV=1; Uncharacterized protein OS=Meleagris gallopavo OX=9103 GN=CKB PE=3 SV=1; Creatine kinase B-type OS=Gallus gallus OX=9031 GN=CKB PE=3 SV=3; Uncharacterized protein OS=Bambusicola thoracicus OX=9083 GN=CIB84_008998 PE=3 SV=1; Uncharacterized protein OS=Colinus virginianus OX=9014 GN=H355_005310 PE=3 SV=1; Uncharacterized prote…	58.94	NMTDAEQQQLIDDHFLFDKPVSPLLLASGMAR	Carbamidomethyl@N-term; Dioxidation(M)@2		3688.75	923.195	3688.79	923.204	4	11
2	89.76	sp|P00565|KCRM_CHICK	Creatine kinase M-type OS=Gallus gallus OX=9031 GN=CKM PE=2 SV=1	45.58	AMTEQEQQQLIDDHFLFDKPVSPLLLASGMAR	Carbamyl(K)@19		3670.8	735.166	3670.81	735.17	5	10
81	4.696	tr|A0A2I0TNR2|A0A2I0TNR2_LIMLA	Uncharacterized protein OS=Limosa lapponica baueri OX=1758121 GN=llap_14324 PE=4 SV=1	94.52	AKIQDKEGIPPDQQRLIFAGKQLEDGRTLSDYNIQKESTLHLVLR	Carbamyl(K)@21	missed K-I@2; missed K-E@6; missed R-L@15; missed K-Q@21; missed R-T@27; missed K-E@36	5203.85	744.414	5203.77	744.404	7	12
3	23.65	tr|A0A226PD93|A0A226PD93_COLVI	Uncharacterized protein OS=Colinus virginianus OX=9014 GN=H355_009596 PE=4 SV=1	99	VSAENAAGVSDPAEAIGPLTADDAFVGPTMDLSAFKDGLEVIVPEPIK	Carbamyl(K)@36	missed K-D@36	4866.51	1217.63	4866.42	1217.61	4	13
3	23.65	tr|A0A226PD93|A0A226PD93_COLVI	Uncharacterized protein OS=Colinus virginianus OX=9014 GN=H355_009596 PE=4 SV=1	99	VSAENAAGVSDPAEAIGPLTADDAFVGPTMDLSAFKDGLEVIVPEPIKIR	Carbamyl(K)@36	missed K-D@36; missed K-I@48	5135.68	1028.14	5135.6	1028.13	5	13
2	89.76	sp|P00565|KCRM_CHICK	Creatine kinase M-type OS=Gallus gallus OX=9031 GN=CKM PE=2 SV=1	93.36	LGFSEVEQVQMVVDGVK	Carbamyl(M)@11		1905.96	636.326	1905.95	636.324	3	10
52	20.1	tr|A0A2I0MII3|A0A2I0MII3_COLLI	Titin OS=Columba livia OX=8932 GN=TTN PE=4 SV=1	78.17	TWIVVTDRAENCEYTVTGLQK	Carbamyl(R)@8; Carbamidomethyl(C)@12	missed R-A@8	2525.16	842.728	2525.22	842.748	3	12
52	20.1	tr|A0A2I0MII3|A0A2I0MII3_COLLI	Titin OS=Columba livia OX=8932 GN=TTN PE=4 SV=1	99	KTWIVVTDRAENCEYTVTGLQK	Carbamyl(R)@9; Carbamidomethyl(C)@13	missed K-T@1; missed R-A@9	2653.25	664.32	2653.32	664.337	4	13
52	20.1	tr|A0A2I0MII3|A0A2I0MII3_COLLI	Titin OS=Columba livia OX=8932 GN=TTN PE=4 SV=1	92.24	KTWIVVTDRAENCEYTVTGLQK	Carbamyl(R)@9; Carbamidomethyl(C)@13	missed K-T@1; missed R-A@9	2653.26	664.323	2653.32	664.337	4	12
52	20.1	tr|A0A2I0MII3|A0A2I0MII3_COLLI	Titin OS=Columba livia OX=8932 GN=TTN PE=4 SV=1	60.61	KTWIVVTDRAENCEYTVTGLQK	Carbamyl(R)@9; Carbamidomethyl(C)@13	missed K-T@1; missed R-A@9	2653.25	664.32	2653.32	664.337	4	11
7	21.7	tr|A0A1V4JKX8|A0A1V4JKX8_PATFA	Nuclear pore complex protein Nup133 OS=Patagioenas fasciata monilis OX=372326 GN=NUP133 PE=3 SV=1	99	LTEAPLNPK	Carbamyl@N-term	cleaved L-L@N-term	1024.56	513.289	1024.56	513.285	2	13
83	59.77	tr|U3IPI6|U3IPI6_ANAPL	Uncharacterized protein OS=Anas platyrhynchos OX=8839 GN=LOC101792739 PE=3 SV=1	99	LTEAPLNPK	Carbamyl@N-term	cleaved L-L@N-term	1024.56	513.289	1024.56	513.285	2	13
131	76.66	tr|A0A2I0MHQ9|A0A2I0MHQ9_COLLI; tr|A0A099Z6J9|A0A099Z6J9_TINGU; tr|A0A093R899|A0A093R899_PHACA; tr|A0A093NRD2|A0A093NRD2_PYGAD; tr|A0A093IJ18|A0A093IJ18_FULGA; tr|A0A093HN54|A0A093HN54_TYTAL; tr|A0A093FM66|A0A093FM66_GAVST; tr|A0A091SUX8|A0A091SUX8_PELCR; tr|A0A091Q3I8|A0A091Q3I8_LEPDC; tr|A0A091PI47|A0A091PI47_HALAL; tr|A0A091LP05|A0A091LP05_CATAU; tr|A0A087QJY7|A0A087QJY7_APTFO	Actin, aortic smooth muscle, transcript variant X1 OS=Columba livia OX=8932 GN=A306_00004770 PE=3 SV=1; Actin, alpha skeletal muscle B OS=Tinamus guttatus OX=94827 GN=N309_09237 PE=3 SV=1; Actin, alpha skeletal muscle B OS=Phalacrocorax carbo OX=9209 GN=N336_02092 PE=3 SV=1; Actin, alpha skeletal muscle B OS=Pygoscelis adeliae OX=9238 GN=AS28_03729 PE=3 SV=1; Actin, alpha skeletal muscle B OS=Ful…	99	LTEAPLNPK	Carbamyl@N-term	cleaved L-L@N-term	1024.56	513.289	1024.56	513.285	2	13
186	78.07	tr|A0A093BL51|A0A093BL51_CHAPE	Actin, gamma-enteric smooth muscle OS=Chaetura pelagica OX=8897 GN=M959_11398 PE=3 SV=1	99	LTEAPLNPK	Carbamyl@N-term	cleaved L-L@N-term	1024.56	513.289	1024.56	513.285	2	13
7	21.7	tr|A0A1V4JKX8|A0A1V4JKX8_PATFA	Nuclear pore complex protein Nup133 OS=Patagioenas fasciata monilis OX=372326 GN=NUP133 PE=3 SV=1	98.56	LTEAPLNPK	Carbamyl@N-term	cleaved L-L@N-term	1024.56	513.289	1024.56	513.285	2	12
83	59.77	tr|U3IPI6|U3IPI6_ANAPL	Uncharacterized protein OS=Anas platyrhynchos OX=8839 GN=LOC101792739 PE=3 SV=1	98.56	LTEAPLNPK	Carbamyl@N-term	cleaved L-L@N-term	1024.56	513.289	1024.56	513.285	2	12
131	76.66	tr|A0A2I0MHQ9|A0A2I0MHQ9_COLLI; tr|A0A099Z6J9|A0A099Z6J9_TINGU; tr|A0A093R899|A0A093R899_PHACA; tr|A0A093NRD2|A0A093NRD2_PYGAD; tr|A0A093IJ18|A0A093IJ18_FULGA; tr|A0A093HN54|A0A093HN54_TYTAL; tr|A0A093FM66|A0A093FM66_GAVST; tr|A0A091SUX8|A0A091SUX8_PELCR; tr|A0A091Q3I8|A0A091Q3I8_LEPDC; tr|A0A091PI47|A0A091PI47_HALAL; tr|A0A091LP05|A0A091LP05_CATAU; tr|A0A087QJY7|A0A087QJY7_APTFO	Actin, aortic smooth muscle, transcript variant X1 OS=Columba livia OX=8932 GN=A306_00004770 PE=3 SV=1; Actin, alpha skeletal muscle B OS=Tinamus guttatus OX=94827 GN=N309_09237 PE=3 SV=1; Actin, alpha skeletal muscle B OS=Phalacrocorax carbo OX=9209 GN=N336_02092 PE=3 SV=1; Actin, alpha skeletal muscle B OS=Pygoscelis adeliae OX=9238 GN=AS28_03729 PE=3 SV=1; Actin, alpha skeletal muscle B OS=Ful…	98.56	LTEAPLNPK	Carbamyl@N-term	cleaved L-L@N-term	1024.56	513.289	1024.56	513.285	2	12
186	78.07	tr|A0A093BL51|A0A093BL51_CHAPE	Actin, gamma-enteric smooth muscle OS=Chaetura pelagica OX=8897 GN=M959_11398 PE=3 SV=1	98.56	LTEAPLNPK	Carbamyl@N-term	cleaved L-L@N-term	1024.56	513.289	1024.56	513.285	2	12
33	10.87	sp|P16419|MYPC2_CHICK	Myosin-binding protein C, fast-type OS=Gallus gallus OX=9031 GN=MYBPC2 PE=1 SV=3	96.74	SIDVEAPR	Carbamyl@N-term	cleaved F-S@N-term	928.464	465.239	928.461	465.238	2	12
2	89.76	sp|P00565|KCRM_CHICK	Creatine kinase M-type OS=Gallus gallus OX=9031 GN=CKM PE=2 SV=1	95.69	AMTEQEQQQLIDDHFLFDKPVSPLLLASGMAR	Carbamyl@N-term		3670.81	735.169	3670.81	735.17	5	12
3	23.65	tr|A0A226PD93|A0A226PD93_COLVI	Uncharacterized protein OS=Colinus virginianus OX=9014 GN=H355_009596 PE=4 SV=1	83.81	VSAENAAGVSDPAEAIGPLTADDAFVGPTMDLSAFK	Carbamyl@N-term		3576.73	1193.25	3576.69	1193.24	3	11
2	89.76	sp|P00565|KCRM_CHICK	Creatine kinase M-type OS=Gallus gallus OX=9031 GN=CKM PE=2 SV=1	78.84	AMTEQEQQQLIDDHFLFDKPVSPLLLASGMAR	Carbamyl@N-term		3670.76	918.698	3670.81	918.71	4	11
33	10.87	sp|P16419|MYPC2_CHICK	Myosin-binding protein C, fast-type OS=Gallus gallus OX=9031 GN=MYBPC2 PE=1 SV=3	69.34	SIDVEAPR	Carbamyl@N-term	cleaved F-S@N-term	928.448	465.231	928.461	465.238	2	8
92	46.08	tr|A0A093QF41|A0A093QF41_9PASS	Alpha-enolase OS=Manacus vitellinus OX=328815 GN=N305_00919 PE=3 SV=1	63.8	HIADLAGNAEVILPVPAFNVINGGSHAGNK	Carbamyl@N-term		3037.62	760.411	3037.57	760.401	4	10
4	73.04	sp|P07322|ENOB_CHICK	Beta-enolase OS=Gallus gallus OX=9031 GN=ENO3 PE=1 SV=3	58.29	EPTVEVDLHTAK	Carbamyl@N-term	cleaved G-E@N-term	1380.71	691.361	1380.69	691.352	2	11
9	41.91	sp|P02457|CO1A1_CHICK	Collagen alpha-1(I) chain OS=Gallus gallus OX=9031 GN=COL1A1 PE=1 SV=3	38.29	GRPGPSGPAGAR	Carbamyl@N-term		1121.57	374.866	1121.57	374.864	3	7
42	39.92	tr|A0A1V4JQX1|A0A1V4JQX1_PATFA	Uncharacterized protein OS=Patagioenas fasciata monilis OX=372326 GN=AV530_001435 PE=4 SV=1	38.29	GRPGPSGPAGAR	Carbamyl@N-term		1121.57	374.866	1121.57	374.864	3	7
3	23.65	tr|A0A226PD93|A0A226PD93_COLVI	Uncharacterized protein OS=Colinus virginianus OX=9014 GN=H355_009596 PE=4 SV=1	17.05	VSAENAAGVSDPAEAIGPLTADDAFVGPTMDLSAFK	Carbamyl@N-term		3576.74	1193.25	3576.69	1193.24	3	9
2	89.76	sp|P00565|KCRM_CHICK	Creatine kinase M-type OS=Gallus gallus OX=9031 GN=CKM PE=2 SV=1	64.21	RDKETPSGFTLDDVIQTGVDNPGHPFIMTVGCVAGDEESYEVFKDLFDPVIQDR	Carbamyl@N-term; Carbamidomethyl(C)@32	cleaved L-R@N-term; missed R-D@1; missed K-E@3; missed K-D@44	6097.86	872.131	6097.86	872.13	7	11
2	89.76	sp|P00565|KCRM_CHICK	Creatine kinase M-type OS=Gallus gallus OX=9031 GN=CKM PE=2 SV=1	31.79	RDKETPSGFTLDDVIQTGVDNPGHPFIMTVGCVAGDEESYEVFKDLFDPVIQDR	Carbamyl@N-term; Carbamidomethyl(C)@32	cleaved L-R@N-term; missed R-D@1; missed K-E@3; missed K-D@44	6097.86	872.13	6097.86	872.13	7	10
85	7.597	tr|A0A091I306|A0A091I306_BUCRH	Keratin, type II cytoskeletal 4 (Fragment) OS=Buceros rhinoceros silvestris OX=175836 GN=N320_11150 PE=3 SV=1	98.8	LEIDPEIQK	Carbamyl@N-term; Carbamidomethyl(E)@2	cleaved N-L@N-term	1183.6	592.809	1183.61	592.812	2	13
44	30.72	tr|A0A1D5PXX5|A0A1D5PXX5_CHICK; tr|A0A1D5P5A6|A0A1D5P5A6_CHICK	Uncharacterized protein OS=Gallus gallus OX=9031 GN=LOC107050916 PE=4 SV=1; Uncharacterized protein OS=Gallus gallus OX=9031 GN=LOC107050916 PE=4 SV=1	99	HIADLAGNSDLILPVPAFNVINGGSHAGNK	Carbamyl@N-term; Cation:K(D)@10		3091.51	773.884	3091.52	773.888	4	18
44	30.72	tr|A0A1D5PXX5|A0A1D5PXX5_CHICK; tr|A0A1D5P5A6|A0A1D5P5A6_CHICK	Uncharacterized protein OS=Gallus gallus OX=9031 GN=LOC107050916 PE=4 SV=1; Uncharacterized protein OS=Gallus gallus OX=9031 GN=LOC107050916 PE=4 SV=1	99	HIADLAGNSDLILPVPAFNVINGGSHAGNK	Carbamyl@N-term; Cation:K(D)@10		3091.53	619.312	3091.52	619.312	5	14
44	30.72	tr|A0A1D5PXX5|A0A1D5PXX5_CHICK; tr|A0A1D5P5A6|A0A1D5P5A6_CHICK	Uncharacterized protein OS=Gallus gallus OX=9031 GN=LOC107050916 PE=4 SV=1; Uncharacterized protein OS=Gallus gallus OX=9031 GN=LOC107050916 PE=4 SV=1	97.41	HIADLAGNSDLILPVPAFNVINGGSHAGNK	Carbamyl@N-term; Cation:K(D)@10		3091.52	773.888	3091.52	773.888	4	14
55	41.76	tr|G5E7M6|G5E7M6_MELGA; tr|G1NL16|G1NL16_MELGA; tr|F1NZ30|F1NZ30_CHICK; tr|A0A2P4ST30|A0A2P4ST30_BAMTH; tr|A0A226P0L5|A0A226P0L5_COLVI; tr|A0A226MJD7|A0A226MJD7_CALSU; tr|A0A1D5PPN6|A0A1D5PPN6_CHICK; sp|P05122|KCRB_CHICK	Uncharacterized protein OS=Meleagris gallopavo OX=9103 GN=CKB PE=3 SV=1; Uncharacterized protein OS=Meleagris gallopavo OX=9103 GN=CKB PE=3 SV=1; Creatine kinase B-type OS=Gallus gallus OX=9031 GN=CKB PE=3 SV=3; Uncharacterized protein OS=Bambusicola thoracicus OX=9083 GN=CIB84_008998 PE=3 SV=1; Uncharacterized protein OS=Colinus virginianus OX=9014 GN=H355_005310 PE=3 SV=1; Uncharacterized prote…	98.53	NMTDAEQQQLIDDHFLFDKPVSPLLLASGMAR	Carbamyl@N-term; Cation:K(D)@18		3680.71	737.149	3680.74	737.155	5	14
2	89.76	sp|P00565|KCRM_CHICK	Creatine kinase M-type OS=Gallus gallus OX=9031 GN=CKM PE=2 SV=1	87.47	RLRDKETPSGFTLDDVIQTGVDNPGHPFIMTVGCVAGDEESYEVFKDLFDPVIQDR	Carbamyl@N-term; Deamidated(N)@23; Dethiomethyl(M)@30; Carbamidomethyl(C)@34	missed R-L@1; missed R-D@3; missed K-E@5; missed K-D@46	6320.04	903.87	6320.03	903.868	7	13
2	89.76	sp|P00565|KCRM_CHICK	Creatine kinase M-type OS=Gallus gallus OX=9031 GN=CKM PE=2 SV=1	64.93	LGFSEVEQVQMVVDGVK	Carbamyl@N-term; Deamidated(Q)@8		1906.91	636.643	1906.93	636.652	3	10
2	89.76	sp|P00565|KCRM_CHICK	Creatine kinase M-type OS=Gallus gallus OX=9031 GN=CKM PE=2 SV=1	77.1	AMTEQEQQQLIDDHFLFDKPVSPLLLASGMAR	Carbamyl@N-term; Deamidated(Q)@9		3671.77	918.949	3671.8	918.956	4	11
5	51.88	sp|P13538|MYSS_CHICK	Myosin heavy chain, skeletal muscle, adult OS=Gallus gallus OX=9031 PE=1 SV=4	94.23	IEELEEEIEAER	Carbamyl@N-term; Dehydrated(E)@5		1512.71	757.362	1512.69	757.354	2	12
148	37.09	tr|A0A1D5P525|A0A1D5P525_CHICK	Uncharacterized protein OS=Gallus gallus OX=9031 GN=MYH1C PE=3 SV=1	94.23	IEELEEEIEAER	Carbamyl@N-term; Dehydrated(E)@5		1512.71	757.362	1512.69	757.354	2	12
40	48.96	tr|A0A093GYW8|A0A093GYW8_DRYPU	Alpha-enolase (Fragment) OS=Dryobates pubescens OX=118200 GN=N307_01470 PE=3 SV=1	90.07	KFTGSVGIQVVGDDLTVTNPK	Carbamyl@N-term; Dehydrated(T)@3	missed K-F@1	2199.15	734.057	2199.15	734.058	3	12
72	38.96	tr|A0A093Q3A6|A0A093Q3A6_9PASS	Uncharacterized protein OS=Manacus vitellinus OX=328815 GN=N305_10935 PE=4 SV=1	98.97	GAPGSPGPSGALGAPGPHGQVGPSGKPGNR	Carbamyl@N-term; Oxidation(P)@15; Oxidation(P)@27		2692.3	898.441	2692.31	898.443	3	14
72	38.96	tr|A0A093Q3A6|A0A093Q3A6_9PASS	Uncharacterized protein OS=Manacus vitellinus OX=328815 GN=N305_10935 PE=4 SV=1	80.25	GAPGSPGPSGALGAPGPHGQVGPSGKPGNR	Carbamyl@N-term; Oxidation(P)@15; Oxidation(P)@27		2692.29	898.438	2692.31	898.443	3	16
72	38.96	tr|A0A093Q3A6|A0A093Q3A6_9PASS	Uncharacterized protein OS=Manacus vitellinus OX=328815 GN=N305_10935 PE=4 SV=1	95.25	GAPGSPGPSGALGAPGPHGQVGPSGKPGNR	Carbamyl@N-term; Oxidation(P)@3; Oxidation(P)@15; Oxidation(P)@27		2708.29	903.771	2708.3	903.774	3	18
72	38.96	tr|A0A093Q3A6|A0A093Q3A6_9PASS	Uncharacterized protein OS=Manacus vitellinus OX=328815 GN=N305_10935 PE=4 SV=1	94.92	GAPGSPGPSGALGAPGPHGQVGPSGKPGNR	Carbamyl@N-term; Oxidation(P)@3; Oxidation(P)@15; Oxidation(P)@27		2708.29	903.771	2708.3	903.774	3	21
16	73.02	tr|A0A093RU69|A0A093RU69_9PASS	Beta-enolase (Fragment) OS=Manacus vitellinus OX=328815 GN=N305_06455 PE=3 SV=1	99	RAAVPSGASTGIHEALELR	Carbamyl@N-term; Oxidation(P)@5	cleaved F-R@N-term; missed R-A@1	1993.04	665.353	1993.03	665.352	3	14
44	30.72	tr|A0A1D5PXX5|A0A1D5PXX5_CHICK; tr|A0A1D5P5A6|A0A1D5P5A6_CHICK	Uncharacterized protein OS=Gallus gallus OX=9031 GN=LOC107050916 PE=4 SV=1; Uncharacterized protein OS=Gallus gallus OX=9031 GN=LOC107050916 PE=4 SV=1	99	RAAVPSGASTGIHEALELR	Carbamyl@N-term; Oxidation(P)@5	cleaved F-R@N-term; missed R-A@1	1993.04	665.353	1993.03	665.352	3	14
2	89.76	sp|P00565|KCRM_CHICK	Creatine kinase M-type OS=Gallus gallus OX=9031 GN=CKM PE=2 SV=1	99	DKETPSGFTLDDVIQTGVDNPGHPFIMTVGCVAGDEESYEVFKDLFDPVIQDR	Cation:Cu[I](D)@19; Carbamidomethyl(C)@31	missed K-E@2; missed K-D@43	5960.77	1193.16	5960.68	1193.14	5	22
2	89.76	sp|P00565|KCRM_CHICK	Creatine kinase M-type OS=Gallus gallus OX=9031 GN=CKM PE=2 SV=1	99	DKETPSGFTLDDVIQTGVDNPGHPFIMTVGCVAGDEESYEVFKDLFDPVIQDR	Cation:Cu[I](D)@19; Carbamidomethyl(C)@31	missed K-E@2; missed K-D@43	5960.78	994.471	5960.68	994.453	6	17
2	89.76	sp|P00565|KCRM_CHICK	Creatine kinase M-type OS=Gallus gallus OX=9031 GN=CKM PE=2 SV=1	99	LRDKETPSGFTLDDVIQTGVDNPGHPFIMTVGCVAGDEESYEVFKDLFDPVIQDR	Cation:Cu[I](D)@21; Carbamidomethyl(C)@33	missed R-D@2; missed K-E@4; missed K-D@45	6229.95	1039.33	6229.86	1039.32	6	24
2	89.76	sp|P00565|KCRM_CHICK	Creatine kinase M-type OS=Gallus gallus OX=9031 GN=CKM PE=2 SV=1	99	LRDKETPSGFTLDDVIQTGVDNPGHPFIMTVGCVAGDEESYEVFKDLFDPVIQDR	Cation:Cu[I](D)@21; Carbamidomethyl(C)@33	missed R-D@2; missed K-E@4; missed K-D@45	6229.94	1247	6229.86	1246.98	5	23
2	89.76	sp|P00565|KCRM_CHICK	Creatine kinase M-type OS=Gallus gallus OX=9031 GN=CKM PE=2 SV=1	99	LRDKETPSGFTLDDVIQTGVDNPGHPFIMTVGCVAGDEESYEVFKDLFDPVIQDR	Cation:Cu[I](D)@21; Carbamidomethyl(C)@33	missed R-D@2; missed K-E@4; missed K-D@45	6229.97	891.004	6229.86	890.988	7	23
2	89.76	sp|P00565|KCRM_CHICK	Creatine kinase M-type OS=Gallus gallus OX=9031 GN=CKM PE=2 SV=1	99	LRDKETPSGFTLDDVIQTGVDNPGHPFIMTVGCVAGDEESYEVFKDLFDPVIQDR	Cation:Cu[I](D)@21; Carbamidomethyl(C)@33	missed R-D@2; missed K-E@4; missed K-D@45	6229.94	1247	6229.86	1246.98	5	23
2	89.76	sp|P00565|KCRM_CHICK	Creatine kinase M-type OS=Gallus gallus OX=9031 GN=CKM PE=2 SV=1	99	LRDKETPSGFTLDDVIQTGVDNPGHPFIMTVGCVAGDEESYEVFKDLFDPVIQDR	Cation:Cu[I](D)@21; Carbamidomethyl(C)@33	missed R-D@2; missed K-E@4; missed K-D@45	6229.95	1039.33	6229.86	1039.32	6	19
8	94.35	tr|A0A2P4T611|A0A2P4T611_BAMTH; tr|A0A226P9U0|A0A226P9U0_COLVI; tr|A0A226MZ03|A0A226MZ03_CALSU	Triosephosphate isomerase OS=Bambusicola thoracicus OX=9083 GN=CIB84_004452 PE=3 SV=1; Triosephosphate isomerase OS=Colinus virginianus OX=9014 GN=H355_014698 PE=3 SV=1; Triosephosphate isomerase OS=Callipepla squamata OX=9009 GN=ASZ78_000773 PE=3 SV=1	99	ELASQHDVDGFLVGGASLKPEFVDIINAK	Cation:Cu[I](D)@9		3130.52	783.638	3130.5	783.633	4	18
91	89.11	tr|B5G2F0|B5G2F0_TAEGU; tr|A0A218VD68|A0A218VD68_9PASE	Triosephosphate isomerase OS=Taeniopygia guttata OX=59729 PE=2 SV=1; Triosephosphate isomerase OS=Lonchura striata domestica OX=299123 GN=TPI1 PE=3 SV=1	99	ELASQHDVDGFLVGGASLKPEFVDIINAK	Cation:Cu[I](D)@9		3130.52	783.638	3130.5	783.633	4	18
164	92.74	sp|P00940|TPIS_CHICK	Triosephosphate isomerase OS=Gallus gallus OX=9031 GN=TPI1 PE=1 SV=2	99	ELASQHDVDGFLVGGASLKPEFVDIINAK	Cation:Cu[I](D)@9		3130.52	783.638	3130.5	783.633	4	18
16	73.02	tr|A0A093RU69|A0A093RU69_9PASS	Beta-enolase (Fragment) OS=Manacus vitellinus OX=328815 GN=N305_06455 PE=3 SV=1	99	DATNVGDEGGFAPNILENNEALELLK	Cation:Cu[I](E)@17		2804.27	935.762	2804.26	935.759	3	14
1	15.5	tr|R0K6C9|R0K6C9_ANAPL	Titin (Fragment) OS=Anas platyrhynchos OX=8839 GN=Anapl_04762 PE=4 SV=1	99	VKELPLIFITPLSDVKVFEKDEAKFECEVSREPK	Cation:Cu[I](E)@26; Carbamidomethyl(C)@27	missed K-E@2; missed K-V@16; missed K-D@20; missed K-F@24; missed R-E@31	4081.15	681.199	4081.05	681.183	6	13
6	29.74	tr|A6BM71|A6BM71_CHICK	Connectin (Fragment) OS=Gallus gallus OX=9031 GN=TTN PE=2 SV=1	99	VKELPLIFITPLSDVKVFEKDEAKFECEVSREPK	Cation:Cu[I](E)@26; Carbamidomethyl(C)@27	missed K-E@2; missed K-V@16; missed K-D@20; missed K-F@24; missed R-E@31	4081.15	681.199	4081.05	681.183	6	13
52	20.1	tr|A0A2I0MII3|A0A2I0MII3_COLLI	Titin OS=Columba livia OX=8932 GN=TTN PE=4 SV=1	99	VKELPLIFITPLSDVKVFEKDEAKFECEVSREPK	Cation:Cu[I](E)@26; Carbamidomethyl(C)@27	missed K-E@2; missed K-V@16; missed K-D@20; missed K-F@24; missed R-E@31	4081.15	681.199	4081.05	681.183	6	13
3	23.65	tr|A0A226PD93|A0A226PD93_COLVI	Uncharacterized protein OS=Colinus virginianus OX=9014 GN=H355_009596 PE=4 SV=1	96.56	DTFTTPGPPYALTVVEVTK	Cation:K(D)@1; Oxidation(P)@6		2088.97	697.332	2089	697.341	3	13
14	44.93	tr|A0A2P4TE09|A0A2P4TE09_BAMTH	Uncharacterized protein (Fragment) OS=Bambusicola thoracicus OX=9083 GN=CIB84_001635 PE=4 SV=1	96.56	DTFTTPGPPYALTVVEVTK	Cation:K(D)@1; Oxidation(P)@6		2088.97	697.332	2089	697.341	3	13
2	89.76	sp|P00565|KCRM_CHICK	Creatine kinase M-type OS=Gallus gallus OX=9031 GN=CKM PE=2 SV=1	99	KLEQNQPIDDMIPAQ	Cation:K(D)@10	cleaved Q-K@C-term; missed K-L@1	1776.81	593.276	1776.81	593.278	3	16
2	89.76	sp|P00565|KCRM_CHICK	Creatine kinase M-type OS=Gallus gallus OX=9031 GN=CKM PE=2 SV=1	99	KLEQNQPIDDMIPAQ	Cation:K(D)@10	cleaved Q-K@C-term; missed K-L@1	1776.81	889.411	1776.81	889.413	2	13
2	89.76	sp|P00565|KCRM_CHICK	Creatine kinase M-type OS=Gallus gallus OX=9031 GN=CKM PE=2 SV=1	99	KLEQNQPIDDMIPAQ	Cation:K(D)@10; Oxidation(M)@11	cleaved Q-K@C-term; missed K-L@1	1792.78	897.395	1792.81	897.411	2	15
2	89.76	sp|P00565|KCRM_CHICK	Creatine kinase M-type OS=Gallus gallus OX=9031 GN=CKM PE=2 SV=1	99	KLEQNQPIDDMIPAQ	Cation:K(D)@10; Oxidation(M)@11	cleaved Q-K@C-term; missed K-L@1	1792.77	598.599	1792.81	598.61	3	15
2	89.76	sp|P00565|KCRM_CHICK	Creatine kinase M-type OS=Gallus gallus OX=9031 GN=CKM PE=2 SV=1	99	KLEQNQPIDDMIPAQK	Cation:K(D)@10; Oxidation(M)@11	missed K-L@1	1920.87	961.44	1920.9	961.458	2	13
2	89.76	sp|P00565|KCRM_CHICK	Creatine kinase M-type OS=Gallus gallus OX=9031 GN=CKM PE=2 SV=1	80.6	KLEQNQPIDDMIPAQ	Cation:K(D)@10; Oxidation(M)@11	cleaved Q-K@C-term; missed K-L@1	1792.77	897.394	1792.81	897.411	2	12
2	89.76	sp|P00565|KCRM_CHICK	Creatine kinase M-type OS=Gallus gallus OX=9031 GN=CKM PE=2 SV=1	99	AMTEQEQQQLIDDHFLFDKPVSPLLLASGMAR	Cation:K(D)@12		3665.79	917.454	3665.76	917.448	4	19
2	89.76	sp|P00565|KCRM_CHICK	Creatine kinase M-type OS=Gallus gallus OX=9031 GN=CKM PE=2 SV=1	99	AMTEQEQQQLIDDHFLFDKPVSPLLLASGMAR	Cation:K(D)@12		3665.77	734.161	3665.76	734.16	5	23
2	89.76	sp|P00565|KCRM_CHICK	Creatine kinase M-type OS=Gallus gallus OX=9031 GN=CKM PE=2 SV=1	99	AMTEQEQQQLIDDHFLFDKPVSPLLLASGMAR	Cation:K(D)@12		3665.77	734.161	3665.76	734.16	5	21
2	89.76	sp|P00565|KCRM_CHICK	Creatine kinase M-type OS=Gallus gallus OX=9031 GN=CKM PE=2 SV=1	99	AMTEQEQQQLIDDHFLFDKPVSPLLLASGMAR	Cation:K(D)@13		3665.75	734.157	3665.76	734.16	5	16
2	89.76	sp|P00565|KCRM_CHICK	Creatine kinase M-type OS=Gallus gallus OX=9031 GN=CKM PE=2 SV=1	99	AMTEQEQQQLIDDHFLFDKPVSPLLLASGMAR	Cation:K(D)@13		3665.8	734.167	3665.76	734.16	5	21
2	89.76	sp|P00565|KCRM_CHICK	Creatine kinase M-type OS=Gallus gallus OX=9031 GN=CKM PE=2 SV=1	99	AMTEQEQQQLIDDHFLFDKPVSPLLLASGMAR	Cation:K(D)@13		3665.8	734.167	3665.76	734.16	5	21
1	15.5	tr|R0K6C9|R0K6C9_ANAPL	Titin (Fragment) OS=Anas platyrhynchos OX=8839 GN=Anapl_04762 PE=4 SV=1	99	VMAENLAGIGPPSEPSDPALAADPI	Cation:K(D)@17	cleaved I-F@C-term	2469.15	824.057	2469.15	824.057	3	16
3	23.65	tr|A0A226PD93|A0A226PD93_COLVI	Uncharacterized protein OS=Colinus virginianus OX=9014 GN=H355_009596 PE=4 SV=1	99	VMAENLAGIGPPSEPSDPALAADPI	Cation:K(D)@17	cleaved I-F@C-term	2469.15	824.057	2469.15	824.057	3	16
14	44.93	tr|A0A2P4TE09|A0A2P4TE09_BAMTH	Uncharacterized protein (Fragment) OS=Bambusicola thoracicus OX=9083 GN=CIB84_001635 PE=4 SV=1	99	VMAENLAGIGPPSEPSDPALAADPI	Cation:K(D)@17		2469.15	824.057	2469.15	824.057	3	16
52	20.1	tr|A0A2I0MII3|A0A2I0MII3_COLLI	Titin OS=Columba livia OX=8932 GN=TTN PE=4 SV=1	99	VMAENLAGIGPPSEPSDPALAADPI	Cation:K(D)@17	cleaved I-F@C-term	2469.15	824.057	2469.15	824.057	3	16
2	89.76	sp|P00565|KCRM_CHICK	Creatine kinase M-type OS=Gallus gallus OX=9031 GN=CKM PE=2 SV=1	99	DKETPSGFTLDDVIQTGVDNPGHPFIMTV	Cation:K(D)@19	cleaved V-G@C-term; missed K-E@2	3167.45	792.869	3167.45	792.87	4	16
4	73.04	sp|P07322|ENOB_CHICK	Beta-enolase OS=Gallus gallus OX=9031 GN=ENO3 PE=1 SV=3	98.72	GFIKDYPVVSIEDPFDQDDWEAWK	Cation:K(D)@19	missed K-D@4	2936.29	735.081	2936.29	735.081	4	13
2	89.76	sp|P00565|KCRM_CHICK	Creatine kinase M-type OS=Gallus gallus OX=9031 GN=CKM PE=2 SV=1	99	DKETPSGFTLDDVIQTGVDNPGHPF	Cation:K(D)@19; Oxidation(H)@23	cleaved F-I@C-term; missed K-E@2	2739.18	685.802	2739.21	685.809	4	15
2	89.76	sp|P00565|KCRM_CHICK	Creatine kinase M-type OS=Gallus gallus OX=9031 GN=CKM PE=2 SV=1	99	DKETPSGFTLDDVIQTGVDNPGHPF	Cation:K(D)@19; Oxidation(P)@21	cleaved F-I@C-term; missed K-E@2	2739.18	685.802	2739.21	685.809	4	17
2	89.76	sp|P00565|KCRM_CHICK	Creatine kinase M-type OS=Gallus gallus OX=9031 GN=CKM PE=2 SV=1	99	LRDKETPSGFTLDDVIQTGVDNPGHPF	Cation:K(D)@21; Oxidation(P)@23	cleaved F-I@C-term; missed R-D@2; missed K-E@4	3008.36	753.097	3008.39	753.105	4	15
2	89.76	sp|P00565|KCRM_CHICK	Creatine kinase M-type OS=Gallus gallus OX=9031 GN=CKM PE=2 SV=1	99	LRDKETPSGFTLDDVIQTGVDNPGHPF	Cation:K(D)@21; Oxidation(P)@23	cleaved F-I@C-term; missed R-D@2; missed K-E@4	3008.35	602.678	3008.39	602.686	5	15
2	89.76	sp|P00565|KCRM_CHICK	Creatine kinase M-type OS=Gallus gallus OX=9031 GN=CKM PE=2 SV=1	99	KDLFDPVIQDR	Cation:K(D)@5	cleaved F-K@N-term; missed K-D@1	1382.66	692.335	1382.66	692.337	2	14
7	21.7	tr|A0A1V4JKX8|A0A1V4JKX8_PATFA	Nuclear pore complex protein Nup133 OS=Patagioenas fasciata monilis OX=372326 GN=NUP133 PE=3 SV=1	82.88	GFAGDDAPR	Cation:K(D)@5	cleaved A-G@N-term	942.351	472.183	942.36	472.187	2	10
83	59.77	tr|U3IPI6|U3IPI6_ANAPL	Uncharacterized protein OS=Anas platyrhynchos OX=8839 GN=LOC101792739 PE=3 SV=1	82.88	GFAGDDAPR	Cation:K(D)@5	cleaved A-G@N-term	942.351	472.183	942.36	472.187	2	10
131	76.66	tr|A0A2I0MHQ9|A0A2I0MHQ9_COLLI; tr|A0A099Z6J9|A0A099Z6J9_TINGU; tr|A0A093R899|A0A093R899_PHACA; tr|A0A093NRD2|A0A093NRD2_PYGAD; tr|A0A093IJ18|A0A093IJ18_FULGA; tr|A0A093HN54|A0A093HN54_TYTAL; tr|A0A093FM66|A0A093FM66_GAVST; tr|A0A091SUX8|A0A091SUX8_PELCR; tr|A0A091Q3I8|A0A091Q3I8_LEPDC; tr|A0A091PI47|A0A091PI47_HALAL; tr|A0A091LP05|A0A091LP05_CATAU; tr|A0A087QJY7|A0A087QJY7_APTFO	Actin, aortic smooth muscle, transcript variant X1 OS=Columba livia OX=8932 GN=A306_00004770 PE=3 SV=1; Actin, alpha skeletal muscle B OS=Tinamus guttatus OX=94827 GN=N309_09237 PE=3 SV=1; Actin, alpha skeletal muscle B OS=Phalacrocorax carbo OX=9209 GN=N336_02092 PE=3 SV=1; Actin, alpha skeletal muscle B OS=Pygoscelis adeliae OX=9238 GN=AS28_03729 PE=3 SV=1; Actin, alpha skeletal muscle B OS=Ful…	82.88	GFAGDDAPR	Cation:K(D)@5	cleaved A-G@N-term	942.351	472.183	942.36	472.187	2	10
186	78.07	tr|A0A093BL51|A0A093BL51_CHAPE	Actin, gamma-enteric smooth muscle OS=Chaetura pelagica OX=8897 GN=M959_11398 PE=3 SV=1	82.88	GFAGDDAPR	Cation:K(D)@5	cleaved A-G@N-term	942.351	472.183	942.36	472.187	2	10
7	21.7	tr|A0A1V4JKX8|A0A1V4JKX8_PATFA	Nuclear pore complex protein Nup133 OS=Patagioenas fasciata monilis OX=372326 GN=NUP133 PE=3 SV=1	68.3	GFAGDDAPR	Cation:K(D)@5	cleaved A-G@N-term	942.355	472.185	942.36	472.187	2	9
83	59.77	tr|U3IPI6|U3IPI6_ANAPL	Uncharacterized protein OS=Anas platyrhynchos OX=8839 GN=LOC101792739 PE=3 SV=1	68.3	GFAGDDAPR	Cation:K(D)@5	cleaved A-G@N-term	942.355	472.185	942.36	472.187	2	9
131	76.66	tr|A0A2I0MHQ9|A0A2I0MHQ9_COLLI; tr|A0A099Z6J9|A0A099Z6J9_TINGU; tr|A0A093R899|A0A093R899_PHACA; tr|A0A093NRD2|A0A093NRD2_PYGAD; tr|A0A093IJ18|A0A093IJ18_FULGA; tr|A0A093HN54|A0A093HN54_TYTAL; tr|A0A093FM66|A0A093FM66_GAVST; tr|A0A091SUX8|A0A091SUX8_PELCR; tr|A0A091Q3I8|A0A091Q3I8_LEPDC; tr|A0A091PI47|A0A091PI47_HALAL; tr|A0A091LP05|A0A091LP05_CATAU; tr|A0A087QJY7|A0A087QJY7_APTFO	Actin, aortic smooth muscle, transcript variant X1 OS=Columba livia OX=8932 GN=A306_00004770 PE=3 SV=1; Actin, alpha skeletal muscle B OS=Tinamus guttatus OX=94827 GN=N309_09237 PE=3 SV=1; Actin, alpha skeletal muscle B OS=Phalacrocorax carbo OX=9209 GN=N336_02092 PE=3 SV=1; Actin, alpha skeletal muscle B OS=Pygoscelis adeliae OX=9238 GN=AS28_03729 PE=3 SV=1; Actin, alpha skeletal muscle B OS=Ful…	68.3	GFAGDDAPR	Cation:K(D)@5	cleaved A-G@N-term	942.355	472.185	942.36	472.187	2	9
186	78.07	tr|A0A093BL51|A0A093BL51_CHAPE	Actin, gamma-enteric smooth muscle OS=Chaetura pelagica OX=8897 GN=M959_11398 PE=3 SV=1	68.3	GFAGDDAPR	Cation:K(D)@5	cleaved A-G@N-term	942.355	472.185	942.36	472.187	2	9
7	21.7	tr|A0A1V4JKX8|A0A1V4JKX8_PATFA	Nuclear pore complex protein Nup133 OS=Patagioenas fasciata monilis OX=372326 GN=NUP133 PE=3 SV=1	99	AGFAGDDAPR	Cation:K(D)@6		1013.39	507.701	1013.4	507.706	2	12
7	21.7	tr|A0A1V4JKX8|A0A1V4JKX8_PATFA	Nuclear pore complex protein Nup133 OS=Patagioenas fasciata monilis OX=372326 GN=NUP133 PE=3 SV=1	99	SYELPDGQVITIGNER	Cation:K(D)@6		1827.84	610.286	1827.84	610.287	3	14
83	59.77	tr|U3IPI6|U3IPI6_ANAPL	Uncharacterized protein OS=Anas platyrhynchos OX=8839 GN=LOC101792739 PE=3 SV=1	99	AGFAGDDAPR	Cation:K(D)@6		1013.39	507.701	1013.4	507.706	2	12
83	59.77	tr|U3IPI6|U3IPI6_ANAPL	Uncharacterized protein OS=Anas platyrhynchos OX=8839 GN=LOC101792739 PE=3 SV=1	99	SYELPDGQVITIGNER	Cation:K(D)@6		1827.84	610.286	1827.84	610.287	3	14
131	76.66	tr|A0A2I0MHQ9|A0A2I0MHQ9_COLLI; tr|A0A099Z6J9|A0A099Z6J9_TINGU; tr|A0A093R899|A0A093R899_PHACA; tr|A0A093NRD2|A0A093NRD2_PYGAD; tr|A0A093IJ18|A0A093IJ18_FULGA; tr|A0A093HN54|A0A093HN54_TYTAL; tr|A0A093FM66|A0A093FM66_GAVST; tr|A0A091SUX8|A0A091SUX8_PELCR; tr|A0A091Q3I8|A0A091Q3I8_LEPDC; tr|A0A091PI47|A0A091PI47_HALAL; tr|A0A091LP05|A0A091LP05_CATAU; tr|A0A087QJY7|A0A087QJY7_APTFO	Actin, aortic smooth muscle, transcript variant X1 OS=Columba livia OX=8932 GN=A306_00004770 PE=3 SV=1; Actin, alpha skeletal muscle B OS=Tinamus guttatus OX=94827 GN=N309_09237 PE=3 SV=1; Actin, alpha skeletal muscle B OS=Phalacrocorax carbo OX=9209 GN=N336_02092 PE=3 SV=1; Actin, alpha skeletal muscle B OS=Pygoscelis adeliae OX=9238 GN=AS28_03729 PE=3 SV=1; Actin, alpha skeletal muscle B OS=Ful…	99	AGFAGDDAPR	Cation:K(D)@6		1013.39	507.701	1013.4	507.706	2	12
131	76.66	tr|A0A2I0MHQ9|A0A2I0MHQ9_COLLI; tr|A0A099Z6J9|A0A099Z6J9_TINGU; tr|A0A093R899|A0A093R899_PHACA; tr|A0A093NRD2|A0A093NRD2_PYGAD; tr|A0A093IJ18|A0A093IJ18_FULGA; tr|A0A093HN54|A0A093HN54_TYTAL; tr|A0A093FM66|A0A093FM66_GAVST; tr|A0A091SUX8|A0A091SUX8_PELCR; tr|A0A091Q3I8|A0A091Q3I8_LEPDC; tr|A0A091PI47|A0A091PI47_HALAL; tr|A0A091LP05|A0A091LP05_CATAU; tr|A0A087QJY7|A0A087QJY7_APTFO	Actin, aortic smooth muscle, transcript variant X1 OS=Columba livia OX=8932 GN=A306_00004770 PE=3 SV=1; Actin, alpha skeletal muscle B OS=Tinamus guttatus OX=94827 GN=N309_09237 PE=3 SV=1; Actin, alpha skeletal muscle B OS=Phalacrocorax carbo OX=9209 GN=N336_02092 PE=3 SV=1; Actin, alpha skeletal muscle B OS=Pygoscelis adeliae OX=9238 GN=AS28_03729 PE=3 SV=1; Actin, alpha skeletal muscle B OS=Ful…	99	SYELPDGQVITIGNER	Cation:K(D)@6		1827.84	610.286	1827.84	610.287	3	14
186	78.07	tr|A0A093BL51|A0A093BL51_CHAPE	Actin, gamma-enteric smooth muscle OS=Chaetura pelagica OX=8897 GN=M959_11398 PE=3 SV=1	99	AGFAGDDAPR	Cation:K(D)@6		1013.39	507.701	1013.4	507.706	2	12
186	78.07	tr|A0A093BL51|A0A093BL51_CHAPE	Actin, gamma-enteric smooth muscle OS=Chaetura pelagica OX=8897 GN=M959_11398 PE=3 SV=1	99	SYELPDGQVITIGNER	Cation:K(D)@6		1827.84	610.286	1827.84	610.287	3	14
7	21.7	tr|A0A1V4JKX8|A0A1V4JKX8_PATFA	Nuclear pore complex protein Nup133 OS=Patagioenas fasciata monilis OX=372326 GN=NUP133 PE=3 SV=1	98.36	AGFAGDDAPR	Cation:K(D)@6		1013.39	507.702	1013.4	507.706	2	12
83	59.77	tr|U3IPI6|U3IPI6_ANAPL	Uncharacterized protein OS=Anas platyrhynchos OX=8839 GN=LOC101792739 PE=3 SV=1	98.36	AGFAGDDAPR	Cation:K(D)@6		1013.39	507.702	1013.4	507.706	2	12
131	76.66	tr|A0A2I0MHQ9|A0A2I0MHQ9_COLLI; tr|A0A099Z6J9|A0A099Z6J9_TINGU; tr|A0A093R899|A0A093R899_PHACA; tr|A0A093NRD2|A0A093NRD2_PYGAD; tr|A0A093IJ18|A0A093IJ18_FULGA; tr|A0A093HN54|A0A093HN54_TYTAL; tr|A0A093FM66|A0A093FM66_GAVST; tr|A0A091SUX8|A0A091SUX8_PELCR; tr|A0A091Q3I8|A0A091Q3I8_LEPDC; tr|A0A091PI47|A0A091PI47_HALAL; tr|A0A091LP05|A0A091LP05_CATAU; tr|A0A087QJY7|A0A087QJY7_APTFO	Actin, aortic smooth muscle, transcript variant X1 OS=Columba livia OX=8932 GN=A306_00004770 PE=3 SV=1; Actin, alpha skeletal muscle B OS=Tinamus guttatus OX=94827 GN=N309_09237 PE=3 SV=1; Actin, alpha skeletal muscle B OS=Phalacrocorax carbo OX=9209 GN=N336_02092 PE=3 SV=1; Actin, alpha skeletal muscle B OS=Pygoscelis adeliae OX=9238 GN=AS28_03729 PE=3 SV=1; Actin, alpha skeletal muscle B OS=Ful…	98.36	AGFAGDDAPR	Cation:K(D)@6		1013.39	507.702	1013.4	507.706	2	12
186	78.07	tr|A0A093BL51|A0A093BL51_CHAPE	Actin, gamma-enteric smooth muscle OS=Chaetura pelagica OX=8897 GN=M959_11398 PE=3 SV=1	98.36	AGFAGDDAPR	Cation:K(D)@6		1013.39	507.702	1013.4	507.706	2	12
7	21.7	tr|A0A1V4JKX8|A0A1V4JKX8_PATFA	Nuclear pore complex protein Nup133 OS=Patagioenas fasciata monilis OX=372326 GN=NUP133 PE=3 SV=1	96.67	AGFAGDDAPR	Cation:K(D)@6		1013.39	507.7	1013.4	507.706	2	11
83	59.77	tr|U3IPI6|U3IPI6_ANAPL	Uncharacterized protein OS=Anas platyrhynchos OX=8839 GN=LOC101792739 PE=3 SV=1	96.67	AGFAGDDAPR	Cation:K(D)@6		1013.39	507.7	1013.4	507.706	2	11
131	76.66	tr|A0A2I0MHQ9|A0A2I0MHQ9_COLLI; tr|A0A099Z6J9|A0A099Z6J9_TINGU; tr|A0A093R899|A0A093R899_PHACA; tr|A0A093NRD2|A0A093NRD2_PYGAD; tr|A0A093IJ18|A0A093IJ18_FULGA; tr|A0A093HN54|A0A093HN54_TYTAL; tr|A0A093FM66|A0A093FM66_GAVST; tr|A0A091SUX8|A0A091SUX8_PELCR; tr|A0A091Q3I8|A0A091Q3I8_LEPDC; tr|A0A091PI47|A0A091PI47_HALAL; tr|A0A091LP05|A0A091LP05_CATAU; tr|A0A087QJY7|A0A087QJY7_APTFO	Actin, aortic smooth muscle, transcript variant X1 OS=Columba livia OX=8932 GN=A306_00004770 PE=3 SV=1; Actin, alpha skeletal muscle B OS=Tinamus guttatus OX=94827 GN=N309_09237 PE=3 SV=1; Actin, alpha skeletal muscle B OS=Phalacrocorax carbo OX=9209 GN=N336_02092 PE=3 SV=1; Actin, alpha skeletal muscle B OS=Pygoscelis adeliae OX=9238 GN=AS28_03729 PE=3 SV=1; Actin, alpha skeletal muscle B OS=Ful…	96.67	AGFAGDDAPR	Cation:K(D)@6		1013.39	507.7	1013.4	507.706	2	11
186	78.07	tr|A0A093BL51|A0A093BL51_CHAPE	Actin, gamma-enteric smooth muscle OS=Chaetura pelagica OX=8897 GN=M959_11398 PE=3 SV=1	96.67	AGFAGDDAPR	Cation:K(D)@6		1013.39	507.7	1013.4	507.706	2	11
7	21.7	tr|A0A1V4JKX8|A0A1V4JKX8_PATFA	Nuclear pore complex protein Nup133 OS=Patagioenas fasciata monilis OX=372326 GN=NUP133 PE=3 SV=1	81.03	AGFAGDDAPR	Cation:K(D)@6		1013.39	507.701	1013.4	507.706	2	10
83	59.77	tr|U3IPI6|U3IPI6_ANAPL	Uncharacterized protein OS=Anas platyrhynchos OX=8839 GN=LOC101792739 PE=3 SV=1	81.03	AGFAGDDAPR	Cation:K(D)@6		1013.39	507.701	1013.4	507.706	2	10
131	76.66	tr|A0A2I0MHQ9|A0A2I0MHQ9_COLLI; tr|A0A099Z6J9|A0A099Z6J9_TINGU; tr|A0A093R899|A0A093R899_PHACA; tr|A0A093NRD2|A0A093NRD2_PYGAD; tr|A0A093IJ18|A0A093IJ18_FULGA; tr|A0A093HN54|A0A093HN54_TYTAL; tr|A0A093FM66|A0A093FM66_GAVST; tr|A0A091SUX8|A0A091SUX8_PELCR; tr|A0A091Q3I8|A0A091Q3I8_LEPDC; tr|A0A091PI47|A0A091PI47_HALAL; tr|A0A091LP05|A0A091LP05_CATAU; tr|A0A087QJY7|A0A087QJY7_APTFO	Actin, aortic smooth muscle, transcript variant X1 OS=Columba livia OX=8932 GN=A306_00004770 PE=3 SV=1; Actin, alpha skeletal muscle B OS=Tinamus guttatus OX=94827 GN=N309_09237 PE=3 SV=1; Actin, alpha skeletal muscle B OS=Phalacrocorax carbo OX=9209 GN=N336_02092 PE=3 SV=1; Actin, alpha skeletal muscle B OS=Pygoscelis adeliae OX=9238 GN=AS28_03729 PE=3 SV=1; Actin, alpha skeletal muscle B OS=Ful…	81.03	AGFAGDDAPR	Cation:K(D)@6		1013.39	507.701	1013.4	507.706	2	10
186	78.07	tr|A0A093BL51|A0A093BL51_CHAPE	Actin, gamma-enteric smooth muscle OS=Chaetura pelagica OX=8897 GN=M959_11398 PE=3 SV=1	81.03	AGFAGDDAPR	Cation:K(D)@6		1013.39	507.701	1013.4	507.706	2	10
8	94.35	tr|A0A2P4T611|A0A2P4T611_BAMTH; tr|A0A226P9U0|A0A226P9U0_COLVI; tr|A0A226MZ03|A0A226MZ03_CALSU	Triosephosphate isomerase OS=Bambusicola thoracicus OX=9083 GN=CIB84_004452 PE=3 SV=1; Triosephosphate isomerase OS=Colinus virginianus OX=9014 GN=H355_014698 PE=3 SV=1; Triosephosphate isomerase OS=Callipepla squamata OX=9009 GN=ASZ78_000773 PE=3 SV=1	99	ELASQHDVDGFLVGGASLKPEFVDIINAK	Cation:K(D)@7		3106.54	777.642	3106.54	777.642	4	29
13	47.24	tr|A0A2P4T0I4|A0A2P4T0I4_BAMTH; sp|P02588|TNNC2_CHICK	Uncharacterized protein OS=Bambusicola thoracicus OX=9083 GN=CIB84_006393 PE=4 SV=1; Troponin C, skeletal muscle OS=Gallus gallus OX=9031 GN=TNNC2 PE=1 SV=3	99	NADGFIDIEEL	Cation:K(D)@7	cleaved L-G@C-term	1272.52	637.269	1272.53	637.271	2	16
13	47.24	tr|A0A2P4T0I4|A0A2P4T0I4_BAMTH; sp|P02588|TNNC2_CHICK	Uncharacterized protein OS=Bambusicola thoracicus OX=9083 GN=CIB84_006393 PE=4 SV=1; Troponin C, skeletal muscle OS=Gallus gallus OX=9031 GN=TNNC2 PE=1 SV=3	99	NADGFIDIEEL	Cation:K(D)@7	cleaved L-G@C-term	1272.52	637.269	1272.53	637.271	2	14
91	89.11	tr|B5G2F0|B5G2F0_TAEGU; tr|A0A218VD68|A0A218VD68_9PASE	Triosephosphate isomerase OS=Taeniopygia guttata OX=59729 PE=2 SV=1; Triosephosphate isomerase OS=Lonchura striata domestica OX=299123 GN=TPI1 PE=3 SV=1	99	ELASQHDVDGFLVGGASLKPEFVDIINAK	Cation:K(D)@7		3106.54	777.642	3106.54	777.642	4	29
164	92.74	sp|P00940|TPIS_CHICK	Triosephosphate isomerase OS=Gallus gallus OX=9031 GN=TPI1 PE=1 SV=2	99	ELASQHDVDGFLVGGASLKPEFVDIINAK	Cation:K(D)@7		3106.54	777.642	3106.54	777.642	4	29
7	21.7	tr|A0A1V4JKX8|A0A1V4JKX8_PATFA	Nuclear pore complex protein Nup133 OS=Patagioenas fasciata monilis OX=372326 GN=NUP133 PE=3 SV=1	94.71	AGFAGDDAPR	Cation:K(D)@7		1013.39	507.702	1013.4	507.706	2	11
83	59.77	tr|U3IPI6|U3IPI6_ANAPL	Uncharacterized protein OS=Anas platyrhynchos OX=8839 GN=LOC101792739 PE=3 SV=1	94.71	AGFAGDDAPR	Cation:K(D)@7		1013.39	507.702	1013.4	507.706	2	11
131	76.66	tr|A0A2I0MHQ9|A0A2I0MHQ9_COLLI; tr|A0A099Z6J9|A0A099Z6J9_TINGU; tr|A0A093R899|A0A093R899_PHACA; tr|A0A093NRD2|A0A093NRD2_PYGAD; tr|A0A093IJ18|A0A093IJ18_FULGA; tr|A0A093HN54|A0A093HN54_TYTAL; tr|A0A093FM66|A0A093FM66_GAVST; tr|A0A091SUX8|A0A091SUX8_PELCR; tr|A0A091Q3I8|A0A091Q3I8_LEPDC; tr|A0A091PI47|A0A091PI47_HALAL; tr|A0A091LP05|A0A091LP05_CATAU; tr|A0A087QJY7|A0A087QJY7_APTFO	Actin, aortic smooth muscle, transcript variant X1 OS=Columba livia OX=8932 GN=A306_00004770 PE=3 SV=1; Actin, alpha skeletal muscle B OS=Tinamus guttatus OX=94827 GN=N309_09237 PE=3 SV=1; Actin, alpha skeletal muscle B OS=Phalacrocorax carbo OX=9209 GN=N336_02092 PE=3 SV=1; Actin, alpha skeletal muscle B OS=Pygoscelis adeliae OX=9238 GN=AS28_03729 PE=3 SV=1; Actin, alpha skeletal muscle B OS=Ful…	94.71	AGFAGDDAPR	Cation:K(D)@7		1013.39	507.702	1013.4	507.706	2	11
186	78.07	tr|A0A093BL51|A0A093BL51_CHAPE	Actin, gamma-enteric smooth muscle OS=Chaetura pelagica OX=8897 GN=M959_11398 PE=3 SV=1	94.71	AGFAGDDAPR	Cation:K(D)@7		1013.39	507.702	1013.4	507.706	2	11
2	89.76	sp|P00565|KCRM_CHICK	Creatine kinase M-type OS=Gallus gallus OX=9031 GN=CKM PE=2 SV=1	88.68	AVGAVFDISNADR	Cation:K(D)@7	cleaved A-A@N-term	1371.62	686.817	1371.62	686.817	2	11
8	94.35	tr|A0A2P4T611|A0A2P4T611_BAMTH; tr|A0A226P9U0|A0A226P9U0_COLVI; tr|A0A226MZ03|A0A226MZ03_CALSU	Triosephosphate isomerase OS=Bambusicola thoracicus OX=9083 GN=CIB84_004452 PE=3 SV=1; Triosephosphate isomerase OS=Colinus virginianus OX=9014 GN=H355_014698 PE=3 SV=1; Triosephosphate isomerase OS=Callipepla squamata OX=9009 GN=ASZ78_000773 PE=3 SV=1	99	ELASQHDVDGFLVGGASLKPEFVDIINAK	Cation:K(D)@9		3106.53	777.641	3106.54	777.642	4	22
8	94.35	tr|A0A2P4T611|A0A2P4T611_BAMTH; tr|A0A226P9U0|A0A226P9U0_COLVI; tr|A0A226MZ03|A0A226MZ03_CALSU	Triosephosphate isomerase OS=Bambusicola thoracicus OX=9083 GN=CIB84_004452 PE=3 SV=1; Triosephosphate isomerase OS=Colinus virginianus OX=9014 GN=H355_014698 PE=3 SV=1; Triosephosphate isomerase OS=Callipepla squamata OX=9009 GN=ASZ78_000773 PE=3 SV=1	99	ELASQHDVDGFLVGGASLKPEFVDIINAK	Cation:K(D)@9		3106.54	777.641	3106.54	777.642	4	22
8	94.35	tr|A0A2P4T611|A0A2P4T611_BAMTH; tr|A0A226P9U0|A0A226P9U0_COLVI; tr|A0A226MZ03|A0A226MZ03_CALSU	Triosephosphate isomerase OS=Bambusicola thoracicus OX=9083 GN=CIB84_004452 PE=3 SV=1; Triosephosphate isomerase OS=Colinus virginianus OX=9014 GN=H355_014698 PE=3 SV=1; Triosephosphate isomerase OS=Callipepla squamata OX=9009 GN=ASZ78_000773 PE=3 SV=1	99	ELASQHDVDGFLVGGASLKPEFVDIINAK	Cation:K(D)@9		3106.54	777.642	3106.54	777.642	4	14
91	89.11	tr|B5G2F0|B5G2F0_TAEGU; tr|A0A218VD68|A0A218VD68_9PASE	Triosephosphate isomerase OS=Taeniopygia guttata OX=59729 PE=2 SV=1; Triosephosphate isomerase OS=Lonchura striata domestica OX=299123 GN=TPI1 PE=3 SV=1	99	ELASQHDVDGFLVGGASLKPEFVDIINAK	Cation:K(D)@9		3106.53	777.641	3106.54	777.642	4	22
91	89.11	tr|B5G2F0|B5G2F0_TAEGU; tr|A0A218VD68|A0A218VD68_9PASE	Triosephosphate isomerase OS=Taeniopygia guttata OX=59729 PE=2 SV=1; Triosephosphate isomerase OS=Lonchura striata domestica OX=299123 GN=TPI1 PE=3 SV=1	99	ELASQHDVDGFLVGGASLKPEFVDIINAK	Cation:K(D)@9		3106.54	777.641	3106.54	777.642	4	22
91	89.11	tr|B5G2F0|B5G2F0_TAEGU; tr|A0A218VD68|A0A218VD68_9PASE	Triosephosphate isomerase OS=Taeniopygia guttata OX=59729 PE=2 SV=1; Triosephosphate isomerase OS=Lonchura striata domestica OX=299123 GN=TPI1 PE=3 SV=1	99	ELASQHDVDGFLVGGASLKPEFVDIINAK	Cation:K(D)@9		3106.54	777.642	3106.54	777.642	4	14
164	92.74	sp|P00940|TPIS_CHICK	Triosephosphate isomerase OS=Gallus gallus OX=9031 GN=TPI1 PE=1 SV=2	99	ELASQHDVDGFLVGGASLKPEFVDIINAK	Cation:K(D)@9		3106.53	777.641	3106.54	777.642	4	22
164	92.74	sp|P00940|TPIS_CHICK	Triosephosphate isomerase OS=Gallus gallus OX=9031 GN=TPI1 PE=1 SV=2	99	ELASQHDVDGFLVGGASLKPEFVDIINAK	Cation:K(D)@9		3106.54	777.641	3106.54	777.642	4	22
164	92.74	sp|P00940|TPIS_CHICK	Triosephosphate isomerase OS=Gallus gallus OX=9031 GN=TPI1 PE=1 SV=2	99	ELASQHDVDGFLVGGASLKPEFVDIINAK	Cation:K(D)@9		3106.54	777.642	3106.54	777.642	4	14
8	94.35	tr|A0A2P4T611|A0A2P4T611_BAMTH; tr|A0A226P9U0|A0A226P9U0_COLVI; tr|A0A226MZ03|A0A226MZ03_CALSU	Triosephosphate isomerase OS=Bambusicola thoracicus OX=9083 GN=CIB84_004452 PE=3 SV=1; Triosephosphate isomerase OS=Colinus virginianus OX=9014 GN=H355_014698 PE=3 SV=1; Triosephosphate isomerase OS=Callipepla squamata OX=9009 GN=ASZ78_000773 PE=3 SV=1	99	ELASQHDVDGFLVGGASLKPEFVDIINAK	Cation:K(E)@1; Oxidation(H)@6		3122.51	781.634	3122.53	781.64	4	18
91	89.11	tr|B5G2F0|B5G2F0_TAEGU; tr|A0A218VD68|A0A218VD68_9PASE	Triosephosphate isomerase OS=Taeniopygia guttata OX=59729 PE=2 SV=1; Triosephosphate isomerase OS=Lonchura striata domestica OX=299123 GN=TPI1 PE=3 SV=1	99	ELASQHDVDGFLVGGASLKPEFVDIINAK	Cation:K(E)@1; Oxidation(H)@6		3122.51	781.634	3122.53	781.64	4	18
164	92.74	sp|P00940|TPIS_CHICK	Triosephosphate isomerase OS=Gallus gallus OX=9031 GN=TPI1 PE=1 SV=2	99	ELASQHDVDGFLVGGASLKPEFVDIINAK	Cation:K(E)@1; Oxidation(H)@6		3122.51	781.634	3122.53	781.64	4	18
4	73.04	sp|P07322|ENOB_CHICK	Beta-enolase OS=Gallus gallus OX=9031 GN=ENO3 PE=1 SV=3	99	HIADLAGNTELILPVPAFNVINGGSHAGNK	Cation:K(E)@10		3076.55	770.144	3076.55	770.145	4	30
4	73.04	sp|P07322|ENOB_CHICK	Beta-enolase OS=Gallus gallus OX=9031 GN=ENO3 PE=1 SV=3	99	HIADLAGNTELILPVPAFNVINGGSHAGNK	Cation:K(E)@10		3076.59	616.325	3076.55	616.317	5	23
4	73.04	sp|P07322|ENOB_CHICK	Beta-enolase OS=Gallus gallus OX=9031 GN=ENO3 PE=1 SV=3	99	HIADLAGNTELILPVPAFNVINGGSHAGNK	Cation:K(E)@10		3076.55	770.146	3076.55	770.145	4	23
4	73.04	sp|P07322|ENOB_CHICK	Beta-enolase OS=Gallus gallus OX=9031 GN=ENO3 PE=1 SV=3	99	HIADLAGNTELILPVPAFNVINGGSHAGNK	Cation:K(E)@10		3076.55	616.318	3076.55	616.317	5	18
4	73.04	sp|P07322|ENOB_CHICK	Beta-enolase OS=Gallus gallus OX=9031 GN=ENO3 PE=1 SV=3	99	HIADLAGNTELILPVPAFNVINGGSHAGNK	Cation:K(E)@10		3076.54	770.143	3076.55	770.145	4	19
2	89.76	sp|P00565|KCRM_CHICK	Creatine kinase M-type OS=Gallus gallus OX=9031 GN=CKM PE=2 SV=1	98.81	LSVEALNSLEGEFK	Cation:K(E)@10		1572.73	525.252	1572.74	525.255	3	12
4	73.04	sp|P07322|ENOB_CHICK	Beta-enolase OS=Gallus gallus OX=9031 GN=ENO3 PE=1 SV=3	67.4	HIADLAGNTELILPVPAFNVINGGSHAGNK	Cation:K(E)@10		3076.55	770.144	3076.55	770.145	4	10
4	73.04	sp|P07322|ENOB_CHICK	Beta-enolase OS=Gallus gallus OX=9031 GN=ENO3 PE=1 SV=3	99	HIADLAGNTELILPVPAFNVINGGSHAGNK	Cation:K(E)@10; Deamidated(N)@19		3077.52	770.388	3077.53	770.391	4	21
10	59.76	tr|G1NMR6|G1NMR6_MELGA; tr|F1NH87|F1NH87_CHICK; tr|A0A2P4T5T0|A0A2P4T5T0_BAMTH; tr|A0A226MZ71|A0A226MZ71_CALSU; sp|P00356|G3P_CHICK	Glyceraldehyde-3-phosphate dehydrogenase OS=Meleagris gallopavo OX=9103 GN=GAPDH PE=3 SV=1; Glyceraldehyde-3-phosphate dehydrogenase OS=Gallus gallus OX=9031 GN=GAPDH PE=3 SV=2; Glyceraldehyde-3-phosphate dehydrogenase OS=Bambusicola thoracicus OX=9083 GN=CIB84_004528 PE=3 SV=1; Glyceraldehyde-3-phosphate dehydrogenase OS=Callipepla squamata OX=9009 GN=ASZ78_000789 PE=3 SV=1; Glyceraldehyde-3-pho…	99	VIHDNFGIVEGLMTTVHAITATQK	Cation:K(E)@10; Oxidation(M)@13		2648.27	663.075	2648.3	663.083	4	13
10	59.76	tr|G1NMR6|G1NMR6_MELGA; tr|F1NH87|F1NH87_CHICK; tr|A0A2P4T5T0|A0A2P4T5T0_BAMTH; tr|A0A226MZ71|A0A226MZ71_CALSU; sp|P00356|G3P_CHICK	Glyceraldehyde-3-phosphate dehydrogenase OS=Meleagris gallopavo OX=9103 GN=GAPDH PE=3 SV=1; Glyceraldehyde-3-phosphate dehydrogenase OS=Gallus gallus OX=9031 GN=GAPDH PE=3 SV=2; Glyceraldehyde-3-phosphate dehydrogenase OS=Bambusicola thoracicus OX=9083 GN=CIB84_004528 PE=3 SV=1; Glyceraldehyde-3-phosphate dehydrogenase OS=Callipepla squamata OX=9009 GN=ASZ78_000789 PE=3 SV=1; Glyceraldehyde-3-pho…	97.4	VIHDNFGIVEGLMTTVHAITATQK	Cation:K(E)@10; Oxidation(M)@13		2648.27	663.075	2648.3	663.083	4	12
4	73.04	sp|P07322|ENOB_CHICK	Beta-enolase OS=Gallus gallus OX=9031 GN=ENO3 PE=1 SV=3	99	HIADLAGNTELILPVPAFNVINGGSHAGNK	Cation:K(E)@10; Oxidation(P)@14		3092.53	774.139	3092.54	774.143	4	19
4	73.04	sp|P07322|ENOB_CHICK	Beta-enolase OS=Gallus gallus OX=9031 GN=ENO3 PE=1 SV=3	99	HIADLAGNTELILPVPAFNVINGGSHAGNK	Cation:K(E)@10; Oxidation(P)@14		3092.52	774.137	3092.54	774.143	4	16
4	73.04	sp|P07322|ENOB_CHICK	Beta-enolase OS=Gallus gallus OX=9031 GN=ENO3 PE=1 SV=3	96.45	HIADLAGNTELILPVPAFNVINGGSHAGNK	Cation:K(E)@10; Oxidation(P)@14		3092.52	619.511	3092.54	619.516	5	13
4	73.04	sp|P07322|ENOB_CHICK	Beta-enolase OS=Gallus gallus OX=9031 GN=ENO3 PE=1 SV=3	95.45	HIADLAGNTELILPVPAFNVINGGSHAGNK	Cation:K(E)@10; Oxidation(P)@14		3092.52	1031.85	3092.54	1031.86	3	13
4	73.04	sp|P07322|ENOB_CHICK	Beta-enolase OS=Gallus gallus OX=9031 GN=ENO3 PE=1 SV=3	99	GFIKDYPVVSIEDPFDQDDWEAWKR	Cation:K(E)@12	missed K-D@4; missed K-R@24	3092.39	774.105	3092.4	774.106	4	19
4	73.04	sp|P07322|ENOB_CHICK	Beta-enolase OS=Gallus gallus OX=9031 GN=ENO3 PE=1 SV=3	99	GFIKDYPVVSIEDPFDQDDWEAWKR	Cation:K(E)@12	missed K-D@4; missed K-R@24	3092.41	774.11	3092.4	774.106	4	20
2	89.76	sp|P00565|KCRM_CHICK	Creatine kinase M-type OS=Gallus gallus OX=9031 GN=CKM PE=2 SV=1	39.44	LSVEALNSLEGEFK	Cation:K(E)@12		1572.73	525.252	1572.74	525.255	3	9
16	73.02	tr|A0A093RU69|A0A093RU69_9PASS	Beta-enolase (Fragment) OS=Manacus vitellinus OX=328815 GN=N305_06455 PE=3 SV=1	99	AAVPSGASTGIHEALELR	Cation:K(E)@13		1815.89	454.979	1815.89	454.979	4	11
44	30.72	tr|A0A1D5PXX5|A0A1D5PXX5_CHICK; tr|A0A1D5P5A6|A0A1D5P5A6_CHICK	Uncharacterized protein OS=Gallus gallus OX=9031 GN=LOC107050916 PE=4 SV=1; Uncharacterized protein OS=Gallus gallus OX=9031 GN=LOC107050916 PE=4 SV=1	99	AAVPSGASTGIHEALELR	Cation:K(E)@13		1815.89	454.979	1815.89	454.979	4	11
14	44.93	tr|A0A2P4TE09|A0A2P4TE09_BAMTH	Uncharacterized protein (Fragment) OS=Bambusicola thoracicus OX=9083 GN=CIB84_001635 PE=4 SV=1	99	VSAENAAGVSDPAEAIGPLTADDPFVGPTMDLSAFK	Cation:K(E)@14; Oxidation(P)@18		3613.63	904.415	3613.65	904.421	4	18
5	51.88	sp|P13538|MYSS_CHICK	Myosin heavy chain, skeletal muscle, adult OS=Gallus gallus OX=9031 PE=1 SV=4	19.5	MQGTLEDQIISANPLLEAFGNAK	Cation:K(E)@17		2497.19	625.304	2497.19	625.305	4	7
29	33.88	tr|A0A1D5P603|A0A1D5P603_CHICK	Uncharacterized protein OS=Gallus gallus OX=9031 GN=MYH1F PE=3 SV=1	19.5	MQGTLEDQIISANPLLEAFGNAK	Cation:K(E)@17		2497.19	625.304	2497.19	625.305	4	7
77	39.43	tr|A0A226MJD4|A0A226MJD4_CALSU	Uncharacterized protein OS=Callipepla squamata OX=9009 GN=ASZ78_004816 PE=3 SV=1	19.5	MQGTLEDQIISANPLLEAFGNAK	Cation:K(E)@17		2497.19	625.304	2497.19	625.305	4	7
148	37.09	tr|A0A1D5P525|A0A1D5P525_CHICK	Uncharacterized protein OS=Gallus gallus OX=9031 GN=MYH1C PE=3 SV=1	19.5	MQGTLEDQIISANPLLEAFGNAK	Cation:K(E)@17		2497.19	625.304	2497.19	625.305	4	7
2	89.76	sp|P00565|KCRM_CHICK	Creatine kinase M-type OS=Gallus gallus OX=9031 GN=CKM PE=2 SV=1	99	AVGAVFDISNADRLGFSEVEQVQMVVDGVK	Cation:K(E)@20	cleaved A-A@N-term; missed R-L@13	3216.55	805.145	3216.55	805.145	4	13
7	21.7	tr|A0A1V4JKX8|A0A1V4JKX8_PATFA	Nuclear pore complex protein Nup133 OS=Patagioenas fasciata monilis OX=372326 GN=NUP133 PE=3 SV=1	88.66	TTGIVLDSGDGVTHNVPIYEGY	Cation:K(E)@20	cleaved Y-A@C-term	2344.05	782.358	2344.06	782.361	3	11
83	59.77	tr|U3IPI6|U3IPI6_ANAPL	Uncharacterized protein OS=Anas platyrhynchos OX=8839 GN=LOC101792739 PE=3 SV=1	88.66	TTGIVLDSGDGVTHNVPIYEGY	Cation:K(E)@20	cleaved Y-A@C-term	2344.05	782.358	2344.06	782.361	3	11
131	76.66	tr|A0A2I0MHQ9|A0A2I0MHQ9_COLLI; tr|A0A099Z6J9|A0A099Z6J9_TINGU; tr|A0A093R899|A0A093R899_PHACA; tr|A0A093NRD2|A0A093NRD2_PYGAD; tr|A0A093IJ18|A0A093IJ18_FULGA; tr|A0A093HN54|A0A093HN54_TYTAL; tr|A0A093FM66|A0A093FM66_GAVST; tr|A0A091SUX8|A0A091SUX8_PELCR; tr|A0A091Q3I8|A0A091Q3I8_LEPDC; tr|A0A091PI47|A0A091PI47_HALAL; tr|A0A091LP05|A0A091LP05_CATAU; tr|A0A087QJY7|A0A087QJY7_APTFO	Actin, aortic smooth muscle, transcript variant X1 OS=Columba livia OX=8932 GN=A306_00004770 PE=3 SV=1; Actin, alpha skeletal muscle B OS=Tinamus guttatus OX=94827 GN=N309_09237 PE=3 SV=1; Actin, alpha skeletal muscle B OS=Phalacrocorax carbo OX=9209 GN=N336_02092 PE=3 SV=1; Actin, alpha skeletal muscle B OS=Pygoscelis adeliae OX=9238 GN=AS28_03729 PE=3 SV=1; Actin, alpha skeletal muscle B OS=Ful…	88.66	TTGIVLDSGDGVTHNVPIYEGY	Cation:K(E)@20	cleaved Y-A@C-term	2344.05	782.358	2344.06	782.361	3	11
186	78.07	tr|A0A093BL51|A0A093BL51_CHAPE	Actin, gamma-enteric smooth muscle OS=Chaetura pelagica OX=8897 GN=M959_11398 PE=3 SV=1	88.66	TTGIVLDSGDGVTHNVPIYEGY	Cation:K(E)@20	cleaved Y-A@C-term	2344.05	782.358	2344.06	782.361	3	11
8	94.35	tr|A0A2P4T611|A0A2P4T611_BAMTH; tr|A0A226P9U0|A0A226P9U0_COLVI; tr|A0A226MZ03|A0A226MZ03_CALSU	Triosephosphate isomerase OS=Bambusicola thoracicus OX=9083 GN=CIB84_004452 PE=3 SV=1; Triosephosphate isomerase OS=Colinus virginianus OX=9014 GN=H355_014698 PE=3 SV=1; Triosephosphate isomerase OS=Callipepla squamata OX=9009 GN=ASZ78_000773 PE=3 SV=1	99	ELASQHDVDGFLVGGASLKPEFVDIINAK	Cation:K(E)@21		3106.54	1036.52	3106.54	1036.52	3	14
91	89.11	tr|B5G2F0|B5G2F0_TAEGU; tr|A0A218VD68|A0A218VD68_9PASE	Triosephosphate isomerase OS=Taeniopygia guttata OX=59729 PE=2 SV=1; Triosephosphate isomerase OS=Lonchura striata domestica OX=299123 GN=TPI1 PE=3 SV=1	99	ELASQHDVDGFLVGGASLKPEFVDIINAK	Cation:K(E)@21		3106.54	1036.52	3106.54	1036.52	3	14
164	92.74	sp|P00940|TPIS_CHICK	Triosephosphate isomerase OS=Gallus gallus OX=9031 GN=TPI1 PE=1 SV=2	99	ELASQHDVDGFLVGGASLKPEFVDIINAK	Cation:K(E)@21		3106.54	1036.52	3106.54	1036.52	3	14
52	20.1	tr|A0A2I0MII3|A0A2I0MII3_COLLI	Titin OS=Columba livia OX=8932 GN=TTN PE=4 SV=1	55.79	SSITIAWNKPIYDGGSEITGYMVEIALPEEDEWKIVTPPIGLK	Cation:K(E)@24	missed K-I@34	4797.38	960.484	4797.39	960.485	5	10
2	89.76	sp|P00565|KCRM_CHICK	Creatine kinase M-type OS=Gallus gallus OX=9031 GN=CKM PE=2 SV=1	99	FSAEEEFPDLSK	Cation:K(E)@4		1435.58	718.799	1435.59	718.803	2	11
2	89.76	sp|P00565|KCRM_CHICK	Creatine kinase M-type OS=Gallus gallus OX=9031 GN=CKM PE=2 SV=1	99	LSVEALNSLEGEFK	Cation:K(E)@4		1572.74	787.376	1572.74	787.379	2	13
2	89.76	sp|P00565|KCRM_CHICK	Creatine kinase M-type OS=Gallus gallus OX=9031 GN=CKM PE=2 SV=1	90.6	LSVEALNSLEGEFK	Cation:K(E)@4		1572.74	525.253	1572.74	525.255	3	10
2	89.76	sp|P00565|KCRM_CHICK	Creatine kinase M-type OS=Gallus gallus OX=9031 GN=CKM PE=2 SV=1	70.78	RDKETPSGFTLDDVIQTGVDNPGHPFIMTVGCVAGDEESYEVFKDLFDPVIQDR	Cation:K(E)@4; Deamidated(N)@21; Carbamidomethyl(C)@32	cleaved L-R@N-term; missed R-D@1; missed K-E@3; missed K-D@44	6093.87	1016.65	6093.8	1016.64	6	12
2	89.76	sp|P00565|KCRM_CHICK	Creatine kinase M-type OS=Gallus gallus OX=9031 GN=CKM PE=2 SV=1	99	LGFSEVEQVQMVVDGVK	Cation:K(E)@5		1900.89	634.639	1900.9	634.641	3	24
4	73.04	sp|P07322|ENOB_CHICK	Beta-enolase OS=Gallus gallus OX=9031 GN=ENO3 PE=1 SV=3	93.39	LAMQEFMVLPVGAASFHDAMR	Cation:K(E)@5		2358.08	590.527	2358.07	590.525	4	11
4	73.04	sp|P07322|ENOB_CHICK	Beta-enolase OS=Gallus gallus OX=9031 GN=ENO3 PE=1 SV=3	81.27	LAMQEFMVLPVGAASFHDAMR	Cation:K(E)@5		2358.07	590.524	2358.07	590.525	4	10
4	73.04	sp|P07322|ENOB_CHICK	Beta-enolase OS=Gallus gallus OX=9031 GN=ENO3 PE=1 SV=3	69.21	LAMQEFMVLPVGAASFHDAMR	Cation:K(E)@5		2358.08	787.033	2358.07	787.031	3	10
55	41.76	tr|G5E7M6|G5E7M6_MELGA; tr|G1NL16|G1NL16_MELGA; tr|F1NZ30|F1NZ30_CHICK; tr|A0A2P4ST30|A0A2P4ST30_BAMTH; tr|A0A226P0L5|A0A226P0L5_COLVI; tr|A0A226MJD7|A0A226MJD7_CALSU; tr|A0A1D5PPN6|A0A1D5PPN6_CHICK; sp|P05122|KCRB_CHICK	Uncharacterized protein OS=Meleagris gallopavo OX=9103 GN=CKB PE=3 SV=1; Uncharacterized protein OS=Meleagris gallopavo OX=9103 GN=CKB PE=3 SV=1; Creatine kinase B-type OS=Gallus gallus OX=9031 GN=CKB PE=3 SV=3; Uncharacterized protein OS=Bambusicola thoracicus OX=9083 GN=CIB84_008998 PE=3 SV=1; Uncharacterized protein OS=Colinus virginianus OX=9014 GN=H355_005310 PE=3 SV=1; Uncharacterized prote…	97.47	LGFSEVELVQMVVDGVK	Cation:K(E)@5; Oxidation(M)@11		1901.89	634.971	1901.92	634.981	3	15
4	73.04	sp|P07322|ENOB_CHICK	Beta-enolase OS=Gallus gallus OX=9031 GN=ENO3 PE=1 SV=3	99	LAMQEFMVLPVGAASFHDAMR	Cation:K(E)@5; Oxidation(M)@7		2374.04	792.353	2374.07	792.363	3	14
4	73.04	sp|P07322|ENOB_CHICK	Beta-enolase OS=Gallus gallus OX=9031 GN=ENO3 PE=1 SV=3	98.9	LAMQEFMVLPVGAASFHDAMR	Cation:K(E)@5; Oxidation(M)@7		2374.04	594.518	2374.07	594.524	4	13
4	73.04	sp|P07322|ENOB_CHICK	Beta-enolase OS=Gallus gallus OX=9031 GN=ENO3 PE=1 SV=3	97.87	LAMQEFMVLPVGAASFHDAMR	Cation:K(E)@5; Oxidation(M)@7		2374.04	594.516	2374.07	594.524	4	13
2	89.76	sp|P00565|KCRM_CHICK	Creatine kinase M-type OS=Gallus gallus OX=9031 GN=CKM PE=2 SV=1	99	AMTEQEQQQLIDDHFLFDKPVSPL	Cation:K(E)@6	cleaved L-L@C-term	2866.31	717.586	2866.32	717.589	4	16
2	89.76	sp|P00565|KCRM_CHICK	Creatine kinase M-type OS=Gallus gallus OX=9031 GN=CKM PE=2 SV=1	99	AMTEQEQQQLIDDHFLFDKPVSPL	Cation:K(E)@6	cleaved L-L@C-term	2866.33	717.59	2866.32	717.589	4	14
2	89.76	sp|P00565|KCRM_CHICK	Creatine kinase M-type OS=Gallus gallus OX=9031 GN=CKM PE=2 SV=1	99	AMTEQEQQQLIDDHFLFDKPVSPLLLASGMAR	Cation:K(E)@6		3665.77	917.45	3665.76	917.448	4	16
2	89.76	sp|P00565|KCRM_CHICK	Creatine kinase M-type OS=Gallus gallus OX=9031 GN=CKM PE=2 SV=1	99	AMTEQEQQQLIDDHFLFDKPVSPLLLASGMAR	Cation:K(E)@6		3665.77	917.45	3665.76	917.448	4	21
2	89.76	sp|P00565|KCRM_CHICK	Creatine kinase M-type OS=Gallus gallus OX=9031 GN=CKM PE=2 SV=1	99	AMTEQEQQQLIDDHFLFDKPVSPLLLASGMAR	Cation:K(E)@6		3665.79	917.454	3665.76	917.448	4	19
2	89.76	sp|P00565|KCRM_CHICK	Creatine kinase M-type OS=Gallus gallus OX=9031 GN=CKM PE=2 SV=1	99	AMTEQEQQQLIDDHFLFDKPVSPLLLASGMAR	Cation:K(E)@6		3665.77	917.449	3665.76	917.448	4	18
8	94.35	tr|A0A2P4T611|A0A2P4T611_BAMTH; tr|A0A226P9U0|A0A226P9U0_COLVI; tr|A0A226MZ03|A0A226MZ03_CALSU	Triosephosphate isomerase OS=Bambusicola thoracicus OX=9083 GN=CIB84_004452 PE=3 SV=1; Triosephosphate isomerase OS=Colinus virginianus OX=9014 GN=H355_014698 PE=3 SV=1; Triosephosphate isomerase OS=Callipepla squamata OX=9009 GN=ASZ78_000773 PE=3 SV=1	99	VVLAYEPVWAIGTGK	Cation:K(E)@6		1639.83	820.921	1639.84	820.926	2	17
8	94.35	tr|A0A2P4T611|A0A2P4T611_BAMTH; tr|A0A226P9U0|A0A226P9U0_COLVI; tr|A0A226MZ03|A0A226MZ03_CALSU	Triosephosphate isomerase OS=Bambusicola thoracicus OX=9083 GN=CIB84_004452 PE=3 SV=1; Triosephosphate isomerase OS=Colinus virginianus OX=9014 GN=H355_014698 PE=3 SV=1; Triosephosphate isomerase OS=Callipepla squamata OX=9009 GN=ASZ78_000773 PE=3 SV=1	99	VVLAYEPVWAIGTGK	Cation:K(E)@6		1639.82	820.915	1639.84	820.926	2	18
8	94.35	tr|A0A2P4T611|A0A2P4T611_BAMTH; tr|A0A226P9U0|A0A226P9U0_COLVI; tr|A0A226MZ03|A0A226MZ03_CALSU	Triosephosphate isomerase OS=Bambusicola thoracicus OX=9083 GN=CIB84_004452 PE=3 SV=1; Triosephosphate isomerase OS=Colinus virginianus OX=9014 GN=H355_014698 PE=3 SV=1; Triosephosphate isomerase OS=Callipepla squamata OX=9009 GN=ASZ78_000773 PE=3 SV=1	99	VVLAYEPVWAIGTGK	Cation:K(E)@6		1639.83	820.924	1639.84	820.926	2	15
91	89.11	tr|B5G2F0|B5G2F0_TAEGU; tr|A0A218VD68|A0A218VD68_9PASE	Triosephosphate isomerase OS=Taeniopygia guttata OX=59729 PE=2 SV=1; Triosephosphate isomerase OS=Lonchura striata domestica OX=299123 GN=TPI1 PE=3 SV=1	99	VVLAYEPVWAIGTGK	Cation:K(E)@6		1639.83	820.921	1639.84	820.926	2	17
91	89.11	tr|B5G2F0|B5G2F0_TAEGU; tr|A0A218VD68|A0A218VD68_9PASE	Triosephosphate isomerase OS=Taeniopygia guttata OX=59729 PE=2 SV=1; Triosephosphate isomerase OS=Lonchura striata domestica OX=299123 GN=TPI1 PE=3 SV=1	99	VVLAYEPVWAIGTGK	Cation:K(E)@6		1639.82	820.915	1639.84	820.926	2	18
91	89.11	tr|B5G2F0|B5G2F0_TAEGU; tr|A0A218VD68|A0A218VD68_9PASE	Triosephosphate isomerase OS=Taeniopygia guttata OX=59729 PE=2 SV=1; Triosephosphate isomerase OS=Lonchura striata domestica OX=299123 GN=TPI1 PE=3 SV=1	99	VVLAYEPVWAIGTGK	Cation:K(E)@6		1639.83	820.924	1639.84	820.926	2	15
164	92.74	sp|P00940|TPIS_CHICK	Triosephosphate isomerase OS=Gallus gallus OX=9031 GN=TPI1 PE=1 SV=2	99	VVLAYEPVWAIGTGK	Cation:K(E)@6		1639.83	820.921	1639.84	820.926	2	17
164	92.74	sp|P00940|TPIS_CHICK	Triosephosphate isomerase OS=Gallus gallus OX=9031 GN=TPI1 PE=1 SV=2	99	VVLAYEPVWAIGTGK	Cation:K(E)@6		1639.82	820.915	1639.84	820.926	2	18
164	92.74	sp|P00940|TPIS_CHICK	Triosephosphate isomerase OS=Gallus gallus OX=9031 GN=TPI1 PE=1 SV=2	99	VVLAYEPVWAIGTGK	Cation:K(E)@6		1639.83	820.924	1639.84	820.926	2	15
8	94.35	tr|A0A2P4T611|A0A2P4T611_BAMTH; tr|A0A226P9U0|A0A226P9U0_COLVI; tr|A0A226MZ03|A0A226MZ03_CALSU	Triosephosphate isomerase OS=Bambusicola thoracicus OX=9083 GN=CIB84_004452 PE=3 SV=1; Triosephosphate isomerase OS=Colinus virginianus OX=9014 GN=H355_014698 PE=3 SV=1; Triosephosphate isomerase OS=Callipepla squamata OX=9009 GN=ASZ78_000773 PE=3 SV=1	98.51	VVLAYEPVWAIGTGK	Cation:K(E)@6		1639.82	547.615	1639.84	547.62	3	12
91	89.11	tr|B5G2F0|B5G2F0_TAEGU; tr|A0A218VD68|A0A218VD68_9PASE	Triosephosphate isomerase OS=Taeniopygia guttata OX=59729 PE=2 SV=1; Triosephosphate isomerase OS=Lonchura striata domestica OX=299123 GN=TPI1 PE=3 SV=1	98.51	VVLAYEPVWAIGTGK	Cation:K(E)@6		1639.82	547.615	1639.84	547.62	3	12
164	92.74	sp|P00940|TPIS_CHICK	Triosephosphate isomerase OS=Gallus gallus OX=9031 GN=TPI1 PE=1 SV=2	98.51	VVLAYEPVWAIGTGK	Cation:K(E)@6		1639.82	547.615	1639.84	547.62	3	12
8	94.35	tr|A0A2P4T611|A0A2P4T611_BAMTH; tr|A0A226P9U0|A0A226P9U0_COLVI; tr|A0A226MZ03|A0A226MZ03_CALSU	Triosephosphate isomerase OS=Bambusicola thoracicus OX=9083 GN=CIB84_004452 PE=3 SV=1; Triosephosphate isomerase OS=Colinus virginianus OX=9014 GN=H355_014698 PE=3 SV=1; Triosephosphate isomerase OS=Callipepla squamata OX=9009 GN=ASZ78_000773 PE=3 SV=1	95.86	VVLAYEPVWAIGTGK	Cation:K(E)@6		1639.83	547.617	1639.84	547.62	3	11
91	89.11	tr|B5G2F0|B5G2F0_TAEGU; tr|A0A218VD68|A0A218VD68_9PASE	Triosephosphate isomerase OS=Taeniopygia guttata OX=59729 PE=2 SV=1; Triosephosphate isomerase OS=Lonchura striata domestica OX=299123 GN=TPI1 PE=3 SV=1	95.86	VVLAYEPVWAIGTGK	Cation:K(E)@6		1639.83	547.617	1639.84	547.62	3	11
164	92.74	sp|P00940|TPIS_CHICK	Triosephosphate isomerase OS=Gallus gallus OX=9031 GN=TPI1 PE=1 SV=2	95.86	VVLAYEPVWAIGTGK	Cation:K(E)@6		1639.83	547.617	1639.84	547.62	3	11
2	89.76	sp|P00565|KCRM_CHICK	Creatine kinase M-type OS=Gallus gallus OX=9031 GN=CKM PE=2 SV=1	99	AMTEQEQQQLIDDHFLFDKPVSPL	Cation:K(E)@6; Deamidated(Q)@9	cleaved L-L@C-term	2867.33	717.839	2867.31	717.835	4	15
2	89.76	sp|P00565|KCRM_CHICK	Creatine kinase M-type OS=Gallus gallus OX=9031 GN=CKM PE=2 SV=1	98.55	AMTEQEQQQLIDDHFLFDKPVSPL	Cation:K(E)@6; Deamidated(Q)@9	cleaved L-L@C-term	2867.3	717.833	2867.31	717.835	4	14
2	89.76	sp|P00565|KCRM_CHICK	Creatine kinase M-type OS=Gallus gallus OX=9031 GN=CKM PE=2 SV=1	99	AMTEQEQQQLIDDHFLFDKPVSPLLLASGMAR	Cation:K(E)@6; Oxidation(H)@14		3681.73	737.353	3681.76	737.359	5	15
2	89.76	sp|P00565|KCRM_CHICK	Creatine kinase M-type OS=Gallus gallus OX=9031 GN=CKM PE=2 SV=1	98.77	AMTEQEQQQLIDDHFLFDKPVSPLLLASGMAR	Cation:K(E)@6; Oxidation(H)@14		3681.72	921.438	3681.76	921.447	4	14
2	89.76	sp|P00565|KCRM_CHICK	Creatine kinase M-type OS=Gallus gallus OX=9031 GN=CKM PE=2 SV=1	97.71	AMTEQEQQQLIDDHFLFDKPVSPLLLASGMAR	Cation:K(E)@6; Oxidation(H)@14		3681.74	921.442	3681.76	921.447	4	14
8	94.35	tr|A0A2P4T611|A0A2P4T611_BAMTH; tr|A0A226P9U0|A0A226P9U0_COLVI; tr|A0A226MZ03|A0A226MZ03_CALSU	Triosephosphate isomerase OS=Bambusicola thoracicus OX=9083 GN=CIB84_004452 PE=3 SV=1; Triosephosphate isomerase OS=Colinus virginianus OX=9014 GN=H355_014698 PE=3 SV=1; Triosephosphate isomerase OS=Callipepla squamata OX=9009 GN=ASZ78_000773 PE=3 SV=1	99	VVLAYEPVWAIGTGK	Cation:K(E)@6; Oxidation(P)@7		1655.8	552.941	1655.83	552.951	3	19
8	94.35	tr|A0A2P4T611|A0A2P4T611_BAMTH; tr|A0A226P9U0|A0A226P9U0_COLVI; tr|A0A226MZ03|A0A226MZ03_CALSU	Triosephosphate isomerase OS=Bambusicola thoracicus OX=9083 GN=CIB84_004452 PE=3 SV=1; Triosephosphate isomerase OS=Colinus virginianus OX=9014 GN=H355_014698 PE=3 SV=1; Triosephosphate isomerase OS=Callipepla squamata OX=9009 GN=ASZ78_000773 PE=3 SV=1	99	VVLAYEPVWAIGTGK	Cation:K(E)@6; Oxidation(P)@7		1655.8	828.908	1655.83	828.924	2	16
91	89.11	tr|B5G2F0|B5G2F0_TAEGU; tr|A0A218VD68|A0A218VD68_9PASE	Triosephosphate isomerase OS=Taeniopygia guttata OX=59729 PE=2 SV=1; Triosephosphate isomerase OS=Lonchura striata domestica OX=299123 GN=TPI1 PE=3 SV=1	99	VVLAYEPVWAIGTGK	Cation:K(E)@6; Oxidation(P)@7		1655.8	552.941	1655.83	552.951	3	19
91	89.11	tr|B5G2F0|B5G2F0_TAEGU; tr|A0A218VD68|A0A218VD68_9PASE	Triosephosphate isomerase OS=Taeniopygia guttata OX=59729 PE=2 SV=1; Triosephosphate isomerase OS=Lonchura striata domestica OX=299123 GN=TPI1 PE=3 SV=1	99	VVLAYEPVWAIGTGK	Cation:K(E)@6; Oxidation(P)@7		1655.8	828.908	1655.83	828.924	2	16
164	92.74	sp|P00940|TPIS_CHICK	Triosephosphate isomerase OS=Gallus gallus OX=9031 GN=TPI1 PE=1 SV=2	99	VVLAYEPVWAIGTGK	Cation:K(E)@6; Oxidation(P)@7		1655.8	552.941	1655.83	552.951	3	19
164	92.74	sp|P00940|TPIS_CHICK	Triosephosphate isomerase OS=Gallus gallus OX=9031 GN=TPI1 PE=1 SV=2	99	VVLAYEPVWAIGTGK	Cation:K(E)@6; Oxidation(P)@7		1655.8	828.908	1655.83	828.924	2	16
8	94.35	tr|A0A2P4T611|A0A2P4T611_BAMTH; tr|A0A226P9U0|A0A226P9U0_COLVI; tr|A0A226MZ03|A0A226MZ03_CALSU	Triosephosphate isomerase OS=Bambusicola thoracicus OX=9083 GN=CIB84_004452 PE=3 SV=1; Triosephosphate isomerase OS=Colinus virginianus OX=9014 GN=H355_014698 PE=3 SV=1; Triosephosphate isomerase OS=Callipepla squamata OX=9009 GN=ASZ78_000773 PE=3 SV=1	98.5	VVLAYEPVWAIGTGK	Cation:K(E)@6; Oxidation(P)@7		1655.79	552.939	1655.83	552.951	3	14
[truncated: 42,054 more rows]

## Sheet: Table S10_CPF
Table S10. Identification of peptides and their respective postraslational modifications in undigested proteins after in vitro simulated gastrointestinal digestion in CPF sample.
[truncated: 43,929 more rows]
